# Supplementary material for: Deleterious KOs in the HLA Class I Antigen Processing and Presentation Machinery Induce Distinct Changes in the Immunopeptidome
Source: Mol Cell Proteomics. 2025 Mar 18;24(5):100951. doi: 10.1016/j.mcpro.2025.100951 (PMC12090245; doi:10.1016/j.mcpro.2025.100951)
Supplement: Suppl-table1 [file mmc5.xlsx]

## Sheet: immunopep_library_generation
raw_file	ko_cond	BR	TR	unique_identified_peptide_count_canonical_search
20201218_COL032-00398_00399_00400_00401_00178-HLAIp_R01	B2M	1	1	627
20201218_COL032-00398_00399_00400_00401_00178-HLAIp_R02	B2M	1	2	208
20201202_COL032-00345_00346-HLAIp_R01	CALR	1	1	7317
20201202_COL032-00345_00346-HLAIp_R02	CALR	1	2	7160
20201202_COL032-00347_00348-HLAIp_R01	CALR	2	1	6298
20201202_COL032-00347_00348-HLAIp_R02	CALR	2	2	6071
20201202_COL032-00349_00350-HLAIp_R01	CALR	3	1	5199
20201202_COL032-00349_00350-HLAIp_R02	CALR	3	2	5163
20201009_COL032-00056-HLAIp_R01	CANX	1	1	4985
20201009_COL032-00056-HLAIp_R02	CANX	1	2	5225
20210114_COL032-00133_00134_00135_00136_00137-HLAIp_R01	CANX	2	1	11692
20210122_COL032-00306_00307_00308_00309_00310-HLAIp_R01	CANX	3	1	10329
20210114_COL032-00413_00414-HLAIp_R01	ERAP1	1	1	11320
20210122_COL032-00417_00418_00183_00184_00185-HLAIp_R01	ERAP1	2	1	8294
20210122_COL032-00326_00327_00328_00329_00330-HLAIp_R01	GANAB	1	1	7255
20210122_COL032-00331_00332_00333_00334_00335-HLAIp_R01	GANAB	2	1	6844
20210122_COL032-00336_00337_00338_00339_00340-HLAIp_R01	GANAB	3	1	7482
20210122_COL032-00207_00208_00209_00210_00211-HLAIp_R01	IRF2	1	1	7993
20210122_COL032-00212_00213_00214_00447_00448-HLAIp_R01	IRF2	2	1	8512
20210122_COL032-00449_00450_00451_00452_00453-HLAIp_R01	IRF2	3	1	8647
20210126_COL032-00145_00146_00147_00148_00149-HLAIp_R01	PDIA3	1	1	6496
20210126_COL032-00150_00151_00152_00358_00359-HLAIp_R01	PDIA3	2	1	5532
20210126_COL032-00360_00361_00362_00363_00364-HLAIp_R01	PDIA3	3	1	5122
20210128_COL032-00560_00561-HLAIp_R01	SPPL3	1	1	9999
20210128_COL032-00562_00563-HLAIp_R01	SPPL3	2	1	10235
20210128_COL032-00564_00565-HLAIp_R01	SPPL3	3	1	10470
20201127_COL032-00231_00232_00233_00234_00235-HLAIp_R01	TAP1	1	1	3500
20201127_COL032-00231_00232_00233_00234_00235-HLAIp_R02	TAP1	1	2	3555
20201127_COL032-00236_00237_00238_00239_00240-HLAIp_R01	TAP1	2	1	2721
20201127_COL032-00236_00237_00238_00239_00240-HLAIp_R02	TAP1	2	2	3099
20201127_COL032-00241_00242_00243_00244_00245-HLAIp_R01	TAP1	3	1	2151
20201127_COL032-00241_00242_00243_00244_00245-HLAIp_R02	TAP1	3	2	2400
20210127_COL032-00575_00576-HLAIp_R01	TAP1	4	1	533
20210127_COL032-00577_00578-HLAIp_R01	TAP1	5	1	1737
20210127_COL032-00579_00580-HLAIp_R01	TAP1	6	1	1090
20201127_COL032-00250_00251_00264-HLAIp_R01	TAP2	1	1	559
20201127_COL032-00250_00251_00264-HLAIp_R02	TAP2	1	2	609
20201127_COL032-00263_00248_00249-HLAIp_R01	TAP2	2	1	629
20201127_COL032-00263_00248_00249-HLAIp_R02	TAP2	2	2	699
20201127_COL032-00265_00252_00253-HLAIp_R01	TAP2	3	1	938
20201127_COL032-00265_00252_00253-HLAIp_R02	TAP2	3	2	885
20210127_COL032-00266_00254_00255-HLAIp_R01	TAP2	4	1	1380
20210127_COL032-00267_00256_00257-HLAIp_R01	TAP2	5	1	1177
20210127_COL032-00268_00258_00259-HLAIp_R01	TAP2	6	1	1081
20210126_COL032-00377_00378_00379_00380_00381-HLAIp_R01	TAPBP	1	1	4584
20210126_COL032-00382_00383_00384_00385_00386-HLAIp_R01	TAPBP	2	1	4641
20210126_COL032-00387_00168_00169_00170_00171-HLAIp_R01	TAPBP	3	1	4687
20201009_COL032-00057-HLAIp_R01	wt	1	1	2608
20201009_COL032-00057-HLAIp_R02	wt	1	2	2971
20201027_COL032-00120_00118_00119-HLAIp_R01	wt	2	1	10736
20201027_COL032-00120_00118_00119-HLAIp_R02	wt	2	2	10675
20201027_COL032-00121_00122_00123-HLAIp_R01	wt	3	1	10837
20201027_COL032-00121_00122_00123-HLAIp_R02	wt	3	2	10719
20201127_COL032-00274_00275_00276_00277_00278-HLAIp_R01	wt	4	1	10940
20201127_COL032-00274_00275_00276_00277_00278-HLAIp_R02	wt	4	2	11346
20201127_COL032-00279_00280_00281_00282_00283-HLAIp_R01	wt	5	1	9430
20201127_COL032-00279_00280_00281_00282_00283-HLAIp_R02	wt	5	2	9717
20201127_COL032-00284_00285_00286_00287_00288-HLAIp_R01	wt	6	1	8986
20201127_COL032-00284_00285_00286_00287_00288-HLAIp_R02	wt	6	2	9009
20210114_COL032-00289_00290_00291_00292_00293-HLAIp_R01	wt	7	1	8385
20210122_COL032-00547_00548-HLAIp_R01	wt	8	1	11742

## Sheet: immunopep_library_search
knockout_condition	biological_replicate	raw_file	technical_replicate
B2M	1	20201218_DIA_COL032-00395_00394-HLAIp_R04	1
B2M	1	20201218_DIA_COL032-00395_00394-HLAIp_R03	2
B2M	2	20201218_DIA_COL032-00396_00397-HLAIp_R04	1
B2M	2	20201218_DIA_COL032-00396_00397-HLAIp_R03	2
B2M	3	20201218_DIA_COL032-00398_00399_00400_00401_00178-HLAIp_R04	1
B2M	3	20201218_DIA_COL032-00398_00399_00400_00401_00178-HLAIp_R03	2
CALR	1	20201202_DIA_COL032-00345_00346-HLAIp_R03	1
CALR	1	20201202_DIA_COL032-00345_00346-HLAIp_R04	2
CALR	2	20201202_DIA_COL032-00347_00348-HLAIp_R03	1
CALR	2	20201202_DIA_COL032-00347_00348-HLAIp_R04	2
CALR	3	20201202_DIA_COL032-00349_00350-HLAIp_R03	1
CALR	3	20201202_DIA_COL032-00349_00350-HLAIp_R04	2
CANX	1	20201204_DIA_COL032-00300_00301-HLAIp_R03	1
CANX	1	20201204_DIA_COL032-00300_00301-HLAIp_R04	2
CANX	2	20201204_DIA_COL032-00302_00303-HLAIp_R03	1
CANX	2	20201204_DIA_COL032-00302_00303-HLAIp_R04	2
CANX	3	20201204_DIA_COL032-00304_00305-HLAIp_R03	1
CANX	3	20201204_DIA_COL032-00304_00305-HLAIp_R04	2
ERAP1	1	20201211_DIA_COL032-00407_00408-HLAIp_R04	1
ERAP1	1	20201211_DIA_COL032-00407_00408-HLAIp_R03	2
ERAP1	2	20201211_DIA_COL032-00409_00410-HLAIp_R03	1
ERAP1	2	20201211_DIA_COL032-00409_00410-HLAIp_R04	2
ERAP1	3	20201211_DIA_COL032-00411_00412-HLAIp_R03	1
ERAP1	3	20201211_DIA_COL032-00411_00412-HLAIp_R04	2
PDIA3	1	20201207_DIA_COL032-00352_00353-HLAIp_R03	1
PDIA3	1	20201207_DIA_COL032-00352_00353-HLAIp_R04	2
PDIA3	2	20201207_DIA_COL032-00354_00355-HLAIp_R03	1
PDIA3	3	20201207_DIA_COL032-00356_00357-HLAIp_R04	1
PDIA3	3	20201207_DIA_COL032-00356_00357-HLAIp_R03	2
GANAB	1	20201204_DIA_COL032-00320_00321-HLAIp_R03	1
GANAB	1	20201204_DIA_COL032-00320_00321-HLAIp_R04	2
GANAB	2	20201204_DIA_COL032-00322_00323-HLAIp_R03	1
GANAB	2	20201204_DIA_COL032-00322_00323-HLAIp_R04	2
GANAB	3	20201204_DIA_COL032-00324_00325-HLAIp_R03	1
GANAB	3	20201204_DIA_COL032-00324_00325-HLAIp_R04	2
IRF2	1	20201214_DIA_COL032-00441_00442-HLAIp_R04	1
IRF2	1	20201214_DIA_COL032-00441_00442-HLAIp_R03	2
IRF2	2	20201214_DIA_COL032-00443_00444-HLAIp_R03	1
IRF2	2	20201214_DIA_COL032-00443_00444-HLAIp_R04	2
IRF2	3	20201214_DIA_COL032-00445_00446-HLAIp_R03	1
IRF2	3	20201214_DIA_COL032-00445_00446-HLAIp_R04	2
SPPL3	1	20201211_DIA_COL032-00426_00427-HLAIp_R03	1
SPPL3	1	20201211_DIA_COL032-00426_00427-HLAIp_R04	2
SPPL3	2	20201211_DIA_COL032-00428_00429-HLAIp_R03	1
SPPL3	2	20201211_DIA_COL032-00428_00429-HLAIp_R04	2
SPPL3	3	20201211_DIA_COL032-00430_00431-HLAIp_R03	1
SPPL3	3	20201211_DIA_COL032-00430_00431-HLAIp_R04	2
TAP1	1	20201127_DIA_COL032-00241_00242_00243_00244_00245-HLAIp_R03	1
TAP1	1	20201127_DIA_COL032-00241_00242_00243_00244_00245-HLAIp_R04	2
TAP1	2	20201127_DIA_COL032-00236_00237_00238_00239_00240-HLAIp_R03	1
TAP1	3	20201127_DIA_COL032-00231_00232_00233_00234_00235-HLAIp_R03	1
TAP1	3	20201127_DIA_COL032-00231_00232_00233_00234_00235-HLAIp_R04	2
TAP2	1	20201127_DIA_COL032-00265_00252_00253-HLAIp_R03	1
TAP2	2	20201127_DIA_COL032-00263_00248_00249-HLAIp_R03	1
TAP2	3	20201127_DIA_COL032-00250_00251_00264-HLAIp_R03	1
TAPBP	1	20201209_DIA_COL032-00371_00372-HLAIp_R03	1
TAPBP	1	20201209_DIA_COL032-00371_00372-HLAIp_R04	2
TAPBP	2	20201209_DIA_COL032-00373_00374-HLAIp_R03	1
TAPBP	2	20201209_DIA_COL032-00373_00374-HLAIp_R04	2
TAPBP	3	20201209_DIA_COL032-00375_00376-HLAIp_R03	1
TAPBP	3	20201209_DIA_COL032-00375_00376-HLAIp_R04	2
wt	1	20201127_DIA_COL032-00274_00275_00276_00277_00278-HLAIp_R03	1
wt	1	20201127_DIA_COL032-00274_00275_00276_00277_00278-HLAIp_R04	2
wt	2	20201127_DIA_COL032-00284_00285_00286_00287_00288-HLAIp_R04	1
wt	2	20201127_DIA_COL032-00284_00285_00286_00287_00288-HLAIp_R03	2
wt	3	20201127_DIA_COL032-00279_00280_00281_00282_00283-HLAIp_R04	1
wt	3	20201127_DIA_COL032-00279_00280_00281_00282_00283-HLAIp_R03	2

## Sheet: proteomics
knockout_condition	biological_replicate	raw_file
B2M	1	20201224_COL032_00402_PROT_R01
B2M	2	20201224_COL032_00403_PROT_R01
B2M	3	20201224_COL032_00404_PROT_R01
CALR	1	20201220_COL032_00130_PROT_R01
CALR	2	20201220_COL032_00131_PROT_R01
CALR	3	20201220_COL032_00132_PROT_R01
CANX	1	20201220_COL032_00315_PROT_R01
CANX	2	20201220_COL032_00316_PROT_R01
CANX	3	20201220_COL032_00317_PROT_R01
ERAP1	1	20201222_COL032_00421_PROT_R01
ERAP1	2	20201222_COL032_00422_PROT_R01
ERAP1	3	20201222_COL032_00423_PROT_R01
GANAB	1	20201224_COL032_00342_PROT_R01
GANAB	2	20201224_COL032_00343_PROT_R01
GANAB	3	20201224_COL032_00344_PROT_R01
IRF2	1	20201222_COL032_00456_PROT_R01
IRF2	2	20201222_COL032_00457_PROT_R01
IRF2	3	20201222_COL032_00458_PROT_R01
PDIA3	1	20201224_COL032_00366_PROT_R01
PDIA3	2	20201224_COL032_00367_PROT_R01
PDIA3	3	20201224_COL032_00368_PROT_R01
SPPL3	1	20201224_COL032_00436_PROT_R01
SPPL3	2	20201224_COL032_00437_PROT_R01
SPPL3	3	20201224_COL032_00438_PROT_R01
TAP1	1	20201224_COL032_00515_PROT_R01
TAP1	2	20201224_COL032_00246_PROT_R01
TAP1	3	20201224_COL032_00247_PROT_R01
TAP2	1	20201224_COL032_00269_PROT_R01
TAP2	2	20201224_COL032_00270_PROT_R01
TAP2	3	20201224_COL032_00271_PROT_R01
TAPBP	1	20201224_COL032_00389_PROT_R01
TAPBP	2	20201224_COL032_00390_PROT_R01
TAPBP	3	20201224_COL032_00391_PROT_R01
wt	1	20201218_COL032_00295_PROT_R01
wt	2	20201218_COL032_00296_PROT_R01
wt	3	20201218_COL032_00297_PROT_R01
