# Supplementary material for: Deleterious KOs in the HLA Class I Antigen Processing and Presentation Machinery Induce Distinct Changes in the Immunopeptidome
Source: Mol Cell Proteomics. 2025 Mar 18;24(5):100951. doi: 10.1016/j.mcpro.2025.100951 (PMC12090245; doi:10.1016/j.mcpro.2025.100951)
Supplement: Suppl-table2 [file mmc6.csv]

peptide	mapped_proteins	B2M_1_.sampling_density	B2M_2_.sampling_density	B2M_3_.sampling_density	CALR_1_.sampling_density	CALR_2_.sampling_density	CALR_3_.sampling_density	CANX_1_.sampling_density	CANX_2_.sampling_density	CANX_3_.sampling_density	ERAP1_1_.sampling_density	ERAP1_2_.sampling_density	ERAP1_3_.sampling_density	GANAB_1_.sampling_density	GANAB_2_.sampling_density	GANAB_3_.sampling_density	IRF2_1_.sampling_density	IRF2_2_.sampling_density	IRF2_3_.sampling_density	PDIA3_1_.sampling_density	PDIA3_2_.sampling_density	PDIA3_3_.sampling_density	SPPL3_1_.sampling_density	SPPL3_2_.sampling_density	SPPL3_3_.sampling_density	TAP1_1_.sampling_density	TAP1_2_.sampling_density	TAP1_3_.sampling_density	TAP2_1_.sampling_density	TAP2_2_.sampling_density	TAP2_3_.sampling_density	TAPBP_1_.sampling_density	TAPBP_2_.sampling_density	TAPBP_3_.sampling_density	wt_1_.sampling_density	wt_2_.sampling_density	wt_3_.sampling_density
VEATFGVDESNAK	Biognosys|iRT-Kit_WR_fusion	2219264430	1839307650	1788280275	395100030	361592605	276119390	240344185	269211700	160593762.05	313373642	600978670	21697687	602219330	647755120	986617200	19345010	410538565	302061420	1675748940	995387210	823264985	62874575	152840956	45990777	6010943700	3942261700	3670035200	3749393700	3757680400	3988587400	118729730	1264880205	33545235	483081455	528495334	528524545.5
GTFIIDPAAVIR	Biognosys|iRT-Kit_WR_fusion	1262165825	1447824920	1835309000	144595485	102042370	78365660	47825593	53216257	53527366	127376041.5	81137314	89236063.7	316580880	307174890	357535395	138511337	175708266	157344173	554076350	422759830	592436530	29357234	74325870.95	26323651.2	2629749230	1800333920	1993045455	1900967700	1954954100	1832105500	326881258	365808718	446071751	210778009	290613745	97045790
TPVISGGPYEYR	Biognosys|iRT-Kit_WR_fusion	922302831	1118457410	563240510	290559554	253103737	206869888	150305062	148979765.5	129701281	235240083	296871255	103909360.5	506439470	457918515	530268320	396825199.5	171698024	514969061.5	931464085	726939210	451489900	69237326.65	109105353.25	57062039	2728421155	2541747180	2214509700	2556287790	2895124120	1999155400	746819242.4	1148800540	1241982522.5	254559549.5	277360085	317525071.5
GTFIIDPGGVIR	Biognosys|iRT-Kit_WR_fusion	824068060	1249461245	1418283220	236097870	171231705	177908205	104750805	105198848	89629748.5	221109160	289491873	134656664	462851760	573227915	648084615	392556110	174339235	308093370	1153716700	781578600	1806144100	26726189.5	151995875	51042007.5	2969924600	2483486000	2460831085	2991271600	2902783700	3113706500	525735388.5	860572775	747370140	285461964.5	346923250	287239085
YILAGVENSK	Biognosys|iRT-Kit_WR_fusion	700214001.5	911033252.875	915468405	25843040	21991392.5	19996700	2294283.5	1363783	16135803.5	2310914	2634270.5	4909195	4964385	223341920	44891005	4083605	3886860	4046315	10207660	11261970	108539550	4098757	2381627.5	4737837	590303509	724605210.7	278866549	8574250	11872479	16352143	1736375	4817297.85	4759440	99594708.5	137539495	136516606
GAGSSEPVTGLDAK	Biognosys|iRT-Kit_WR_fusion	697268448.5	722725130	323957151.55	95240824.5	85004159	96735831	50416182.5	1503989.5	93012175.5	144820425	107553029.5	84796829	5381170	205256147.5	190688571	114155700	2314990	1401288.5	360663555	418377550	411015755	21664970.5	1422719.5	32351238.5	2250799064.2	1555796500	1229173815	12409622	14185315	20234630	522487350	8730982.5	543427970	96704017.5	207781540	201448195
TPVITGAPYEYR	Biognosys|iRT-Kit_WR_fusion	457180865.5	711921854.5	673713322.5	169280408.5	151248393	120746864.5	79512499.5	78381678.5	83650219	234637202	258821700	212086268.5	311997610	261037475	424705835	261848415	276192714.15	304831028.5	787087330	411296880	788381150	48023186.5	82968500	43970425.9	1667207640	1430578200	1394181680	1846749090	1670088050	1530325190	318279190	842121430	686532432	184268288.5	183799213.5	164305953.5
LGGNEQVTR	Biognosys|iRT-Kit_WR_fusion	297503000	303640029.75	333888402.75	111260536.35	126699712	108833181.5	61331976.45	69941193.9	57743225.05	172423471.65	165847601.5	92602873.2	343211152.5	238571593	162188965.15	109046500	124316642.5	140993655	439002807.5	360764201	151110538.4	33220850	73165431	21697893.2	916906804	704590839	613686467.5	641636214	333641113	651401430	104129675	327320394.5	166297866.2	112685995.2	117021764.55	117144294.9
AASYYAPVR	Biognosys|iRT-Kit_WR_fusion	89124600	100702250	103707403.35	34577705.7	24437948.380000003	20601676.695	11061793.6	15073150	22853745.595	50262250	65067150	40143950	95566650	70102750	37856050	91005600	93146250	114283550	140210000	106327000	148266500	15953450	10163430.7	14987700	231047093	182604843.6	190203087.55	245639056	287311670.3	214554581.7	204176065.3	173223500	149822500	21191626.96	21778999	20862007.1
LFLQFGAQGSPFLK	Biognosys|iRT-Kit_WR_fusion	62277970	177643511	355784759	8026495.75	3790957.3	3700353.1	4139615.8	8661293.55	10777809.7	6678348.5	20667300	12437585	306306270	174167920	333541304.75	1782190	17061480	126458738	369243169	44906970	255587103	5465205.5	314504070	2708135	143248756.5	17719500	9587347.5	293970830	258194370	373146040	109722607	47721580	89348851	3109755.75	9020052.95	9011.53
GLDAASYYAPVR	Biognosys|iRT-Kit_WR_fusion	41999745.5	86992286.5	78928672.5	30533913	25832910	26089761.5	20133124.5	14844410	15919800	39447462.5	41861900	36037230.5	73739318	53954443.5	25475330	70627036	82084328.5	87402218.5	134780404	90077330	241856554	14046170.05	16472462.95	14030459.05	237043305	209967130	195355015	304246370	309267160	209526980	142065500	167509736	142510765	22808878.5	25086046.5	23297300
VEATFGVDESNAKT	Biognosys|iRT-Kit_WR_fusion	37189200	42547550	42966250	20803400	15093350	16305450	10853695	12261280	11308370	31001200	27071850	22753700	33691850	23022400	15200390	59020450	71266500	55488950	111924500	58374200	151436500	10094175	18961900	10577330	181886500	135377000	95878000	132890000	137459000	145557000	190865500	110381700	75275550	15389550	15187550	16093700
ADVTPADFSEWSK	Biognosys|iRT-Kit_WR_fusion	27308095	1706703300	48085850	243208820	11320580	170905150	4547062	5576312.5	13253012	9886290	10105785	9437655	27363245	571881765	297797460	27188605	28297420	34318370	1376220350	47330940	1654446850	5238305	10484265	66957315.55	5584550100	58603400	2125784200	296199400	175348300	212225400	27811385	78017330	14781180	363324680	467692440	681495780
PADFSEWSK	Biognosys|iRT-Kit_WR_fusion	25657585	44472250	47676550	9184670	17619760	15727410	8346255	7631130	5016100	32230640	46447200	43605665	35742129.5	28589880	32026864.5	73105960	64454700	62651185	191793700	185593200	187473150	12283400	1406125	5994575	74579780	115956200	105044000	35955600	198207800	26860576	33142330	117372000	103925750	11417250	15045850	10823070
FIIDPAAVIR	Biognosys|iRT-Kit_WR_fusion	21547000	17877400	31642695	11116305	8425390	7608725	4315360	4796350	5284590	5039025	3711275	8034620	20441900	18880020	10791655	9850815	4792440	11868350	59512500	44208300	64241700	6350630	8613770	758832.5	113774400	91793800	78059200	99240000	101523000	212539600	13107492	67593700	88796750	9434145	11142010	4110675
DVTPADFSEWSK	Biognosys|iRT-Kit_WR_fusion	21446600	36682950	35338150	8759135	5906960	5489640	3325770	2822395	3219230	5410490	8683785	5968850	13692510	5474970	5674950	6527460	6540250	8563670	44368250	43436700	47139250	2790781	2729815	2415240	57005550	64285500	59466400	111909000	114487000	69573800	4027510	32034220	13125300	7294930	9781430	7941070
TFIIDPAAVIR	Biognosys|iRT-Kit_WR_fusion	16964350	28041700	37018100	5270510	3232835	2536140	1318460	1444635	1217305	656408	906870.5	497478	6653635	5056095	3638240	907662.5	655299.5	1273930	14061000	6060810	10122405	975473	765677	100876.45	57775550	44770600	44263050	72248100	79081000	94867000	2509820	9818900	14020365	4455250	5657780	1472145
YLIGKESQV	sp|Q9NQ86|TRI36_HUMAN	14310200	17653800	16898400	8846575	8224875	10076995	6109530	5219345	6361070	9225555	10405925	11577350	13310050	9778155	5883050	11896240	13254200	9096020	16870150	24299500	13255950	3471910	3053300	3786085	55316750	44883900	32197150	52966700	60483800	58754400	2909175	10949510	10894685	4518220	5252190	4563960
IIEPSLRQLAQK	sp|P62987|RL40_HUMAN	13718155	2489168.5	3044220.5	11664.7	NA	9158.75	NA	NA	NA	NA	NA	NA	NA	NA	NA	NA	NA	NA	NA	NA	NA	21687.3	189568	NA	NA	NA	NA	1331280.3	2081188	748187.6	NA	NA	NA	NA	NA	NA
TPADFSEWSK	Biognosys|iRT-Kit_WR_fusion	12466600	6395716	17790046.5	11643965	5481625	4565130	2495540	2374785	3194905	9564970	12047730	26901685	10583465	7738440	6339950	22492230	22424700	33539675	34503900	133959200	30467850	7587880.95	6872040	2319757	31815620	28443700	31329650	57996600	56923800	35238700	3270011.5	39377265	18590865	1929052	2347940	308457
LGGGGEARGGTV	sp|P54826|GAS1_HUMAN	11955150	12994500	13792400	6880435	7698555	5251180	5352580	7169205	6251575	5543965	7962450	5846370	12023350	6358080	8623080	4894790	5621910	5877665	18945550	17154300	13744550	3142240	4962035	4443535	41815150	34151100	22330300	33368900	20373100	27943900	3994935	17113040	9770230	4500385	4954630	4282305
AGSSEPVTGLDAK	Biognosys|iRT-Kit_WR_fusion	10058315	14136550	10080990	9793080	9609270	11848445	4869095	5590930	5897605	5360760	6605580	4756000	13877725	5710630	9392050	13481250	18632245	14809100	55596400	28778500	61480800	3971380	6148085	5267420	62277300	60445800	29754200	30582400	60677900	82514700	53802600	42104250	18524855	4956575	6764730	6163270
GAGSSEPVTGLD	Biognosys|iRT-Kit_WR_fusion	8766540.5	10436250	9001660	4144699.5	3991438.5	4491810.5	2760131.5	3163176	2908082	6420550	7753405	6526040.5	8098925	5565756	3080705	11641765	15248735	13937550	19134105	18879330	23399760	3018215	4338010	2701097	28460205	22134440	15787795	23814460	23807080	28778730	34110660	21765600	13843285	3046013	3692726	3084872
ATFGVDESNAK	Biognosys|iRT-Kit_WR_fusion	8457255	1999055	1706275	3968345	3639810	6614745	3352510	3503120	5101315	18358965	16737400	6117790	11930145	19891890	12602030	16649600	31050705	20040055	17062000	39795600	33303900	4271115	4303820	3970115	29691850	65195900	49994350	20288200	25067900	28334400	61195650	34470050	30627150	2275040	2317380	2239885
TFGVDESNAK	Biognosys|iRT-Kit_WR_fusion	8316695	10486105	4677159.5	3068765	3316222	3535750.5	162358.5	1814377	2679738	NA	7523921.55	NA	153494	82933.5	8023800	NA	NA	NA	182034.5	258295	288303	NA	NA	42336.4	31448215	2228208	936703	1485020	1782350	88790330	761759.3	122768	127550	139592.5	46815.9	98609.1
IIDPAAVIR	Biognosys|iRT-Kit_WR_fusion	8269585.5	14778222.5	17339971.5	4515848.5	5129275	3662850	8052499.5	2064573.5	4904110	271335.55	410227	144718	6302250	7338110	2624695	3392425	1847640	2625305	9586965	16352630	12612045.7	1429962.5	2051690	277930	53920100	49632800	37324200	63234500	66801700	150970100	2837700	8138000	46127405	4775415	4227605.5	5380120
VITGAPYEYR	Biognosys|iRT-Kit_WR_fusion	7466970	7878620	6857080	2562040	2569400	3030345	2323685	2121985	2108290	2147870	1919000	1179235	4614855	2807720	1240965	1693330	1384420	3020880	4334385	3800360	4280940	1175216	840265.5	858769	15378050	15387400	12463155	26231800	28226400	16118000	8975355	3014560	1461519.5	1747045	1727185	1957785
VISGGPYEYR	Biognosys|iRT-Kit_WR_fusion	7328825	7276900	6387875	3176190	2155595	3042020	1266580	1509914	1393230.5	957578	919191.5	1126405	5840480	2153371.5	977025	4512295	5390195	4948785	11212950	5038960	10417120	1446927	1344200	1839935	18894700	17608300	12517920	21954200	23357000	16388100	27263050	8267870	2003345	1809200	2021760	1521445
DLGEEHFK	sp|P02769|ALBU_BOVIN	6652920	135655.5	94657.95	NA	NA	NA	NA	NA	NA	NA	NA	NA	NA	NA	NA	NA	NA	NA	NA	NA	NA	NA	NA	NA	NA	NA	NA	NA	NA	NA	NA	NA	NA	NA	NA	NA
FIIDPGGVIR	Biognosys|iRT-Kit_WR_fusion	6230470	7516025	13571375	7685640	7159590	8978125	4501640	4795335	5362467	6731005	7018515	7956570	25064610	19128350	13643205	6583885	5679520	6256510	53190750	45447100	66557550	4442060	2231145	2058225	56965800	55427600	43809450	62532000	89431900	135534500	8725100	49180900	30083100	3958905	5020175	4752725
LAGNEQVTR	sp|P56182|RRP1_HUMAN	6071365	5709795	5741595	6326475	2710085	5038250	2028405	3860690	4837755	2387140	15222975	8380450	6639950	2378555	8230750	6406575	3858935	8432610	NA	NA	11263500	1709735	NA	922165	29134950	27875600	28783150	25142800	NA	NA	3846605	3406700	9298825	3613705	5041750	3672005
LAGVENSK	Biognosys|iRT-Kit_WR_fusion	5970490	9089005	8313290	6225210	5101940	6424765	3762305	3413743	3351795	4882170.5	5560492	4738480	9823385	6818225	4220825	6375715	9560120	7195320	21755160	23383130	24583605	2332996	1414491	2246311.5	37437140	34711000	23133940	39762890	40990360	42278800	33177232.5	17065557.5	12250335	3505415	3794038	3557546.5
DGLDAASYYAPVR	Biognosys|iRT-Kit_WR_fusion	5955576.5	11305200	118783220	53292075.5	31703319	40865165	25601230	23709675	21810908	60497430	74354735	51447616.5	89582440	92095380	36730425	108931443	93047229	105743940.5	226978775	119989000	312811770	5616834	35119910.5	14922730	523986350	486960500	488069150	544405100	637608100	512853800	123797820	226687915	181432754	25659750	82271035	60100590
VTPADFSEWSK	Biognosys|iRT-Kit_WR_fusion	5592735	12518100	10674640	2726285	2390485	2007915	1094430	932462.5	882121	964002.5	1283683.5	626303.5	2868580	1319288.5	1093400	930020	628243.5	848455	2873770	1853650	4578400	595225.5	381581.6	338675	15396950	19791000	20573160	42433500	45197800	21708700	877545	2276965	2068300	2034515	2025305	1669675
PVTGLDAK	Biognosys|iRT-Kit_WR_fusion	5295445	5987565	5841865	3874710	3522480	3904940	1853364.5	1765774.5	1958898.5	1304474.5	1602817.5	1601637	4431705	2958673	2455145	1368161	1552162.5	1810984.5	10373295	6209530	11927080	1005336	2080899.75	1346904	33171555	23863570	16003905	24824630	28330810	32073150	23583405	8019832.5	3771930.5	2781533.5	2828969	2895532
VNVPKTRRTF	sp|P83881|RL36A_HUMAN;sp|Q969Q0|RL36L_HUMAN	5224475	525858	1342285	101744.5	75196.5	109678.5	18904.45	NA	NA	NA	NA	NA	NA	NA	NA	NA	NA	NA	NA	NA	NA	NA	128156	NA	28152.05	45839.3	30672.55	265051	307613	NA	NA	NA	NA	23148.4	2564.63	9470.75
TVMENFVAFVDK	sp|P02769|ALBU_BOVIN	4381915.5	72318.95	10110.29	NA	NA	NA	NA	NA	NA	NA	NA	NA	NA	NA	NA	NA	NA	NA	NA	NA	NA	NA	NA	NA	127605.4	16813.3	23015.45	NA	NA	NA	NA	NA	NA	21854.045	201983.35	19274.175000000003
QSPSANVL	sp|Q9NR09|BIRC6_HUMAN	3890600	3450615	2953385	6134125	6476175	9493300	6603055	5936695	5161680	4076545	3750775	5548940	28689750	16281800	13290680	4663575	3842955	4348965	17172900	22760600	27872600	2157510	1204037	2226545	14987650	9855210	11305965	NA	318224	435580	19761485	23717500	13080975	1688790	1392195	1355245
ADVTPADFSE	Biognosys|iRT-Kit_WR_fusion	3531745	1765726.5	1408287	1497424	1089037	1073944.2	722258.65	766737.5	844905	2401900	2628142.5	2192695	1943640.5	871500	179806.69	1352394.5	1493647.5	829660	1807967	293889	1595595	782899.75	2610146.5	1513846.5	23150650	15089690	11809310	4909610	5597470	24413000	1379645	1123109.5	1115148	1423071	1540769	1409991
PVISGGPYEYR	Biognosys|iRT-Kit_WR_fusion	2929050	3347220	3412925	1984300	1314240	1460325	802316.5	690101	685283	493979	712930	488002.5	2218375	1251715	570285	532360	422367.5	1020321	2035830	2118070	1941845	526706	380443.5	295644	11509650	11178500	8204045	14565300	16010500	9761650	1525540	1453995	585684.5	1124113.5	1131465	1204800
AGFAGDDAPR	sp|A5A3E0|POTEF_HUMAN;sp|P0CG38|POTEI_HUMAN;sp|P0CG39|POTEJ_HUMAN;sp|P60709|ACTB_HUMAN;sp|P62736|ACTA_HUMAN;sp|P63261|ACTG_HUMAN;sp|P63267|ACTH_HUMAN;sp|P68032|ACTC_HUMAN;sp|P68133|ACTS_HUMAN;sp|Q6S8J3|POTEE_HUMAN	2487130	84981.4	89029.4	50110.3	NA	NA	NA	NA	NA	NA	NA	NA	166075	22247.95	NA	NA	NA	NA	NA	NA	NA	NA	8753.5	NA	187334	95220.9	20703.2	NA	NA	NA	103006	NA	NA	NA	16150.75	90603.55
FGVDESNAK	Biognosys|iRT-Kit_WR_fusion	2463065	2738525	2385760	1354750	1160105	1145015	780969	674067.5	561251.5	1366835	1310390	2086865	1203350	745242.5	468010	411562.5	480606	644810	3814815	2572460	2668805	892704.5	1258295	445675	12589800	10817400	7961345	10692800	11154200	17114700	2376150	2053105	1772435	1319645	1202055	1268370
GLDAASYYAPVRA	Biognosys|iRT-Kit_WR_fusion	2419360	350220.5	304013	136843.5	105312	132258	66102.5	45641	49759.45	13475.75	17050.8	23526.9	119247	39571.3	30010.35	NA	NA	NA	157295	NA	183248.5	33848.95	63179.5	NA	1164880	1129900	826729	1265360	1471100	1078710	142174.5	104811	NA	109891.5	127489.5	99229.85
ADVTPADF	Biognosys|iRT-Kit_WR_fusion	2268350	738124	530160.5	656781	289035.35	436987.4	192342.35	159818.44999999998	142800	53482	NA	NA	741753.3	28840.35	NA	NA	NA	NA	897405	NA	544795	30679.25	284629.5	27166.25	11051187	5382980	6689245	NA	3296650	13042216	459328.5	NA	NA	521263.35	641397.5	560287
AEFVEVTK	sp|P02769|ALBU_BOVIN	2223755	43603.3	40469.35	NA	NA	NA	NA	NA	NA	NA	NA	NA	NA	NA	NA	NA	NA	NA	NA	NA	NA	NA	NA	NA	155287	102493	NA	NA	NA	NA	NA	NA	NA	NA	13319.3	NA
SSEPVTGLDAK	Biognosys|iRT-Kit_WR_fusion	2141370	1979730	1921205	920827.5	827486	937407.5	600818.5	523942	502142	1334975	1905085	2033200	844785	495136.5	330390.5	462990.5	826568	468522	810920.5	812983	1154450	398630	371056.5	357717	7812315	5948400	3552435	6699800	6027630	6831490	1217104.5	661237	677806.5	642414.5	745261	629147.5
NAAPGVDL	sp|P13645|K1C10_HUMAN;sp|Q7Z3Y7|K1C28_HUMAN;sp|Q7Z3Y8|K1C27_HUMAN;sp|Q7Z3Z0|K1C25_HUMAN	1899545	337433.5	191297	556983	36364.55	93064.55	84980.05	NA	19930.3	NA	NA	NA	NA	NA	NA	NA	NA	NA	654000	NA	NA	102438.55	357848.5	171179.5	5055725	1605460	753055	655595	464510	524336	NA	NA	NA	172019	233024	205320.5
EATFGVDESNAK	Biognosys|iRT-Kit_WR_fusion	1849615	286625	235372.5	NA	NA	NA	NA	NA	NA	NA	NA	NA	NA	NA	NA	NA	NA	NA	NA	NA	NA	NA	NA	NA	1508545	1013410	265635.5	859998	858082	1478050	NA	NA	NA	87791.5	91324	76847.7
GGNEQVTR	Biognosys|iRT-Kit_WR_fusion	1710768	2758170	2949850	1689851	1877492	1868201	1384784.5	1268689	1276894	1932563.5	3209293	2105012.5	2682703	1993496	1479125	1676416.5	2467760	1803725.5	4335221.5	4503630	3497960	838162.5	722845.5	434030.1	10930475	9023330	6897285	9737430	8637160	11411840	1210754.5	3823541	3353505	1271760.5	1254639	1292275.5
AQGSPFLK	Biognosys|iRT-Kit_WR_fusion	1704675	1699455	1779920	990696	1094165	1271625	806898.5	873639.5	901481	205253	306590.5	359348.5	1476699.5	1201334	417533	251458.5	120226	310265.5	347207	475471	523879	240523	65110	96005.95	6460860	4879350	3970570	5712010	5600200	5564080	586837	315476	314305	539110.5	571921.5	525404.5
AGLQFPVGR	sp|P04908|H2A1B_HUMAN;sp|P0C0S5|H2AZ_HUMAN;sp|P0C0S8|H2A1_HUMAN;sp|P16104|H2AX_HUMAN;sp|P20671|H2A1D_HUMAN;sp|Q16777|H2A2C_HUMAN;sp|Q6FI13|H2A2A_HUMAN;sp|Q71UI9|H2AV_HUMAN;sp|Q7L7L0|H2A3_HUMAN;sp|Q8IUE6|H2A2B_HUMAN;sp|Q93077|H2A1C_HUMAN;sp|Q96KK5|H2A1H_HUMAN;sp|Q96QV6|H2A1A_HUMAN;sp|Q99878|H2A1J_HUMAN;sp|Q9BTM1|H2AJ_HUMAN	1659805	59127.85	18836.9	30450.75	NA	75176.5	NA	NA	NA	NA	NA	NA	NA	NA	NA	NA	NA	NA	NA	NA	NA	NA	NA	NA	NA	NA	NA	NA	NA	NA	NA	NA	NA	NA	NA	NA
LEGLTDEINFLR	sp|P05787|K2C8_HUMAN	1654320	21273.5	21301.8	NA	NA	NA	NA	NA	NA	NA	NA	NA	NA	NA	NA	NA	NA	NA	NA	NA	NA	NA	NA	NA	NA	NA	NA	NA	NA	NA	NA	NA	NA	NA	NA	NA
SESPIVVVL	sp|P67812|SC11A_HUMAN;sp|Q9BY50|SC11C_HUMAN	1564605	3388640.5	3397788.5	127617520	86290470	113036575	69952800	189419430	158983235	377997930	982748675	911670155	393166150	330999650	20795800	703129675	654553905	742614300	318184950	252464900	295509150	161643750	278996180	190369390	NA	5508450	12144055	18051890	12715860	23655790	8142925	18142900	32671874	162039350	57796175	55289050
LVNELTEFAK	sp|P02769|ALBU_BOVIN	1541955.5	72538.4	19318.85	NA	NA	NA	NA	NA	NA	NA	NA	NA	NA	NA	NA	NA	NA	NA	NA	NA	NA	NA	NA	NA	NA	NA	NA	NA	NA	NA	NA	NA	NA	NA	28477.2	2518.635
FYAPELLYYANK	sp|P02769|ALBU_BOVIN	1529045	83781.5	65206.350000000006	NA	NA	NA	NA	NA	NA	NA	NA	NA	NA	NA	NA	NA	NA	NA	NA	NA	NA	NA	NA	NA	28127.35	36563.9	46142.05	NA	NA	NA	NA	NA	NA	11608.86	38755.3	19223.9
PVITGAPYEYR	Biognosys|iRT-Kit_WR_fusion	1498126	2351645	2096425	1116790	707266	836001	517883	624573	758718	374914	455844.5	336052.5	1077765	725304.5	266740.5	349787	293742	378584.5	1776060	1272220	1630795	258573.5	264214	157573	8015340	7355580	5344445	9013780	10675000	8411650	690495	984525	379552.5	854219	806390	745849
LDAASYYAPVR	Biognosys|iRT-Kit_WR_fusion	1456730	1710860	1762955	613538.5	573875	552399.5	414823	308354	258854.5	247725.5	238859.5	319274.5	540083	266968.5	216872	182383.5	105942	175331.5	786170.5	862653	736537	169638	169697.6	182184	3601365	4023160	2499920	4044220	4565630	3819180	337324.5	344120.1	214079.5	383113.5	418159	376253.5
LLLPGELAK	sp|A0A2R8Y619|H2BK1_HUMAN;sp|O60814|H2B1K_HUMAN;sp|P06899|H2B1J_HUMAN;sp|P23527|H2B1O_HUMAN;sp|P33778|H2B1B_HUMAN;sp|P57053|H2BFS_HUMAN;sp|P58876|H2B1D_HUMAN;sp|P62807|H2B1C_HUMAN;sp|Q16778|H2B2E_HUMAN;sp|Q5QNW6|H2B2F_HUMAN;sp|Q8N257|H2B3B_HUMAN;sp|Q93079|H2B1H_HUMAN;sp|Q96A08|H2B1A_HUMAN;sp|Q99877|H2B1N_HUMAN;sp|Q99879|H2B1M_HUMAN;sp|Q99880|H2B1L_HUMAN	1403330	43363.9	58110.850000000006	NA	NA	NA	NA	NA	NA	NA	NA	NA	NA	NA	NA	NA	NA	NA	NA	NA	NA	NA	NA	NA	NA	NA	NA	NA	NA	NA	NA	NA	NA	NA	NA	NA
GSSEPVTGLDAK	Biognosys|iRT-Kit_WR_fusion	1359480	1395550	1429615	693785	485846.5	1534303	391343	360094	319419.5	1388550	689116	901325.5	888609.5	1284540.5	221020	1374595	1452318	1061243.5	8248700	5856780	7329515	533052.5	476836.5	401164.5	5272520	4091890	6722240	4519300	5126730	6406370	6569700	2465315	1191995.5	414725.5	435521	399295
FTEPGAGLRAL	sp|Q9Y546|LRC42_HUMAN	1356525	NA	NA	150224	171918.5	156615.5	76217.15	91236.25	75668.4	254428.5	306549	397776.5	NA	NA	NA	NA	NA	NA	NA	NA	NA	NA	NA	NA	NA	50002.1	38260.5	NA	NA	NA	NA	NA	NA	41843.75	34374.8	32572.6
HLVDEPQNLIK	sp|P02769|ALBU_BOVIN	1323342.5	10021.4	NA	NA	NA	NA	NA	NA	NA	NA	NA	NA	NA	NA	NA	NA	NA	NA	NA	NA	NA	NA	NA	NA	NA	NA	NA	NA	NA	NA	NA	NA	NA	NA	4876.67	NA
ESTLHLVLR	sp|P0CG47|UBB_HUMAN;sp|P0CG47|UBB_HUMAN;sp|P0CG47|UBB_HUMAN;sp|P0CG48|UBC_HUMAN;sp|P0CG48|UBC_HUMAN;sp|P0CG48|UBC_HUMAN;sp|P0CG48|UBC_HUMAN;sp|P0CG48|UBC_HUMAN;sp|P0CG48|UBC_HUMAN;sp|P0CG48|UBC_HUMAN;sp|P0CG48|UBC_HUMAN;sp|P0CG48|UBC_HUMAN;sp|P62979|RS27A_HUMAN;sp|P62987|RL40_HUMAN	1170570	NA	NA	NA	4594.73	NA	NA	NA	NA	NA	NA	NA	NA	NA	NA	NA	NA	NA	NA	NA	NA	NA	NA	NA	NA	NA	NA	NA	NA	NA	NA	NA	NA	NA	NA	NA
SEPVTGLDAK	Biognosys|iRT-Kit_WR_fusion	1131267	1753325.5	1963318.5	779426.5	672181	683717	295964.4	220137.7	190481.6	75126.9	100421.3	44748.9	428556	215003	240321	137413.5	65261.2	54580	682490	697908	1326303	80901.85	294789	197431.75	6521035	4698160	2797862.5	4253810	4825790	5759650	1823242.5	287857.5	166597.05	759416.5	704660	707184
VAVNNPKKQE	sp|P0C6T2|OST4_HUMAN	1105895	889021.45	794849.2	1486631.65	1598574.4	1871637.75	389092	328755	378262	757990	638273	515161.5	1835543.85	1865715.185	1324872.2	1748905	635975	1377845	1753035	1806390	1685940	436772	360600.5	232080	5239337	2616038.9	3040480.5	963835.3	754878.6	1196451.7	974780	2199415	2724320	385188.4	291662.41	274094.725
IEPSLRQLAQK	sp|P62987|RL40_HUMAN	1073800	170327.5	195003	NA	NA	NA	NA	NA	NA	NA	NA	NA	NA	NA	NA	NA	NA	NA	NA	NA	NA	NA	25975.25	NA	NA	NA	NA	NA	160108	NA	NA	NA	NA	NA	NA	NA
DGLDAASYYAPVRA	Biognosys|iRT-Kit_WR_fusion	988088	1956345	1664765	NA	NA	NA	201596.5	176511.5	169722	545980	522623	165378.1	398369.5	577330	555520	212534	88150.5	259761	2551535.5	2416620	1077003.5	65024.5	138607	42893.55	3499920	3729670	3498855	6255100	5969830	3560410	83007.5	79445	329619.15	343082	549865	401718.5
AVFPSIVGRPR	sp|A5A3E0|POTEF_HUMAN;sp|P0CG38|POTEI_HUMAN;sp|P60709|ACTB_HUMAN;sp|P62736|ACTA_HUMAN;sp|P63261|ACTG_HUMAN;sp|P63267|ACTH_HUMAN;sp|P68032|ACTC_HUMAN;sp|P68133|ACTS_HUMAN;sp|Q6S8J3|POTEE_HUMAN;sp|Q9BYX7|ACTBM_HUMAN	934711	108842	117686	23429.705	NA	10453.9	NA	11893.85	9945.6	NA	NA	NA	5501.7	10939.3	NA	NA	NA	NA	NA	NA	NA	NA	NA	NA	18901.9	89620.7	37569.2	NA	NA	NA	NA	NA	NA	30937.15	NA	111499.495
FSALTPDETYVPK	sp|P02769|ALBU_BOVIN	903304.5	78067.25	62632.3	NA	2820.87	NA	NA	NA	NA	NA	NA	NA	NA	NA	NA	NA	NA	NA	NA	NA	NA	NA	NA	NA	84744	112470	193469.45	98928.8	97465.8	NA	NA	NA	NA	21754.75	63748.1	32599.050000000003
LVINGNPITIFQER	sp|P04406|G3P_HUMAN	873557	NA	NA	NA	NA	NA	NA	NA	NA	NA	NA	NA	NA	NA	NA	NA	NA	NA	NA	NA	NA	NA	NA	NA	NA	NA	NA	NA	NA	NA	NA	NA	NA	NA	NA	NA
DAASYYAPVR	Biognosys|iRT-Kit_WR_fusion	812069.5	2718095.5	2244133	1675985.5	1561981.5	1453755	1046425	1023999	956450.55	2030531.95	1756140.5	2869653.1	3629646.5	2715271	2061808.5	1706031.85	5735230	820037.25	11837036.1	8828889	11847521.3	430909.65	2592534.25	299147.5	8137450	11754970	7546362	11562940	13937650	13592060	2152346.5	7579463.4	5582989.9	1009842.5	1212648	929728.5
SVRYSSSKH	sp|P13645|K1C10_HUMAN	811505	263787.5	41937.3	336842.5	NA	410323.5	483077.5	187037.5	340257	196434.5	NA	NA	1071299.5	599065	516230	88387.5	89425.5	255529	576720.5	NA	375267.5	107327	75053.5	210920	777891.5	225254	209173.5	237488	245346	92111	NA	25336.25	372386.5	405246	167139.5	147584
ASYYAPVR	Biognosys|iRT-Kit_WR_fusion	769842.7	1095272.5	1063161.95	1056423.5	946581	828161.5	479756	304868.05	385343	272403.85	399628.75	621513.95	1019255	473078	216877	88653.1	120740.6	204417.55	971849	2892976	1040142	374499.15	297402.3	220843.15	4591720	2246921	3912864	6654930	8256850	7360470	1060642.25	1436112	785952.05	591245	700054.5	846690.5
YICDNQDTISSK	sp|P02769|ALBU_BOVIN	697392	NA	NA	NA	NA	NA	NA	NA	NA	NA	NA	NA	NA	NA	NA	NA	NA	NA	NA	NA	NA	NA	NA	NA	NA	NA	NA	NA	NA	NA	NA	NA	NA	NA	NA	NA
HLETYRRPE	sp|P10176|COX8A_HUMAN	696106.5	910668	967231.5	192723.5	205657.5	263486.95	13740.475	NA	1948.515	NA	NA	NA	NA	NA	NA	NA	NA	NA	7896.75	16051.8	NA	NA	3941.22	NA	3322425	2511830	2480623	266885	259652	34440.9	NA	NA	NA	381335.5	415863	314834.5
VIQRDLAKTG	sp|Q9Y679|AUP1_HUMAN	673165.5	1310875	710155	NA	NA	NA	NA	NA	NA	NA	NA	NA	NA	NA	NA	NA	NA	NA	NA	NA	NA	NA	NA	NA	NA	NA	NA	NA	NA	204425	NA	NA	NA	NA	NA	NA
LLVVYPWTQR	sp|P02042|HBD_HUMAN;sp|P02100|HBE_HUMAN;sp|P68871|HBB_HUMAN;sp|P69891|HBG1_HUMAN;sp|P69892|HBG2_HUMAN	668954.5	54041.649999999994	46226.75	NA	NA	NA	NA	NA	NA	NA	NA	NA	NA	NA	NA	NA	NA	NA	NA	NA	NA	NA	NA	NA	NA	NA	NA	NA	NA	NA	NA	NA	NA	NA	NA	NA
GAQGSPFLK	Biognosys|iRT-Kit_WR_fusion	656156.5	759531	817071	404843	415151	476494.5	293498	288412	257389.5	436877	394225.5	356836.5	583462	583444	159277	NA	NA	46059.7	272429	508994	173045	108503.9	47716.9	89446.25	2798565	1977820	1554880	2454740	2325900	2419290	192865.5	93400	151341.5	222778.5	233057.5	193892.5
LETYRRPE	sp|P10176|COX8A_HUMAN	647061.5	539488.5	486642	NA	989349	1300440	2042600	NA	NA	NA	NA	NA	387197.5	831717.5	NA	NA	NA	NA	1143726	827735	876592.5	NA	NA	NA	4307270	1981390	2885945	179098	168713	307327	544665	1314416	1456840	1191210	382704.5	975445
EACFAVEGPK	sp|P02769|ALBU_BOVIN	617640	NA	NA	NA	NA	NA	NA	NA	NA	NA	NA	NA	NA	NA	NA	NA	NA	NA	NA	NA	NA	NA	NA	NA	NA	NA	NA	NA	NA	NA	NA	NA	NA	NA	NA	NA
LGEYGFQNALIVR	sp|P02769|ALBU_BOVIN	565525	NA	NA	NA	NA	NA	NA	NA	NA	NA	NA	NA	NA	NA	NA	NA	NA	NA	NA	NA	NA	NA	NA	NA	NA	NA	NA	NA	NA	NA	NA	NA	NA	NA	NA	NA
AASYYAPVRA	Biognosys|iRT-Kit_WR_fusion	565380.5	587133.5	592210	331657.5	367233.5	358729.5	221481	216150.5	217135.5	200645	245948	288150	438845.5	194974	169137	758791	697386	548661	623178	399486	523644	236660.5	NA	304603	1889455	1552820	1182585	2005150	2357290	1618520	1770956	395874.5	144242.5	174354	191423.5	192954.5
LQAGASQFETSAAK	sp|P63027|VAMP2_HUMAN;sp|Q15836|VAMP3_HUMAN	524299.5	587326.5	593433.5	188793.5	80541.65	235986	16589.77	15938.2	9581.25	NA	23721.85	NA	402629.5	35365.05	23837.35	698239.5	362500.05	660623	919553.5	158679	692361	190269.5	357714	342290	1885695	1037280	942751	957697	865140	1012060	2030345	266695.5	NA	80743.9	109616	70170.3
GTFIIDPGGVIRG	Biognosys|iRT-Kit_WR_fusion	523555	1140635	1319115	373071	305636.5	453379.5	316656	NA	105831.3	153205.8	261790	371712	644512.5	126615	166356.5	NA	NA	NA	347096	236140	446193.5	51793	136662.5	NA	3097915	3096360	2152920	4447870	4147740	3784480	131665	220347.5	127352.5	326237	400956	328204.5
VDALNDEINFLR	sp|P08729|K2C7_HUMAN	521037	NA	NA	NA	NA	NA	NA	NA	NA	NA	NA	NA	NA	NA	NA	NA	NA	NA	NA	NA	NA	NA	NA	NA	NA	NA	NA	NA	NA	NA	NA	NA	NA	NA	NA	NA
ISGLIYEETR	sp|P62805|H4_HUMAN	512165.5	NA	NA	NA	NA	NA	NA	NA	NA	NA	NA	NA	NA	NA	NA	NA	NA	NA	NA	NA	NA	NA	NA	NA	NA	NA	NA	NA	NA	NA	NA	NA	NA	NA	NA	NA
FEDENFILK	sp|P62937|PPIA_HUMAN	505710	NA	NA	NA	NA	NA	NA	NA	NA	NA	NA	NA	NA	NA	NA	NA	NA	NA	NA	NA	NA	NA	NA	NA	NA	NA	NA	NA	NA	NA	NA	NA	NA	NA	NA	NA
LDIDSPPITAR	sp|P14618|KPYM_HUMAN	496717.5	NA	NA	NA	NA	NA	NA	NA	NA	NA	NA	NA	NA	NA	NA	NA	NA	NA	NA	NA	NA	NA	NA	NA	NA	NA	NA	NA	NA	NA	NA	NA	NA	NA	NA	NA
HPPPPPPPP	rev_sp|O00401|WASL_HUMAN;rev_sp|O15047|SET1A_HUMAN;rev_sp|P10275|ANDR_HUMAN;rev_sp|P19544|WT1_HUMAN;rev_sp|Q16637|SMN_HUMAN;rev_sp|Q5VYV0|FOXB2_HUMAN;rev_sp|Q9HCJ0|TNR6C_HUMAN;rev_sp|Q9Y2G1|MYRF_HUMAN;sp|P13378|HXD8_HUMAN;sp|P14866|HNRPL_HUMAN;sp|P17676|CEBPB_HUMAN;sp|Q15032|R3HD1_HUMAN;sp|Q9C0F0|ASXL3_HUMAN	465969.5	454913.5	422236.5	226830	155567	174508	133710.05	89641	78072	NA	NA	43556.7	135862	NA	NA	NA	NA	NA	181501.5	287992	NA	59796.600000000006	17657.2	79156.9	1283828.5	762046	1906240	551118	431226	761187	44821.7	71647	NA	66792.3	195217	184267
VSFELFADK	sp|P62937|PPIA_HUMAN	465629	NA	NA	NA	NA	NA	NA	NA	NA	NA	NA	NA	NA	NA	NA	NA	NA	NA	NA	NA	NA	NA	NA	NA	NA	NA	NA	NA	NA	NA	NA	NA	NA	NA	NA	NA
GAGSSEPVTGL	Biognosys|iRT-Kit_WR_fusion	437690	913837.5	910900.5	463597.75	405564.75	418018.85	318103.15	269742.5	251844	191580	284613	346800.5	582279.5	347268	262083	NA	146082.5	45460.9	581165.5	647249	605539	247567.5	164803	208332.5	3731707.5	2950819	1617249.5	2979870	2968885	4342587	693772.5	299286	275354.5	185261.45	421197.5	336583.4
ILAGVENSK	Biognosys|iRT-Kit_WR_fusion	435601.5	948707.5	919398.5	768326	657607	977490.5	367104.5	329177.35	223539.5	44562.95	35604.75	203753.25	504290.5	111529.5	74454.5	103020.65	250623.45	324823	799630	820160	1216733.5	153965.5	272592	329434.55	9382100	5522190	3355090.5	3583066	4075654	6540670	343929.5	481599.5	207301	546109.5	574172.5	539826
IFGALIFK	sp|Q8TDQ0|HAVR2_HUMAN	414070.5	1214780	1442695	192169.5	161405.5	189442.5	97844.5	119100	149763.5	15911.7	NA	NA	293256	183434.95	61394.5	NA	NA	NA	334068.5	323122	266374	10867.5	5866.5	NA	1595850	1651890	973250	3538490	1208530	3096290	49437.75	801265	242599.5	196179	61773.55	22936.05
SDAAVDTSSEITTK	sp|P06454|PTMA_HUMAN	395364	233537.5	218685	86874.75	19530.45	44018.05	5808.95	15079.75	6290.3	NA	NA	NA	192985.85	NA	NA	NA	NA	NA	91370	34982.3	87709	77198	513440	35216.350000000006	402174.5	399531	62132.5	232708	310239	269436	NA	NA	NA	27298.3	38331	515948.5
VDNDENEHQLSLR	sp|P06748|NPM_HUMAN	389025.5	NA	NA	NA	NA	NA	NA	NA	NA	NA	NA	NA	NA	NA	NA	NA	NA	NA	NA	NA	NA	NA	NA	NA	NA	NA	NA	NA	NA	NA	NA	NA	NA	NA	NA	NA
YISPDQLADLYK	sp|P06733|ENOA_HUMAN	382976	NA	NA	NA	NA	NA	NA	NA	NA	NA	NA	NA	NA	NA	NA	NA	NA	NA	NA	NA	NA	NA	NA	NA	NA	NA	NA	NA	NA	NA	NA	NA	NA	NA	NA	NA
AEPAVQRTLLEK	sp|P14209|CD99_HUMAN	378811	824057	738298	35265.25	NA	32031.07	2830.87	NA	NA	NA	NA	NA	NA	NA	NA	NA	NA	NA	NA	NA	NA	31813.6	162501.85	NA	177865.2	208667.5	124729.95	328310	313260	232061	65364.5	NA	NA	43085.2	61171.149999999994	110743.9
IIEPSLRQL	sp|P62987|RL40_HUMAN	357937.5	93748.75	121850	2028805	2019585	2237795	410102	535913.5	507388	NA	108996	86144.5	4085565	3013405	1256310	NA	NA	NA	4409575	1142910	2709220	322827.5	168780	217578	1135066.5	7664820	18598050	15864700	19633700	39128300	140240.5	34340.55	244107.5	243767	221932.5	202604
AADKRSKAL	sp|P56378|ATP68_HUMAN	341494	NA	NA	NA	NA	NA	NA	NA	NA	NA	NA	NA	NA	NA	NA	NA	NA	NA	NA	NA	NA	NA	NA	NA	NA	NA	NA	NA	NA	NA	NA	NA	NA	NA	NA	NA
PEAFPALA	sp|Q8NC51|SERB1_HUMAN	329903.5	545150.3	535550.75	502677	381075.5	422125.5	527311.5	390321.5	359229.5	NA	NA	NA	773672.5	462961	286464.5	NA	NA	NA	708103	192116	359592.5	14678.15	178439.3	46389.4	74301	1135577	608099.5	1231514	1536767	693568	15990.9	488862.5	72037.5	281928.35	330326.35	284461.35
DAVTYTEHAK	sp|P62805|H4_HUMAN	323338.5	NA	NA	NA	NA	NA	NA	NA	NA	NA	NA	NA	NA	NA	NA	NA	NA	NA	NA	NA	NA	NA	NA	NA	NA	NA	NA	NA	NA	NA	NA	NA	NA	NA	NA	NA
LHAHKLRVD	sp|P69905|HBA_HUMAN	312146.5	631228.2	676245.65	246203.5	301763.5	377753.05	142468.5	330638.5	240205	1169810.5	1153690	1339030	734477.5	1513049.5	851056	1986061.6	1831680	1792800	1183180	1009990	1256989	108611.5	267464.4	339073	4862934.8	5803473	5579731.5	689510	723705	759093	888680	1681545	2328550	906003.25	982321.65	1034543.55
PKFEVIEKPQA	sp|P18859|ATP5J_HUMAN	311139	497296.05	469205.6	472435.65	549286.65	662450.8	220366	214276	219819.5	113233.5	105256.5	120909	449938.9	259926	167673.5	NA	61134	NA	251337.5	196925	260319.5	176095.5	142019.7	198266.5	2240922.5	2042191	2683384.5	709201	677678	830371	198065	137399	71946.5	274812.5	242992.45	226340.7
EPVTGLDAK	Biognosys|iRT-Kit_WR_fusion	302276	474428.35	487450.25	317572.5	248264	311228.15	121352.95	66033.85	26326	NA	NA	46562.65	146778	46134.7	55180	NA	NA	13370.6	476482	222484.1	323787.5	6358.05	160622	109754.9	2507102	1959831	872264	1623702	1659482	2623286	1669637	94627.5	NA	259344.15	255482.95	317316.5
GYSFTTTAER	sp|P60709|ACTB_HUMAN;sp|P63261|ACTG_HUMAN	298563	NA	NA	NA	NA	NA	NA	NA	NA	NA	NA	NA	NA	NA	NA	NA	NA	NA	NA	NA	NA	NA	NA	NA	NA	NA	NA	NA	NA	NA	NA	NA	NA	NA	NA	NA
SSGGGGGGGRFS	sp|P35527|K1C9_HUMAN	295915	NA	NA	NA	NA	NA	NA	NA	NA	NA	NA	NA	NA	NA	NA	NA	NA	NA	NA	NA	NA	NA	NA	NA	142769.1	70975.5	NA	NA	NA	NA	NA	NA	NA	3237.36	32743.1	NA
TFIAIKPDGVQR	sp|P15531|NDKA_HUMAN;sp|P22392|NDKB_HUMAN	284185.5	NA	NA	NA	NA	NA	NA	NA	NA	NA	NA	NA	NA	NA	NA	NA	NA	NA	NA	NA	NA	NA	NA	NA	NA	NA	NA	NA	NA	NA	NA	NA	NA	NA	NA	NA
FLQFGAQGSPFLK	Biognosys|iRT-Kit_WR_fusion	281094	833675	1106352.5	101057.5	55900.8	64485	16539.68	18028.25	14808.285	NA	NA	NA	256247.5	105377	18737.95	NA	NA	NA	126216.65	NA	NA	NA	170151.7	NA	1576525	1167070	1158005.5	1926040	2740600	2543990	NA	NA	NA	156025.5	123717.5	109494.45
IIEPSLRQLAQ	sp|P62987|RL40_HUMAN	278051	107832.5	148958	10160.33	2868.315	17720.8	2983.915	NA	NA	NA	NA	NA	14301.25	NA	NA	NA	NA	NA	NA	NA	NA	NA	19605.5	NA	NA	24306.6	NA	104225	145586	116867	NA	NA	NA	2250.195	1555.4	3904.865
ESYSVYVYK	sp|O60814|H2B1K_HUMAN;sp|P57053|H2BFS_HUMAN;sp|P58876|H2B1D_HUMAN;sp|P62807|H2B1C_HUMAN;sp|Q5QNW6|H2B2F_HUMAN;sp|Q93079|H2B1H_HUMAN;sp|Q99877|H2B1N_HUMAN;sp|Q99879|H2B1M_HUMAN;sp|Q99880|H2B1L_HUMAN	252944	NA	NA	NA	NA	NA	NA	NA	NA	NA	NA	NA	NA	NA	NA	NA	NA	NA	NA	NA	NA	NA	NA	NA	NA	NA	NA	NA	NA	NA	NA	NA	NA	NA	NA	NA
FEELNADLFR	sp|P11142|HSP7C_HUMAN;sp|P54652|HSP72_HUMAN	235488	NA	NA	NA	NA	NA	NA	NA	NA	NA	NA	NA	NA	NA	NA	NA	NA	NA	NA	NA	NA	NA	NA	NA	NA	NA	NA	NA	NA	NA	NA	NA	NA	NA	NA	NA
GGNFGFGDSR	sp|P22626|ROA2_HUMAN	233743	NA	NA	NA	NA	NA	NA	NA	NA	NA	NA	NA	NA	NA	NA	NA	NA	NA	NA	NA	NA	NA	NA	NA	NA	NA	NA	NA	NA	NA	NA	NA	NA	NA	NA	NA
SLHTLFGDELCK	sp|P02769|ALBU_BOVIN	227661.5	NA	NA	NA	NA	NA	NA	NA	NA	NA	NA	NA	25350.6	NA	NA	NA	NA	NA	NA	NA	NA	NA	NA	6363.35	NA	NA	NA	NA	NA	NA	NA	NA	NA	NA	11653.4	NA
TFIIDPGGVIR	Biognosys|iRT-Kit_WR_fusion	204985.5	732411	842345.5	973102.5	782532.5	924952.5	545907	530273	410606.5	567315	848925.5	909512	1523535	1246208.5	961951.5	544748	375455.5	528111.5	4786705	3334090	7466970	313138.5	188261	76317.8	5016695	5511680	3651245	8354100	1421920	9039030	1138730	3176595	3520010	474849.5	816691.5	419204.5
GVVDSEDLPLNISR	sp|P07900|HS90A_HUMAN;sp|P08238|HS90B_HUMAN;sp|Q12931|TRAP1_HUMAN;sp|Q58FF7|H90B3_HUMAN	196043.5	NA	NA	NA	NA	NA	NA	NA	NA	NA	NA	NA	NA	NA	NA	NA	NA	NA	NA	NA	NA	NA	NA	NA	NA	NA	NA	NA	NA	NA	NA	NA	NA	NA	NA	NA
AILPCIKGYDV	sp|P60842|IF4A1_HUMAN;sp|Q14240|IF4A2_HUMAN	175479	NA	NA	5323.4	NA	NA	NA	NA	NA	NA	34332.25	25488.5	NA	NA	NA	NA	NA	NA	NA	NA	NA	NA	NA	NA	NA	NA	NA	70165	NA	NA	NA	NA	NA	16778.2	NA	2075.93
VNLGGSKSISIS	sp|P04264|K2C1_HUMAN	166677	50919.05	16471.2	81897.54999999999	NA	NA	9449.35	6391.6	6712.45	NA	NA	NA	19271.1	NA	NA	NA	NA	NA	NA	100901	NA	NA	NA	NA	230502	116923	62067.5	68028.9	76138.7	115313	NA	NA	NA	10901.07	13073.7	31719.9
SQIHDIVLVGGSTR	sp|P11142|HSP7C_HUMAN	151843.5	NA	NA	NA	NA	NA	NA	NA	NA	NA	NA	NA	NA	NA	NA	NA	NA	NA	NA	NA	NA	NA	NA	NA	NA	NA	NA	NA	NA	NA	NA	NA	NA	NA	NA	NA
IIEPSLRQLAQKYN	sp|P62987|RL40_HUMAN	149709.5	145215.5	214415	NA	NA	NA	NA	NA	2632.255	NA	NA	NA	NA	NA	NA	NA	NA	NA	NA	NA	NA	NA	NA	NA	NA	NA	NA	NA	NA	NA	NA	NA	NA	NA	NA	NA
GDLGIEIPAEK	sp|P14618|KPYM_HUMAN;sp|P30613|KPYR_HUMAN	143877	NA	NA	NA	NA	NA	NA	NA	NA	NA	NA	NA	NA	NA	NA	NA	NA	NA	NA	NA	NA	NA	NA	NA	NA	NA	NA	NA	NA	NA	NA	NA	NA	NA	NA	NA
VLSPADKTNVKAA	sp|P69905|HBA_HUMAN	142589.5	351742	375200.55	NA	NA	NA	NA	NA	NA	NA	NA	NA	NA	NA	NA	NA	NA	NA	NA	NA	NA	NA	876.46	NA	7112.25	NA	NA	NA	NA	NA	23335.35	NA	NA	2947.21	2002.835	7325.379999999999
ADDGRPFPQVIK	sp|P00883|ALDOA_RABIT;sp|P04075|ALDOA_HUMAN	140604	NA	NA	NA	NA	NA	NA	NA	NA	NA	NA	NA	NA	NA	NA	NA	NA	NA	NA	NA	NA	NA	NA	NA	NA	NA	NA	NA	NA	NA	NA	NA	NA	NA	NA	NA
IDTIEIITDR	sp|P22626|ROA2_HUMAN	130580.5	NA	NA	NA	NA	NA	NA	NA	NA	NA	NA	NA	NA	NA	NA	NA	NA	NA	NA	NA	NA	NA	NA	NA	NA	NA	NA	NA	NA	NA	NA	NA	NA	NA	NA	NA
NLDIERPTYTNLNR	sp|P0DPH7|TBA3C_HUMAN;sp|P0DPH8|TBA3D_HUMAN;sp|P68363|TBA1B_HUMAN;sp|P68366|TBA4A_HUMAN;sp|Q6PEY2|TBA3E_HUMAN;sp|Q71U36|TBA1A_HUMAN;sp|Q9BQE3|TBA1C_HUMAN;sp|Q9H853|TBA4B_HUMAN;sp|Q9NY65|TBA8_HUMAN	118131.5	NA	NA	NA	NA	NA	NA	NA	NA	NA	NA	NA	NA	NA	NA	NA	NA	NA	NA	NA	NA	NA	NA	NA	NA	NA	NA	NA	NA	NA	NA	NA	NA	NA	NA	NA
GDKKRKGQVIQF	sp|P83881|RL36A_HUMAN;sp|Q969Q0|RL36L_HUMAN	115653.5	174510	216511	5552.5	16767.2	11672.05	NA	NA	NA	NA	NA	NA	NA	NA	NA	NA	NA	NA	NA	NA	NA	NA	NA	NA	NA	NA	NA	NA	26360	NA	NA	NA	NA	20501.2	4066.05	29543.75
VNVEINVAPGKD	sp|P35527|K1C9_HUMAN	115127	36587.3	32257.15	16036.25	10133.7	11422.3	NA	NA	NA	NA	NA	NA	NA	NA	NA	NA	NA	NA	NA	NA	NA	NA	16781.2	NA	253162.5	102529	25110.3	NA	NA	50599.6	NA	NA	NA	NA	6477.25	7348.85
GEVAPDAKSFVL	sp|P09382|LEG1_HUMAN	111990	NA	NA	91851.05	84616.1	66322.6	37060.95	34830.05	28557.2	2566105	1968915	1819520	NA	NA	NA	NA	NA	NA	NA	NA	NA	58742.600000000006	78146.5	29450.4	NA	NA	NA	NA	NA	NA	NA	NA	NA	167089	150759	148360
GPPGTGKTLL	sp|O43933|PEX1_HUMAN;sp|O75449|KTNA1_HUMAN;sp|P17980|PRS6A_HUMAN;sp|P55072|TERA_HUMAN;sp|P62191|PRS4_HUMAN;sp|P62195|PRS8_HUMAN;sp|P62333|PRS10_HUMAN;sp|Q13608|PEX6_HUMAN;sp|Q6PIW4|FIGL1_HUMAN;sp|Q8IYT4|KATL2_HUMAN;sp|Q96TA2|YMEL1_HUMAN;sp|Q9Y4W6|AFG32_HUMAN	108998.5	250288.5	203930.5	65357	NA	NA	49255.95	NA	NA	NA	NA	NA	NA	198377.5	NA	186201.5	326165	298397.5	315295.5	NA	266457	421030	350014.5	421045	405667.5	390389	202201.5	1523740	1415610	1531080	NA	169800	237249.5	81953.1	88309.85	91518.35
LGEGPRMV	sp|P43686|PRS6B_HUMAN	103115.95	229194.35	211491	102032.6	96910.45	113453	93129.3	75623.5	33390.65	NA	20181.1	42369.45	55712.05	24218.95	21852.85	NA	NA	NA	69211	179709	81112.7	175083.5	57248.8	107550.35	234313.5	222094	112206	1104440	1125380	1124649.9	127786.5	43880	31280.7	53853.100000000006	28662.520000000004	49398.35
PGLARQAPKPRKQ	sp|P81605|DCD_HUMAN	102023.5	275461.5	324150	148141	158645.5	210939.5	171254	111212	154031	67121.15	23010.9	128305	201917.5	125814.5	212588.5	92529.4	66671	79226.5	606020.5	536484	542908.5	62082.25	59701	42297.899999999994	677219.5	612741	734048	654217	597433	364264	160530.5	539840	544915.5	96783.1	103681.65	170512
LHVDPRKSN	sp|P42167|LAP2B_HUMAN	95540	443803.5	457894.3	642194	612128.5	1347647	729538.5	693732.5	630892	702972.5	593812.5	903021	1545622	1151275	1091348.5	2203762	1736252.85	2061842.75	1479530.5	1107201	1451077.5	485854.45	611309	235421.45	1656613.5	970099	1195578.5	1071781	931067	1513912	1229600	2600356	1891430	203269.25	263785.25	206554.9
LQIDNARLAADDF	sp|P02533|K1C14_HUMAN;sp|P05783|K1C18_HUMAN;sp|P08727|K1C19_HUMAN;sp|P08779|K1C16_HUMAN;sp|P13645|K1C10_HUMAN;sp|Q04695|K1C17_HUMAN;sp|Q7Z3Y7|K1C28_HUMAN	95316	14759.55	9000	15061.8	NA	NA	NA	NA	NA	NA	NA	NA	NA	NA	NA	NA	NA	NA	NA	NA	NA	NA	NA	NA	44210.2	44955.9	10739.55	NA	NA	NA	NA	NA	NA	12236.95	12075.22	5500.4
QLFHPEQLITGK	sp|P0DPH7|TBA3C_HUMAN;sp|P0DPH8|TBA3D_HUMAN;sp|P68363|TBA1B_HUMAN;sp|P68366|TBA4A_HUMAN;sp|Q6PEY2|TBA3E_HUMAN;sp|Q71U36|TBA1A_HUMAN;sp|Q9BQE3|TBA1C_HUMAN;sp|Q9H853|TBA4B_HUMAN;sp|Q9NY65|TBA8_HUMAN	83341.5	NA	NA	NA	NA	NA	NA	NA	NA	NA	NA	NA	NA	NA	NA	NA	NA	NA	NA	NA	NA	NA	NA	NA	NA	NA	NA	NA	NA	NA	NA	NA	NA	NA	NA	NA
KTQPSSQPLQSGQ	sp|Q9HCD5|NCOA5_HUMAN	82367.5	245975.95	284125.75	1609822.5	1353494.5	1734598.5	1496129.5	997192	1239623.5	NA	135065.45	NA	2707122.5	1674003.4	1109935	NA	NA	NA	1824972.5	1886040	2104586.5	NA	NA	NA	3112111	2597384	1661903.5	223232	254497	326969	735470.5	1866137.5	2171613.5	303778.4	364926.25	319637.9
SAKSRTIG	sp|P05089|ARGI1_HUMAN	81052.5	103261	67393.55	633689.5	50539.95	117104.55	207550	60898.3	69568.79999999999	NA	NA	NA	71260.8	82700.5	43922.95	NA	NA	21350.15	33928.25	92653.5	117227.45	15452.45	12506.4	NA	918427	380470	264178.5	155356	108546	116608	NA	27599.35	46518	53832.05	55377.7	153111
KVHGSLARAGKVR	sp|P62861|RS30_HUMAN	80737	33392.399999999994	65891.04999999999	7345	NA	55759.55	NA	NA	NA	NA	NA	NA	95354.55	NA	NA	NA	NA	NA	15295.95	NA	NA	NA	NA	NA	86501.5	56660.1	50097.5	103119	83716.2	NA	NA	NA	NA	7157.2	NA	3466.405
PLDSTSRIMD	sp|P06576|ATPB_HUMAN	77677	269777.5	262917.5	81349.25	60328.100000000006	60542.1	60452.75	72581.1	36493.75	NA	31505.7	26894.95	98523.75	56127	NA	62157.05	NA	NA	45119	144853	105660.5	21699.1	50444	81156.4	2051690	1726160	1202640	246268	288172	291482	352725	NA	NA	180530.5	167490	177046.5
AEPSAATQSHS	sp|O95197|RTN3_HUMAN	74344.5	228892.5	208369.5	31784.5	8706.35	42337.399999999994	9105.19	41391.55	24823.1	NA	NA	NA	37583.4	25808.65	NA	391836	NA	28146.45	60457.600000000006	NA	65069	66540.2	NA	NA	60689	48264	20768.9	337359	287075	327120	158650.5	NA	168769.5	NA	19203.699999999997	7668.75
VKLAKAGKNQGD	sp|P19338|NUCL_HUMAN	72185.5	389811.1	416743.45	113840.5	102989.9	112791	100060.35	84379.55	79803.4	110646.9	84502	141288	179905.5	99736	154696	84832.5	61840	51977.5	336796	464329	453937	78688.45000000001	69060.35	10720.35	107043.55	49310.5	23558.7	136641	154750	115188	62354.5	379532	536086	6493.3	NA	21454.7
VEIIANDQGNR	sp|P0DMV8|HS71A_HUMAN;sp|P0DMV9|HS71B_HUMAN;sp|P11021|BIP_HUMAN;sp|P11142|HSP7C_HUMAN;sp|P17066|HSP76_HUMAN;sp|P34931|HS71L_HUMAN;sp|P48741|HSP77_HUMAN;sp|P54652|HSP72_HUMAN	71072.5	NA	NA	NA	NA	NA	NA	NA	NA	NA	NA	NA	NA	NA	NA	NA	NA	NA	NA	NA	NA	NA	NA	NA	NA	NA	NA	NA	NA	NA	NA	NA	NA	NA	3993.075	NA
LGPSLATDKS	sp|Q9H3N1|TMX1_HUMAN	70185.5	270562.5	226137	30379.35	27966.75	78449.95000000001	NA	NA	NA	NA	NA	NA	107896.15	48366.3	NA	NA	NA	NA	NA	NA	NA	NA	NA	NA	167513.75	122937	94229.5	564739	671763	699274	NA	NA	NA	10365.1	41892.65	12329.35
VPTFGKKKGPNANS	sp|P62861|RS30_HUMAN	69866	29544.15	43647.45	NA	NA	NA	NA	NA	NA	NA	NA	NA	NA	NA	NA	NA	NA	NA	NA	NA	NA	NA	NA	NA	NA	NA	NA	NA	119551	NA	NA	NA	NA	NA	NA	NA
IGGIGTVPVGR	sp|P68104|EF1A1_HUMAN;sp|Q05639|EF1A2_HUMAN;sp|Q5VTE0|EF1A3_HUMAN	68464.5	26166.9	13009.5	NA	NA	NA	NA	NA	NA	NA	NA	NA	NA	NA	NA	NA	NA	NA	NA	NA	NA	NA	NA	NA	NA	NA	164295	NA	NA	NA	NA	NA	NA	NA	NA	NA
VPQVSTPTLVEVSR	sp|P02768|ALBU_HUMAN;sp|P02769|ALBU_BOVIN	66631	NA	NA	NA	NA	NA	NA	NA	NA	NA	NA	NA	NA	NA	NA	NA	NA	NA	NA	NA	NA	NA	NA	NA	NA	NA	NA	NA	NA	NA	NA	NA	NA	NA	23621.75	7559.6
PAGVPMSTYLKM	sp|Q69YU5|UQCC6_HUMAN	56672.5	212267.5	189647.5	527498.5	320867	645434.5	61239.100000000006	25965.1	56825.05	NA	NA	NA	380942	68503.5	52027.5	NA	NA	NA	128181.5	NA	NA	41266.85	78108	32403.4	NA	1110020	1399475	363339	546544	372162	NA	187096.5	111057.5	180934	129824.5	141441
PDSYHRRDFW	sp|P26368|U2AF2_HUMAN	42604.7	168210	386472.5	51307.8	33622.35	NA	30979.15	61078.5	30935.4	NA	NA	NA	NA	NA	NA	NA	NA	NA	NA	NA	NA	NA	NA	NA	NA	NA	124856	395151	213925	100766	NA	NA	NA	86673	33603.85	10367.5
APPPPPPPP	rev_sp|A0JLT2|MED19_HUMAN;rev_sp|A8K0Z3|WASH1_HUMAN;rev_sp|A8MWX3|WASH4_HUMAN;rev_sp|C4AMC7|WASH3_HUMAN;rev_sp|O14654|IRS4_HUMAN;rev_sp|O75899|GABR2_HUMAN;rev_sp|P10323|ACRO_HUMAN;rev_sp|P17676|CEBPB_HUMAN;rev_sp|P46379|BAG6_HUMAN;rev_sp|P52951|GBX2_HUMAN;rev_sp|P55316|FOXG1_HUMAN;rev_sp|Q08999|RBL2_HUMAN;rev_sp|Q4KMQ1|TPRN_HUMAN;rev_sp|Q5HY92|FIGN_HUMAN;rev_sp|Q5TGY3|AHDC1_HUMAN;rev_sp|Q5VWQ8|DA…	41566.65	249354.5	263052	190218	151946.95	202358.5	184025.5	148512	134485	131055.7	56693	150831	151820	107752.5	164031	96579.5	273107	189690.5	337725	468849	305728	128240	27481.55	105464.15	977489.5	1053800	2701560	307467	313908	332530	200060	76755	70632.5	63994.1	86642.45	28338.949999999997
AKDVKFGADARA	sp|P10809|CH60_HUMAN	38628.95	220213	220386.5	145858	129386.5	201588.5	NA	54815.5	NA	NA	6481.85	NA	NA	NA	NA	NA	NA	NA	NA	NA	NA	106456.2	76969	59008.45	647088.5	403883	NA	1203400	1166780	1165520	NA	NA	NA	NA	71892.4	NA
FGAQGSPFLK	Biognosys|iRT-Kit_WR_fusion	38127.45	506836	881550.5	123266.45	107247.5	130899.5	80184	43753.85	57407.305	28143.1	NA	15505.05	446126.05	266065	56626.5	NA	NA	NA	44307.55	84614.2	NA	32044.85	1775642.3	NA	763697	612722	345556	1607075	1182179	1474435	NA	NA	NA	61874.100000000006	82020.65	55294.75
APKAVLNRNRPEKN	sp|Q96EX1|SIM12_HUMAN	36136.5	119525	104349	NA	NA	NA	NA	NA	NA	NA	NA	NA	NA	NA	NA	NA	NA	NA	NA	NA	NA	NA	NA	NA	44886.5	92512.6	23989	NA	NA	NA	NA	NA	NA	NA	NA	NA
RNVSTGDVNVE	sp|P13645|K1C10_HUMAN	33932.75	93310.45	NA	93504.95	48459.4	329178	102047.7	101864.2	70800.4	8959	217103.5	NA	350645	48880.75	124369	NA	128910	NA	295045.5	184759	258603	218449	68547.8	55146.350000000006	2714345	6416650	134978	448360	314089	325171	204429	302845	86520.5	64442.6	335349	87073.7
YLPPTDPRMSV	sp|P51512|MMP16_HUMAN	33873.55	NA	NA	287856.5	175473.5	266902.5	157295	142079.7	146891.05	NA	NA	NA	65661	55408.5	NA	NA	NA	NA	99972.5	382999	119412	8207.85	48162.9	4736.65	1108653.5	1736660	954526	3926216.5	3454730	1451160	279962	178577	NA	658469.5	710732.5	679152.9
SMMPPPVGMVA	sp|Q8WU79|SMAP2_HUMAN	32162.2	NA	NA	NA	NA	NA	8386.25	NA	NA	NA	NA	NA	NA	NA	NA	NA	NA	NA	NA	NA	NA	NA	NA	7133.1	NA	NA	NA	NA	NA	NA	NA	NA	NA	48049.3	36109.95	37619.25
KLFVDTDADTRL	sp|Q9BZX2|UCK2_HUMAN	29457.1	NA	NA	905229	775649.4	472866.5	275017.7	170983.90000000002	192442.8	164657.5	177995.45	704904.05	113585.45	NA	NA	NA	19541.25	NA	17254.9	NA	NA	119247.4	411151.35	308318.5	NA	143713	50721	NA	NA	NA	NA	NA	NA	244240.45	247059.8	210790.35
AAMNMGRPF	sp|Q71RC2|LARP4_HUMAN	26289.3	NA	NA	NA	NA	NA	NA	NA	NA	NA	NA	NA	NA	NA	NA	NA	NA	NA	NA	NA	NA	NA	NA	NA	NA	38635	146113	NA	NA	NA	NA	NA	NA	NA	NA	NA
SEVVAGIPRT	sp|P07858|CATB_HUMAN	17833.9	NA	NA	165629	184357.5	169515	163843	207152	155126.5	40286.05	49227.15	35863	110602.25	69811	56667	NA	NA	NA	244495	188409	227189.5	99057	NA	98034	39147.6	NA	71611	NA	NA	NA	NA	NA	NA	98002.05	99876.7	98711.85
IIDPGGVIR	Biognosys|iRT-Kit_WR_fusion	NA	6707454	7392007	2855851	1792449	2502999.5	3160465	1187193	1356766.5	237537	76244	574512	1353861	1562705	618645	481541.5	NA	140703	4298482.5	8130780	3752083.5	1360170.5	642415	NA	28084665	25429170	15239650	32277330	61244640	59091700	NA	2453575	10665160	2253152.5	2360326	2925004
QAQKAEGAGDAK	sp|P05204|HMGN2_HUMAN	NA	3091560	6819605	210822	179438	204432.5	NA	NA	920310	12889900	12121600	17873350	256544	23747245.5	3151210	27156900	19816850	17192685	95926.5	NA	12395998.5	7572430	9379535	6633690	NA	624492	NA	12727000	20079900	33947100	21439150	24365180	19781955	3081670	1418512	1196703
TDQAQKAEGAGDAK	sp|P05204|HMGN2_HUMAN	NA	2106160	4296290	58197	1777167.5	176450.5	NA	8118871.5	79304.85	14775500	14949500	16749400	13610092.5	16989496.5	NA	28480900	17819345	27964800	13776961.5	NA	27803550	4722970	8508265	7387995	NA	1192620	NA	12398871	NA	54528900	22809350	38050900	31767750	3257340	1390746.5	1195705.5
AEAEPEPEL	sp|O60936|NOL3_HUMAN;sp|Q92791|SC65_HUMAN	NA	1534532.5	1199701	123622400	101935700	93916900	62587920	75948150	69254450	168844700	175790850	232862900	138669400	69537945	17393750	102349650	213269800	74334550	40221595	10140340	89293600	68013850	286820750	93404185	8961705	6736330	6534145	556975	767907	791244	4447070	3733246	4561993.5	155555450	250913950	209212000
AGSSEPVTGLD	Biognosys|iRT-Kit_WR_fusion	NA	507732	488470.5	287422.25	195767.55	207003.5	172044.55	142341.5	147067.985	91310	178285.5	289606	247993	49496.3	45025.55	NA	NA	18601.25	199680	300345.7	109355.65	55162.5	197359.5	86166	1294372	1045228	486995	979011	923204	1923767	236013	26869.95	26929.3	180261.5	239523.85	186219.2
SLGPSLATDKS	sp|Q9H3N1|TMX1_HUMAN	NA	447983.5	396899.5	823598	618848	884476.5	194339.5	182087.5	125238.95	12050.8	NA	NA	856970.5	432784.5	196691.5	NA	80088.5	73635	359237	NA	428021.5	124737.5	217463	158733.5	4253610	2503690	2743490	984423	879117	1145590	547292.5	199086	NA	287471	274171.5	254728.5
ITGAPYEYR	Biognosys|iRT-Kit_WR_fusion	NA	414715.5	375481.5	283870.5	262312	248203	197677.5	176757.5	215656	NA	210578.5	NA	600195	389802.5	279838	NA	60787	NA	1696005	1262650	574875	32516.5	NA	34052.75	1877359.5	4986270	1158067.5	1381140	1833780	NA	339027	795572.5	740850	118930	NA	103053
LQFGAQGSPFLK	Biognosys|iRT-Kit_WR_fusion	NA	413896.5	445910	82244.35	52280.75	77815.8	17563.05	16089.05	25534.35	6907.7	NA	NA	19839.05	NA	14042.9	NA	NA	NA	NA	NA	236999	4116.03	39420.2	NA	1076462.5	928154	585082	1341610	1430580	1092900	NA	306563	NA	104026.5	127438.5	94795.6
REEGTPLTL	sp|Q9Y3T9|NOC2L_HUMAN	NA	404894	328652.5	54473168.9	35963837.55	26670227.75	29899878	22797561.65	16755197.35	17217100	18235850	17584150	76292260.3	64770900	64545950	97788600	92543900	88198000	112780650	80564400	185285000	18821200	38097357.5	13567490.5	27097850	51256400	60990350	7840220	9066030	12172000	79481500	147215000	106003400	126911536.2	125510061	136313044.5
KEETQPPVAL	sp|Q8NC51|SERB1_HUMAN	NA	388387.5	305914.5	34881000.5	29935696.5	27013706	24185140	26007070.5	21700973.5	34758655	33322467	30148742.5	74430806	44088105	24152989	50338150	41349401	60724750	24982840.2	21763300	18657500	11252164	32213803.5	11335234	3144910	3372490	3419645	1433930	1400040	1431650	1144642	2321278.5	2228825.5	32814393	39882110.5	38753709.5
RAGLQFPVGRVH	sp|P04908|H2A1B_HUMAN;sp|P0C0S8|H2A1_HUMAN;sp|P16104|H2AX_HUMAN;sp|P20671|H2A1D_HUMAN;sp|Q16777|H2A2C_HUMAN;sp|Q6FI13|H2A2A_HUMAN;sp|Q7L7L0|H2A3_HUMAN;sp|Q8IUE6|H2A2B_HUMAN;sp|Q93077|H2A1C_HUMAN;sp|Q96KK5|H2A1H_HUMAN;sp|Q99878|H2A1J_HUMAN;sp|Q9BTM1|H2AJ_HUMAN	NA	375735	378290.5	NA	NA	NA	NA	NA	NA	117377.9	155617.25	129986.85	NA	NA	NA	NA	NA	NA	NA	NA	NA	5465.15	13625.85	7572.5	NA	NA	NA	258477	224013	188906	NA	NA	NA	NA	NA	NA
LGDGPKLV	sp|P62191|PRS4_HUMAN	NA	341893	315824.5	187380	213896.5	247524	181174.5	193845.5	153326	273151.5	337154	232426	451849.5	295472.6	229956	1013954	2615970	1717620	580097	1465210	1237966	1005456	670695.5	1342955	232076.15	329633	279195.5	2468680	2466160	3762810	925757	355851	268714.5	NA	58099	14342.85
KKRKGQVIQF	sp|P83881|RL36A_HUMAN;sp|Q969Q0|RL36L_HUMAN	NA	335347	634049.5	NA	102730.1	42905.3	NA	14392.35	NA	NA	NA	NA	NA	NA	NA	NA	NA	NA	NA	NA	NA	NA	NA	NA	NA	183855	92021.5	214752	366667	NA	NA	NA	NA	20065.1	31422.45	30324.75
PEPAKSAPAPK	sp|O60814|H2B1K_HUMAN;sp|P06899|H2B1J_HUMAN;sp|P57053|H2BFS_HUMAN;sp|P62807|H2B1C_HUMAN;sp|Q16778|H2B2E_HUMAN	NA	330656.75	358504.65	100778.4	103212.7	105827	177061.5	89027.8	135266	535665.5	474741	395378	384450.5	425636.5	302823.5	947305.5	530967	895304	316697	242619	319104	150666.5	1237986.5	209657.25	403323.15	290283	233514	190390	209878	154374	230360	454351.5	632262	NA	15118.35	73170.245
LYPASRQAAGIPG	sp|Q6UW02|CP20A_HUMAN	NA	328902	284100.5	132164.5	94232.6	169033	30457.1	16326.45	17846.05	NA	NA	NA	85404.35	NA	NA	NA	NA	18997.95	247495.5	NA	148245	14403.3	40216.1	NA	1256385	970357	957255.5	710454	778457	390015	505265	NA	NA	76384.05	101821.85	75210.85
LYLGVKTND	sp|Q9BXS0|COPA1_HUMAN	NA	314433	278139.5	557528.5	465832	603023.5	268175.5	250366.5	276824	NA	117457	NA	424509	290016	212524	64839	NA	NA	136394.5	295620	79448	314378	NA	NA	989198.5	821724	575938.5	903440	854138	826830	NA	40934	NA	193836.5	122155.5	105132
AVLLPKKTESH	sp|P04908|H2A1B_HUMAN;sp|P0C0S8|H2A1_HUMAN;sp|P20671|H2A1D_HUMAN;sp|Q16777|H2A2C_HUMAN;sp|Q6FI13|H2A2A_HUMAN;sp|Q7L7L0|H2A3_HUMAN;sp|Q8IUE6|H2A2B_HUMAN;sp|Q93077|H2A1C_HUMAN;sp|Q96KK5|H2A1H_HUMAN;sp|Q96QV6|H2A1A_HUMAN;sp|Q99878|H2A1J_HUMAN	NA	290417.5	313498.5	NA	NA	NA	NA	NA	NA	NA	21464.15	NA	NA	NA	NA	NA	NA	NA	NA	NA	NA	NA	NA	NA	NA	NA	NA	NA	NA	NA	NA	NA	NA	NA	5060.15	NA
PVNFKLLSH	sp|P02008|HBAZ_HUMAN;sp|P69905|HBA_HUMAN	NA	273017.75	210933.5	99421.35	101133.6	76584.8	52764.15	68322.75	66119.2	360294.5	417409	363978.5	323878.5	464109.5	276249.5	879270	968458.5	714844.5	990973	648720	1255705	99131.45	102224.75	62894	209867	1289716	1410230	274126	245625	459943	872530	1238690	1167976.5	176217.05	155227.95	160024.65
NEFPEPIKL	sp|P51149|RAB7A_HUMAN	NA	266581.5	250378	91373495	93056780	86340510	58072765	47272780	61286895	105612730	62800418.5	64017415	122018210	161251985	125778730	109920010	110358390	85790782	237643758	102822355	185334910	49165605	70973065	42428260	590227	14816300	21559882.6	4467390	4031460	5912550	73816952.85	91534367.5	53790853	145238555	79248040.5	101894205
SISISVARG	sp|P04264|K2C1_HUMAN	NA	263014.5	248508.5	102745	106652.5	109870.5	103710.7	97284.6	107994	NA	NA	33795.7	147965	159877	113449	NA	NA	NA	99352.9	81240.5	NA	NA	NA	35560.1	492218.5	306098	349455	425809	512340	600512	70204.5	NA	NA	26748.65	42977.55	22906.5
KESSTVFEL	sp|Q15370|ELOB_HUMAN	NA	235360	162981	22433767.5	18894025.5	20073931.5	9744979	10066078.15	9252557.95	19159500	17874850	12157350	33134973.4	42620916.6	13414415	39790600	38425750	34642650	11163675	11166800	10755890	8052955.6	23894775	7212420.1	350693.5	4947950	6209365	1163420	738364	NA	522650	4092975	2225365	21519443	15232371.5	18409109
PLPDEKTKK	sp|P62191|PRS4_HUMAN	NA	233822	242121	152082.5	157704	192482	205480	190022.5	157978.5	1134855	1290320	941637	449696.5	420119.5	433015	2748220	1503812.5	2519345	897637.5	770602	793727	1527405	1723165	1199725	196920	172888	110184.45	1580140	1396350	1465660	501265	1121081	1982810	32770.3	14514.6	24262.550000000003
AEPPPPPEPARI	sp|Q8TCZ2|C99L2_HUMAN	NA	231251	194602.5	NA	NA	NA	NA	NA	NA	NA	NA	NA	NA	NA	NA	NA	NA	NA	NA	NA	NA	NA	150895	NA	224659.1	187453	49034.35	NA	96132	NA	23837.4	NA	NA	NA	13336.1	26432.6
SALSDLHAHKLRVD	sp|P69905|HBA_HUMAN	NA	228145	251625	7933.75	NA	6007.35	5877.05	8267.15	15532.28	NA	4962.335	NA	9688.2	NA	NA	NA	NA	NA	NA	NA	NA	NA	NA	NA	NA	490819	283740	129648	88657.4	42237.8	NA	NA	NA	104822	110209.05	108696.95
PSPPPPPPP	rev_sp|O15054|KDM6B_HUMAN;rev_sp|Q9C0D6|FHDC1_HUMAN;rev_sp|Q9H2Z4|NKX24_HUMAN;rev_sp|Q9Y6U7|RN215_HUMAN;sp|A6NF34|ANTRL_HUMAN;sp|P10323|ACRO_HUMAN;sp|Q8WX93|PALLD_HUMAN;sp|Q96T25|ZIC5_HUMAN;sp|Q9H7N4|SFR19_HUMAN;sp|Q9ULL5|PRR12_HUMAN	NA	213705	145036	59050.5	NA	96778.5	66623.5	NA	63431.5	NA	NA	NA	NA	NA	82867.5	44281.4	NA	NA	1143440.5	228255	854797	NA	NA	129817	NA	NA	725850	NA	364083	565098	NA	NA	NA	27901.35	62258.35	36748.3
GLEDEQKM	sp|A0A096LP55|QCR6L_HUMAN;sp|P07919|QCR6_HUMAN	NA	207141	197296.5	63919.95	60641.149999999994	80000.9	102615	81857.95000000001	55781.55	NA	NA	NA	174312	78898	55428	NA	NA	NA	NA	NA	36423.25	NA	NA	NA	243378.5	150800	76002.5	302332	239317	442576	NA	NA	NA	52462.65	38469.3	40474.899999999994
SKSISISVARG	sp|P04264|K2C1_HUMAN	NA	202385.05	216239.95	NA	3909.955	NA	NA	4384.005	NA	433056.5	598495.5	447539.5	1368192	1363567.5	766850.5	900404	908667.5	950116	1318970	1346880	1431700	NA	7286.5	NA	267510.5	381614.3	438102.05	407486.2	495499.3	486016.7	1359572	1294495	1170645	10030	43385.82	29132.545
SVGESSSKGP	sp|P13645|K1C10_HUMAN	NA	199452.5	202055	291205	181062	235658.5	207468.5	128168.8	136593.5	NA	NA	NA	285922.5	138935.5	133066.5	NA	NA	NA	80144	132900	183212.1	27692.95	59601.5	NA	2024520	1304960	636679.5	477199	612872	682734	NA	NA	97392.5	146595	158078.5	366689
AQRVKEVLPHVPLG	sp|Q9Y679|AUP1_HUMAN	NA	199065	109314	NA	NA	NA	NA	NA	NA	NA	NA	NA	NA	NA	NA	NA	NA	NA	NA	NA	NA	NA	NA	NA	NA	NA	NA	NA	NA	NA	NA	NA	NA	NA	NA	NA
MITDVQLA	sp|P0C6T2|OST4_HUMAN	NA	196872.3	149382.3	NA	8950.675	23214	NA	NA	NA	NA	NA	NA	NA	NA	NA	NA	NA	NA	NA	NA	NA	NA	11050.15	NA	699821	1128711	1497049.5	NA	NA	NA	NA	NA	NA	8530.25	28173.65	NA
KESEVFYEL	sp|Q16665|HIF1A_HUMAN	NA	196584.5	158100	11457943.55	10243458	9942045.85	8483358.5	7735896	6563786.5	12478446.5	11175981	8148180.15	24912067	15529262	12394274.5	48538542	26990759	44867420	3066420	4070960	5112900	8790754.5	11443964.5	8635755	NA	2638140	3116585	556890	577572	476833	282481	4112825	3589802	20403444.5	10267682	14888715.55
GPPGTGKTL	sp|O43933|PEX1_HUMAN;sp|O75449|KTNA1_HUMAN;sp|P17980|PRS6A_HUMAN;sp|P35998|PRS7_HUMAN;sp|P55072|TERA_HUMAN;sp|P62191|PRS4_HUMAN;sp|P62195|PRS8_HUMAN;sp|P62333|PRS10_HUMAN;sp|Q13608|PEX6_HUMAN;sp|Q5T2N8|ATD3C_HUMAN;sp|Q5T9A4|ATD3B_HUMAN;sp|Q6PIW4|FIGL1_HUMAN;sp|Q6PL18|ATAD2_HUMAN;sp|Q8IYT4|KATL2_HUMAN;sp|Q96TA2|YMEL1_HUMAN;sp|Q9BYK8|HELZ2_HUMAN;sp|Q9NVI7|ATD3A_HUMAN;sp|Q9ULI0|ATD2B_HUMAN;sp|Q9Y4W6…	NA	195915	196673	112759	128856.5	140370	147008	110705	NA	92070	125071.5	NA	216687	146562.15	NA	269198	NA	NA	125824.5	353991	251916	429970.5	91935	226267.5	595590	376178	187618.5	1251520	1676310	1669030	236980.5	116479	NA	73541.70000000001	51388.25	102932.5
VAGVMPGG	sp|P78424|PO6F2_HUMAN	NA	195826	190239	324999.5	338179	640636	426366.5	674248.5	799771.5	NA	NA	NA	2036045	1486951	839225	NA	NA	NA	897438.5	642412	422250	NA	40537	NA	1117320	907156	474378.5	120842	200660	179653	77828.5	125270.5	158734.85	93885.3	80621.75	98489.15
KSSASAPDVDD	sp|Q8NC51|SERB1_HUMAN	NA	188116.5	191971	NA	NA	NA	NA	NA	NA	114844	118615.85	107076.4	NA	NA	NA	NA	16142.05	NA	NA	NA	17217.35	10371.15	67362.5	17872.1	42940.25	74938.9	NA	NA	NA	NA	NA	NA	NA	17665.95	NA	NA
DDSVVEKSLKS	sp|O95202|LETM1_HUMAN	NA	186676.3	176429.59999999998	37380.25	19589.45	58367.6	30738	20844.125	21814.275	NA	NA	NA	10251.05	10478.95	NA	NA	NA	NA	NA	NA	NA	NA	NA	NA	91819.6	25774.8	25033.3	418746	412891	509454	NA	NA	NA	4011.025	9914.89	NA
QFGAQGSPFLK	Biognosys|iRT-Kit_WR_fusion	NA	185901.5	166059.5	66565.9	59412.5	62948.85	54508.850000000006	31048.4	39643.2	NA	21147.4	NA	27799.6	23153.6	9586.45	NA	NA	NA	NA	NA	NA	7809.5	22509.6	41637.05	478481	437166	183969	450733	502925	611145	NA	NA	NA	43971	79744.85	53888.65
SPPPPPPPP	rev_sp|O60885|BRD4_HUMAN;rev_sp|P42768|WASP_HUMAN;rev_sp|Q6P5Q4|LMOD2_HUMAN;rev_sp|Q86TG7|PEG10_HUMAN;rev_sp|Q86UP3|ZFHX4_HUMAN;rev_sp|Q86UP3|ZFHX4_HUMAN;rev_sp|Q8IUC6|TCAM1_HUMAN;rev_sp|Q8IZD2|KMT2E_HUMAN;rev_sp|Q8IZD2|KMT2E_HUMAN;rev_sp|Q8NFZ4|NLGN2_HUMAN;rev_sp|Q8TF72|SHRM3_HUMAN;rev_sp|Q92841|DDX17_HUMAN;rev_sp|Q96JM2|ZN462_HUMAN;rev_sp|Q96MA1|DMRTB_HUMAN;rev_sp|Q99590|SCAFB_HUMAN;rev_sp|Q9BR…	NA	182018.5	413829	185213	63832.5	54810.5	85925	86759.5	94170.5	228042	134033	73674.5	304149	74888	NA	NA	NA	NA	108738	1183600	NA	54155.5	42191.4	NA	1330230	935387	1217785	921211	NA	NA	680055	383835	630392.5	59954.25	46274.8	62579.350000000006
FAPVNVTTEVKS	sp|P68104|EF1A1_HUMAN;sp|Q5VTE0|EF1A3_HUMAN	NA	180617.5	136619	71571.85	43129.35	59982.5	72051.25	69406.2	55731.05	NA	NA	NA	111505.55	41115.85	NA	NA	NA	NA	NA	NA	NA	NA	27269.85	10242.2	68548	101056	62192.5	1192140	1146260	1101480	NA	NA	NA	24819.3	27536.050000000003	23103.25
TVPHAYATADCDL	sp|O00330|ODPX_HUMAN	NA	180058	136668	NA	84634	NA	NA	NA	NA	NA	NA	NA	NA	NA	NA	NA	NA	NA	NA	NA	NA	NA	NA	NA	228371	444576	282970	447715	487122	387815	NA	NA	NA	67885	191577.5	140048
RDNKKTRIIP	sp|P04908|H2A1B_HUMAN;sp|P0C0S8|H2A1_HUMAN;sp|P16104|H2AX_HUMAN;sp|P20671|H2A1D_HUMAN;sp|Q16777|H2A2C_HUMAN;sp|Q6FI13|H2A2A_HUMAN;sp|Q7L7L0|H2A3_HUMAN;sp|Q8IUE6|H2A2B_HUMAN;sp|Q93077|H2A1C_HUMAN;sp|Q96KK5|H2A1H_HUMAN;sp|Q96QV6|H2A1A_HUMAN;sp|Q99878|H2A1J_HUMAN;sp|Q9BTM1|H2AJ_HUMAN	NA	179683.5	215755.5	NA	NA	NA	NA	NA	NA	NA	NA	13035.35	NA	NA	NA	NA	NA	NA	NA	NA	NA	6666.15	NA	NA	NA	NA	NA	NA	NA	NA	NA	NA	NA	NA	NA	NA
ADIQTERAY	sp|P62280|RS11_HUMAN	NA	171349	126836.5	43417.850000000006	33430.55	82567.79999999999	7763.4	NA	3171.235	11419.95	6780.1	NA	8353.75	7319.5	NA	NA	117146.5	NA	NA	NA	NA	NA	NA	NA	160232	158450	88432.5	240506	283626	126456	NA	NA	NA	29785.9	88004.9	44902.25
SGGPYEYR	Biognosys|iRT-Kit_WR_fusion	NA	168993.5	143786	134046	77330.4	87773.55	46974.850000000006	37602.1	31928.9	NA	6662.65	60631	33500.85	26806.3	NA	NA	NA	NA	40018.2	NA	59409	39767.55	47155.05	6808.45	703102.5	854951	386382	953500	999467	724074	NA	111804	NA	71793.25	90802.75	109011.2
GPEAAKSDETAAK	sp|P04792|HSPB1_HUMAN	NA	163559.09999999998	170047.95	NA	NA	NA	NA	NA	NA	NA	NA	NA	NA	NA	NA	NA	NA	NA	NA	NA	NA	NA	3577.94	NA	30940.75	75485.8	NA	5283.81	NA	NA	NA	NA	NA	3552.48	NA	27256.065
AAAAVVEFQRAQS	sp|O00231|PSD11_HUMAN	NA	156556.5	155341	37830	21222.95	71022.6	20956.25	7732.205	6260.8949999999995	NA	NA	NA	19544.05	NA	NA	NA	NA	NA	NA	NA	NA	NA	25193.5	NA	9750.6	170815	150284.2	773277	867628	913642	NA	NA	NA	18325.050000000003	30134.6	28480.949999999997
MNFKTPRGPV	sp|P08708|RS17_HUMAN	NA	156295.5	120475.2	NA	NA	99207.35	NA	NA	NA	NA	NA	NA	NA	NA	NA	NA	NA	NA	NA	NA	NA	21776.7	NA	NA	664604	699995	107802	107595	115773	NA	NA	NA	NA	NA	17870.35	9131.2
SEFKGDLETL	sp|O75534|CSDE1_HUMAN	NA	156284.5	90648	15585018.5	12600759	11758721	14330812.5	14079082.5	9571599	24447093.5	18029992	16924424.5	17392230.5	30450623.85	10284957	25533307	17366049	20042210.5	19104281	15572929.7	22373885.65	7710323.5	16278865.5	5335826.75	2105605	5528080	6282295	585720	578574	646672	462662.5	1511872	1002187	38685365	40268384.5	40854376
DTGRPSTTVR	sp|Q02413|DSG1_HUMAN	NA	151412.5	131717.5	264308	50529.5	92584	216671.5	137763.5	30258.5	846680	NA	470970	404238	349341.5	83279	1117150	NA	1256005	386333	NA	800413	659071.5	614843	364984	1428300	561455	545817.5	171215	NA	345833	565705	858726	1449235	76867.75	221913.35	151128.5
AAGDGDVKLGT	sp|O15173|PGRC2_HUMAN	NA	147159.5	112325	29352.050000000003	NA	11851.95	NA	NA	NA	NA	NA	NA	19812.85	NA	NA	NA	NA	NA	NA	NA	NA	NA	NA	NA	19235.25	21422.3	15047.9	130992	119018	185220	NA	NA	NA	NA	9173.115	NA
GAGGGFGSR	sp|P04264|K2C1_HUMAN	NA	146281	112776	142506	119797.5	361779.5	528741.5	213507.5	216418.5	141004	790276	310688	483051	207634	769976.5	991012	274796	774110.5	216807	3165040	566852.5	192189.5	213888.5	NA	3250475	362388	289051	352289	358574	436970	1647235	1393515	3206145	224447.5	118541	233953.5
TEAPLNPK	sp|P0CG38|POTEI_HUMAN;sp|P0CG39|POTEJ_HUMAN;sp|P60709|ACTB_HUMAN;sp|P62736|ACTA_HUMAN;sp|P63261|ACTG_HUMAN;sp|P63267|ACTH_HUMAN;sp|P68032|ACTC_HUMAN;sp|P68133|ACTS_HUMAN;sp|Q562R1|ACTBL_HUMAN;sp|Q6S8J3|POTEE_HUMAN;sp|Q9BYX7|ACTBM_HUMAN	NA	139940.5	198153.5	200262.5	13701.2	75353.55	48867.8	35909.55	30044.5	NA	NA	NA	212752	22265.2	104129.5	NA	NA	NA	15644.65	125140	NA	NA	21957.8	NA	485280.5	237655	51495.5	NA	142336	39160.6	69368.5	NA	NA	10531.865	40408.55	320109.5
AAAAVQGGR	sp|Q15005|SPCS2_HUMAN	NA	135449	121165.5	176933	143435.5	203487.5	55400.9	44443.600000000006	11810.45	NA	NA	NA	81573	43948.25	92862	NA	NA	NA	205347	185480	56512.2	98507.5	100699.5	129849.5	1089680	647747	750376	179761	176597	208865	24385	NA	NA	53680.25	96567.35	23778.35
KAPRKQLATKAA	sp|P68431|H31_HUMAN;sp|P84243|H33_HUMAN;sp|Q5TEC6|H37_HUMAN;sp|Q6NXT2|H3C_HUMAN;sp|Q71DI3|H32_HUMAN	NA	134968.5	36855	NA	NA	NA	NA	NA	NA	NA	NA	NA	NA	NA	NA	NA	NA	NA	NA	NA	NA	NA	NA	NA	NA	67050.2	NA	121319	62426	74967.6	NA	NA	NA	NA	NA	NA
QVLRQQQDEAYLA	sp|Q96CS3|FAF2_HUMAN	NA	134021.5	28897	NA	NA	NA	NA	NA	NA	NA	NA	NA	NA	NA	NA	NA	NA	NA	NA	NA	NA	NA	NA	NA	NA	NA	NA	NA	NA	NA	NA	NA	NA	NA	NA	NA
GSGSGWSSSRGPY	sp|Q86YZ3|HORN_HUMAN;sp|Q86YZ3|HORN_HUMAN;sp|Q86YZ3|HORN_HUMAN	NA	133769	NA	73268.5	8633.05	11059.6	NA	9103.2	NA	NA	NA	NA	64762.8	NA	NA	396214	NA	358646	340257.5	NA	317264	239837.5	NA	NA	1032772.5	864245	186729.5	290107	114768	139919	803041	40022.4	114645.5	54813.8	46163.95	21702.5
RNVSTGDVN	sp|P13645|K1C10_HUMAN	NA	130181.5	87879.25	216354.5	105445.1	135685.5	135873.5	25491.8	30024.25	NA	NA	NA	59454.5	20955.8	42730.05	NA	NA	NA	355547.5	82575.7	131483	38596.45	14079.35	14276.85	1913025	675220	186485.5	322851	174173	172053	NA	NA	584710.5	74680.4	103904	83463.65
SSSGLNSEK	sp|Q13867|BLMH_HUMAN	NA	129817	NA	NA	NA	82018.5	36275.75	NA	NA	NA	NA	NA	NA	NA	NA	NA	NA	NA	NA	NA	NA	NA	NA	NA	515684.5	172406	NA	NA	NA	NA	NA	NA	238454	NA	23015.75	38733.75
VGVKPVGSD	sp|O43396|TXNL1_HUMAN	NA	128252	129876.5	40436.5	41802.75	38740.05	48804.850000000006	7661.1	7141.65	NA	NA	NA	NA	16791.95	NA	NA	NA	NA	18143.1	NA	NA	NA	NA	NA	428976	263133	219888.5	88540.6	115797	111083	NA	NA	NA	36468.05	26558.45	38116.65
VVRHQLLKT	sp|P15954|COX7C_HUMAN	NA	125977	122701	537125.05	562400.2	705556.5	753771.2849999999	648666	830529	462799.55	540849.5	419953.5	806174.5	919464	711375	1297710	779492.5	1303905	485388.5	388317	397079.5	230650	172176	139255.05	1429332.05	913792	1425244	630319	585574	501045	260990	511411	534857.5	206792.09	344508.2	180194.96
VLYDEIKKYT	sp|P05141|ADT2_HUMAN	NA	125748.95	28359.2	NA	580.615	NA	NA	1222.205	NA	NA	NA	NA	NA	NA	NA	NA	NA	NA	NA	NA	NA	NA	NA	NA	NA	532125.1	620610.5	439168	156036	NA	NA	NA	NA	48934.6	2583622.895	3539.38
APAAGEDA	sp|P62851|RS25_HUMAN	NA	125298.5	99332.3	315090.5	323868.5	483158.5	119348.05	193780.95	258929.5	NA	NA	NA	180063.45	86774	1221010	NA	NA	NA	37756.65	NA	NA	NA	NA	NA	961032	777727	324972.5	461410	NA	726617	NA	NA	1292735	134808	170607.5	180108
DDSVVEKSLK	sp|O95202|LETM1_HUMAN	NA	125054.75	99367.8	29823.550000000003	20526.7	73940.70000000001	NA	2747.665	NA	NA	NA	NA	66883.7	35232.05	NA	NA	NA	NA	NA	NA	30686.25	12872.65	35839.8	36422.435	221858.95	82366.9	104824	85936.6	56275.7	59698.4	64453.3	40461.85	44032.600000000006	NA	4048.12	NA
PDKISGADINSI	sp|P43686|PRS6B_HUMAN	NA	120754.5	96451.9	91815.45	66405.29999999999	69237.15	46064.899999999994	39567.85	38731	NA	NA	5695.75	83965	NA	NA	10811.4	NA	NA	47861.25	116947	38898	95541.1	199295.3	112777.15	60756	123437	74088	453367	403860	585114	NA	NA	NA	23221.15	27448.550000000003	27026.55
GALFGANANRKFLD	sp|P36543|VATE1_HUMAN	NA	116528.5	67398.5	NA	NA	NA	NA	NA	NA	NA	NA	NA	NA	NA	NA	NA	NA	NA	NA	NA	NA	NA	NA	NA	NA	NA	NA	NA	NA	NA	NA	NA	NA	NA	NA	NA
EHAPSIVFID	sp|P62191|PRS4_HUMAN	NA	115495	122181	11137.755	7822.915000000001	13772	11840.135	11943.25	NA	NA	NA	NA	NA	9399.15	NA	NA	NA	NA	NA	NA	NA	95413.15	58824	7436.45	NA	NA	NA	340471	203025	394136	NA	NA	NA	4360.97	NA	NA
TEPLPEKTQESL	sp|P55327|TPD52_HUMAN	NA	114784	104497.5	253565	354377	247521	NA	NA	11276.8	NA	NA	5267.3	263951	164443.5	42619.35	NA	NA	NA	3967060	3508590	3070340	50700.5	430787	81430.25	10267175	6583750	6937900	2351010	2597130	3427140	14463795	3842050	2016190	90999.95	74112	78875.35
YDSNSGGEREIQRT	sp|P62191|PRS4_HUMAN	NA	114172	113901.5	NA	NA	7743.65	NA	12243.55	NA	13965.25	24613.45	NA	56976.5	NA	NA	NA	NA	NA	NA	NA	NA	6008.15	18072.55	86066.5	30291.3	50054.2	9074.55	238030	294348	90945.7	NA	57699.5	NA	23890.35	27555.800000000003	21914.35
SLVNLGGSK	sp|P04264|K2C1_HUMAN	NA	114044.5	123259.5	73584.6	31520.6	267383.5	113159	58643.7	NA	NA	40991.75	NA	240847	60559.5	377831	NA	NA	NA	NA	240915	25068.15	NA	NA	NA	616253.5	2635110	NA	676749	721651	740188	NA	NA	51333.5	64982.65	123310.5	103110.2
GDAPSPEEKLH	sp|P54577|SYYC_HUMAN	NA	113959.5	107051.5	29759.75	25085.25	35425.2	7418	NA	NA	NA	NA	NA	25963.2	NA	NA	NA	NA	NA	NA	NA	NA	3122.56	23392.85	19073	172605	75656.6	37925.05	112925	84743.8	97827.2	NA	NA	NA	NA	5421.25	3990.09
AQLDAYNARMDTS	sp|Q86V81|THOC4_HUMAN	NA	113342.5	115149	NA	NA	NA	NA	NA	NA	NA	NA	NA	NA	NA	NA	NA	NA	NA	NA	NA	NA	NA	NA	NA	NA	NA	NA	NA	NA	NA	NA	NA	NA	NA	NA	NA
VSSSTNPFRPQK	sp|A0A804HLA8|GBG5B_HUMAN;sp|P63218|GBG5_HUMAN	NA	112950.55	110315	54556.95	65765.1	123301	NA	NA	NA	NA	NA	NA	NA	NA	NA	NA	NA	NA	NA	NA	NA	NA	NA	NA	212493	132947	177573.5	NA	NA	NA	NA	NA	NA	4849.91	11458.475	3438.175
RIAGQVAAANKKH	sp|P39019|RS19_HUMAN	NA	111927.5	108282.6	30523.25	23931	102679.15	7578.8	5525.5	NA	NA	NA	NA	35348.65	NA	23752.9	16250.7	NA	42303.75	15375.65	34706.6	25312.8	NA	NA	NA	167266.5	43822.4	37442.85	NA	117034	60973.4	61649.5	20442.9	60503	16936.5	NA	17414.75
GELGNGNIKL	sp|P12004|PCNA_HUMAN	NA	110509	89156.1	74328593.5	58197159.5	56092946.5	48949157	47510883.5	38764741.5	43912900	39164550	21406850	93930790.5	65417299.45	44961950	95763150	77330150	105413550	109882500	61010100	127206500	18196708.5	48548291.1	16799988.5	15118500	24758300	25635590.95	10775100	11324500	14035700	60370000	79849600	78609100	143514358	165597760	189530303.5
IYKGPGSEAGP	sp|P21964|COMT_HUMAN	NA	109114	104705.5	184132.5	156914	248260.5	NA	80716.5	NA	NA	NA	NA	634510	NA	NA	NA	NA	NA	NA	NA	NA	NA	10771.3	NA	239704	NA	101934	236558	261187	209619	NA	3071395	NA	20411.2	15485.2	NA
EHAPSIVFI	sp|P62191|PRS4_HUMAN	NA	108368.5	109145.85	NA	27956.65	12012.65	NA	10588.55	5918.05	NA	NA	NA	NA	NA	NA	NA	NA	NA	NA	NA	NA	NA	26355.5	NA	NA	NA	NA	592682	378314	635852	NA	NA	NA	NA	NA	NA
GEVDPKVAL	sp|P17568|NDUB7_HUMAN	NA	107553.8	71112.6	75452855	79218320	60336400	65744785	60922765	45146110	51305508.5	49974497.5	30622696	78943565	135161782.8	49794022.5	112933172.5	106657423	130930151	139234622.5	100452261	144286202.5	32065710	60989785	29221060	44534638.5	43127176	48408653	5498908.5	6216950	7221840	84680564.5	111838447	99468841	161533190	180078430	191971375
STGPTAATGSNR	sp|Q15836|VAMP3_HUMAN	NA	107194.5	101351.7	NA	15329.1	29911.25	18148.5	22563.1	NA	NA	NA	NA	30850.15	55810.5	NA	NA	NA	NA	NA	NA	NA	NA	NA	NA	28907.35	68345.4	11300.05	116599	NA	NA	NA	NA	NA	NA	NA	NA
AGSSEPVTGLDAKT	Biognosys|iRT-Kit_WR_fusion	NA	106399.5	45503.5	65601.3	43172.25	64234.1	13610.65	NA	NA	NA	NA	NA	NA	NA	NA	NA	NA	NA	NA	NA	NA	NA	71847.85	29634.55	491791	NA	NA	NA	NA	471756	NA	NA	NA	43774.5	46670.899999999994	41774.4
PIPEDEKKE	sp|Q969G3|SMCE1_HUMAN	NA	102668	98149.7	NA	47540.05	53044.5	74570.75	61144	NA	64035	91282.5	NA	256049	241473.5	111042	NA	NA	NA	244277.5	176221	327664.5	NA	NA	NA	604026	501161	145176.5	NA	NA	210248	NA	166538.5	246072.5	NA	NA	25327.9
GDAPSPEEKLHL	sp|P54577|SYYC_HUMAN	NA	102392.35	70891.75	41909.8	23229.45	53018	33463.95	25436.949999999997	22488.65	NA	NA	NA	26315.6	5426.25	NA	NA	NA	NA	NA	NA	NA	4792.465	15650.45	NA	10314.5	37057.7	29989.7	425170	458825	506553	NA	NA	NA	15595.5	19612.949999999997	17598.75
VDLEETGRV	sp|P25705|ATPA_HUMAN	NA	101773.35	78822.45000000001	430694.5	NA	NA	1072519.5	NA	NA	NA	NA	NA	NA	NA	NA	NA	NA	NA	NA	NA	NA	NA	NA	NA	251006	NA	NA	772396	849609	811416	NA	NA	NA	NA	NA	NA
GSGGSGGYGGRSRY	sp|P22626|ROA2_HUMAN	NA	101185.45	103623.65	NA	NA	NA	NA	NA	NA	NA	NA	NA	NA	NA	NA	NA	NA	NA	NA	NA	NA	NA	NA	NA	NA	NA	NA	NA	NA	NA	NA	NA	NA	NA	NA	NA
LEPTVIDEVR	sp|P68363|TBA1B_HUMAN;sp|Q71U36|TBA1A_HUMAN;sp|Q9BQE3|TBA1C_HUMAN	NA	101016.9	79789.75	NA	NA	NA	NA	NA	NA	NA	NA	NA	NA	NA	NA	NA	NA	NA	NA	NA	NA	NA	17510.95	NA	NA	NA	NA	NA	NA	NA	NA	NA	NA	NA	NA	NA
RETGVIEKL	sp|O75534|CSDE1_HUMAN	NA	100601.05	96032.15	6478645	8243400	9339035	8553810	11148150	11872895	2732220	2633385	3104085	21719150	17519425	15329804	7032025	6656530	4310375	1826050	2586510	1783085	15186050	11393255	8805770	2981760	3407700	3320730	542385	426683	575189	2787224.5	1747383	1727015.5	10941800	12000300	11104600
VTTVVNPKYEGK	sp|P05556|ITB1_HUMAN	NA	95442.25	99216	NA	NA	NA	NA	NA	NA	NA	NA	NA	NA	NA	NA	NA	NA	NA	NA	NA	NA	13373.1	3900.11	NA	119726	127326	NA	105773	NA	NA	NA	NA	NA	NA	6844.82	NA
LLGEEKKST	sp|Q00765|REEP5_HUMAN	NA	95025.25	96725.6	NA	11538.5	23032.85	NA	NA	NA	NA	NA	NA	NA	NA	9107.65	NA	NA	NA	NA	NA	NA	NA	NA	NA	78024.5	69709.1	NA	176970	NA	NA	NA	NA	NA	5216.25	NA	NA
IIQSIRMGM	sp|Q8N6R1|SERP2_HUMAN;sp|Q9Y6X1|SERP1_HUMAN	NA	94559.3	81832	102677.2	82180.1	117176.5	27706.1	15806.45	21729.6	NA	NA	NA	407327.5	200088.5	139936.5	NA	NA	NA	668418.5	854545	715906.5	NA	NA	9523.2	16474723.65	44013040	45305062.5	28371705	34689564	36764213	2124522.5	491624.5	436212.5	55688.17	51290.455	55130.15
REFIAPVTL	sp|O00469|PLOD2_HUMAN	NA	93844.3	108773.15	4174530	3967830	5132445	2020025	2261225	2171605	1782145	2121300	2244720	7630055	7144375	5786894	716117	432707	673238	724532	697152	823995.5	2757420	2631780	3152560	NA	105406	114197	48581.6	NA	NA	NA	214086.5	45483.85	2021730	732530.5	1083090
ADSLASKVTRLKS	sp|Q9NYM9|BET1L_HUMAN	NA	92508.15	75430.79999999999	NA	NA	NA	NA	NA	NA	NA	NA	NA	NA	NA	NA	NA	NA	NA	NA	NA	NA	NA	NA	NA	NA	NA	NA	NA	NA	NA	NA	NA	NA	NA	NA	NA
IVSAQSLAEDDVE	sp|Q15388|TOM20_HUMAN	NA	90890.9	69265.15	10614.55	4635.945	11404.72	NA	NA	NA	NA	NA	NA	NA	NA	NA	NA	NA	NA	NA	NA	NA	NA	25022.4	NA	200455.5	223648	117125	NA	121603	NA	NA	NA	NA	14218.75	21475.550000000003	9386.580000000002
AVKPKAAKPKT	sp|P10412|H14_HUMAN	NA	89763.45	56333.8	NA	3802.105	NA	17336.7	5352.75	21684.5	28317.8	61731.5	NA	NA	NA	NA	NA	NA	NA	NA	NA	NA	NA	85781.5	NA	74045	112755	NA	56670.1	68496.4	64888.6	NA	NA	NA	NA	NA	79760.9
PPRAAVPD	sp|P05023|AT1A1_HUMAN;sp|P13637|AT1A3_HUMAN;sp|P50993|AT1A2_HUMAN;sp|Q13733|AT1A4_HUMAN	NA	89604.5	104894	NA	NA	NA	NA	83422.35	NA	NA	NA	NA	NA	NA	NA	NA	NA	NA	39609.55	NA	113470.5	NA	NA	NA	685156.5	477258	764015.5	NA	88604.5	NA	NA	227304	NA	66330.55	54407.399999999994	81079.5
GLGSGGSIR	sp|P35527|K1C9_HUMAN	NA	88908.95	63835.35	121554.5	20286	80709.1	134722	50024	58448.399999999994	NA	NA	NA	125824.9	53385.5	NA	NA	NA	8113.1	39355.3	114151	107386.5	32222.4	NA	6429.65	593081.5	428165	930121.5	NA	134187	131781	76420.5	NA	NA	38611.7	40486.3	88117.3
VISAEKAYHEQ	sp|P0DPH7|TBA3C_HUMAN;sp|P0DPH8|TBA3D_HUMAN;sp|P68363|TBA1B_HUMAN;sp|P68366|TBA4A_HUMAN;sp|Q6PEY2|TBA3E_HUMAN;sp|Q71U36|TBA1A_HUMAN;sp|Q9BQE3|TBA1C_HUMAN	NA	88425.4	99267.15	19158.8	NA	NA	NA	NA	NA	NA	NA	NA	NA	NA	NA	NA	NA	NA	NA	NA	NA	1034.24	NA	5145.2	NA	NA	NA	151963	152385	NA	NA	NA	NA	NA	7403.4	NA
SDLHAHKLRVD	sp|P69905|HBA_HUMAN	NA	88054.45	96858.8	8698.425	3800.17	6045.110000000001	1477.22	3794.01	NA	NA	NA	NA	NA	NA	11224.4	NA	NA	NA	NA	NA	NA	NA	NA	NA	308487	361186	182790.5	39069.1	NA	NA	NA	NA	NA	54287.600000000006	74811.9	73836.45000000001
REIDVRIDRNA	sp|P52272|HNRPM_HUMAN;sp|Q9P2K5|MYEF2_HUMAN	NA	88054.35	57656.95	503693	494275.5	533240	187406	164110	68982	77561	NA	44755.4	256518	295728	NA	NA	NA	NA	NA	NA	NA	116923.5	67958.5	105957.2	453490.5	347834	265723.5	87623.9	NA	NA	NA	NA	NA	368174	291207.5	302085.5
GISTPEELGLDKV	sp|P20674|COX5A_HUMAN	NA	87783.35	73154.15	NA	NA	NA	NA	NA	NA	NA	NA	NA	NA	NA	NA	NA	NA	NA	NA	NA	NA	NA	NA	NA	NA	NA	NA	NA	NA	NA	NA	NA	NA	2214.66	NA	NA
VDKVLERDQK	sp|P23763|VAMP1_HUMAN;sp|P63027|VAMP2_HUMAN;sp|Q15836|VAMP3_HUMAN	NA	87753	94689.35	20506.3	NA	76384.85	32818.2	17426.4	NA	NA	NA	NA	NA	NA	NA	NA	NA	NA	NA	NA	NA	NA	NA	NA	41133	24559.5	NA	71017.5	125656	122540	NA	NA	NA	5085.75	16307.85	4971.46
ISGGPYEYR	Biognosys|iRT-Kit_WR_fusion	NA	86357.95000000001	78463.25	79856.04999999999	51100.65	64262.25	30761.15	18487.3	7562.4	6996.75	NA	NA	9421.45	6424.05	NA	NA	NA	NA	NA	NA	NA	8127.5	20037.15	NA	299062.5	430279	185899.5	339010	322563	300500	NA	NA	NA	38735.75	50473.05	60119.65
REIQTAVRL	sp|O60814|H2B1K_HUMAN;sp|P06899|H2B1J_HUMAN;sp|P23527|H2B1O_HUMAN;sp|P33778|H2B1B_HUMAN;sp|P57053|H2BFS_HUMAN;sp|P58876|H2B1D_HUMAN;sp|P62807|H2B1C_HUMAN;sp|Q16778|H2B2E_HUMAN;sp|Q5QNW6|H2B2F_HUMAN;sp|Q93079|H2B1H_HUMAN;sp|Q96A08|H2B1A_HUMAN;sp|Q99877|H2B1N_HUMAN;sp|Q99879|H2B1M_HUMAN;sp|Q99880|H2B1L_HUMAN	NA	84340.285	65037.600000000006	14848570	13588595	14121045	35672095	43357395	39246825	46960720	42590875	32399700	85091670	101716980	83487500.5	116236335	132160950	134246850	104682500	53506600	121142440	46890950	79960480	48942205	6279840.5	8194160	10411362	1546578	2149628	2934155	107939315	88348560	84890070	56563270	31175125	47292545
LKASAPAPGHH	sp|P56378|ATP68_HUMAN	NA	83754.5	80031.25	NA	11053.05	NA	NA	NA	6998.05	16143.65	NA	NA	54788	39448.2	NA	265822	198249.5	217292	NA	30379.2	37005.1	39085.95	78754.4	22609.9	138154	90936.8	130485	169418	NA	195632	27195.05	102613.5	59688	3903.445	NA	NA
TNRIDILDS	sp|P62195|PRS8_HUMAN	NA	83459.85	56317.1	53768.55	67097.7	87479.8	28984.35	43178.45	17904	51660	74449	11177.55	108634.7	65999.5	55334	82539.5	NA	NA	NA	100148	13506.2	47391.75	NA	NA	165050	316328	302376	652679	527873	975271	NA	NA	NA	61004.25	80885.95	66913.95000000001
PLPPPPPPP	rev_sp|A0MZ66|SHOT1_HUMAN;rev_sp|A4D2P6|GRD2I_HUMAN;rev_sp|A6NF34|ANTRL_HUMAN;rev_sp|A6NGB9|WIPF3_HUMAN;rev_sp|A6NGB9|WIPF3_HUMAN;rev_sp|B1AK53|ESPN_HUMAN;rev_sp|O15054|KDM6B_HUMAN;rev_sp|O60610|DIAP1_HUMAN;rev_sp|P14652|HXB2_HUMAN;rev_sp|P48023|TNFL6_HUMAN;rev_sp|P48023|TNFL6_HUMAN;rev_sp|P49750|YLPM1_HUMAN;rev_sp|P53539|FOSB_HUMAN;rev_sp|P78362|SRPK2_HUMAN;rev_sp|P85037|FOXK1_HUMAN;rev_sp|Q1503…	NA	83074	144839	21608.95	NA	19580.85	31870.3	NA	NA	NA	NA	NA	NA	NA	NA	NA	NA	NA	65998	NA	42104.75	NA	NA	NA	468103	326016	658992.5	152423	NA	311750	NA	NA	NA	NA	18155.25	NA
AEEQVNRSAG	sp|Q9NQE9|HINT3_HUMAN	NA	81622.25	71954.45	11527.85	16294.2	20590.65	NA	16448.8	NA	NA	NA	NA	NA	NA	NA	NA	NA	NA	NA	NA	NA	NA	NA	NA	182254.5	89211.5	34460.95	NA	NA	53020.7	NA	NA	NA	NA	11766.6	5584.1
TPVITGAPYEY	Biognosys|iRT-Kit_WR_fusion	NA	81120.65	81052.2	8522.75	NA	3398.095	NA	NA	1985.53	NA	NA	NA	NA	NA	NA	NA	NA	NA	NA	NA	NA	NA	NA	NA	94734	156764	83916.5	163665	253278	119791	NA	NA	NA	19445.199999999997	22232.25	8337.5
PGHLQEGFGCVVT	sp|Q8NC51|SERB1_HUMAN	NA	80902.54999999999	38037.15	NA	NA	NA	NA	NA	NA	NA	NA	NA	NA	NA	NA	NA	NA	NA	NA	NA	NA	NA	7818.8	NA	NA	NA	NA	NA	NA	NA	NA	NA	NA	NA	NA	NA
QNRPIPQWIR	sp|P62891|RL39_HUMAN;sp|Q59GN2|R39L5_HUMAN	NA	78198.65	74366.8	NA	NA	NA	NA	NA	NA	NA	NA	NA	NA	NA	NA	NA	NA	NA	NA	NA	NA	NA	NA	NA	NA	48927.4	58467.5	182035	93071.4	NA	NA	NA	NA	NA	NA	NA
PTFGKKKGPNANS	sp|P62861|RS30_HUMAN	NA	77233.9	106792.1	NA	NA	NA	NA	NA	NA	NA	NA	NA	NA	NA	NA	NA	NA	NA	NA	NA	NA	NA	9221.45	NA	NA	NA	NA	76030.8	52778	NA	NA	NA	NA	6007.98	NA	NA
KEIDKEEHL	sp|Q96JG8|MAGD4_HUMAN;sp|Q9Y5V3|MAGD1_HUMAN	NA	75937.925	78337.4	92761578.45	83376186.45	74787867	68250629.85	66400109.1	56849976.5	133911800	89196300	72441632.5	97388096.5	94475962.75	149364216.5	75225450	71822250	142671750	39280290	36628030	52965160	37716886.5	68834966.5	54197101.5	17351020	14661930	15287090	1236068	1259975	1495429	31167370	61227705	78860875	117910602.6	101208655.5	103838002.5
AEAKEKIYL	sp|Q9P2J5|SYLC_HUMAN	NA	75851.35	86558.9	11819917.85	12344460.5	11222485.55	11090778.45	13824662.8	14380180.95	27686629.05	25519945	18808005	25466510	18551433.05	15576845	28593945	19245685	23955690	15297310	15755980	13834160	9027901.25	13708237.5	6642829.55	694569	1260740	1413616	105350	189687	125593	4828719.5	3091225	3222396.5	11253338.05	10181468.05	9688050.05
FGGRSSGP	sp|P09651|ROA1_HUMAN;sp|Q32P51|RA1L2_HUMAN	NA	75540.45	83614.9	NA	NA	NA	NA	NA	NA	71924	30891.3	136413.5	NA	NA	NA	NA	NA	65162	NA	NA	NA	62881.1	413556	NA	148041.5	171328	NA	NA	NA	NA	NA	NA	NA	NA	NA	NA
FRVPTANVS	sp|P04406|G3P_HUMAN	NA	75027.70000000001	24834.85	166639	NA	82919.5	90394.75	30004.45	73870.8	NA	NA	NA	NA	63150	NA	NA	NA	NA	NA	144806	NA	NA	NA	NA	970056	412443	249007	NA	NA	101590	NA	NA	NA	55341.65	48548.05	93437.85
GNFGGRSSGP	sp|P09651|ROA1_HUMAN;sp|Q32P51|RA1L2_HUMAN	NA	74891.7	80709.54999999999	NA	NA	NA	NA	NA	NA	NA	9432.05	NA	NA	NA	NA	NA	NA	NA	NA	NA	NA	NA	32487.85	NA	54928	79851.4	NA	NA	NA	NA	NA	NA	NA	NA	3181.675	NA
AEFDDRRGVL	sp|O94763|RMP_HUMAN	NA	74664.5	87281.6	9744901	11322325	9018344.5	7039799.5	5699543.95	4614093.7	4336135	4676587.3	3310245	2806157.5	3941151	1168080	2462256	3421905	1624056.5	35061.3	56028.4	188286.5	2735257	2334673	4401558	565377.5	640872	657175	NA	18373.8	NA	84484.5	NA	NA	10438618.5	10100598	11507379.5
ASNVTNKTD	sp|P07910|HNRPC_HUMAN	NA	74539.7	67315.85	31586.15	18697.65	27192.9	16772.1	20552.85	33858.4	NA	27682.9	NA	13747.7	31619.3	NA	NA	10987.35	NA	30754.2	70063	28842.5	25379.05	24454.3	6564.6	305803.5	304978	148787	58234.3	NA	NA	93952.5	NA	NA	30603.9	38016.5	36260.75
VGSEFVQKY	sp|P43686|PRS6B_HUMAN	NA	74262.5	47256.7	61790.75	57218.899999999994	67278.6	55981.15	42206.75	NA	33639.2	25709.25	6867.6	80160.5	89164	39960.3	36188	NA	NA	121215.65	272419	164158.5	180376	94348.3	154989.5	42983.3	77339.5	71083	395763	402786	328954	177354.5	150903.5	50023	NA	NA	19125.9
AIRNDEELNKLL	sp|P04908|H2A1B_HUMAN;sp|P0C0S8|H2A1_HUMAN;sp|P16104|H2AX_HUMAN;sp|P20671|H2A1D_HUMAN;sp|Q16777|H2A2C_HUMAN;sp|Q6FI13|H2A2A_HUMAN;sp|Q7L7L0|H2A3_HUMAN;sp|Q93077|H2A1C_HUMAN;sp|Q96KK5|H2A1H_HUMAN;sp|Q96QV6|H2A1A_HUMAN;sp|Q99878|H2A1J_HUMAN;sp|Q9BTM1|H2AJ_HUMAN	NA	73472.4	68638.45	NA	NA	NA	NA	NA	NA	NA	NA	NA	NA	NA	NA	NA	NA	NA	NA	NA	NA	NA	NA	NA	NA	NA	NA	NA	NA	NA	NA	NA	NA	NA	NA	NA
AGGHKLGLGLEFQA	sp|P21796|VDAC1_HUMAN	NA	73338.35	53837.2	NA	NA	NA	NA	NA	NA	NA	NA	NA	NA	NA	NA	NA	NA	NA	NA	NA	NA	NA	NA	NA	NA	NA	NA	NA	NA	NA	NA	NA	NA	NA	NA	NA
KESTLHLVL	sp|P0CG47|UBB_HUMAN;sp|P0CG47|UBB_HUMAN;sp|P0CG47|UBB_HUMAN;sp|P0CG48|UBC_HUMAN;sp|P0CG48|UBC_HUMAN;sp|P0CG48|UBC_HUMAN;sp|P0CG48|UBC_HUMAN;sp|P0CG48|UBC_HUMAN;sp|P0CG48|UBC_HUMAN;sp|P0CG48|UBC_HUMAN;sp|P0CG48|UBC_HUMAN;sp|P0CG48|UBC_HUMAN;sp|P62979|RS27A_HUMAN;sp|P62987|RL40_HUMAN	NA	72773.35	60061.600000000006	9895805.75	11125905.5	9568211.06	9995647.57	7871015	7483245	1231180	1101595	3240580	46155650	32392300	9921615	22956250	25931050	15731800	9446875	8290570	8468900	3551755	15066064	4673430	NA	2285480	3470730	965866	1165550	1668660	331313	2412565	2724370	13788212.335	6335738.5	8666392.75
FAGDDAPRA	sp|A5A3E0|POTEF_HUMAN;sp|P0CG38|POTEI_HUMAN;sp|P0CG39|POTEJ_HUMAN;sp|P60709|ACTB_HUMAN;sp|P62736|ACTA_HUMAN;sp|P63261|ACTG_HUMAN;sp|P63267|ACTH_HUMAN;sp|P68032|ACTC_HUMAN;sp|P68133|ACTS_HUMAN;sp|Q6S8J3|POTEE_HUMAN	NA	71915.9	58134.95	291043.5	357256	309106	384777.5	221221	166258.5	38619.600000000006	27110.25	23206.4	241366	131575	140870	NA	NA	NA	154079.5	127798	169589.5	47589.8	23424.65	31587.449999999997	6461725	3839460	4741010	5609860	7187240	6095350	182763	98083.95	60713.5	194051	145468	199811.5
GEGKPTPAL	sp|Q16891|MIC60_HUMAN	NA	71134	68185.55	18418444.45	19404134.5	19078195.2	13021528.595	13755714.835	15016207.53	7389150	9896130	11639350	28971908.3	21479800	15090990	9702100	6607725	5601220	9942170	12467700	10105195	8718050.26	10239535.5	9614735	2353260	1540700	1660285	416019	436335	430174	7977720	5205295	6546390	11530489.15	10904964.5	12018799
IIEPSLRQLAQKY	sp|P62987|RL40_HUMAN	NA	71084.9	84181.04999999999	NA	2384.23	10748.2	NA	1296.13	NA	NA	NA	NA	NA	NA	NA	NA	NA	NA	NA	NA	NA	NA	NA	NA	NA	NA	NA	NA	NA	NA	NA	NA	NA	NA	NA	NA
GNFGGSRNMGGP	sp|P22626|ROA2_HUMAN	NA	70681.5	74453.45000000001	NA	NA	NA	NA	NA	NA	NA	NA	NA	NA	NA	NA	NA	NA	NA	NA	NA	NA	NA	NA	NA	NA	NA	NA	NA	NA	NA	NA	NA	NA	NA	NA	NA
KIEFPLPDE	sp|P62191|PRS4_HUMAN	NA	69934.75	77911.4	29432.85	18649.5	36585.05	40445.5	16255	45210.95	NA	NA	48952.15	36382.45	50080.5	NA	NA	NA	NA	NA	49818.5	NA	331630	182434	230150.5	NA	587200	99818	459847	671238	726536	NA	NA	NA	18438.45	NA	35599.95
GGNFGGRSSGP	sp|P09651|ROA1_HUMAN;sp|Q32P51|RA1L2_HUMAN	NA	69906.9	75289.55	NA	NA	NA	NA	NA	NA	NA	NA	NA	9615.95	NA	NA	NA	NA	NA	NA	NA	NA	NA	234574	NA	NA	NA	NA	NA	NA	NA	NA	NA	NA	NA	NA	NA
AGPESDAQY	sp|Q96IX5|ATPMK_HUMAN	NA	68873.6	61632.55	NA	NA	NA	NA	86468	NA	NA	82793	NA	130594.5	122801.5	NA	NA	NA	NA	NA	NA	NA	33153.75	NA	NA	306339	241822	100990.5	117204	NA	127267	NA	NA	NA	NA	NA	38405.25
SVRYSSSK	sp|P13645|K1C10_HUMAN	NA	68775.1	NA	6116.05	NA	3391.58	NA	NA	NA	NA	NA	NA	NA	NA	NA	NA	NA	NA	NA	NA	NA	NA	NA	NA	392097.5	42289	NA	NA	NA	NA	NA	NA	NA	4897.780000000001	5053.975	31689.2
AAKPKVVKPK	sp|P16403|H12_HUMAN	NA	67441.4	73692.75	NA	4366.055	8293.925	38348.3	5909.55	34395.65	111531.45	169419	99380.1	NA	NA	NA	74882.5	43489.75	69398	126493.5	218587	324884.5	27283.45	137421.5	18721.55	NA	915308	179739	25813.2	152293	60969.4	NA	NA	564037.5	69582.5	NA	146324
GEVPGSAVL	sp|O95302|FKBP9_HUMAN;sp|Q75LS8|FKB9L_HUMAN	NA	66729.3	NA	26204487.5	26780129.5	29981579	19957498.5	16991252	12711474	8640048.95	6702342.75	8600710	26124507.5	9904008	7607670	4855410	5660825	4113070	5259147.8	1462756	4432054.5	47561199.5	61789517.7	49962123.5	2925045	3558940	3172590	1329190	1136280	1224980	3156289	2240405	1319319	28665336.5	43504437	36197711
AGAGPKRRALAAP	sp|Q01650|LAT1_HUMAN;sp|Q8MH63|LAT1N_HUMAN;sp|Q9GIP4|LAT1L_HUMAN	NA	66490.5	32265.25	NA	NA	NA	NA	NA	NA	NA	NA	NA	NA	NA	NA	NA	NA	NA	NA	NA	NA	NA	NA	NA	NA	NA	NA	NA	NA	NA	NA	NA	NA	7450.3	NA	13931
PKTDHRLGKVGR	sp|Q9Y224|RTRAF_HUMAN	NA	66245.4	80976.25	22046.8	NA	2511.365	NA	NA	NA	NA	NA	NA	NA	NA	NA	NA	NA	NA	NA	NA	NA	NA	NA	NA	153703	299763	41568.85	151809	69056.9	NA	NA	NA	NA	46425.25	90990.5	66862.35
IHSLPPEGKLG	sp|P10176|COX8A_HUMAN	NA	65919.5	139403	217862.5	155591.5	313299.5	NA	NA	NA	NA	NA	NA	NA	NA	NA	NA	NA	NA	535410.5	660524	674639	NA	NA	NA	831957.5	276386	521589.5	NA	NA	NA	NA	NA	266172	NA	NA	NA
VNKYGDTWDE	sp|Q9NX40|OCAD1_HUMAN	NA	65829.55	52977.05	NA	NA	NA	NA	NA	NA	NA	NA	NA	NA	NA	NA	NA	NA	NA	NA	NA	NA	NA	NA	NA	NA	NA	NA	105978	48180	NA	NA	NA	NA	NA	NA	NA
ALKRQGRTLYGFGG	sp|P62805|H4_HUMAN	NA	65354.25	81974.20000000001	9303.35	NA	8821.8	NA	NA	NA	NA	NA	NA	NA	NA	NA	NA	NA	NA	NA	NA	NA	NA	NA	NA	NA	35176.1	NA	NA	NA	NA	NA	NA	NA	NA	NA	NA
GESDDSILRL	sp|P63220|RS21_HUMAN	NA	65212.55	20174.4	62067621	52933712.5	30857457	28581604	34262575.5	43347820.5	34729708	42113439.5	32406352	92432069.5	101159287.5	28663789	80190750	74110211	85947700	179770982.5	90417500	191694332.5	18088373	40622425	21989773	1238865	21298900	24295839	3344310	3937880	4461590	25154600	60404250	58304300	127910999	114983900.5	134274399.5
AAEDVVATGAD	sp|O00264|PGRC1_HUMAN	NA	64101.65	45737.7	89849.85	118813.65	108479.2	44313.55	16713.2	34884.25	NA	NA	NA	68309.85	49274.35	87352.75	NA	NA	NA	NA	NA	NA	NA	NA	NA	551618.5	452379	254250.1	112369.7	113834.4	175254.7	NA	NA	NA	41101.899999999994	84577.6	13282.55
EAVGTGVR	sp|Q6E0U4|DMKN_HUMAN	NA	63315.9	NA	181420	NA	NA	NA	97828.5	265451	NA	NA	NA	NA	183980.5	245435.5	NA	NA	NA	NA	NA	612006.5	90725.5	NA	NA	733044.5	308746	629154	138535	NA	NA	NA	NA	NA	126369.5	39759.1	169660.5
GLARQAPKPRKQ	sp|P81605|DCD_HUMAN	NA	62171.4	81209.9	65790.6	37484.15	44049.2	53523.25	38877.3	54842.15	20347.85	NA	74999.29999999999	97533.3	58801	70844	NA	NA	25608.25	234400	255465	222855	14609.35	9147.65	NA	407378.5	375566	310461.5	204086	170590	187301	NA	174588	248291.5	35894.3	34014.75	73135.65
VEVKRPRGVSL	sp|P14314|GLU2B_HUMAN	NA	62130.899999999994	68406	NA	NA	NA	NA	NA	NA	NA	NA	NA	NA	NA	NA	NA	NA	NA	NA	NA	NA	NA	NA	NA	NA	NA	47515.25	NA	NA	NA	NA	NA	NA	NA	NA	NA
LPKKTESHHKAKGK	sp|P04908|H2A1B_HUMAN;sp|P0C0S8|H2A1_HUMAN;sp|P20671|H2A1D_HUMAN;sp|Q6FI13|H2A2A_HUMAN;sp|Q7L7L0|H2A3_HUMAN;sp|Q93077|H2A1C_HUMAN	NA	61245.6	43946.8	NA	NA	NA	NA	NA	NA	NA	NA	NA	NA	NA	NA	NA	NA	NA	NA	NA	NA	NA	NA	NA	NA	NA	NA	20018.5	42161.3	63808.1	NA	NA	NA	NA	NA	NA
SSGSVGESSSKGP	sp|P13645|K1C10_HUMAN	NA	60597.100000000006	53516.8	104509.05	105217.45	85333.85	86513.45	55404.75	88122.15	NA	22595.5	NA	451213	96798.5	77314	12749.2	94543.5	NA	112108.6	83896.3	415476	25377.9	33704.95	65465	675000	450835	60179	257102	225264	792450	176181.5	78132.5	83192.5	42343.85	30488.8	126547
GSVGESSSKGP	sp|P13645|K1C10_HUMAN	NA	60574.35	57521.9	115448	43303.25	107533	83101.4	142771	122381.5	NA	18193.35	NA	291278.5	80045	NA	224557	87541	NA	139280	NA	659195	NA	41301.35	NA	461917.5	257302	106366.5	NA	317282	440983	NA	NA	NA	46031.4	32077.1	141463.5
SSSKGSLGGGF	sp|P13645|K1C10_HUMAN	NA	60346.7	64750.95	75425.15	34578.55	71864.70000000001	72811.55	37773.7	20620.65	12678.45	9886.95	NA	114034	20698.45	22344.2	NA	NA	NA	24311.45	69173.2	NA	22484.45	19545.8	19528.05	519287.5	310946	72827	117632	171780	205105	68689.5	NA	NA	20423.25	33563.55	59768.1
LIGKKGQQKTV	sp|P0C0S5|H2AZ_HUMAN	NA	59879.75	67221.7	NA	NA	NA	NA	NA	NA	NA	NA	NA	NA	NA	NA	NA	NA	NA	NA	NA	NA	NA	NA	NA	NA	NA	NA	NA	NA	NA	NA	NA	NA	NA	NA	NA
DPAILRPGRL	sp|O15381|NVL_HUMAN;sp|O43933|PEX1_HUMAN;sp|P43686|PRS6B_HUMAN;sp|P55072|TERA_HUMAN;sp|P62191|PRS4_HUMAN;sp|P62333|PRS10_HUMAN	NA	59819.25	48666.649999999994	40071.55	NA	37633.55	12669.635	31883.55	NA	NA	238553	109869	NA	NA	NA	1084871.5	507530	1386790	875240	745832	1214350	390871	276691.5	347219.5	NA	162626	119731.5	520250	608286	817458	576495	612781	437444	16901.05	17874.3	11198.05
REWKGIDRL	sp|Q14684|RRP1B_HUMAN	NA	59255.4	64338.9	5052280	6151340	2141070	3744825	5946815	3371434.5	4839765	4384220	2902335	23768040	19237445	11549450	10730050	8538345	6502660	3487110	6101080	2021230	17302050	5472015	21988485	296357.5	2620870	4977945	2197740	NA	NA	6322115	3484215	3191780	7307934	4934480	3211860
REAVPEPVL	sp|P01137|TGFB1_HUMAN	NA	58655.45	21181.15	8006110	9044985	9147160	6522475	7014750	6860305	4373550	3497310	4238680	23396550	14118340	9099600	2554370	4582685	2197310	1337015	1231400	1437225	7494545	5397080	6767820	460090.5	1087820	3043300	NA	NA	NA	NA	285719.5	NA	7947973.7	9470879.65	9620820
AAAQEADGARSA	sp|O96005|CLPT1_HUMAN	NA	58615.65	27646.05	10494.05	NA	29333.800000000003	7221	9174.35	7960.3	NA	NA	NA	18363.35	6051.9	NA	NA	NA	NA	NA	NA	NA	NA	NA	NA	133656	83974.3	48381.35	140541	143090	153179	NA	NA	NA	NA	4147.05	5070.7
SPDLPKLKPD	sp|P02769|ALBU_BOVIN	NA	56481.55	47374.75	NA	NA	NA	NA	NA	NA	NA	NA	26861.6	NA	NA	NA	NA	57295.5	NA	107553.5	NA	173682.5	NA	7992.2	5038.7	NA	66469.3	NA	NA	NA	NA	139556	94853.5	NA	NA	NA	NA
GAGSSEPVTGLDA	Biognosys|iRT-Kit_WR_fusion	NA	56070.45	49537.5	22785.9	9545.3	23043	9716.37	NA	NA	NA	NA	NA	7467.1	NA	NA	NA	NA	NA	NA	NA	NA	NA	8194.25	NA	177654.5	159048	61583	173588	215950	209459	NA	NA	NA	16656.6	18156.449999999997	16176.45
PEPAKSAPAPKKG	sp|O60814|H2B1K_HUMAN;sp|P06899|H2B1J_HUMAN;sp|P57053|H2BFS_HUMAN;sp|P62807|H2B1C_HUMAN;sp|Q16778|H2B2E_HUMAN	NA	55255.4	60086	NA	7057.25	NA	NA	7184	NA	NA	NA	NA	NA	NA	NA	346619.5	228234.5	128640.5	NA	NA	NA	79603.2	88337.5	10474.4	NA	NA	NA	NA	NA	NA	NA	NA	NA	NA	NA	NA
PKKTESHHKAKGK	sp|P04908|H2A1B_HUMAN;sp|P0C0S8|H2A1_HUMAN;sp|P20671|H2A1D_HUMAN;sp|Q6FI13|H2A2A_HUMAN;sp|Q7L7L0|H2A3_HUMAN;sp|Q93077|H2A1C_HUMAN	NA	55193.8	40751.2	NA	NA	NA	NA	NA	NA	NA	NA	NA	NA	NA	NA	NA	NA	NA	NA	NA	NA	15016.465	5679.85	NA	NA	NA	NA	60983.9	54297.5	89395.9	NA	NA	NA	NA	NA	NA
GEIGTKTTL	sp|Q9Y265|RUVB1_HUMAN	NA	54962.85	51601.1	11739024.2	12028808.85	12623267.1	12703979.98	14812018.1	14888650	13916050	11704125	13165700	21148887.9	17155100	9906495	14213150	9964340	7627825	22860993.05	14464000	25338750	9130191.995	12430073	7908888.595000001	5399765	3919420	4081050	607584	588871	568752	10602000	9549265	7099305	18262264.1	19955470	22115340.5
LLDVPTAAV	sp|P13284|GILT_HUMAN	NA	54584.15	56402.149999999994	57186100	54844075	59535520	118379020	140266900	148997230	276715795	254157190	243567295	157389890	86848275	89499325	476209710	606822200	579492920	115352805	75582550	113121800	167634910	259099795	91120120	664877300	3016867700	3518887000	2748940000	2660958000	3513244000	123871100	239569830	464346435	150017010	197223185	178816475
AAGPPISEGKY	sp|Q15517|CDSN_HUMAN	NA	54565.6	25166.2	162441	NA	53004.649999999994	41797.149999999994	NA	10634.7	NA	NA	NA	84275	NA	NA	NA	NA	NA	NA	NA	NA	40234.45	NA	36817.7	140107.3	136452	53047	NA	167627	88984.4	483352.5	NA	NA	27760.8	24795.449999999997	46507.2
SGGSGGYGGRSRY	sp|P22626|ROA2_HUMAN	NA	52231.2	45802.2	NA	6299.05	NA	NA	NA	NA	NA	NA	NA	NA	NA	NA	NA	NA	NA	NA	NA	NA	NA	NA	NA	NA	NA	NA	NA	NA	NA	NA	NA	NA	NA	NA	NA
LLGPRLVLA	sp|P49755|TMEDA_HUMAN	NA	52025.15	58027.85	19815400	18980950	18745150	22563200	22601200	16224950	43061350	47733650	22953800	68903200	42540950	21064125	43809300	27711700	36112850	101531000	72020600	124113000	13097850	23250425	13959900	351446.5	271114000	821570658	2363602543	1898480255	2067668330	118280500	140457500	107358000	23305000	4771950	9065360
PEPAKSAPAP	sp|O60814|H2B1K_HUMAN;sp|P06899|H2B1J_HUMAN;sp|P57053|H2BFS_HUMAN;sp|P62807|H2B1C_HUMAN;sp|Q16778|H2B2E_HUMAN	NA	52024.7	49878.5	67560.65	26688.95	38556.95	42600	33019.4	17983.9	NA	NA	NA	27213.65	NA	NA	NA	NA	NA	NA	NA	NA	NA	61686	NA	43355.1	46520.2	NA	NA	NA	NA	NA	NA	NA	NA	NA	53749.2
RKGNYAERVGA	sp|P0C0S8|H2A1_HUMAN;sp|Q16777|H2A2C_HUMAN;sp|Q6FI13|H2A2A_HUMAN;sp|Q8IUE6|H2A2B_HUMAN;sp|Q93077|H2A1C_HUMAN;sp|Q96KK5|H2A1H_HUMAN;sp|Q99878|H2A1J_HUMAN;sp|Q9BTM1|H2AJ_HUMAN	NA	51940.2	63413.55	NA	NA	NA	NA	NA	NA	52286	NA	622138.5	NA	NA	NA	NA	NA	NA	NA	NA	NA	NA	NA	NA	NA	NA	NA	NA	NA	NA	NA	NA	NA	NA	NA	NA
ATPFLVVRHQLLKT	sp|P15954|COX7C_HUMAN	NA	51103.85	38490.350000000006	8824.2	6727.5	24727.1	17466.1	4628.855	NA	NA	NA	NA	NA	NA	NA	NA	NA	NA	NA	NA	NA	NA	NA	NA	NA	NA	NA	NA	NA	NA	NA	NA	NA	19530.8	6144.245000000001	1916.945
PILYRPVAVALD	sp|P14618|KPYM_HUMAN	NA	50717.100000000006	52331.75	NA	NA	NA	NA	NA	NA	NA	NA	NA	NA	NA	NA	NA	NA	NA	NA	NA	NA	NA	NA	NA	NA	NA	NA	NA	NA	NA	NA	NA	NA	NA	NA	NA
GSKSISISVARG	sp|P04264|K2C1_HUMAN	NA	50560.7	71251.8	91565.25	NA	111943.75	NA	NA	89487	104469	NA	124213.5	253213	278757	149730.5	NA	NA	NA	60027.5	187222	NA	NA	NA	NA	77218.5	NA	62722.5	134575	NA	NA	41134.9	NA	NA	NA	NA	53649.5
GLGSGGSIRSS	sp|P35527|K1C9_HUMAN	NA	48661.649999999994	23225.1	26201.75	NA	NA	NA	NA	NA	NA	NA	NA	19958.8	NA	NA	NA	NA	NA	NA	NA	NA	NA	24047.95	NA	155780.5	190142	182178.5	NA	NA	NA	NA	NA	NA	NA	24528.2	45906.45
VLLPKKTE	sp|P04908|H2A1B_HUMAN;sp|P0C0S8|H2A1_HUMAN;sp|P20671|H2A1D_HUMAN;sp|Q16777|H2A2C_HUMAN;sp|Q6FI13|H2A2A_HUMAN;sp|Q7L7L0|H2A3_HUMAN;sp|Q8IUE6|H2A2B_HUMAN;sp|Q93077|H2A1C_HUMAN;sp|Q96KK5|H2A1H_HUMAN;sp|Q96QV6|H2A1A_HUMAN;sp|Q99878|H2A1J_HUMAN;sp|Q9BTM1|H2AJ_HUMAN	NA	48242.05	NA	NA	NA	NA	NA	NA	NA	NA	NA	NA	NA	NA	NA	NA	NA	NA	NA	NA	NA	NA	NA	NA	NA	NA	NA	NA	NA	NA	NA	NA	NA	NA	NA	NA
SNSGGEREIQRT	sp|P62191|PRS4_HUMAN	NA	46481.75	41006.75	NA	NA	NA	NA	NA	NA	NA	NA	NA	NA	NA	NA	NA	NA	NA	NA	NA	NA	9786.55	5007.6	11981.9	NA	58624.7	369374	1031790	374423	76705.7	NA	NA	NA	NA	6033.1	13756.95
TPVISGGPYEY	Biognosys|iRT-Kit_WR_fusion	NA	46250.45	59608.8	12799.75	17610.2	19866.9	3560.165	5867.2	NA	NA	NA	NA	NA	NA	NA	NA	NA	NA	NA	NA	NA	NA	NA	NA	273518.5	210799	112544	278575	297542	320781	NA	NA	NA	34267.8	34099.85	18282.95
NAGEDPGLAR	sp|P81605|DCD_HUMAN	NA	46241.850000000006	18995.4	79230.70000000001	NA	NA	143701.5	NA	186718.5	NA	NA	NA	50292.5	NA	NA	NA	NA	NA	NA	102924	NA	NA	NA	NA	648726	291360	79993.5	244857	NA	NA	NA	NA	NA	164126	56134.25	179018
QRSLGPSLATDKS	sp|Q9H3N1|TMX1_HUMAN	NA	45796.45	33414.55	44995.95	36345.25	59455.15	6498.05	NA	NA	NA	NA	NA	8962	NA	NA	NA	NA	NA	NA	NA	NA	NA	NA	16930.45	440727	221698	228287	79852.1	NA	87717	NA	NA	NA	5519.8	20401.85	6767.7
SAVISLEGKPL	sp|P23528|COF1_HUMAN	NA	45705.2	48738.9	NA	NA	NA	NA	NA	NA	NA	NA	NA	NA	NA	NA	NA	NA	NA	NA	NA	NA	NA	NA	NA	114817.5	644633	762413.5	616330	519944	473071	NA	NA	NA	NA	NA	12399.9
SVSTVLTSKYR	sp|P69905|HBA_HUMAN	NA	45104.85	46109.25	14001.85	15499.9	NA	NA	NA	NA	NA	NA	NA	NA	NA	NA	NA	NA	NA	NA	NA	NA	NA	NA	NA	189535.5	354574	295022	NA	NA	NA	NA	NA	NA	44532.05	38114.95	56625.5
AEPSAPESKHKSS	sp|Q8TCJ2|STT3B_HUMAN	NA	43611.2	34281.899999999994	NA	NA	NA	NA	NA	NA	NA	NA	NA	NA	NA	NA	NA	NA	NA	NA	NA	NA	NA	NA	NA	30932.2	40665.4	NA	NA	NA	NA	NA	NA	NA	NA	9008.405	NA
FATPFLVVRHQ	sp|P15954|COX7C_HUMAN	NA	43567.3	48391.9	11206.1	8307.305	10575.255	NA	NA	NA	NA	NA	NA	NA	NA	NA	NA	NA	NA	NA	NA	NA	NA	NA	NA	NA	47441	78328	NA	NA	NA	NA	NA	NA	NA	NA	NA
VLSPADKTNVKA	sp|P69905|HBA_HUMAN	NA	42813.65	41654.1	NA	16867.785	NA	NA	NA	NA	NA	NA	NA	NA	NA	NA	NA	NA	NA	NA	NA	NA	NA	NA	NA	NA	NA	NA	NA	NA	NA	NA	NA	NA	NA	NA	NA
GRMHAPGKGLSQS	sp|P62277|RS13_HUMAN	NA	42529.55	37940.05	114557.35	63689.1	184670	NA	NA	NA	NA	NA	NA	78347.2	NA	NA	93026.65	22121.8	26725.1	NA	NA	NA	38864.65	8357.3	NA	602655.5	426403	358474	207496	177330	111121	NA	NA	NA	35058.7	31844.7	44580.600000000006
KASGPPVSELITK	sp|P10412|H14_HUMAN;sp|P16402|H13_HUMAN;sp|P16403|H12_HUMAN	NA	41766.65	16676.6	NA	NA	NA	5042.55	NA	NA	NA	NA	NA	55710	NA	NA	NA	NA	NA	NA	NA	NA	NA	11210.35	NA	NA	NA	NA	NA	NA	NA	NA	NA	NA	NA	NA	NA
SLGGGFGGGSRG	sp|P35527|K1C9_HUMAN	NA	41418.05	15507.05	NA	NA	21755.5	36702.75	16871.3	36882.2	NA	NA	NA	48146.1	NA	NA	NA	NA	NA	NA	113038	35607.85	NA	NA	NA	3325200	296439	71861	127610	303859	227290	NA	NA	22909.65	75532	71354.79999999999	115907.5
GAGGGFGSRS	sp|P04264|K2C1_HUMAN	NA	41121.350000000006	10121	168992	51650.85	65294.2	92948.6	9723.7	19919.6	NA	NA	NA	35835.65	8687.8	10473.5	NA	NA	NA	78114.2	178756	58709.5	14778.55	NA	NA	584167	155214	55842.5	107462	82942.5	147585	NA	NA	53331.5	51745.9	61714.3	132884.5
VGSELIQKY	sp|P62191|PRS4_HUMAN	NA	40761.65	32487.3	NA	NA	NA	NA	NA	NA	NA	NA	NA	NA	NA	NA	NA	NA	NA	NA	NA	NA	NA	NA	NA	NA	NA	NA	226572	NA	NA	NA	NA	NA	NA	NA	NA
SKSISISVARGG	sp|P04264|K2C1_HUMAN	NA	40737.399999999994	70535.885	NA	17259.25	NA	16140.45	NA	NA	NA	7719.65	5576.8	19871.8	17802.1	NA	NA	NA	NA	NA	NA	NA	9539.45	NA	24547.15	201923	183386.5	79535	119070	151005	170932.5	NA	NA	NA	38387.3	31987.44	18028.6
KGGNFGGRSSGP	sp|P09651|ROA1_HUMAN;sp|Q32P51|RA1L2_HUMAN	NA	40611.85	48952.2	NA	NA	NA	NA	NA	NA	608237.5	362211.5	576727	NA	NA	NA	NA	NA	NA	NA	NA	NA	17032.8	133244.35	NA	NA	NA	NA	NA	NA	NA	NA	NA	NA	NA	NA	NA
TPVISGGPYE	Biognosys|iRT-Kit_WR_fusion	NA	40333.75	NA	NA	288141	86083.5	NA	355775	NA	NA	NA	263648	122039	NA	NA	NA	NA	NA	NA	NA	NA	NA	NA	NA	1191833.5	321490	476114.5	294282	2941610	NA	NA	384545	NA	36339.6	32048.9	41055.05
AVEAKKTYVRD	sp|P49411|EFTU_HUMAN	NA	39389.399999999994	33305.6	47333.8	34037.15	NA	4790.405	8803.765	9513.9	NA	NA	NA	NA	7028.05	NA	NA	NA	NA	NA	NA	NA	NA	NA	NA	48837.4	68998.2	38040.45	37955.6	NA	NA	NA	8568	NA	26710.4	18503.85	28450.9
SGPPVSELITK	sp|P10412|H14_HUMAN;sp|P16402|H13_HUMAN;sp|P16403|H12_HUMAN	NA	39283.3	21076.65	NA	NA	NA	NA	NA	NA	NA	NA	NA	NA	NA	NA	NA	NA	NA	NA	NA	NA	NA	7289.75	NA	NA	NA	NA	NA	NA	NA	NA	NA	NA	NA	NA	14404.5
GPGGYPGGIH	sp|P35908|K22E_HUMAN	NA	38989.65	NA	112372	39373.8	61165.5	81653.79999999999	86791.75	NA	NA	NA	NA	67644.5	NA	NA	NA	NA	NA	39166.15	NA	NA	66629.1	NA	46010.15	313340	90224	27484.05	154709	123969	143673	NA	NA	NA	NA	24094.2	33367.45
DGFDSRGDVKV	sp|P62191|PRS4_HUMAN	NA	38857.5	19035.75	15514.33	5954.7	24328.65	2442.49	NA	NA	33676.8	24855.4	NA	NA	NA	NA	205352	185679	276964.7	127396.65	35322.9	166193.5	222580.2	250077.35	217023.55	NA	16369.4	7140.35	378605	523727	435057	NA	NA	NA	NA	NA	5774.25
AVLLPKKTE	sp|P04908|H2A1B_HUMAN;sp|P0C0S8|H2A1_HUMAN;sp|P20671|H2A1D_HUMAN;sp|Q16777|H2A2C_HUMAN;sp|Q6FI13|H2A2A_HUMAN;sp|Q7L7L0|H2A3_HUMAN;sp|Q8IUE6|H2A2B_HUMAN;sp|Q93077|H2A1C_HUMAN;sp|Q96KK5|H2A1H_HUMAN;sp|Q96QV6|H2A1A_HUMAN;sp|Q99878|H2A1J_HUMAN;sp|Q9BTM1|H2AJ_HUMAN	NA	38126	34570.05	NA	NA	NA	NA	NA	NA	NA	NA	NA	NA	NA	NA	NA	NA	NA	NA	NA	NA	NA	NA	NA	NA	NA	NA	NA	NA	NA	NA	NA	NA	NA	NA	NA
SVRYSSSKHY	sp|P13645|K1C10_HUMAN	NA	38061.05	14707.59	10139.05	NA	NA	7510.9	NA	NA	NA	NA	NA	NA	NA	NA	NA	NA	NA	NA	NA	NA	NA	NA	NA	178067.5	69623.9	17600	NA	NA	NA	NA	NA	NA	3578.77	16322.4	16151.75
SQFETSAAK	sp|P63027|VAMP2_HUMAN;sp|Q15836|VAMP3_HUMAN	NA	38023.9	75798.55	NA	56631	NA	NA	NA	NA	NA	NA	NA	NA	19675.9	NA	NA	NA	NA	NA	NA	NA	NA	NA	NA	92077	114080	59708.5	81554.1	NA	NA	NA	NA	NA	NA	32070.15	NA
SVRYSSSKHYS	sp|P13645|K1C10_HUMAN	NA	37600.05	NA	NA	NA	NA	NA	NA	NA	NA	NA	NA	NA	NA	NA	NA	NA	NA	NA	NA	NA	NA	NA	NA	78002.1	57328.8	12993.65	NA	NA	NA	NA	NA	NA	NA	9960.25	20747.2
APSIIFMD	sp|P62195|PRS8_HUMAN	NA	37534.85	21032.6	NA	9209	NA	NA	68599.5	NA	NA	NA	NA	NA	NA	NA	NA	NA	NA	NA	NA	NA	7268.8	56003	NA	NA	NA	84770.5	636232	407872	631348	NA	NA	NA	NA	NA	NA
ASGNARIGKPAPD	sp|P32119|PRDX2_HUMAN	NA	37464.7	47983.3	7379.505	NA	NA	NA	NA	NA	NA	NA	NA	8946.7	NA	NA	NA	NA	NA	NA	NA	NA	NA	10909.3	NA	32015.4	27381.5	10128.3	NA	NA	NA	107539.5	NA	NA	1319.86	NA	3218.59
GPPVSELITK	sp|P10412|H14_HUMAN;sp|P16401|H15_HUMAN;sp|P16402|H13_HUMAN;sp|P16403|H12_HUMAN	NA	37212.75	NA	NA	NA	NA	NA	NA	NA	NA	NA	NA	43063.4	NA	NA	NA	NA	NA	NA	NA	NA	NA	NA	NA	NA	38052.4	NA	NA	NA	NA	NA	NA	NA	NA	NA	NA
PAGVPMSTYLK	sp|Q69YU5|UQCC6_HUMAN	NA	36749	NA	71168	111233.2	192252	NA	27516.55	NA	NA	NA	NA	NA	99689.5	93281.5	NA	NA	NA	NA	NA	NA	NA	NA	NA	NA	320358	123576.5	NA	NA	NA	NA	NA	NA	NA	42226.8	43461.9
QKENAGEDPGLAR	sp|P81605|DCD_HUMAN	NA	36388.05	14483.05	35035.05	8995.55	NA	12105.6	16555.7	NA	NA	NA	NA	NA	NA	33433.25	208848.2	NA	NA	NA	NA	22595.95	49636.8	19475.5	NA	372148	160447	NA	322684	147640	NA	NA	NA	40513.45	25396.949999999997	34136.3	99785
KEYVGIVRL	sp|O60832|DKC1_HUMAN	NA	36159.355	9899.85	49778500	49377434.2	45133250	28804965	37965555	31380680	12271895	13169585	12018450	115499150	134825650	100980556.5	131647050	137712500	117858175	127444950	108515400	155210600	58712315	54706625	54737395	587093	8098660	13338120	3426740	3704730	4226280	48868389.5	130949090	110341595	49433169.5	28826750	40520675.65
SSSGSVGESSSKGP	sp|P13645|K1C10_HUMAN	NA	36086.75	40431.600000000006	103446.2	120981.5	46865	75249.2	57552.5	67548.5	NA	NA	NA	348775.5	138220.5	143629	NA	NA	NA	NA	80792.2	207106.5	NA	44920.95	NA	592687	650872	34476.5	NA	NA	482374	NA	NA	55990	33112	38422.850000000006	89019.05
RPGRLDRKIEF	sp|P35998|PRS7_HUMAN;sp|P43686|PRS6B_HUMAN;sp|P62191|PRS4_HUMAN;sp|P62195|PRS8_HUMAN	NA	35597	33777.15	NA	NA	NA	NA	NA	NA	NA	NA	NA	NA	NA	NA	NA	NA	NA	NA	NA	NA	NA	NA	NA	NA	NA	NA	NA	NA	14570.2	NA	NA	NA	1841.42	NA	4080.91
PDPAKSAPAPK	sp|P23527|H2B1O_HUMAN;sp|Q5QNW6|H2B2F_HUMAN;sp|Q93079|H2B1H_HUMAN	NA	35502.85	48587.15	16068.4	NA	11698.25	NA	NA	20429.95	31085.1	22665.05	36727.2	74248.45	NA	28374.5	140013.5	38855.35	119151	30841.8	NA	NA	29051	261672.5	16734.3	NA	NA	NA	NA	NA	NA	NA	NA	NA	NA	NA	NA
AAAKVALTKRAD	sp|Q9UJS0|S2513_HUMAN	NA	35484.8	36198.600000000006	33904.25	25651.95	50338.4	NA	11251.45	9009.3	NA	NA	NA	38474.9	NA	NA	NA	NA	NA	NA	NA	NA	3542.26	NA	NA	265615	239919	190338.5	23146	NA	36042.9	NA	NA	NA	24657	28226.15	25459.6
VHLTPEEKSAVTAL	sp|P68871|HBB_HUMAN	NA	35424.55	31789.85	1987.04	9552.15	4847.765	NA	NA	NA	NA	NA	NA	NA	NA	NA	NA	NA	NA	21172.85	NA	NA	NA	NA	NA	NA	NA	NA	NA	NA	NA	NA	NA	NA	NA	NA	NA
KDDLSGADI	sp|P62191|PRS4_HUMAN	NA	34527.55	33224.9	NA	NA	NA	NA	NA	NA	NA	NA	NA	NA	NA	NA	NA	NA	NA	NA	NA	NA	NA	NA	NA	NA	176889	NA	310148	NA	NA	NA	NA	NA	NA	65352.2	35915.9
AALRPLVKPK	sp|P62910|RL32_HUMAN	NA	34328.45	40096.45	65558.85	99942.35	70112.4	38790.25	56676.55	50320.5	13904.5	32286.9	17299.95	237430.5	179966.55	110142.5	50823.5	NA	150067	205476.5	170827	145800.5	5864.95	8525.55	17013.45	200156	128811	166255.5	190853	101363	79384	245822.5	203110	255218.5	23898.949999999997	13289.8	21394.65
GGRVQAVLTSD	sp|Q14956|GPNMB_HUMAN	NA	33847.75	19866.55	NA	NA	NA	NA	NA	NA	NA	NA	NA	NA	NA	NA	NA	NA	NA	NA	NA	NA	NA	NA	NA	126019.5	121330	49220.95	NA	NA	NA	NA	NA	NA	13907.25	12481.1	11392.1
YEDIAQKS	sp|P04264|K2C1_HUMAN	NA	33511.9	27927.1	NA	51570.3	265479	143651.5	83530.25	8556	NA	NA	NA	174594.9	12607.3	NA	NA	174931	125583	NA	92318	80226.5	27256	NA	NA	2094570	1286090	20091.95	NA	NA	36988.9	51503.5	196995.5	294299	15961	181152.5	24357.25
PEPTKSAPAPK	sp|P58876|H2B1D_HUMAN	NA	33342.85	31276.7	NA	NA	NA	NA	NA	NA	NA	NA	59198.8	22567	NA	NA	125301.5	50796.5	30827.55	8302.95	NA	39993.05	42857.05	36199.95	NA	NA	NA	NA	NA	NA	29604.3	NA	NA	NA	NA	NA	NA
NVKVDPEIQ	sp|P35908|K22E_HUMAN	NA	33127.05	57937.95	8878.55	99489.1	153886	96624.9	79172.5	NA	NA	480898.5	NA	257638	18224.25	85984	38759.75	NA	NA	NA	NA	61776.1	106046.5	NA	NA	297379.5	2538880	83672.5	282985	685603	1358700	255684	15704.35	NA	42284.4	231711.5	46089.75
SGGSIRSSY	sp|P35527|K1C9_HUMAN	NA	33011.8	10221.15	NA	NA	NA	NA	18341.1	NA	NA	NA	NA	NA	NA	NA	NA	NA	NA	NA	NA	30767.15	NA	NA	NA	1291715	838179	463808	NA	NA	NA	NA	NA	NA	98330.15	109264	103058
ALGVGGSK	sp|Q9BV97|ZN747_HUMAN	NA	32767.35	23523.9	50912.85	47651.65	49046.100000000006	NA	12587.8	12913.5	NA	NA	NA	NA	27072.6	NA	NA	NA	NA	2290165	NA	26109.1	NA	NA	NA	217963	195753	90585	222363	273324	NA	252985	NA	NA	NA	15892.3	13990.3
YGGGRGGYGGGGP	sp|P22626|ROA2_HUMAN	NA	32264.85	37202.75	NA	NA	NA	NA	NA	NA	NA	NA	NA	NA	NA	NA	NA	NA	NA	NA	NA	NA	NA	NA	NA	NA	NA	NA	NA	NA	NA	NA	NA	NA	NA	NA	NA
LFTPKQEIQH	sp|P04844|RPN2_HUMAN	NA	31832.95	18696.45	NA	NA	NA	NA	NA	NA	NA	NA	NA	NA	NA	NA	NA	NA	NA	NA	NA	NA	NA	NA	NA	15925.4	9609.22	NA	NA	NA	NA	NA	NA	NA	NA	NA	NA
GFAGDDAPR	sp|A5A3E0|POTEF_HUMAN;sp|P0CG38|POTEI_HUMAN;sp|P0CG39|POTEJ_HUMAN;sp|P60709|ACTB_HUMAN;sp|P62736|ACTA_HUMAN;sp|P63261|ACTG_HUMAN;sp|P63267|ACTH_HUMAN;sp|P68032|ACTC_HUMAN;sp|P68133|ACTS_HUMAN;sp|Q6S8J3|POTEE_HUMAN	NA	31778.35	58849.8	51679.9	NA	NA	NA	NA	NA	NA	NA	NA	58644.4	NA	NA	NA	NA	NA	17943.1	NA	NA	NA	1796.195	NA	178286.5	96070.9	13973.05	NA	NA	NA	25961.55	NA	NA	3739.655	12920.75	98087.15
ILDKKVEKV	sp|P08238|HS90B_HUMAN;sp|Q58FF7|H90B3_HUMAN	NA	31419.6	30431.449999999997	22119505	26761200	19703530	50373956.95	52422373.895	35519558.45	138603600	139105900	91254350	82810550	71882575	48770950	105146805	115671975	124524770	17942390	11134960	16801245	93028842.2	70297040	31739578.8	4310099.5	3350510	3689234.5	2117443	2149581	1760100	30880375	17903795	23680725	70406016.35	80740569	80544109.05
AVQISKKRKFVAD	sp|P23396|RS3_HUMAN	NA	31369.7	25974.65	NA	NA	NA	NA	NA	NA	NA	NA	NA	NA	NA	NA	NA	NA	NA	NA	NA	NA	NA	NA	NA	NA	NA	NA	NA	NA	NA	NA	NA	NA	NA	NA	NA
REAFLVNSDL	sp|Q13416|ORC2_HUMAN	NA	31261.15	9240.05	3305515	3578485	3084565	2580245	2686580	3276365	6129440	5779220	7551245	3303385	2140640	1036750	1399570	1170275.5	1252504	432450.5	345499	427033.5	3938020	3000160	3000100	NA	301818	292674	47377.6	43531.8	NA	NA	NA	NA	3224185	2291675	2420980
GAAPAGGPA	sp|P05386|RLA1_HUMAN	NA	30977.1	50420.5	NA	NA	NA	54357.2	NA	228347.5	274417.5	854216	NA	453998	422171.5	464717.5	30794.85	865232	989009.5	NA	NA	NA	141842.6	312612.5	56219.5	4926280	3448320	2447230	1844760	2359490	2908780	NA	NA	NA	120062.95	167925	119809.25
PRKIEEIKDF	sp|P63173|RL38_HUMAN	NA	30927.199999999997	37718.25	21380.35	22021.4	47833.5	NA	NA	NA	NA	NA	NA	15387.75	NA	NA	NA	NA	NA	NA	NA	NA	NA	14823.95	NA	35113.55	120108	67708	107675	106641	76357.7	NA	NA	NA	4675.094999999999	7049.115	4339.924999999999
GSELIQKY	sp|P62191|PRS4_HUMAN	NA	30919.1	30638.65	16612.8	NA	23801.75	11019.75	16615.85	NA	NA	5899.15	NA	NA	52583.5	38713.55	NA	NA	NA	NA	NA	5213.4	76723.3	33604.9	55265.5	16027.75	37632.9	NA	219965	195358	126909	NA	NA	NA	NA	NA	10102.85
TKAVTKYTSSK	sp|A0A2R8Y619|H2BK1_HUMAN;sp|P23527|H2B1O_HUMAN;sp|P33778|H2B1B_HUMAN;sp|P58876|H2B1D_HUMAN;sp|P62807|H2B1C_HUMAN;sp|Q16778|H2B2E_HUMAN;sp|Q5QNW6|H2B2F_HUMAN;sp|Q8N257|H2B3B_HUMAN;sp|Q93079|H2B1H_HUMAN;sp|Q96A08|H2B1A_HUMAN;sp|Q99877|H2B1N_HUMAN;sp|Q99879|H2B1M_HUMAN;sp|Q99880|H2B1L_HUMAN	NA	30874.15	38749.8	2530.325	12451.2	13443.6	4376.07	NA	NA	NA	NA	NA	NA	NA	NA	251383	245472	333420	10474.2	NA	NA	218183.5	75620.5	43537.15	19342.9	62604.1	8517.7	NA	NA	NA	NA	NA	NA	14466.05	NA	6726.05
GSAVISLEGKPL	sp|P23528|COF1_HUMAN	NA	30759.4	32957.2	NA	14900.75	NA	9190.65	NA	NA	NA	NA	NA	NA	NA	NA	NA	NA	NA	NA	NA	NA	NA	NA	NA	NA	32308.3	20615.65	47541.4	43350.9	39928	NA	NA	NA	NA	NA	NA
GYGGGRGGYGGGGP	sp|P22626|ROA2_HUMAN	NA	29940.300000000003	15469.65	NA	NA	NA	NA	NA	NA	NA	NA	NA	NA	NA	NA	NA	NA	NA	NA	NA	NA	NA	NA	NA	NA	NA	NA	NA	NA	NA	NA	NA	NA	NA	NA	NA
GPKFLKSGD	sp|P68104|EF1A1_HUMAN;sp|Q5VTE0|EF1A3_HUMAN	NA	29594.05	NA	NA	NA	NA	NA	NA	NA	NA	NA	NA	NA	NA	NA	NA	NA	NA	NA	NA	18141.9	NA	NA	NA	151472.5	183953	107914.35	NA	NA	NA	NA	NA	NA	23517.3	25945.9	30657.15
STGPTAATGSNRR	sp|Q15836|VAMP3_HUMAN	NA	28821.550000000003	14616.35	NA	NA	NA	NA	NA	NA	NA	NA	NA	NA	NA	NA	NA	NA	NA	NA	NA	NA	NA	NA	NA	23284.9	NA	NA	NA	NA	NA	NA	NA	NA	1945.015	1346.275	3210.485
DAGAGIALNDH	sp|P04406|G3P_HUMAN	NA	28751.05	6760.2	350719	55686	220783.5	313708	116038	NA	NA	NA	NA	NA	NA	362075.5	NA	NA	NA	257320	378900	683571	285959.5	158950	115394.5	749269.5	371968	128845.5	98207.5	91001.3	103729	238665	NA	NA	NA	160523	265762
GVDIRHNKD	sp|Q07020|RL18_HUMAN	NA	28737.45	NA	10138	23670.35	49006.2	35888.4	29379.25	38835.65	88642.5	NA	NA	75060.65	113903.1	NA	NA	NA	34669.5	53041.5	123939	125790	NA	NA	NA	103540.75	135280	NA	NA	NA	NA	NA	34458.65	120489.5	18843.4	NA	17278.95
TVPVGRVE	sp|P68104|EF1A1_HUMAN;sp|Q05639|EF1A2_HUMAN;sp|Q5VTE0|EF1A3_HUMAN	NA	28370.65	52759.25	NA	NA	NA	NA	NA	NA	NA	NA	NA	NA	NA	NA	NA	NA	NA	NA	NA	NA	NA	NA	NA	24445.15	NA	NA	NA	NA	NA	NA	NA	NA	NA	NA	NA
RTLYGFGG	sp|P62805|H4_HUMAN	NA	27841.8	11876.1	NA	NA	NA	NA	NA	NA	NA	NA	NA	NA	NA	NA	37826.4	NA	76804	NA	NA	NA	79670.8	23747.4	60492	NA	NA	27257.8	NA	NA	NA	NA	NA	NA	NA	NA	NA
ADEKPKEGVK	sp|P61956|SUMO2_HUMAN	NA	27283.550000000003	26319.800000000003	NA	NA	NA	NA	NA	NA	32473	18087.65	21520.55	NA	NA	NA	NA	NA	17298.2	NA	NA	NA	NA	132548.5	NA	NA	NA	NA	NA	NA	NA	NA	NA	NA	NA	NA	NA
TPVITGAPYE	Biognosys|iRT-Kit_WR_fusion	NA	27009.75	26388.05	NA	20304.15	20366.75	NA	NA	NA	NA	NA	NA	NA	NA	NA	NA	NA	NA	NA	NA	NA	NA	NA	NA	104089.25	126718	55823.5	65980.8	103620	352868	NA	112201	NA	NA	10483.8	NA
DLHAHKLRVD	sp|P69905|HBA_HUMAN	NA	26659.199999999997	25847.5	NA	NA	NA	NA	NA	NA	NA	NA	NA	NA	NA	NA	NA	NA	NA	NA	NA	NA	NA	NA	NA	135404.5	253505	123274.25	NA	NA	NA	NA	NA	NA	NA	39972.600000000006	24816.15
YRQLFHPEQ	sp|P0DPH7|TBA3C_HUMAN;sp|P0DPH8|TBA3D_HUMAN;sp|P68363|TBA1B_HUMAN;sp|P68366|TBA4A_HUMAN;sp|Q6PEY2|TBA3E_HUMAN;sp|Q71U36|TBA1A_HUMAN;sp|Q9BQE3|TBA1C_HUMAN;sp|Q9H853|TBA4B_HUMAN;sp|Q9NY65|TBA8_HUMAN	NA	25786.9	NA	25102.05	28220.300000000003	50249.899999999994	4654.97	3979.915	NA	NA	NA	NA	NA	NA	NA	NA	NA	NA	NA	NA	NA	10212.95	NA	5229.9	NA	NA	37867.55	59134	66775.2	NA	NA	NA	NA	2985.41	21085.25	5063.2
LAIESQDAGIKT	sp|O00161|SNP23_HUMAN	NA	25641.75	12027.7	NA	NA	11096.95	NA	3687.59	NA	NA	NA	NA	NA	NA	NA	NA	NA	NA	NA	NA	NA	NA	NA	NA	NA	NA	6904.75	169329	132465	99368.4	NA	NA	NA	NA	1943.85	NA
GGFGGGSFRGS	sp|P13645|K1C10_HUMAN	NA	25464.15	12450.45	2889.61	NA	6618.9	173476	52699.4	12663.65	NA	22176.35	NA	NA	NA	NA	NA	NA	NA	NA	NA	NA	12231.35	18570.25	6291.95	2944310	201990	55442	77022.3	185223	81585.8	NA	NA	NA	27488.1	39693.8	45307.7
AENKDEIAL	sp|P13010|XRCC5_HUMAN	NA	25302.6	10257.45	8747401.25	7256960.25	7690751.5	6314944.65	6080405.5	5994659.4	12813200	12114540	10660500	19695514	10778350	7984080.5	15312000	17444700	12172350	4514225	4764870	4404915	4479138.85	13231528	4641965	1738230	1818060	2056565	NA	NA	NA	6422020	4099895	4350840	9786338.5	12066158.5	12091980.5
GEARVGSEL	sp|Q12789|TF3C1_HUMAN	NA	24552.1	14900.4	7637990	7611275	7617045	12346900	13318650	10887960	8617750	8382025	10517350	17470550	11292975	14259190	9602235	10359550	8024070	1552085	2141120	1531800	11946300	7276058.5	10538540	9080000	5758500	6319590	490075	524275	388820	1821816	1094279	1356985	12410823.55	11213533.15	11541896.15
SRQFSSRSG	sp|P04264|K2C1_HUMAN	NA	24443.6	9422.94	35359	13158.805	33203.45	27773.550000000003	22907	NA	8684	NA	NA	33158.05	NA	11268.65	NA	NA	9747.2	NA	NA	15678.9	21586.65	48953.7	22388.35	463367	270828	285844.5	NA	52858.2	49252.5	NA	NA	10290.2	47091.05	40045.3	144174.5
TNRPDTLD	sp|P35998|PRS7_HUMAN;sp|P62333|PRS10_HUMAN	NA	24334.050000000003	26440	NA	NA	NA	138922.5	NA	NA	NA	NA	NA	136035	230413	NA	NA	NA	NA	227730.8	192190	NA	185798.5	NA	98497.5	267276	170187	50619.5	NA	NA	205516	NA	NA	NA	148920.5	155311	80822
RLRGTKTVQEKEN	sp|P62917|RL8_HUMAN	NA	24047.5	NA	NA	NA	NA	NA	NA	NA	NA	NA	NA	NA	NA	NA	NA	NA	NA	NA	NA	NA	NA	NA	NA	84364	82162.2	NA	NA	NA	NA	NA	NA	NA	3076.655	NA	NA
ESGPSIVH	sp|A5A3E0|POTEF_HUMAN;sp|P0CG38|POTEI_HUMAN;sp|P0CG39|POTEJ_HUMAN;sp|P60709|ACTB_HUMAN;sp|P63261|ACTG_HUMAN;sp|Q6S8J3|POTEE_HUMAN;sp|Q9BYX7|ACTBM_HUMAN	NA	23960.5	21545.75	NA	NA	NA	NA	NA	NA	NA	NA	NA	NA	NA	NA	NA	NA	NA	NA	NA	NA	NA	NA	NA	NA	NA	NA	NA	NA	NA	NA	NA	NA	NA	NA	NA
SGSVGESSSKGP	sp|P13645|K1C10_HUMAN	NA	23870	24583	82264.4	48892.9	80120.05	22880.9	64892.75	53102.75	NA	NA	NA	204998	108611	101877	19913.95	NA	NA	134127	NA	135725.95	NA	21075.6	NA	451125.5	262159	39254.4	59735.9	46942.6	196675	NA	20159.35	NA	25300.25	38484.75	110921
REFNEEGALSVL	sp|O43390|HNRPR_HUMAN	NA	23700.5	NA	1756970	1583710	1147795	497242.5	887280	568080.5	1076753	1156153.5	2189185	1401078	422862.5	331392	127596.5	63595	156857.5	205038	NA	204731	793211	4276760	908098.5	NA	NA	47860.25	28021.3	31665.6	NA	NA	NA	NA	1788060	537022.5	510394
GSKSISISVARGG	sp|P04264|K2C1_HUMAN	NA	23627.6	30337.6	NA	NA	3107.95	NA	NA	NA	NA	NA	NA	NA	NA	NA	NA	NA	NA	NA	NA	NA	NA	NA	NA	71193.5	NA	NA	NA	NA	NA	NA	NA	NA	NA	NA	NA
TQKTVDGPSGK	sp|P04406|G3P_HUMAN	NA	23514.65	NA	NA	NA	NA	NA	NA	NA	NA	NA	NA	NA	NA	NA	NA	NA	NA	NA	NA	NA	NA	NA	NA	NA	NA	NA	NA	NA	NA	NA	NA	NA	NA	NA	NA
REIAQDFKTDL	sp|P68431|H31_HUMAN;sp|P84243|H33_HUMAN;sp|Q16695|H31T_HUMAN;sp|Q71DI3|H32_HUMAN	NA	23349.3	12743.1	31518400	31044800	29696050	36162700	41941300	43050600	68297200	93348600	51519100	37402800	23847610	14526002.5	80840300	77515150	67746200	36566305	27573240	26213525	30995850	65144550	26390800	1570622.5	3782490	4155005.5	2445860	2378330	2572245	6636691.85	5098239.5	6450418	43299450	37449650	39444400
NAIGSASVV	sp|Q9Y639|NPTN_HUMAN	NA	22542.65	26011.3	193867.65	143987.7	143219.05000000002	10817.9	6197	NA	NA	34689.4	NA	21814.7	44563.850000000006	51460.5	NA	64957.5	NA	60491.5	115204	125041	NA	NA	38674.25	78702	290817	NA	NA	NA	NA	NA	NA	NA	30519.9	50495.649999999994	58655.35
PENVAPRSGATAG	sp|P50991|TCPD_HUMAN	NA	22520.65	11346.15	NA	NA	NA	3954.34	NA	NA	NA	NA	NA	NA	NA	NA	NA	NA	NA	50745.7	NA	NA	NA	NA	NA	18500.35	40681.6	NA	NA	NA	NA	NA	NA	NA	5957.415	6483.6900000000005	8590.395
GGGGGGLGSGGSIR	sp|P35527|K1C9_HUMAN	NA	22434.55	NA	109661.5	9740.4	47655.6	52076.5	49799.55	NA	NA	NA	NA	49610.4	48250.95	NA	NA	NA	NA	NA	NA	54950	20187.9	32611.75	30881.6	454082	329350	253717	NA	98096.2	99875.3	NA	NA	NA	30638.949999999997	22214.199999999997	75857.65
GGGGLGSGGSIR	sp|P35527|K1C9_HUMAN	NA	22214.6	16548.85	108233.5	23138.15	39736.1	89393.75	42519.35	27014.8	NA	NA	NA	31398	22574.9	NA	NA	NA	NA	23289.6	NA	43051.9	20461.1	18291.35	NA	486517.5	384172	570127	NA	86305.2	85186.1	69560	NA	NA	13901.95	27701.25	93677.3
PNIVIAKMD	sp|P30101|PDIA3_HUMAN	NA	22132.95	19605.8	NA	NA	NA	NA	81941.5	41227.95	NA	NA	NA	59843.5	NA	NA	NA	NA	NA	41733.15	NA	NA	NA	NA	NA	292007	267921	117217	NA	NA	NA	NA	NA	NA	70602.5	37350.5	75073.95
NVEIDPEIQ	sp|P04264|K2C1_HUMAN;sp|Q3SY84|K2C71_HUMAN;sp|Q7RTS7|K2C74_HUMAN;sp|Q86Y46|K2C73_HUMAN	NA	21939.3	35933.55	NA	78092.65	363626.5	93276	140629	NA	NA	84124	NA	52942	31207.6	NA	NA	NA	NA	NA	NA	35638.1	46813.1	NA	NA	334298.6	4350586	132307	104822	326092.9	1002172.2	NA	175135.5	270316	25157.8	372796.5	129100.6
SLGGGFGGGSRGF	sp|P35527|K1C9_HUMAN	NA	20995.199999999997	9620	21752.3	NA	20698.65	29617.45	124595.05	18671.55	NA	NA	NA	104551.35	NA	NA	NA	NA	NA	NA	273985	NA	9609.65	12831.9	NA	4708040	768272	392102	NA	NA	NA	NA	NA	NA	82967.5	43178	81107.1
PEPAKSAPAPKKGS	sp|O60814|H2B1K_HUMAN;sp|P06899|H2B1J_HUMAN;sp|P57053|H2BFS_HUMAN;sp|P62807|H2B1C_HUMAN;sp|Q16778|H2B2E_HUMAN	NA	20340.2	24501.2	NA	NA	NA	NA	NA	NA	NA	NA	NA	NA	NA	NA	34683.8	17252.9	NA	NA	NA	NA	13738.55	28425.15	NA	NA	NA	NA	NA	NA	NA	NA	NA	NA	NA	NA	NA
KDFEKAYKT	sp|P43686|PRS6B_HUMAN	NA	20295.35	19792.15	NA	10133.15	5742.55	NA	NA	NA	11474.05	NA	8652.3	36661.85	NA	NA	NA	NA	NA	107268	121011	194112.5	NA	NA	NA	NA	NA	NA	148182	95582.4	151922	80683.5	234434.5	345252	3637.855	NA	NA
PSKIQLPEDE	sp|Q9NX14|NDUBB_HUMAN	NA	19997.15	NA	38591.75	35981.8	55698.399999999994	30040.85	28005.75	23073.15	NA	NA	NA	35233.3	NA	NA	NA	NA	NA	NA	NA	NA	NA	NA	NA	253642.5	182616	91791	100162	NA	74005.1	60637	NA	NA	12421.55	20435.15	6704.85
GGSKSISISVARG	sp|P04264|K2C1_HUMAN	NA	19952	7384	NA	48838.2	NA	NA	NA	NA	NA	NA	NA	NA	NA	NA	NA	NA	NA	NA	NA	NA	NA	NA	NA	NA	267468	NA	NA	NA	129953	NA	NA	NA	NA	NA	155739.5
ASGPPVSELITK	sp|P10412|H14_HUMAN;sp|P16402|H13_HUMAN;sp|P16403|H12_HUMAN	NA	19882.3	NA	NA	NA	NA	NA	NA	NA	NA	NA	NA	NA	NA	NA	NA	NA	NA	NA	NA	NA	NA	NA	NA	NA	NA	NA	NA	NA	NA	NA	NA	NA	NA	2147.6	12613.5
TPLTSMVVTKPEDN	sp|Q06033|ITIH3_HUMAN	NA	19660	NA	18107.3	5705.15	24163.7	33515.95	23047.7	17323.7	NA	NA	NA	17340.75	NA	NA	NA	NA	NA	14964.6	NA	NA	NA	25929.1	NA	55400	121766	54371.5	79296.8	65646.8	72081.4	NA	NA	NA	12343.05	11998.3	11643.59
GGPGGVGGL	sp|P35908|K22E_HUMAN	NA	19067.3	30641.5	13812.1	24620.65	210152.5	74051	22457.05	40746.15	NA	51964.5	NA	169082.25	12018.6	NA	NA	NA	NA	99705	NA	NA	11863.25	29506.85	28951.7	3370860	284789	176229	207284	329894	384224	NA	55298.5	210954	8390.35	71784.35	53348.149999999994
REEPEKIIL	sp|Q12802|AKP13_HUMAN	NA	18776.9	5005.7	13013275	11242265	13357710	12156975	14512585	14497080	2329770	2188600	1930681.5	42025950	42382300	26092200	26829990	45377550	41889000	13379525	9719240	14076050	13502125	23691925	11016325	1303687.5	3841130	4758635	538053	631791	646195	8705415	14919365	15510100	16443080	15167520	17369925
SEHGPNPIL	sp|Q8WUI4|HDAC7_HUMAN	NA	18107.75	10778.35	7114371.85	7960033.5	8368669.15	6533530.800000001	6570157.55	5877167.05	6247500	6402305	6960540	11847185	6488800	6127450	6340475	3803480	3577645	1627209	1943850	811270	3434116.5	4669146	2848660	495544	534449	278969.5	73331.1	NA	NA	NA	NA	NA	6639175.6	7290604.5	7079177
RTQAPTKASE	sp|P47914|RL29_HUMAN	NA	17936.5	11891.65	12831	44029.149999999994	40000.85	8111.85	NA	NA	NA	NA	NA	NA	NA	NA	NA	NA	NA	NA	NA	NA	NA	31393.15	NA	NA	NA	NA	NA	NA	77498.1	NA	NA	NA	NA	NA	NA
SKSISISVAR	sp|P04264|K2C1_HUMAN	NA	17779.05	5257.4	NA	NA	NA	NA	NA	NA	NA	NA	NA	NA	NA	NA	NA	NA	NA	NA	NA	NA	NA	NA	NA	NA	NA	NA	NA	NA	NA	NA	NA	NA	NA	NA	NA
VSVSVSTSH	sp|P04264|K2C1_HUMAN	NA	17673.65	24052.55	5796.05	NA	NA	7024.25	11122.3	NA	NA	NA	NA	NA	NA	NA	NA	NA	NA	NA	NA	NA	NA	NA	NA	NA	NA	15381.55	38392.9	52417.5	36551.1	NA	NA	NA	NA	NA	NA
AEAGPDFEL	sp|Q9BST9|RTKN_HUMAN	NA	17545.5	4658.27	3039514	2981127.5	3311987.5	6711453.5	6964621.5	5019702	1339600.2	1066189.55	2703881.95	3062964	1143223	1185393	1123925	1979230	682537	185761.45	NA	464169.05	5326995	7974758.5	10260812.5	82406.5	782374.2	743408	NA	NA	NA	NA	NA	NA	6724463.5	7426567.5	7600156
ADFAKVLEL	sp|O00170|AIP_HUMAN	NA	17443.05	15343.4	2971550.55	3114272.65	2860402.7	1995320.6	2248037.7	2248656.55	2520730	3178420	3103145.15	8645657.4	4953265.5	2374025	934645	555379.5	1128327	1678020	1452300	1536860	2429845.6	4080485.5	3257826.1	NA	75273.4	256280	305727	240154	518479	353613.5	1363565	1141210.5	1589618.45	169604.5	485764.05
VAETPDIKL	sp|P46782|RS5_HUMAN	NA	16951.5	10820.95	13188.75	29959.15	14258.75	23043	44043.45	24433.449999999997	NA	NA	NA	29725.1	30458.85	NA	NA	NA	NA	NA	NA	NA	NA	NA	NA	NA	NA	NA	55906.9	67965.9	53932.7	NA	NA	NA	NA	NA	NA
DGFDSRGDVKVI	sp|P62191|PRS4_HUMAN	NA	16925.9	11822.2	NA	NA	NA	NA	NA	NA	NA	NA	NA	NA	NA	NA	NA	NA	NA	NA	NA	NA	NA	NA	NA	NA	NA	NA	NA	NA	NA	NA	NA	NA	NA	11056.695	45771.45
LAQNYDIPNLAK	sp|E0CX11|STMP1_HUMAN	NA	16755.6	NA	52689.2	44313.95	54556.7	NA	8945.9	NA	NA	NA	NA	NA	NA	NA	NA	NA	NA	NA	NA	NA	NA	NA	NA	NA	70414.2	86250	NA	NA	NA	NA	NA	NA	8190.37	12310.25	2773.6
VSVQRTQAPAVATT	sp|P15880|RS2_HUMAN	NA	16718.23	9844	55245.9	26571.300000000003	50329.5	1978.04	5310.85	NA	NA	NA	NA	44682.5	NA	NA	NA	NA	NA	74593.05	23926.5	NA	4322.035	NA	NA	207259	117175	33991.35	NA	NA	62056.5	100399.5	29468	NA	27212.2	16671.35	20268.95
GEVDVEQHTL	sp|O95067|CCNB2_HUMAN;sp|P14635|CCNB1_HUMAN	NA	16693.449999999997	NA	19926312.6	17300329.95	16370064.5	16545390.5	15997610	12755344.5	16196935.25	17084757.25	14457221.5	39943341	29659716	18941198.5	27894050	23944852.75	29409900	41267601.85	31164200	36892679.5	7672911.5	13357279	7287184.9	11421500	8980220	7825270	993927	1227880	988885	13927105	6547280	5462320	46940939	44190484.5	40354101.5
HYVAVNNPKKQE	sp|P0C6T2|OST4_HUMAN	NA	16553.5	18669.3	19690.5	30179.55	30770.15	NA	NA	NA	NA	NA	NA	NA	NA	NA	NA	NA	NA	NA	NA	NA	NA	NA	NA	26855.15	65630.7	46031.7	NA	NA	NA	NA	NA	NA	NA	NA	2590.935
LQIDNARLA	sp|P02533|K1C14_HUMAN;sp|P05783|K1C18_HUMAN;sp|P08727|K1C19_HUMAN;sp|P08779|K1C16_HUMAN;sp|P13645|K1C10_HUMAN;sp|Q04695|K1C17_HUMAN;sp|Q7Z3Y7|K1C28_HUMAN;sp|Q99456|K1C12_HUMAN	NA	15823.4	33800.75	NA	137035	511146	123359.5	62012	31940.6	NA	NA	NA	76091	NA	82307.5	NA	NA	NA	NA	NA	NA	53477	NA	NA	198214	8764390	88020.5	198542	146818	355280	NA	NA	273881	NA	458929.5	79904.8
SYVTTSTR	sp|P08670|VIME_HUMAN	NA	15254.5	33479.95	NA	34897.4	78060.85	45090.9	81177.5	67492.95	NA	NA	NA	52661.5	36150.75	NA	NA	NA	NA	13885.05	87600.1	NA	NA	NA	NA	NA	NA	NA	NA	NA	NA	223834	76735.5	NA	NA	NA	NA
GITKPAIRRLA	sp|P62805|H4_HUMAN	NA	15224.75	11904.35	NA	NA	NA	NA	NA	NA	NA	NA	NA	NA	NA	NA	NA	NA	NA	NA	NA	NA	NA	NA	NA	NA	NA	NA	NA	NA	NA	NA	NA	NA	NA	NA	NA
AEASVDPSL	sp|Q9NQZ2|SAS10_HUMAN	NA	14826.15	NA	11560065	9913145	9658365	21663800	17547305	18659255	14476359	13975170	19054485	11176890	3831625	2767048	5833275.5	6977534	10420142.5	4387504	2368397	6333149	25267585	32214042	29807025	4096476	3066024	2526119.5	217024	202154	172506	1393288	556769.25	356364.5	23065480	35493560	30434870
FGGSRNMGGP	sp|P22626|ROA2_HUMAN	NA	14443	30196.8	NA	3382.24	NA	NA	NA	NA	NA	NA	NA	NA	NA	NA	NA	NA	NA	NA	NA	NA	NA	NA	NA	NA	NA	NA	NA	NA	NA	NA	NA	NA	NA	NA	NA
IRLENEIQT	sp|P13645|K1C10_HUMAN	NA	14262.55	20385.25	15182.85	65696.55	908265	80888.45	74137.25	NA	NA	NA	NA	NA	NA	92506	NA	NA	NA	NA	36081.5	NA	NA	89169.5	NA	801625.5	15223200	316643	313485	171060	816554	NA	NA	98211.5	NA	152627	NA
NLAENISRV	sp|P06737|PYGL_HUMAN;sp|P11216|PYGB_HUMAN;sp|P11217|PYGM_HUMAN	NA	14227.55	9120.1	23426850	21958700	24202400	35344140.9	42023950	38799150	65556350	83662200	40973100	46550150	28283100	20528410	73816900	73864100	85593800	12253250	20912800	9342815	34411800	82761089.5	18547600	4866650	7379090	7880320	830918	912074	969588	1137705	3420895	3442060	64402884.3	69578384.85	69151494.95
REIEGDLL	sp|O43709|BUD23_HUMAN	NA	14058.6	NA	27060800	25380689.1	20053084	15461303.5	16256443.95	16899250	12150535	11520900	20878800	16642500	4673220	4763035	15013900	18597250	16321570	3209105	NA	3964450	10416550.35	20443818.85	17688800	5719805	15884900	13555900	1089350	964061	NA	458317	3419445	5276690	49980622	45772550	50535551
VGLGGTKSIS	sp|P35908|K22E_HUMAN	NA	14056.7	NA	133574	NA	68093.65	70790	66612.5	NA	NA	NA	NA	26028.9	NA	NA	NA	NA	NA	NA	NA	NA	NA	NA	NA	297888	166403	48497	NA	NA	NA	NA	NA	NA	30539.449999999997	27264.8	37167.45
RVHVTQED	sp|P62195|PRS8_HUMAN	NA	13912.3	NA	24739.75	20250.800000000003	25258.55	12183.95	9314.05	8327.775	NA	NA	NA	25697.4	NA	NA	NA	NA	NA	NA	NA	22421.05	29713.95	85892.5	97719.3	87856.5	94025.4	43309.35	284045	302297	264621	NA	NA	NA	23155.949999999997	36138.25	22363
PAVQRTLLEK	sp|P14209|CD99_HUMAN	NA	13909.2	NA	NA	NA	4612.67	NA	NA	NA	NA	NA	NA	NA	NA	NA	NA	NA	NA	NA	NA	NA	NA	42564.15	NA	18694.45	30349.8	NA	52027.9	NA	91839.8	103990.5	17356.3	NA	NA	NA	3788.385
PRKIEEIKDFLLT	sp|P63173|RL38_HUMAN	NA	13759.45	53476.65	NA	NA	NA	NA	NA	NA	NA	NA	NA	NA	NA	NA	NA	NA	NA	NA	NA	NA	NA	NA	NA	NA	NA	NA	NA	NA	NA	NA	NA	NA	NA	NA	NA
GIQSLIGV	sp|Q6R327|RICTR_HUMAN	NA	13638.8	13649.5	13334956.5	873931	622239	1419935	1702200	1433710	107322	32420.75	161374	29832500	2096660	2127963	NA	NA	NA	16055456.45	74461.5	983757.5	278217	37263.3	115364.1	181300	NA	18058.1	NA	NA	NA	NA	965247.5	41356.65	31467748	16771516	20195128.5
NSGGEREIQRT	sp|P62191|PRS4_HUMAN	NA	13054.4	10289.9	NA	NA	NA	NA	NA	NA	NA	NA	NA	NA	NA	NA	NA	NA	NA	NA	NA	NA	NA	NA	NA	NA	NA	NA	138285	NA	NA	NA	NA	NA	NA	NA	NA
AEPAVQRTLLE	sp|P14209|CD99_HUMAN	NA	12730.45	2945.43	NA	NA	NA	NA	NA	NA	NA	NA	NA	NA	NA	NA	NA	NA	NA	NA	NA	NA	NA	32448.85	NA	17939.95	68034.3	37771.55	19065.3	25481.6	NA	NA	NA	NA	NA	NA	NA
SAPATGGVKKPH	sp|P68431|H31_HUMAN;sp|Q16695|H31T_HUMAN;sp|Q5TEC6|H37_HUMAN;sp|Q71DI3|H32_HUMAN	NA	12586.45	24650.7	NA	NA	NA	NA	NA	35965.55	NA	NA	NA	NA	NA	NA	NA	NA	NA	NA	NA	NA	NA	38263.2	NA	NA	NA	NA	NA	NA	NA	NA	NA	NA	NA	NA	NA
SEFAKDPSL	sp|O43663|PRC1_HUMAN	NA	12520.15	NA	13069723.5	11603698.1	12033200.8	11400288.35	13477740.9	12247265.35	23834250	18501200	14342550	23548547.95	14437100	7500229.5	15664450	17472800	13481400	7432315	10635300	6037770	9219212.4	30644990	6555218.25	2503040	2043550	2053970	233622	277209	208494	2359159	1262186.5	1119024	17140724	18040205	18290696
RETEGGTVL	sp|Q9UQE7|SMC3_HUMAN	NA	12151.515	4688.995	1418255	1299295	1289195	1533340	723860	1242760	732880.5	647707.5	917996.5	629250	1077101	NA	2720095	896795	2271010	108390	NA	NA	NA	NA	NA	896511	600874	538794.5	58675.8	NA	NA	51999	198910	276067.5	1553045	1486100	1370215
GEDAPVRPL	sp|Q9NXG6|P4HTM_HUMAN	NA	12093.1	7007.9	5855405	5757040	5520575	3572365	3964410	4086800	1085059.5	1030431	1082410	7122150	5395290	4156199.5	2769830	2115165	2816430	2595815	3732250	2524695	1673355	2164700	1505735	345351	282692	257137.5	150670	128972	191694	2458056.5	1911505	1161142	3873065	4260180	3630765
GSGSGWSSSRGP	sp|Q86YZ3|HORN_HUMAN;sp|Q86YZ3|HORN_HUMAN;sp|Q86YZ3|HORN_HUMAN	NA	11479.1	NA	56416.399999999994	NA	NA	8237.9	32994.1	NA	NA	7507.6	NA	27955.25	182971.5	NA	175111	78608	196827	49482.15	NA	278167	181325.5	62978.5	66058.95	952434	930483	254358.5	29547	NA	635307	367800.5	NA	NA	58316.899999999994	55718.2	24038.15
RESIPGVSL	sp|Q96SZ6|CK5P1_HUMAN	NA	11121.65	NA	4777470	5265545	5388880	6305790	5687345	5852160	3215470	3342610	1092335	11546050	7802505	7603300	6603395	3821910	4586550	3618730	3478350	1360603.5	3515095	5486000	4864275	1319130	3634270	3820970	383659	476188	682499	162143.5	1244700	770082	5775735	6292247.15	6090902.050000001
SEAAADREDD	sp|P00366|DHE3_BOVIN	NA	11047.65	NA	NA	NA	NA	NA	NA	NA	NA	NA	NA	NA	NA	NA	NA	NA	NA	NA	NA	NA	NA	NA	NA	93492	281645	NA	NA	NA	NA	NA	NA	NA	NA	82173.1	NA
AEFRDYPPVL	sp|Q7KZ85|SPT6H_HUMAN	NA	10470.42	3389.1	1049581.5	1068281	1077255.5	1151976	1128242	850542.5	17364150	12878420	17443550	306297.5	250248	127940.5	89653	162279.5	210619.5	234058	174050	1081765.5	835647	483057	743183	NA	95874.1	87772.5	47245.2	NA	24835.8	NA	62484.5	NA	1298425	755120	937086.5
KEFDGKSLV	sp|P08238|HS90B_HUMAN;sp|Q58FF7|H90B3_HUMAN;sp|Q58FF8|H90B2_HUMAN	NA	10379.62	NA	13170635.6	13858986.495	12869572.44	10419247.09	11580150	12257850	14009365	18362150	14995350	25347100	22036050	12084800	35291150	24841550	36688500	9362205	12497900	3865125	6441324.16	17675314	5793035	10834800	9090560	10197130	1000920	1070230	892272	15440265	10643515	11474565	13491374.5	15867148.95	15998187.15
KIGGIGTVPVG	sp|P68104|EF1A1_HUMAN;sp|Q05639|EF1A2_HUMAN;sp|Q5VTE0|EF1A3_HUMAN	NA	10203.4	NA	96573.3	27725.95	42693.8	25117.15	NA	NA	NA	NA	NA	NA	NA	NA	NA	NA	NA	NA	NA	NA	NA	NA	NA	28944.2	NA	NA	NA	NA	NA	NA	NA	NA	NA	15875.6	76325.5
PPYTVVYFPVRGR	sp|P09211|GSTP1_HUMAN	NA	10020	NA	NA	NA	NA	NA	NA	NA	NA	NA	NA	NA	NA	NA	NA	NA	NA	NA	NA	NA	NA	NA	NA	NA	NA	NA	NA	NA	NA	NA	NA	NA	NA	NA	NA
KEFNEDGALAVL	sp|O60506|HNRPQ_HUMAN	NA	9673.9	NA	3698350	3630270	2656975	1788930	2617860	1995460	6457315	5774765	5629920	2480735	1711845	1422850	721559.5	1004570	644955.5	305218	251629	406486	1994455	4362540	2034100	NA	161238	125828.5	58492.5	NA	69433	NA	NA	NA	3689485	1742650	1724475
TYSLGSALRPSTSR	sp|P08670|VIME_HUMAN	NA	9534.7	NA	NA	NA	NA	NA	NA	NA	NA	NA	NA	NA	NA	NA	NA	NA	NA	NA	NA	NA	NA	NA	NA	NA	NA	NA	NA	NA	NA	NA	NA	NA	NA	NA	NA
SETGAGKHVPR	sp|P0DPH7|TBA3C_HUMAN;sp|P0DPH8|TBA3D_HUMAN;sp|P68363|TBA1B_HUMAN;sp|Q6PEY2|TBA3E_HUMAN;sp|Q71U36|TBA1A_HUMAN;sp|Q9BQE3|TBA1C_HUMAN	NA	9314.15	23128	NA	NA	11774.8	NA	NA	NA	NA	NA	NA	NA	NA	NA	NA	NA	NA	NA	NA	NA	NA	14329.2	NA	NA	NA	25447.65	60333.4	NA	191454	NA	NA	164439	NA	NA	NA
SEVMGEPHL	sp|Q9Y244|POMP_HUMAN	NA	9028.6	NA	98212363.5	75631590	86524020	62893860.15	64603115.1	82642965.8	60019728	75202187	52437470.5	86204000	64435650	41567555	48648750	66890600	61880200	74176162	115385808	71817622.5	26357063.5	41905969	17003709	13506250.95	17068747	17468125	2575724.5	2463336.3	2592754	19659390	12165775	14952380	87565197	101506419.5	112227899.45
ELERVAKSNR	sp|P46782|RS5_HUMAN	NA	8975.1	NA	15869.7	13566.1	NA	NA	NA	NA	NA	NA	NA	NA	NA	NA	NA	NA	NA	NA	NA	NA	NA	NA	NA	NA	NA	NA	NA	NA	NA	NA	NA	NA	6056.1	NA	NA
TLIDLPGITKV	sp|P50570|DYN2_HUMAN;sp|Q9UQ16|DYN3_HUMAN	NA	8667.75	30598.199999999997	278709.5	307359.5	94277.3	179892.5	195565	208501.5	11537650	9845015	9364665	221703	29718.4	NA	30768.5	NA	48873.75	NA	NA	NA	337058.5	1294515	56960	NA	NA	NA	62736.3	NA	23762.8	NA	NA	NA	248961	16633.85	13089.8
ASTSTTIR	sp|P02538|K2C6A_HUMAN;sp|P04259|K2C6B_HUMAN;sp|P48668|K2C6C_HUMAN	NA	8616.15	NA	NA	NA	NA	154608	NA	NA	NA	NA	NA	NA	181570.5	NA	NA	NA	NA	NA	NA	NA	NA	NA	NA	532856.5	308591	199987.5	NA	NA	440520	NA	NA	NA	NA	NA	97452.1
GETSTVEKL	sp|Q15653|IKBB_HUMAN	NA	8571.7	NA	2060495	2136340	2294645	1774090	2091285	2157135	222875	237695	481329.5	3460895	2974790	1889210	1867330	915550	1113378	991162	1112890	615892.5	3089040	2222473	1865315	401466	283208	199664	NA	39900.6	36555.6	503344.8	200564.5	277464.75	2111560.15	1878831.95	2010372.55
PPSAKAAID	sp|P35637|FUS_HUMAN;sp|Q92804|RBP56_HUMAN	NA	8411.6	NA	NA	NA	NA	NA	NA	NA	NA	NA	NA	NA	NA	NA	NA	NA	NA	NA	NA	NA	NA	NA	NA	21919.25	37136.4	NA	NA	NA	NA	NA	NA	NA	NA	NA	NA
AEYSYVKSTKLVLK	sp|Q14331|FRG1_HUMAN	NA	8058.75	NA	NA	NA	NA	NA	NA	NA	NA	NA	NA	NA	NA	NA	NA	NA	NA	NA	NA	NA	NA	NA	NA	NA	NA	NA	NA	NA	NA	NA	NA	NA	1175.665	NA	NA
GRPQGPPQQGGHQQ	sp|P02810|PRPC_HUMAN	NA	7923.4	NA	NA	NA	NA	NA	NA	NA	NA	NA	NA	NA	NA	NA	NA	NA	NA	NA	NA	NA	NA	NA	NA	32947.1	NA	NA	NA	NA	NA	NA	NA	NA	NA	NA	NA
GLQFPVGRVH	sp|P04908|H2A1B_HUMAN;sp|P0C0S8|H2A1_HUMAN;sp|P16104|H2AX_HUMAN;sp|P20671|H2A1D_HUMAN;sp|Q16777|H2A2C_HUMAN;sp|Q6FI13|H2A2A_HUMAN;sp|Q7L7L0|H2A3_HUMAN;sp|Q8IUE6|H2A2B_HUMAN;sp|Q93077|H2A1C_HUMAN;sp|Q96KK5|H2A1H_HUMAN;sp|Q99878|H2A1J_HUMAN;sp|Q9BTM1|H2AJ_HUMAN	NA	7432.5	NA	NA	NA	NA	NA	NA	NA	NA	NA	NA	NA	NA	NA	NA	NA	NA	NA	NA	NA	NA	16305.2	NA	NA	NA	NA	NA	NA	NA	NA	NA	NA	NA	NA	2540.765
GPEAAKSDETAA	sp|P04792|HSPB1_HUMAN	NA	7086.5599999999995	10012.58	NA	NA	NA	NA	NA	228558	NA	NA	NA	NA	NA	NA	NA	NA	NA	NA	NA	338414	NA	54858	NA	NA	NA	NA	NA	NA	NA	NA	869720	NA	NA	NA	25596.3
REFEERRSL	sp|Q9BVJ6|UT14A_HUMAN	NA	6825.65	NA	6692755	8254565	8700053.879999999	13664898.15	12651850	11423831.9	3137242.05	3606151.44	3967100	12918100	8554697.85	3355484	1688320	3451965	3466555	6649620	7245018.8	6073995	9306680	7701430	13094117.35	6749660	6821600	5717815	380807	374970	240287	10734340	4221955	6399110	9285617	10339971.9	11235535.75
SRQFSSRSGYR	sp|P04264|K2C1_HUMAN	NA	6804.1	NA	NA	NA	NA	NA	NA	NA	NA	NA	NA	NA	NA	NA	NA	NA	NA	NA	NA	12780.4	NA	NA	NA	NA	NA	NA	NA	NA	NA	NA	NA	NA	NA	NA	NA
PEPSKSAPAPK	sp|P33778|H2B1B_HUMAN;sp|Q99877|H2B1N_HUMAN	NA	6424.05	NA	NA	NA	9355.65	8288.75	5572.65	NA	NA	NA	NA	24379.35	NA	NA	36706.3	NA	NA	10795.45	NA	NA	NA	79739.75	NA	NA	NA	NA	NA	NA	NA	NA	NA	NA	NA	NA	NA
REAESFTQL	sp|Q6NW34|NEPRO_HUMAN	NA	6025.9	NA	2811730	3008935	2718785	3902820	5013120	4539490	3129240	3148420	4112700	7204970	5362315	3739920	5686695	3257025	3129220	1213635	1812280	870411	3824505	5659820	5263552.8	2054045	3015300	2920455	218377	244327	260953	357368	867389.5	634102	4856767.5649999995	5311794.7	5456258.65
GEDRSPPTAL	sp|Q9BUB5|MKNK1_HUMAN	NA	5825.05	NA	2034905	2308340	2250330	3204635	3301440	3471000	1371775	1284441.5	1356625	3413165	3196645	3130450	1195190	1215254	1019428	875830.5	1496590	1071804	2840175	2344855	3846820	450755	352669	243055	NA	82440	114301	325712	189727	116759	2969050	3244630	2888780
DIDHNKKID	sp|P20930|FILA_HUMAN	NA	5648.2	NA	106727.5	NA	26317.85	12725.9	16256.8	NA	NA	NA	NA	61937.15	202878.5	NA	NA	NA	NA	22276.95	96258.7	129579	NA	7533.85	29487.1	501941	222642	102660.5	NA	NA	29995.5	NA	NA	NA	13340.5	NA	31803.45
SLVNLGGSKSISIS	sp|P04264|K2C1_HUMAN	NA	5527.45	NA	6244.305	NA	NA	NA	NA	NA	NA	119631.9	NA	4707.01	NA	NA	NA	NA	NA	NA	1110490	NA	NA	NA	NA	NA	86641.8	17088.45	39439.5	88981.1	47972.1	NA	NA	NA	12641.5	8658.925	12675.85
LEKGLDGAKK	sp|P81605|DCD_HUMAN	NA	5403.45	8515	104870.05	17953.05	28266.949999999997	21622.25	5973.715	12226.6	13919.2	22303	NA	47673.45	11638.8	7735.9	42946.35	16933.05	NA	16233.45	NA	104844.1	27346.1	NA	43745.3	155306.5	81652.3	NA	80429.1	NA	41584	NA	NA	570655.5	5171.2	NA	18944.35
GEIDGNKVTL	sp|P19338|NUCL_HUMAN	NA	5322.8	NA	4397885	3807952.5	6994382.7	4355287.35	4238500	2688312	10241305	8711099.5	4794699.5	19907550	6212336.5	5947759	16163900	13050855	18343050	3734640	4471000	3770475	3177978.3	8845987.5	1808172.75	1314460	1363450	1244767	206007	201842	222480	127828	674255	560855	8572502.45	5628261.5	5136187.5
ISGGGSRGGGGGGY	sp|P04264|K2C1_HUMAN	NA	4867.685	NA	NA	NA	NA	35859.7	NA	NA	NA	NA	NA	69925.5	NA	16193.55	16869.45	NA	NA	19610.55	NA	NA	NA	NA	NA	46062.95	64982.5	NA	186649	NA	NA	NA	NA	1031446	63726.350000000006	NA	NA
ASGVAVSDGVIK	sp|P23528|COF1_HUMAN	NA	4150.43	5452	18553.35	NA	NA	NA	NA	NA	NA	NA	29812.6	NA	NA	NA	NA	NA	NA	NA	NA	NA	NA	NA	NA	51524	NA	NA	NA	NA	NA	NA	NA	NA	NA	NA	27729.15
WEEERQPIL	sp|Q15021|CND1_HUMAN	NA	3546.9	NA	1008842	979912	271129	834068.5	1090268	514433.5	88710	70394	65268	724575.5	420425.5	200931	93131	NA	90332	453496.5	218032	301271.5	1278279.5	929881.5	1312240	23843.5	309791	294481.5	146551	153556	NA	33811.25	121370	128002.5	2125975	1907295	1255760
AAGTKKQFQKF	sp|P62280|RS11_HUMAN	NA	3505.615	7455.4	NA	NA	NA	NA	NA	NA	NA	NA	NA	NA	NA	NA	NA	NA	NA	NA	NA	NA	NA	NA	NA	23912.45	NA	22257.2	NA	NA	NA	NA	NA	NA	NA	NA	NA
KPVDPDGPENGPP	sp|Q08554|DSC1_HUMAN	NA	3461.16	NA	NA	NA	NA	NA	NA	NA	NA	NA	NA	NA	NA	NA	NA	NA	NA	NA	NA	NA	NA	NA	NA	149754	NA	NA	NA	NA	NA	NA	NA	NA	NA	12032.65	14119.45
GPFKPDHYRY	sp|P23526|SAHH_HUMAN	NA	2818.585	11710.8	NA	NA	NA	NA	NA	NA	NA	NA	NA	NA	NA	NA	NA	NA	NA	NA	NA	NA	NA	NA	NA	NA	NA	NA	NA	NA	NA	NA	NA	NA	NA	NA	NA
TPLTSMVVTKPE	sp|Q06033|ITIH3_HUMAN	NA	2612.655	5223.3	14340.5	13497.7	18697.15	11248.395	5713.35	11516.24	NA	NA	NA	17113.05	NA	NA	NA	NA	NA	NA	NA	NA	3497.445	13257.3	NA	NA	9127.02	22585.35	NA	NA	NA	NA	NA	NA	1061.905	703.86	1197.055
FNEKSKEL	sp|P13645|K1C10_HUMAN	NA	2341.66	1844.69	38792	NA	NA	12308.35	NA	NA	NA	NA	NA	NA	NA	NA	NA	NA	NA	NA	NA	NA	4313.95	NA	NA	301011.5	127189	23569.4	33000.2	NA	NA	NA	NA	NA	18878.7	46596.15	4237.97
GEFGGFGSV	sp|Q09028|RBBP4_HUMAN;sp|Q16576|RBBP7_HUMAN	NA	1928.64	NA	20578119	20558898.5	20790373.5	18005598.2	18061458.5	18861873	29212522.3	27725827	26906000	46543242	50328544	20582754.5	64818200	55507600	47311550	90446743.5	49884437	125360808.5	28926203.35	42049890.15	31270375	444596.5	2540840	2618980	1054080	1142660	1179710	19990450	36451326	26588650	27055936.35	27106160.2	28301062.85
ESVGKGAVHDVKD	sp|P81605|DCD_HUMAN	NA	1562.505	NA	130935.35	NA	3761.365	6351.8	NA	NA	NA	NA	NA	NA	NA	NA	NA	NA	NA	NA	NA	43737.05	NA	NA	NA	370491.15	74693.5	16171.1	19333.7	NA	NA	NA	NA	25099	17683.95	11165.43	17630.75
REISDHVL	sp|P25205|MCM3_HUMAN	NA	1546.595	1940.515	17943550	17584800	20532750	18737900	23634950	24959350	37555250	27020900	26295200	40947450	26094850	18617360.5	37413550	47418900	29835700	7375500	6729190	4462290	13381900	26980800	12674600	15456400	15209800	15430300	1275420	1385750	1567460	8989595	3932445	3103240	23834450	24620750	27753450
FVIDPVRNL	sp|P58107|EPIPL_HUMAN;sp|P58107|EPIPL_HUMAN;sp|P58107|EPIPL_HUMAN;sp|P58107|EPIPL_HUMAN;sp|P58107|EPIPL_HUMAN;sp|P58107|EPIPL_HUMAN	NA	NA	149863	1455365	1573630	1052252.5	551762	701469	554521	NA	NA	NA	281132.5	144904.5	94568.5	NA	NA	NA	NA	NA	NA	98291.7	118916.4	39537.649999999994	NA	NA	221144.25	229711	185750	275044	NA	NA	NA	325814.5	85305.35	136023
SLGGGFGGGSR	sp|P35527|K1C9_HUMAN	NA	NA	89272.2	85246.95	29322.95	114605.5	163460.5	147037	50532	69161.8	1475624	NA	203179.5	43446.2	NA	408223	NA	NA	86737.7	102581	68050	670690	313415	NA	1782380	326616	86562.5	274981	250585	240602	77573.5	55299	114142	138006	31908.45	102314.75
RTTQRIVAPP	sp|Q16555|DPYL2_HUMAN	NA	NA	63777	NA	NA	NA	NA	NA	NA	NA	NA	NA	NA	NA	NA	NA	NA	157183	NA	NA	NA	NA	161808.5	NA	NA	NA	NA	NA	NA	NA	NA	NA	NA	19032.65	NA	NA
FAGDDAPR	sp|A5A3E0|POTEF_HUMAN;sp|P0CG38|POTEI_HUMAN;sp|P0CG39|POTEJ_HUMAN;sp|P60709|ACTB_HUMAN;sp|P62736|ACTA_HUMAN;sp|P63261|ACTG_HUMAN;sp|P63267|ACTH_HUMAN;sp|P68032|ACTC_HUMAN;sp|P68133|ACTS_HUMAN;sp|Q6S8J3|POTEE_HUMAN	NA	NA	63753.35	121494.35	18549.7	28886.25	8409.3	NA	4705.03	NA	NA	NA	20090.25	NA	NA	NA	NA	NA	NA	25134.9	NA	NA	10248.85	NA	191568	130449	NA	NA	NA	NA	NA	NA	NA	NA	41089.600000000006	199627.5
VEDLESVGK	sp|P81605|DCD_HUMAN	NA	NA	63220.45	NA	NA	19528.85	7766.55	NA	NA	NA	NA	NA	149909.5	NA	NA	NA	NA	NA	NA	NA	NA	NA	NA	NA	113975.5	120264	67013.5	NA	NA	NA	NA	NA	55515	NA	NA	NA
ALAPGLPTA	sp|Q9UMX5|NENF_HUMAN	NA	NA	42373.5	23237685	22211585	26050180	94725000	82259450	89200050	151719300	126619100	129944850	95146400	52357100	35298710	157308450	135674550	120603150	52901950	51655400	67392050	125415300	193656000	150691000	1086486000	1517938000	1377096500	2228007000	2053949000	2283463000	109678650	429706000	407235900	103560450	184112700	151704200
ASGADSKGDDLSTA	sp|P55072|TERA_HUMAN	NA	NA	39585.85	NA	NA	NA	NA	27886.15	NA	NA	NA	NA	NA	NA	NA	NA	NA	NA	NA	NA	NA	NA	NA	NA	NA	NA	NA	NA	NA	NA	NA	NA	NA	NA	NA	NA
KEDRPITI	sp|Q9UK41|VPS28_HUMAN	NA	NA	35595.05	666507.5	652005	695217	420311	430554	412839	NA	100310.3	84136.75	84388	159446	167666	NA	19083.65	46362.6	192404.5	205546	142838.5	325498	200954	268459	201917.5	228254	171055.5	NA	52931.1	35177.5	660673.5	107356	122803	206486	235137	207635
DHDFVVQE	sp|P62333|PRS10_HUMAN	NA	NA	35132.600000000006	NA	15412.55	8226.25	NA	NA	NA	NA	NA	NA	NA	NA	NA	NA	60357.5	NA	68632.5	12754.6	72203	65851.15	249387	NA	244218.5	185554	75306	318004	379916	NA	NA	NA	NA	32059.75	35446.1	30452.9
FTSVSRPGR	sp|P04439|HLAA_HUMAN	NA	NA	26077.4	35846850	33509450	14499593	23607950	17712645	1306985.5	13252650	36744450	16512895	3031055	60648450	54248445	41831900	28060800	27206700	31431050	28504100	27911850	9256047.5	13890090	9663880	5813225	82884800	144205000	164595000	186427000	185800000	49920850	29879600	17479540	14472605	19342400	23564800
SESSVKVRL	sp|Q8IUR7|ARMC8_HUMAN	NA	NA	23514.9	6054.8	NA	NA	32039.55	33618.25	12504.65	NA	NA	NA	NA	NA	NA	NA	NA	NA	NA	NA	NA	30737.4	35520.55	48267.4	NA	NA	NA	NA	NA	NA	NA	NA	NA	27776.95	27494.4	29392.6
REIAQDFKTDLR	sp|P68431|H31_HUMAN;sp|P84243|H33_HUMAN;sp|Q16695|H31T_HUMAN;sp|Q71DI3|H32_HUMAN	NA	NA	21423.5	102073	129419	77973.5	NA	321391	62748.5	NA	NA	NA	101331	166191.5	155812.5	NA	787525	1364473	771183.5	1274040	606573.5	NA	2357240	NA	899657.5	1253560	1568505	3285270	4691640	3000180	1565335	640030	949669	50625.5	95749.2	57021.5
SHYEEGPGKNLP	sp|P15954|COX7C_HUMAN	NA	NA	19746.55	38058.05	35164.55	44987.65	NA	NA	NA	NA	NA	NA	NA	NA	NA	NA	NA	NA	NA	NA	NA	NA	NA	NA	63204.5	83470.8	16041.45	NA	NA	NA	NA	NA	NA	NA	NA	NA
GGGLGSGGSIR	sp|P35527|K1C9_HUMAN	NA	NA	17702.05	90806.25	14130.3	37402.1	36902.6	8328.25	4540.43	NA	NA	NA	19070.4	NA	8894.05	NA	NA	NA	NA	NA	20512.6	NA	6969.95	NA	405966	302186	485048	NA	NA	43717.4	NA	NA	NA	25836	22020.2	61726.35
VEDLESVGKGA	sp|P81605|DCD_HUMAN	NA	NA	17364.45	NA	9728.25	52020.5	NA	NA	NA	NA	NA	NA	93983.45	NA	NA	NA	NA	NA	NA	NA	NA	NA	NA	NA	26004.7	54804.6	35005.7	NA	NA	NA	NA	NA	57180	5140.9	2956.785	NA
RTLLEGEES	sp|P04264|K2C1_HUMAN	NA	NA	15781.45	NA	NA	8975.85	NA	NA	NA	NA	NA	NA	35993.6	NA	NA	NA	NA	NA	NA	NA	NA	NA	NA	NA	520643	656931	68003	NA	204480	190130	NA	NA	NA	5271.85	50899.5	NA
SGFTNTMRVVPVP	sp|P14618|KPYM_HUMAN	NA	NA	15055.8	295213.5	284875	22686.15	14348.7	11876.95	13933	NA	NA	NA	72092.5	NA	NA	NA	NA	NA	NA	NA	NA	NA	9427.15	NA	NA	NA	NA	1172590	5799080	4071750	NA	NA	NA	20224.05	18004.45	29444.25
IAVGKGSSL	sp|O00622|CCN1_HUMAN	NA	NA	13338.2	390016	368351	261781.5	318678	295978	281395	NA	NA	5143.15	69830.5	31255.6	NA	NA	NA	NA	20734.7	43364.5	NA	31325.1	13971.15	30987.75	2991040	2086420	2100025	596973	603086	597724	45261.05	NA	16856.85	422691.5	452775	485640.5
KEANAISVEL	sp|O60333|KIF1B_HUMAN;sp|Q12756|KIF1A_HUMAN	NA	NA	12347.55	14916555.5	17362850	10198407	11173356.5	9682854	6529108	22858324.5	21872259.95	10581055	21844978	17825751	6601924	26178200	24990489	32131894.05	5019155	4452200	4884525	5042066	12668786	4495295.5	976441.5	2970100	3113285	308814	355738	502598	125100	303032.5	177832	18571598.1	20788805.5	18640217
HETKAGPERL	sp|Q9NYV6|RRN3_HUMAN	NA	NA	10480.3	1588579.5	1321191.5	1427387	1518130.2	1657439	1940539.5	2904188	2552159.45	3089010	1000498.5	1056390	918584	2276125	2007085	2128340	1776855	1696600	2128585	2051301	2041027.45	1731343.5	123089	167005	173049.5	NA	NA	66244.4	618335	1063557	1529290	1454015.55	1424408	1332208.4
SSVPGVRLL	sp|P08670|VIME_HUMAN	NA	NA	9329.25	105433	124613	140601	NA	NA	NA	NA	NA	NA	NA	NA	NA	NA	NA	NA	466821.5	636918	NA	NA	NA	NA	NA	510065	NA	229785	217880	311969	NA	209355	NA	14121.4	27167.05	9726.05
GGSGGSGGYGGR	sp|P22626|ROA2_HUMAN	NA	NA	7978.54	NA	NA	NA	NA	NA	NA	NA	NA	NA	NA	NA	NA	NA	NA	NA	NA	NA	NA	NA	NA	NA	NA	NA	NA	NA	NA	NA	NA	NA	NA	NA	NA	NA
AIKKKDELERVA	sp|P46782|RS5_HUMAN	NA	NA	7622.05	NA	NA	NA	NA	NA	NA	NA	NA	NA	NA	NA	NA	NA	NA	NA	NA	NA	NA	NA	NA	NA	59429.5	NA	NA	NA	NA	NA	NA	NA	NA	NA	NA	NA
AIRNDEELNKLLG	sp|P04908|H2A1B_HUMAN;sp|P0C0S8|H2A1_HUMAN;sp|P16104|H2AX_HUMAN;sp|P20671|H2A1D_HUMAN;sp|Q16777|H2A2C_HUMAN;sp|Q6FI13|H2A2A_HUMAN;sp|Q7L7L0|H2A3_HUMAN;sp|Q93077|H2A1C_HUMAN;sp|Q96KK5|H2A1H_HUMAN;sp|Q96QV6|H2A1A_HUMAN;sp|Q99878|H2A1J_HUMAN;sp|Q9BTM1|H2AJ_HUMAN	NA	NA	7350	NA	NA	NA	NA	NA	NA	NA	NA	NA	NA	NA	NA	NA	NA	NA	NA	NA	NA	NA	NA	NA	NA	NA	NA	NA	NA	NA	NA	NA	NA	NA	NA	NA
LVVRHQLLKT	sp|P15954|COX7C_HUMAN	NA	NA	6608.85	21512	19415.75	43301.05	16510.920000000002	11036.3	NA	NA	NA	NA	NA	NA	NA	NA	NA	NA	NA	NA	NA	NA	NA	NA	31580.9	41210.1	70181.5	63686.3	31488.7	NA	NA	NA	NA	16452.55	20324.55	10234.24
MREDVISSIRN	sp|Q8N4H5|TOM5_HUMAN	NA	NA	5870.25	NA	2861.18	4428.635	3920.605	NA	NA	NA	NA	NA	NA	NA	NA	NA	NA	NA	NA	NA	NA	NA	NA	NA	425553.5	325041	237887.5	NA	NA	NA	NA	NA	NA	1497.225	408.552	NA
AGLQFPVGRVH	sp|P04908|H2A1B_HUMAN;sp|P0C0S8|H2A1_HUMAN;sp|P16104|H2AX_HUMAN;sp|P20671|H2A1D_HUMAN;sp|Q16777|H2A2C_HUMAN;sp|Q6FI13|H2A2A_HUMAN;sp|Q7L7L0|H2A3_HUMAN;sp|Q8IUE6|H2A2B_HUMAN;sp|Q93077|H2A1C_HUMAN;sp|Q96KK5|H2A1H_HUMAN;sp|Q99878|H2A1J_HUMAN;sp|Q9BTM1|H2AJ_HUMAN	NA	NA	5506.1	NA	NA	NA	NA	NA	NA	NA	NA	NA	NA	NA	NA	NA	NA	NA	NA	NA	NA	NA	NA	NA	NA	NA	NA	NA	NA	NA	NA	NA	NA	NA	NA	NA
DVKDVLDSV	sp|P81605|DCD_HUMAN	NA	NA	5462.9400000000005	NA	NA	3989.565	NA	NA	NA	NA	NA	NA	NA	NA	NA	NA	NA	NA	NA	NA	NA	NA	NA	NA	NA	NA	NA	NA	NA	NA	NA	NA	NA	13304.5	NA	NA
SILKIHAREIFD	sp|P06733|ENOA_HUMAN	NA	NA	5409.65	NA	NA	NA	NA	NA	NA	NA	NA	NA	NA	NA	NA	NA	NA	NA	NA	NA	NA	NA	NA	NA	NA	NA	NA	NA	NA	NA	NA	NA	NA	NA	NA	NA
REIFRNEKL	sp|O15160|RPAC1_HUMAN	NA	NA	4589.02	3046910.4050000003	4297445	4035173.57	2563990	2489955	1283520	23476	NA	NA	3250305	3790720	2932480	4384800	2023755	3697325	1897450	1635530	1415460	4415660.79	584117.1	2246689	2246953.5	807602	1065420.5	233070	149442	55767.8	1152670	634048	564920.5	6697504.25	5820501	9243384
REIQDDMQTL	sp|A6NHR9|SMHD1_HUMAN	NA	NA	4248.165	5763453.5	5141984.199999999	6229620.550000001	3616339.6	5110240.65	6860900	3370600	2519340	4026449.4	14753950	6846855	5172828	2448360	3505580	5043445	1661835.5	888415	1103066	4157724.6	7037853	4390418.4	971669.5	1063914.5	929440.5	58256.1	NA	123569	1047425.5	154259	22815.2	6972905	7879420	7183730
LEKGLDGAKKA	sp|P81605|DCD_HUMAN	NA	NA	3861.52	76039.65	2887.115	13788.75	43398.805	26070.35	NA	NA	NA	NA	NA	NA	NA	26124.7	NA	11834.8	NA	NA	79867.8	NA	NA	46507.9	130821	36486.4	NA	NA	NA	26783.4	NA	NA	104087.95	NA	8278.65	NA
SLRISSSKGSLG	sp|P13645|K1C10_HUMAN	NA	NA	3400.995	NA	NA	NA	NA	NA	NA	NA	NA	NA	NA	NA	NA	NA	NA	NA	NA	NA	NA	NA	NA	NA	11296.25	NA	NA	NA	NA	NA	NA	NA	NA	NA	NA	NA
AESHIILVL	sp|Q13454|TUSC3_HUMAN	NA	NA	2642.915	101836.9	140331.5	152950.5	202784.5	241046.5	118802.5	70953.7	26979.7	85931.65	354734.5	502623.5	95164	NA	NA	NA	NA	NA	NA	NA	52707	NA	NA	NA	NA	42064.4	NA	NA	NA	NA	NA	62640.6	3071.705	5106.15
PEPAKSAPAPKK	sp|O60814|H2B1K_HUMAN;sp|P06899|H2B1J_HUMAN;sp|P57053|H2BFS_HUMAN;sp|P62807|H2B1C_HUMAN;sp|Q16778|H2B2E_HUMAN	NA	NA	2616.015	NA	NA	NA	NA	NA	NA	NA	NA	NA	NA	NA	NA	59445	66803.5	72730.1	NA	NA	NA	24112.4	27884.35	NA	49456.95	NA	NA	NA	NA	NA	NA	NA	NA	NA	NA	885.28
AVGGLGKLGKDA	sp|P81605|DCD_HUMAN	NA	NA	2598.74	129078.65	NA	NA	NA	NA	NA	NA	NA	NA	NA	NA	NA	NA	56613	NA	NA	NA	356243.5	NA	NA	NA	344821	103423	NA	NA	NA	NA	NA	NA	232226.7	NA	NA	NA
AIVDKVPSV	sp|Q9Y678|COPG1_HUMAN	NA	NA	2314.395	16224031.5	14416568.5	13111543.5	12889692.5	9208715.5	8971607	27517968.9	24746138.7	27010800	24497796	21181501.8	14380328	19327050	17495900	17526150	7390160	11863300	6722995	9262437	20972604	8184744.5	1397885	1506700	1486935	230511	205564	293448	850460	1708270	2372795	12810807	16979717.5	15860229.5
LLLPGPSAA	sp|P23284|PPIB_HUMAN	NA	NA	NA	93464490	106784300	102934635	10518390	9817970	7799785	7953310	8227853.5	8902849.5	186846200	99859400	102876035	19426445	14885430	12048060	193269900	162787600	206566950	29947140	30173267.5	45174035	1459176500	3433587000	4341059500	6761356000	5030443000	5725592000	436811750	657003000	721185800	18573240	33778530	27249405
ITAPPSRVL	sp|O00767|SCD_HUMAN	NA	NA	NA	89698450	79510100	75061600	47423550	56491600	41215650	11723695	10871795	13870050	78473650	49273000	36127215	17542900	21600300	13691650	34357600	38509500	14628950	29522350	41342550	23086750	23415700	21349800	22113050	8085240	9128800	10318800	233070	581060	849528.5	69607290.6	79414350	78181750
NTIDPSHPM	sp|P49588|SYAC_HUMAN	NA	NA	NA	84217420	66048124.5	69986612.45	53852670.7	60089088	64208645.3	123419602	120113648	109165947.5	87140367.9	67050502	69529109.9	100735000	99345450	81155800	10275560	12408400	12117931	51467873.775	71406412	43714920.1	6408376.2	5247340	4949890.8	510286	700915	735259	9406535	2759215	1687225	58703877.95	57764749	65617737.4
GIDSSSPEV	sp|Q15365|PCBP1_HUMAN	NA	NA	NA	74730130	67510880	75749055	57682620	56648800	65307205	228642.5	230669	265013	135942905	55262145	100490310	42220551.5	46567521	45361012.5	225095330	224190600	153432080	55669025	118211726.5	65581975	6737981.5	4317933	3868841	395496	406495	388226	122639989.5	43982048	30230566.5	62387630	82208670	70117015
SIYPSPTGV	sp|Q6P2Q9|PRP8_HUMAN	NA	NA	NA	69998930	73752545	78333125	167165555	152658695	143860995	295490269	272820075.5	256357625	80980285	37662007	40900319	129722688	158895795.5	88896650	151887083	99250210	180456964.5	160775397.5	135510061.8	153160506	10214784	12696840	11935440	2721640	2491420	1633970	15317313	27597601.5	17897155	155555620	231573150	188455385
AESRAEKNRL	sp|O00391|QSOX1_HUMAN	NA	NA	NA	50369574.5	47499506.400000006	45991498.5	5130245	NA	1360245	NA	NA	NA	67914	NA	NA	NA	NA	NA	NA	NA	301727	NA	684048.515	NA	140599645	200493980	92614595	106148587	82008331	113556107	NA	NA	NA	3903696.4	2852096.85	2287252.7
KEIDKNDHL	sp|Q9UNF1|MAGD2_HUMAN	NA	NA	NA	40335845	34462591.35	37848872.2	34458199.35	31599415	34707647	41456456	40021960	56896860	38906310	43567675	50833180	55925550	50834865	51660375	18194006	17254110	23345285	33422949.35	35634600	23503200	9849832.5	8118611	8084128	358894.76	329112	633511.5	8941828.9	17869138.5	26479713.5	24304173	24820165.1	23320278.55
SEDPSHPSM	sp|Q14839|CHD4_HUMAN	NA	NA	NA	36439564.67	27922419.65	38827894.75	39504365	26041405.5	26333686.65	4326655	1077727.5	6940795.75	26595148.4	18363550	14344580	12229930	15694800	3927010	21720762.5	24760791	28313460	8683006.5	8171167	11522552.5	4080030	3213280	3823767.9	320710	345393	453043	15439887.5	8470786	13928225	25796976.87	38825352.1	26087447.15
AAAAAAAAA	rev_sp|A0A3B3IS91|PLGRF_HUMAN;rev_sp|A0A3B3IS91|PLGRF_HUMAN;rev_sp|A0A3B3IS91|PLGRF_HUMAN;rev_sp|A0A3B3IS91|PLGRF_HUMAN;rev_sp|A0A3B3IS91|PLGRF_HUMAN;rev_sp|A0A3B3IS91|PLGRF_HUMAN;rev_sp|A0A3B3IS91|PLGRF_HUMAN;rev_sp|A0AV96|RBM47_HUMAN;rev_sp|A0AV96|RBM47_HUMAN;rev_sp|A0AV96|RBM47_HUMAN;rev_sp|A0AV96|RBM47_HUMAN;rev_sp|A0AV96|RBM47_HUMAN;rev_sp|A0AV96|RBM47_HUMAN;rev_sp|A6NHT5|HMX3_HUMAN;rev_sp|A…	NA	NA	NA	35908450	42135350	18217400	9553740	10028965	7362785	13850500	14160750	3833215	45335550	24636550	11051580	14780267	27634800	35085600	71429150	58762800	83174400	23020600	22871000	23463250	744320000	593087000	532336000	234053000	182651000	286174000	102650350	70320900	171121000	10827150	15228550	12525300
ASSPEHPEL	sp|Q96G74|OTUD5_HUMAN	NA	NA	NA	33354792.5	23411154.25	24256887.5	19384084.15	28559741.4	26470046	27691400	24973150	28116650	27088542.5	22551050	16007475	58860300	51799050	50701900	3578875	4790820	5003305	16640101.25	33645676	10850537.65	4402680	3326190	3593595	306249	326181	305294	1364869	1023970.5	763529	20552307.5	20119827.5	21787349.5
SEIKGEVL	sp|Q13438|OS9_HUMAN	NA	NA	NA	29183140	23082680.5	22198914.5	19163617.5	17298497.5	17829575	18189544.6	18733450	15675500	19309235	16348927	10338963	20113450	17527686.5	17158920.5	26181961.5	28326119	17979812.5	8658097.5	10131521.5	6090054.5	6041208	5293035	5509335	637961	699668	591778	7711286.5	5078060	7502620	28254650	26779440	31132895
ASVPAGGAV	sp|P05387|RLA2_HUMAN	NA	NA	NA	28531406.5	31863790	32100160	9467917.5	9655350	8996655	930442.5	824618.5	1396465	15874500	12202785	13756775	5340795	2819770	4870055	102500400	100702310	98653435	3250915	13767600	5385785	29115250	19231000	15027450	1012100	1012280	1012350	53793900	18774551	5123895	11203733.5	15362100	13002503.5
RVIGTLEEV	sp|P46060|RAGP1_HUMAN	NA	NA	NA	28071250	23836050	19174015.82	23244270.35	22128566.2	18984900	46087300	40642050	30963650	68284600	34195450	29243560	71690850	55477100	49047950	16511450	21089900	17574900	15862950	42509601.5	14854100	2864675	5189800	5604050	548908	470937	446990	2141375	4266845	3699540	48773380.6	51903836.349999994	56705938.3
AEAKKIERL	sp|Q9Y3A2|UTP11_HUMAN	NA	NA	NA	27592485	29759660	28181780	32050085	34450317.5	35281690	47094135	50058950	76219560	34520419.5	41321499	47595544	36878381.5	29475231	32928275	80778365	84347100	97566685	31592460	23655124.5	17508585	8396715	7331966	9647965	881361.7	850978	907629.1	23225747.5	48700236.5	63250485.5	17524935	14121435	14926770
YADVGGKQF	sp|P51571|SSRD_HUMAN	NA	NA	NA	26533157.7	28931496.45	26871582.95	9466697.25	9592785	8121560	7100795	7187330	6887205	9855895	3079660	6786380	5339295	3969900	2993930	14707500	15367300	7542490	5666729.6850000005	4994652.9	6477205	7306470	6229670	6469825	448854	605567	454863	5468865	2389705	3652245	11321509.6	10989500.7	10365220.8
GSHSMRYFSAA	sp|P17693|HLAG_HUMAN	NA	NA	NA	26453825	22878560	17460579.5	7664341.5	24227115	25538664	30918035	31011395	25384470	36466652.5	23235550.5	34392887	32776450	29834386.5	39041350	14317000	18475482	12533055	10185140	12632983	18924280	2236585	42146180	80923030	105459600	114867600	146509800	25126200	17479100	14934200	15863857	10604595	17998580
VLLKARLVPA	sp|Q6P995|F171B_HUMAN	NA	NA	NA	23925985	23230105	22272195	28473625	31090160	22360880	30743030	30681500	26494005	77321800	79385450	50984000	118717050	81485520	117773965	109881855	87440600	88110580	30934155	51447245	24039040	220645650	537372000	781245500	745471000	888559000	11586391	171420953.5	256343200	180205300	26198555	25648970	25893560
TSSPSILTL	sp|P69849|NOMO3_HUMAN;sp|Q15155|NOMO1_HUMAN;sp|Q5JPE7|NOMO2_HUMAN	NA	NA	NA	23675710	30425230	29329635	3913859	3742554.5	3639254.5	324774.5	294048	307797	2582525	1827015.5	1242679	924935	692982.5	420239	847818.5	498041	1133564	3837839	2604720	4040175	NA	1467310	2280765.5	745720	617271	637341	NA	NA	84477	3750371	2389199	1701332.5
SEDEPTRSL	sp|O14787|TNPO2_HUMAN;sp|Q92973|TNPO1_HUMAN	NA	NA	NA	22656388.34	26201750	23882496.955	21537200	34019744.565	39904500	18022500	17974250	29705900	57660300	47746850	46577635	34901800	43314900	38672500	50065300	65968300	64960000	39262800	53299827.4	46601650	14010500	8514950	8209940	1419660	1701850	2027450	87518050	48597100	54079350	29523346.450000003	27254449.7	27276328.7
REDITEPAI	sp|P35222|CTNB1_HUMAN	NA	NA	NA	21387084.2	20941193.025	20710151.415	19467906.1	22926642.1	19528650	18107450	16349700	12527995	11994800	10419930	7490102	32150400	33896050	37545500	18674100	26126800	13817100	7992910	24658526	6791990	6093135	6422880	5923275	1097270	1180120	1236220	3752840	10206410	12819055	20678259.950000003	24646496.75	26514342.75
KIAPNTPQL	sp|P69849|NOMO3_HUMAN;sp|Q15155|NOMO1_HUMAN;sp|Q5JPE7|NOMO2_HUMAN	NA	NA	NA	21313442.7	21134273.5	20412166.950000003	11606528.15	13194463.3	12924093.65	32835800	37525150	26010350	15889150	9131905	7890150	16915150	21371950	13522500	19915350	23968400	20694350	8895896.4	20583233	7415003.2	5089175	3919280	3945125	288108	375325	412322	8221505	7669680	5031630	12119858.7	13498779.5	14089189.45
AAAGPGAAL	rev_sp|P23352|KALM_HUMAN;sp|Q8WUB8|PHF10_HUMAN	NA	NA	NA	20616400	19698450	20460850	28753600	25713900	25629400	20880150	18656600	20294950	15471160	7515870	11538745	21737800	13683625	23118350	21929800	13780300	15617250	23888200	38721500	30945700	2261010	1646150	1419545	178656	NA	238222	5174755	1144234.5	301391	27269350	32614800	29389500
NQFPGFKEV	sp|P08579|RU2B_HUMAN;sp|P09012|SNRPA_HUMAN	NA	NA	NA	20425224.05	21147323.8	18867630	20177021.55	23007857.5	22265946.5	29153592	35029351.25	27611571	36638050	21509006.15	14321900	58457500	56373250	32014800	12592450	11783500	9586395	8832755.5	35624954	10049296.85	1365910	4366990	4937520	473752	474773	591513	2315270	2426885	1658722.5	23425683.65	20889072	23917602
KIYEGQVEV	sp|P46777|RL5_HUMAN	NA	NA	NA	19945355.15	19604242.5	18277006.5	21557190	21959935	21540191	25337302.55	26588559.8	20230309	38401176	26733273.25	13712020	55085283.5	46935450	62377778	63299193	36450349	51620226	10106905	30434948.5	10406678.5	6521435	7107510	6817675	340744	471974	344072	44815830	29814700	14466483.5	58827704.5	64952105	70850246
TIMPKDIQL	sp|P68431|H31_HUMAN;sp|P84243|H33_HUMAN;sp|Q16695|H31T_HUMAN;sp|Q5TEC6|H37_HUMAN;sp|Q6NXT2|H3C_HUMAN;sp|Q71DI3|H32_HUMAN	NA	NA	NA	19357221.5	14210622	12245709	5551435.15	4034219.5	3784592.15	6279157.5	7232463	7532036.4	48033430	52562243.5	15278803.5	28213128.15	18655800	19834100	60220995	38379797	70183910	4403117.5	8202857.5	4771710.28	862115.5	9566018	10919056	1356210	1179520	1813320	5852348	18909727	15326700	10581211.95	8303152.100000001	9177852.95
GEYFPGTGDL	sp|Q13547|HDAC1_HUMAN;sp|Q92769|HDAC2_HUMAN	NA	NA	NA	18169900	24424035	23128435	16250280	17369365	6631541.5	6564804.5	5948819	6774025	5512075	7215250	10513110	5023020	2965680	3674390	10210150	8579300	14467140	10195905	10403420	11760275	863315.5	5394550	6639110	1467908	1507446	1391268	1966600	8678395	5462215.5	16656960	18833805	19089375
ILDQKINEV	sp|P11926|DCOR_HUMAN	NA	NA	NA	18005993.65	12967413.4	14601730.3	17300621.5	14337551	12561030	4420260	4207345	4353635	29081297.8	24839699.15	10342890	39933050	30132650	51035650	23531250	23479300	25351100	8068819.5	24592769.5	9543329	9917355	8548110	8539030	821981	911747	770390	1973290	9025360	8160830	40390466.5	52374718.5	55215441.5
SEHGINIDL	sp|P18583|SON_HUMAN	NA	NA	NA	17970176	13278683	12727677.5	8917495	8207779	12242869.5	13889100	16307950	11373950	37231454.85	26608058.915	13880978	47771100	44809800	51807500	15696650	21021300	15589950	7135671.5	30371920.4	9203176.5	2339450	10638996.2	13506305.3	1877550	1775160	3050600	3278635	12166040	9411805	21340193.5	24665014	21124919.5
RLFDEPQLA	sp|Q9BX70|BTBD2_HUMAN;sp|Q9H0C5|BTBD1_HUMAN	NA	NA	NA	17855158.7	15970571.3	14128993.4	13239399.5	12753201	11477957	22885447.15	22401406.75	15645095.05	23005739.05	14370897.75	8652552.8	11521200	13182050	9695610	7551320	6632550	6675665	6846836.6	27985797.5	7565368.8	812076.5	3494700	4299140	348421	340351	393464	360041	1281085	763726	35245004.4	32879674.5	34257734
AEITDKLGL	sp|P61204|ARF3_HUMAN;sp|P84077|ARF1_HUMAN	NA	NA	NA	17739759.85	12434501	12992354.5	7718451.75	6719624.45	5932739.35	5366600	3698225	9587780	25769700	16231600	10393800	7815795	6324680	5644755	8552090	11159000	5689470	6160945	8523629	8471690	1887845	6598690	8496815	725218	682494	827745	1155335	7275715	2054065	9505166.2	12178831	11598566
SAAFPGASL	sp|Q15038|DAZP2_HUMAN	NA	NA	NA	17387260	19161070	20482995	39640315	31940610	32296130	13588561.5	10505396.5	10748255	10806630	5499535	3812506	3733974	5551596	6721225	1452445	585609	2599396	16118094	28459419.5	27505285	3539335	7699500	8250163.5	11465780	10656745	9534350	NA	70207	NA	30692590	48618990	40306205
AEAAVVAVA	sp|Q8IZQ5|SELH_HUMAN	NA	NA	NA	17204855	15336665	15770790	19802405	19585520	20545580	1417133	1905037.5	1828290.5	6803345	2496475.5	2014085	2046223	1397328	3005874.5	17188075	8067290	24369810	16841530	7450544	9077188	7559121	5820442	5660380	823980	956462	NA	4840744	1836095.5	1334374.5	26594970	35432640	31734240
TIIDKSKSV	sp|Q01581|HMCS1_HUMAN	NA	NA	NA	17084750	17534000	18068200	14499900	11873400	14725550	1854115	1983175	1543780	4742855	3349721	3786460	1908610	1397635	1134583.5	3104800	3329990	2274520	2935615	2372181.5	2591585	4099970	2827950	2647140	490855	581651	343564	924445	372702	380030.5	4276170	4460660	4097255
LADDSVRSL	sp|Q4J6C6|PPCEL_HUMAN	NA	NA	NA	17064157.295	15453100	17862310.15	15558343.395	16184450	19315800	3756950	3895770	4749655	12284500	7999825	5722450	18288750	23756500	10944650	2028970	2225200	1960360	10136095	14337976.25	6024705	4994245	3981050	3921550	624523	642849	545023	1099607.5	495904	328340.5	16227250.95	18659620.200000003	16640369.5
YETEGIRGL	sp|Q14566|MCM6_HUMAN	NA	NA	NA	17012150	16354200	18252950	16963700	18528250	18086100	259059	226754.5	229392.5	12295145	10157625	6835450	10370430	28645800	15102500	28348650	47912300	24060050	17552600	12861600	21660700	3656485	6310750	7166400	2539430	2383020	2713900	5920750	20856695	20699700	21418228.2	21364175.05	21610269.625
GEHGLIIRV	sp|O43847|NRDC_HUMAN	NA	NA	NA	16481350	13336850	18804150	17700450	20262600	19879250	3989200	5453580	5326195	44267900	25508650	19420186	39559950	52212100	37957750	23509150	38629700	14893200	21864250	27009950	16256200	1047920	6914980	9274705	2385580	2042290	2457360	3808955	13477510	20429765	16751810.35	12154535.95	16043631.9
IEVDPDTKEML	sp|P08708|RS17_HUMAN	NA	NA	NA	16181494.3	31131428.5	24393695	20289930	21033505	19224842.35	17369157.5	41090239	24555529	8549368.5	1956523.5	181571.5	3006885	7514015	3397305	15299320	364621	15824804	9579531.15	22075338.5	5147888.7	2176720	4380120	3443775	629361	765860	682905	1729475	668084	486361	30817339.1	27808486	29804794.35
GLNEEIARV	sp|O14777|NDC80_HUMAN	NA	NA	NA	15753800	15861650	15413650	22207409.215	18022413.55	17073974.515	1805130	2714035	2561150	49817100	38043550	23277795	46727600	61826850	42685600	17455350	22724600	16697500	15203150	32093260	18574165.4	1189615	1644330	1841180	314505	327500	403796	1650700	5745410	4617700	25904847.185	30055213.4	34372643.4
AEISQPPAL	sp|Q9BQ70|TCF25_HUMAN	NA	NA	NA	15670315	14967485	16351290	10172695	8532885	7730405	46945600	43960200	47158650	10959060	6637191.5	5873867.5	11828765	13130970	6195755	10742870	15874047	14428105	19146915	12936040	11878865	1358326.5	1660513	1488564	275731	222688	336666	2224266	1955298	882542	11473465	19466910	14130925
GESSGKNVTL	sp|P36578|RL4_HUMAN	NA	NA	NA	15629510.5	15374925	14580621	17943528	16503924.5	16530442	18189550	15546950	16209430.5	29379957.5	24564362.5	13071670	25793500	26405784	25030550	34415535	34619720	44310318.5	9534391	13615385	7749486	13363344	8054678	8304845	1031860	1356830	1274630	54919730	26910821	24597850	43203525	32663725	36249450
AAAPPAKEI	sp|P53350|PLK1_HUMAN	NA	NA	NA	15611467.05	18828950	17557000	21729458.1	21563950	22638600	32361050	26620950	35533950	3517785	2721695	2209445	5076210	2757415	4189850	2921410	3147770	2703535	11391600	6522141.9	9817985	4930860	2741510	3739820	265389	339386	273463	295322.5	185191.35	163478.5	15526682.3	13010281	14544601
YIKDGITRV	sp|O60333|KIF1B_HUMAN;sp|Q12756|KIF1A_HUMAN	NA	NA	NA	15493030	15160000	14299560	35470995	41963815	44594975	22081115	25934270	22504860	35995070	37281210	36014835	62862065	72978820	59048580	37486395	42124580	43632020	33014405	33451260	28192280	3485894.5	3408971	3856341	604216	935913	677581	33405635	31288943.5	32358783	19948610	17865165	19146455
ILTDITKGV	sp|P13639|EF2_HUMAN	NA	NA	NA	15485566.95	12856334.55	12070846.95	14061984.55	24982329.8	16935154.3	2198920	2604490	2312820	35257966.75	31658000	13500425	33730400	35286250	38916450	18063570	25446000	9911660	7287498.95	19833632.5	3496216.9	2623045	4736610	5518105	824888	740535	1110020	510965	2412845	1801918.5	61629735	82198205.5	80499459
AELTGDHQL	sp|O75643|U520_HUMAN	NA	NA	NA	14929264.8	16397673.4	14918637.3	25332306.45	26755158.9	25529612.25	31732550	24804800	30748150	19940050	16889440	16879016.2	27345878.75	30203850	23978450	16946600	19004900	19250750	17595690.85	29810309.5	21329832.15	11879093.93	9279060	9188420	768897	989468	867126	16840370	8748460	7867505	27911002	27827866	26552853
RIIDVVYNA	sp|P62241|RS8_HUMAN	NA	NA	NA	14789533.2	17077940.8	15393092.15	24750459	21506709	23907174.5	22411600	19317550	10369110.5	15196750	12080340.6	10241696	25331450	21412950	14370750	35003150	25010200	23796150	7591202.9	28038841.5	9436665.85	1850160	4180770	5502980	346822	539487	703416	795880	2335450	1834866	32818096.05	32635632.25	28085786
TEVGEKIAL	sp|P41091|IF2G_HUMAN;sp|Q2VIR3|IF2GL_HUMAN	NA	NA	NA	14644519.5	16528891	16557284	15604372	16262936.9	14029901.25	13888970	11302305	8528985	34668099.65	22352063.55	16941615.5	17707520	10512900	18988250	36714050	26874100	41869300	9763917.65	17273555	7515442.7	5959950	9162840	9751795.45	1135050	1342110	1676970	7019600	19115600	24143150	33121192.5	37499840	41399289.5
VTVPPGPSL	sp|A2A3N6|PIPSL_HUMAN;sp|P55036|PSMD4_HUMAN	NA	NA	NA	14594900	15693440	18545275	18093935	14830675	16815295	15325065	16763695	16331745	12946290	7835350	5887045	4485445	5138105	3787175	1803550	3068290	1944846.5	17334605	12008090	14234125	791623.5	1736272	892937	NA	167675	NA	34629.25	525381.5	NA	14888145	27923910	21772995
SEAKGLVTL	sp|P08243|ASNS_HUMAN	NA	NA	NA	14550310.5	13650275.5	12057873.5	9643007.5	9529961.9	9161974.2	14364195	18084060	12083250	31691474	20782743.1	11071760	24726550	20557350	27122150	13231510	16987000	7834145	5247327.5	15586050.5	6068231.5	2715985	5902809	6453715	738760	730658	1185710	2368800	9513335	3657435	13232012.5	15712427	16354708
GEVREDLRL	sp|P63241|IF5A1_HUMAN	NA	NA	NA	14442180	18172945	18435085	22323160	26763945	25805070	16736145	25843155	14419705	40952755	43380850	29829180	49892595	44291995	62486305	32556185	32547120	33275935	23510070	34324205	20838775	7127470	11002240	12870520	1712399	2069555	2442468	37119820	35240895	39121745	20887935	17186835	17813940
SEAEPGGGSL	sp|P15170|ERF3A_HUMAN	NA	NA	NA	14428835	12658015	13645465	11176865	10964115	11848845	18768510	16771328.5	21125335	12661640	8436260	6339259.5	6398052.5	7886063.5	6145270	14602685	11692250	12419470	11180165	22524205	17615035	3223770	2264855	1359422.5	221317	282363	346104	14511430	2055145	1899295	22410145	33950450	26985635
GLATDVQTV	sp|P49720|PSB3_HUMAN	NA	NA	NA	14326350	13049905	15135345	47340345	41452490	43902185	10549630	10551145	13227515	34899350	19515805	10435195	51684050	46371640	34724385	8478700	7533495	11182045	49025135	94434370	64087255	6292890	4940390	4720345	539904	586474	549439	2491490	8457530	6819338.5	41221800	64251700	55855700
GEITGEVRM	sp|P21333|FLNA_HUMAN;sp|Q14315|FLNC_HUMAN	NA	NA	NA	13987108.39	14254523	12843290.5	9384130	11916285	8252795	8135416	5085450	6196116	13357050	7001120	4874350	4633815	4600580	3594240	9503309.5	19469424	8144422.5	6258490	7096339.975	4172039.5	3370195	2695335.2	2723843.5	348842	467194	432435	8976110.5	2709714	3711840	19605955.03	14837494.25	15075113.25
VEVSIPAKL	sp|Q00341|VIGLN_HUMAN	NA	NA	NA	13936920.85	13303199.8	13468153.75	14066614.35	13930000	14353600.55	1555120	1362940	1724740	16643200	12828990	8279100	15291100	7550335	6804365	14888700	18525000	14254850	15823045.9	32099078.5	19861561.5	901653	3293930	4167005	886132	1025250	1436870	300781.5	2396929.5	1322968	17674160.25	18358484.5	18689642.5
AAEEGLREL	sp|O43293|DAPK3_HUMAN	NA	NA	NA	13919800	14077850	14349100	13561950	14836900	13983700	6500460	5547835	5903505	6136605	5983595	4185436	12046450	12987000	9779830	2118510	1375500	2640245	6238920	13188670	3795725	1677615	1814000	1883085	142520	129454	132186	831556	509368.5	325439	9190982.5	8316280	8943425
RELAEDDSIL	sp|P56385|ATP5I_HUMAN	NA	NA	NA	13900850	12404850	10611900	158633.5	106224.9	104075.3	NA	NA	NA	892583	403175	173015	NA	988840.5	NA	660013.5	NA	815243	167583.5	997409	955439.5	185000.5	776411	483938	NA	NA	36632.4	NA	NA	NA	783999.5	721076	753459.5
RETVSEESNVL	sp|P13639|EF2_HUMAN	NA	NA	NA	13681098.3	10586594.1	11847634.2	16107703	16557265.5	14994424.5	19710478.05	22251983.5	23418885.5	13638855	4441785	4637084	48790700	26897800	42722000	23408850	10321800	21429400	15175480.1	58888826.5	12263903.3	3058135	2713440	2097675	610167	574530	771434	18859000	5835225	1148676.5	35565928.5	35237274	35538887.5
KEEPPQPQL	sp|Q9BUV8|RCAF1_HUMAN	NA	NA	NA	13532100	15169700	16335900	11053650	12560950	12696050	5763060	6810930	7378520	8244715	4301780	4244290	8386925	5322150	11253700	38159300	25843800	28836050	10090485	8670290	11873425	4913770	3681720	3318805	399651	395043	500208	27124350	7397790	4109300	8013365	9059445	6945620
GVGPVPARA	sp|Q8TB96|TIP_HUMAN	NA	NA	NA	13527500	13191200	13323600	6054350	6062000	6349230	134071	203212.5	141698	25897950	38258300	20849085	5816840	4564090	4703250	92678700	102829000	53865300	14591750	8433410	14633450	1147363375.5	804682506.8	930265191.5	759094000	840946000	841799000	490973000	461540000	447287500	8209520	7755870	7880625
KLGSVPVTV	sp|Q9Y4C2|TCAF1_HUMAN	NA	NA	NA	13486885	13856867	7923781.5	17726835.5	14591719.5	15453504.5	39253653.15	37284543.5	25566400	33607371.5	24376900	12339851.5	38411700	32142700	31697600	8275275	12152300	4797040	14033056	28857915	9421226	1897565	2312860	2427205	513934	651388	658477	379881	1554705	1754090	33856703.5	41792283	40566404.5
RENPTGVVL	sp|G9CGD6|CNIPF_HUMAN;sp|Q6P9H4|CNKR3_HUMAN	NA	NA	NA	13480600	13810250	14838500	13074450	13799750	14394700	6205260	5170255	7292715	28822600	18553250	19042700	13987950	7190615	5047055	2331945	3627270	1125660	9684405	12555600	9909685	4466625	5426670	5444345	757473	691920	710782	430472	1134931.5	1070112.5	9006411.9	10223550	10771800
TIDPNTRTL	sp|Q9BZE4|GTPB4_HUMAN	NA	NA	NA	13462750	14435150	13241650	11111650	12229400	11779350	3557655	3391930	3932320	9449840	7578130	5142700	5428410	3822340	3230470	4434330	4888440	4246070	10002385	7144890	11391705	14695800	10339500	9899750	1295590	1057800	906364	7722165	3546360	4893440	12884350	13262950	12724167.5
NAIEGGTQL	sp|O60832|DKC1_HUMAN	NA	NA	NA	13304785	12633875	14200815	3182925.5	2949180	2680414	1108652.5	923846	1035663	4645195	2515452.5	1434682	3234443.5	4669445	4791465	9392800	8264340	6386750	3578890	5790906	4980250	3169086.5	2316471	2049105.5	169300	170321.4	97728.3	2589830.5	837490	398932.5	4367745	6888090	5298919
KLGEIVTTI	sp|P18085|ARF4_HUMAN;sp|P61204|ARF3_HUMAN;sp|P84077|ARF1_HUMAN;sp|P84085|ARF5_HUMAN	NA	NA	NA	13239651	10492113.5	8283574.5	6509558	6754157	6646465.25	14552800	13845850	7519115	23795248.6	14572013.85	9298581	14657850	17479700	15451150	22642000	24948400	18229800	5258997.35	17264012.35	4727333.5	363435.5	1890410.1	2410110	399317	382697	561918	790645	10062035	3256235	14336313	14014934.5	15437032.5
GEVPVHKL	sp|O14910|LIN7A_HUMAN	NA	NA	NA	12882050	12714500	13040950	9303215	10281935	10230725	1529650	1644320	2424615	7815945	6543805	5297650	3474965	1974890	2320805	6472490	5815250	3071865	4278175	1874717.5	2939930	2177165	2074450	2106230	1032200	995445	810605	6180170	2891095	2398175	4126895	6200675	4779995
REDNQTNRL	sp|P63092|GNAS2_HUMAN;sp|Q5JWF2|GNAS1_HUMAN	NA	NA	NA	12839995	12739245	13637515	22195305	19742455	19726805	15798853	14135853.3	18606156.5	25197135	25827438	25386775	26679235	29724125	25275500.5	25707025	27235550	35251540	24658330	26568270	26502685	26005060	21732380	19252205	1627569	1489914	2576241	29374580	48695480	64661955	19396550	18888730	18387235
HLGPEGRSV	sp|P0DTL5|TM276_HUMAN	NA	NA	NA	12831500	14512200	16158000	56010350	49330250	21995200	591705	282974.5	1298470	12968300	5769820	1025105	6945250	40092950	28533550	3461415	3101700	7201405	32117750	32210150	35375900	2247205	1814500	1718540	NA	NA	204093	7572605	2973150	3768920	23255900	31664250	25893350
KLDVGNAEV	sp|P51572|BAP31_HUMAN	NA	NA	NA	12379464.95	11956032.45	12320401.45	16403227.5	18093009.5	18306557.45	496657.5	508683	725561	16658528.7	12309740	7809750	14537250	14842735	13756445	13578625	17866100	12655650	5219457.8	11468520.5	5738407.45	9044857.1	6234850	6851855.25	1384460	1506990	1480620	15805170	11353405	8370820	34817679	33078963	31155948.5
REDLESSGL	sp|Q9UK76|JUPI1_HUMAN	NA	NA	NA	12363959.94	12450923.15	12814849.92	10677800.375	11642140	12111750	167372.85	265569.5	211349	20240200	17896900	11593695	9352535	10334390	8396450	24519800	16874300	24734350	6566017.9350000005	10921550.55	6373885	25742950	18312600	20926700	3440630	4359430	5225260	60505700	54145300	48391250	15872179.4	16074631.45	17814953.9
GEAPPGTPP	sp|Q96B54|ZN428_HUMAN	NA	NA	NA	12300625	5281115	11676275	3110689	3361209.5	3602389	3477105	1670480	2524860	7298675	6427080	2709475	781983.5	NA	426819	14264430	13357900	12992000	2496421.5	4265760	2686022	NA	374875	NA	NA	NA	NA	11385561	2680852.15	1703866.5	6538710	4407965	2906000
VSDFGGRSL	sp|P27694|RFA1_HUMAN	NA	NA	NA	12238150	11976350	11362250	2586270	2991155	3077705	990752.5	848273.5	1105505	12440100	10224055	6994928	1222865	1052469.5	867025.5	4639775	5792660	3991105	2308575	1321419	3096815	9228295	8941260	9247280	1207730	1070690	1108430	1425657.5	862516	1159562	3654665	3346690	3238660
SEFPIRTL	sp|Q14008|CKAP5_HUMAN	NA	NA	NA	12054700	9502730	13272350	3026730	2739275	2487530	469138	473587.5	430043	11811150	9465575	4751862.5	1915900	977208.5	1715099.5	19182650	22559200	14620150	1311205	930391.5	1899595	956049	9007390	12460660	NA	2968160	4146070	1775280	15172855	11639980	2196095	1746155	2032975
SEAGSHTL	sp|P01889|HLAB_HUMAN;sp|P04439|HLAA_HUMAN;sp|P13747|HLAE_HUMAN;sp|P30511|HLAF_HUMAN	NA	NA	NA	11952995.2	11722694.95	11862127.4	5920625	3954805	5985204.5	1782913.5	3735540	2343350	13793707.3	9454820	8605850	3350665	2040260	5981615	2912115	3532360	2795765	10011183.3	4956639.05	8298673.3	6854377	5114558.1	6390896.1	1165530	1300080	1322690	2699920	6702120	9944555	4006194.25	3970911.3	4007828.35
SEGLPEPVL	sp|Q9BYD3|RM04_HUMAN	NA	NA	NA	11574695	11342719	10496535.5	5185964.5	4553108	5055208.5	1007946.5	898540.2	1239315.8	2316898.5	958690	603125	420286	214788.5	438980	1365051.5	527887	1918994	6597032.5	8649419	5652482.5	NA	NA	NA	NA	NA	NA	93599.5	56575	273713.5	13022811	17251393	16137745
AETPDIKL	sp|P46782|RS5_HUMAN	NA	NA	NA	11565640.25	10962636.9	11280824	3094946.5700000003	3124002.495	2538860	395071	483421.5	729818.5	1708805	936434	712705	1405675	1127066.5	1047625	3367500	5806040	1929660	1688310	810518.6	1637700	2862370	5150195.02	5179954.85	452056	505169	574749	690612.5	1711706.5	1307744.5	1369218.81	1678315.2000000002	1584270.2
AEDTPVVQL	sp|Q9Y6A5|TACC3_HUMAN	NA	NA	NA	11544685	10659260	12428750	12124230	5301255	6100412	9991271	12288137	8654370.5	19148840	11412398.5	6583381.5	21947805	15402875	15236121	13462957	14220283	23293455	11829935	28819465	27403850	1754352	3497843	3306731	610229	548246	811549	980714.85	10636900	4781339.5	16989745	30639550	27718800
KEFEGKTLV	sp|P07900|HS90A_HUMAN;sp|Q58FG1|HS904_HUMAN	NA	NA	NA	11489910	10432460	10160040	9144960	10495235	10036665	17539835	19224065	17408195	20279100	17167510	14391105	37805300	45210650	33348050	7198495	8176880	7480045	9202665	20560540	8033685	5182500	4878510	5044210	344500	371162	1308894	16781500	10623640	10606416.5	8777465	9104170	9120515
STVAPGSGL	sp|Q71SY5|MED25_HUMAN	NA	NA	NA	11483320	9916412	12697803	3931992	2777759	2916255.5	1517448.5	1399801	1367885.5	3010579	1280777.5	800676.5	2264998	2247264	1553475	2529688.5	2121747	2497080.5	2480007	7880364	4915554	1347520	891103	666782.2	NA	NA	NA	1632715.5	216796.5	86101.5	6495471	10124473.5	7580503
LVLAPTREL	sp|O00571|DDX3X_HUMAN;sp|O15523|DDX3Y_HUMAN;sp|P17844|DDX5_HUMAN;sp|P60842|IF4A1_HUMAN;sp|Q14240|IF4A2_HUMAN;sp|Q92841|DDX17_HUMAN;sp|Q9BQ39|DDX50_HUMAN;sp|Q9NR30|DDX21_HUMAN	NA	NA	NA	11439900	12516200	13519750	3446990	4249940	4082970	1760240	1443799	1707165	2623675	1769225	1252545	654392.5	634148.5	575418	1509270	1873370	1640060	2265605	1361644	2001910	824882.5	3296530	4226545	604563	824386	996100	NA	123691.5	NA	2712040	2927435	2833825
KEPVTPSAL	sp|Q96GD4|AURKB_HUMAN	NA	NA	NA	11337834.5	11543973.5	11507361	8694898.55	10078837	9371902.25	1663515	1875125	1621065	11811769.1	11710815	7519245	7150985	5603710	6445120	21375650	23440700	15770350	3345308.4	5857011	4282545	5144950	3799080	4104350	666521	632983	923656	37164706	26103388.05	18684063.15	9973373	10552676	10433108
AEKVEIATL	sp|P25789|PSA4_HUMAN	NA	NA	NA	11321474.5	9365996.5	7662481.5	7137153	7789060	7266641.5	6732960	5489215	6773490	19102635.55	13155700	7671247.5	13807355	11270800	9989850	16862950	20111800	15908050	4647985.15	14346640	3698053.15	1471080	3254222	3280900	972929	1102360	1319260	614452	1988215	1827769	17239137	19307350	18696648.5
IAIIPSKKL	sp|P08708|RS17_HUMAN	NA	NA	NA	11292400	11544100	13955050	3681485	3628875	3804545	275457	259237.5	561659	2462895	2755020	1235460	866863	1328681.5	1202215	3559820	3118180	1645965	2157225	1593730.5	1336066.5	1634400	2790610	3391490	1553640	1322830	1657770	348416	189698.5	152371	1530960	2115155	1877945
TIPEAFRGV	sp|O00299|CLIC1_HUMAN	NA	NA	NA	11217150	9928475	12089100	5063095	6488175	7115180	1693390	809407	1714630	7265760	6008630	3329515	1099465	3507875	2329490	2100570	3037500	2014665	3498290	2732920	1963550	39501.95	277416	216991	NA	NA	NA	NA	561003	343903	4636925	3891600	4094905
HENEDIYKL	sp|O00505|IMA4_HUMAN;sp|O00629|IMA3_HUMAN	NA	NA	NA	11109069	9983549.5	9602719	7958523.5	6804021	7076380	1270728.5	1916295.2	1424550.85	5146764.5	2917213.5	1992930	10201934	8040905	9912750	3549574	4102206	4048816.5	9602898	8486715	9544567.5	995104.5	1882568.4	1859576.95	387247	504063	382541	7031748	1625989	583945.5	9031276.5	9494663.2	9489449.5
GEVGKTTGI	sp|P53396|ACLY_HUMAN	NA	NA	NA	10789058.75	13868759.4	11495469.45	9920455.64	8582297.35	7200072.45	3934730	4237515	3980025	4812176.2	3865055	3579157.5	1944545	1585135	1872290	14854000	17270700	11715250	4829960	2804734.5	4555078.8	2915798.2	1636100	1986900	310388	425065	415371	8362755	4372205	3092235	6208342.85	4956459.5	5922194
RMLPHAPGV	sp|Q13547|HDAC1_HUMAN;sp|Q92769|HDAC2_HUMAN	NA	NA	NA	10685360	11025679	11428045	24525509.5	27548165	33406635.5	34516516	27112534	36332665	47286423	41285021	28759464	23170694	26757158.5	20112385.85	7308697.5	5995530	6631200	25720014	21037321.5	22608355	1485540	1314670	1630610	207815	258628	214970	5505955	1823648	1325807	17472225	18644940	16494270
FIAPTGHSL	sp|Q14141|SEPT6_HUMAN;sp|Q9NVA2|SEP11_HUMAN	NA	NA	NA	10663090.35	9978590.7	9952019.6	10473675.35	10791550	10989345	7199220	8894365	6069215	2811960	3084575	1792235	1493255	2149870	1340449.5	1069250	1572930	529510.5	7844605	7009305.5	9533280	2282060	3120670	3146645	864847	866828	492305	NA	111413	NA	13142709.5	13569099	14965637
KMDPIISRV	sp|P78543|BTG2_HUMAN	NA	NA	NA	10489707.3	11957502.45	13050450	10987365	12513940	14712035	18505525	15903230	15937575	13825675	14856477.5	12381810	14052380	15628445	12810805	3678991.5	4650230	3161665.5	14112875	11368153.5	14596923	579475	1121421	1210342	35350.5	120141	118627	3121456	2397490	2468350	7520033	6597959	7366431.5
RVADYIVKV	sp|Q96EP9|NTCP4_HUMAN	NA	NA	NA	10457170	10271375	10146095	16622270	18625635	17537585	6856400	5658665	4628350	15309565	8492570	7160400	7617845	8547870	7500195	7047125	6518331	14458365	14046535	8309715	10700160	364625.1	1236584	1530164.5	68984.6	53866.5	38303.1	2835728	4846322.5	3897375.5	14144915	12771960	14818190
AEEDFYEKL	sp|P33993|MCM7_HUMAN	NA	NA	NA	10424110.45	9069595.85	8592005.9	8134811.75	5462966	5266466.9	5131895	7019575	5416671.95	20945870.85	9361845.5	5505415.75	19029150	13801300	11639075	34657308.4	29814308.9	47001294	5590473.5	11162960.85	4312104.5	1509155	5556950	6102015	1157570	1254400	1123090	4002361	18820995	18684821.75	18566045.7	17780401.3	17996610.4
AEVEPGVHL	sp|A2A3N6|PIPSL_HUMAN;sp|Q99755|PI51A_HUMAN	NA	NA	NA	10413708.8	11332649.9	10390853.55	10117555	12194531.65	12901950	4812335	5318915	5424385	7256650	6425410	3684710	4259725	4391465	2678530	3384665	5926380	2694195	9413755	6194454	10998850	1554660	1844420	2203815	312311	309877	353324	82938.5	298531.5	442881	10976519.75	11893137	12522241.5
SLAEPRVSV	sp|P49327|FAS_HUMAN	NA	NA	NA	10371750	11252650	11882500	14083950	14553550	14822750	17963000	17104300	26274900	8449800	7176575	4280135	2651075	2416855	2592065	4544990	4112160	2367730	6350835	3012535	6378970	1101010	969906	1024137.5	183359	159855	262219	291668	412823.5	486386	5838320	7164385	6987940
KEFMPPGLQEL	sp|P49591|SYSC_HUMAN	NA	NA	NA	10034535.5	8768596.5	8867071.3	3694303.15	5041247.9	3326162.7800000003	18471732.5	15869743.85	16214004.45	1951250	945404	666355	1306295	1086969	1814700	145695	NA	270287	5797442.35	3981540.5	5017013.05	NA	107383	81899	47619.5	44786.4	NA	NA	NA	NA	2448738	492518.5	855694
REEIKPIRL	sp|P50416|CPT1A_HUMAN	NA	NA	NA	9951440	10919900	12803900	11747750	14550050	17469850	21547700	26097150	26666650	13296750	14843950	12814200	31826000	26914400	24712250	23514250	25913200	23167150	12814850	12799950	14688450	358397.5	736443	1244040	515411	530274	643620	12210410	11090500	6638515	6186972.445	5302216.475	6253864.2
SMRYFFTSVSRPGR	sp|P04439|HLAA_HUMAN	NA	NA	NA	9939293	375585	10911774.5	161626.5	396505.5	16449509.95	14651945.5	23125790	15212212.5	16745898	25724240	34205.95	12218050	15314246.95	13159150	3722580	2331390	666786.2	17365516.5	18158951.5	1320564	536943	724941	5935093.5	61025700	71980130	73395920	11667800	785395	275178.5	3736870	3807763.5	638912.5
KELEAFREEL	sp|P30533|AMRP_HUMAN	NA	NA	NA	9851345	10293455	9476455	6639050	7815680	7402455	7707935	7674850	12598755	7794175	3546296	2150665	3758905	3164820	3734230	1223458	1749728	1243028.5	9243560	10681560	9796265	146082.65	1203410	1159847	143806.6	159569.2	101501.2	275301.5	422033.5	188633.5	10307785	8031720	8085760
KEAPPPVLL	sp|P48634|PRC2A_HUMAN	NA	NA	NA	9715547.5	8493685	7492633	785559.7	3986957.75	4352581.8	4365740	4181110	3860695	6216481.4	4870835	3257435	6465710	4613485	5400720	3592045	6134570	1807100	4244559.55	3329385	3287567	140104.5	987518	1087785	NA	NA	NA	NA	357835	246744	7435645.95	7519965	7456935.5
SLAGGIIGV	sp|P61978|HNRPK_HUMAN	NA	NA	NA	9624050	21969150	18934350	32999700	32605700	17995000	75472150	76694650	58226250	65787150	31839950	NA	65058300	54611600	60993000	NA	9513140	12429185	34235750	98629450	47596050	NA	2112180	2697995	1289280	1325070	1146780	918786	568005	1472713	19028800	13445000	15244250
SAQGKPLAL	sp|P46060|RAGP1_HUMAN	NA	NA	NA	9495555	9813657.05	9993404.4	6194790.300000001	6482540.71	7129285	12192515	11085715	11425970	2621305	1949840	1651400	2775160	2073685	1816085	2943530	4827280	2455035	2933730.465	1975514.5	2802175	2482785	1981610	2925120	320891	691416	879583	400504.9	201648.5	125120	3455753.5	3682931.5	3582067
KEPEINTTL	sp|Q8IYU8|MICU2_HUMAN	NA	NA	NA	9295616.45	7613910.3	8794959.55	3722913.75	4523280	3969525	5049030	4360320	5782935	15112250	9689660	5522150	12273450	13032850	8082435	2860465	2338950	1691525	3766025	5719076.5	2620465	2360515	2338060	2093395	174541	146807	192819	665970	2359205	2512645	6834836.05	7271821	7260090.85
ATDPSARTL	sp|P08243|ASNS_HUMAN	NA	NA	NA	9286270	11381750	10658500	5955085	5133360	4744890	310766	288655	334878.5	8473890	5978400	5572014	6783140	5430995	4729780	1917510	1691280	2213935	7649550	2904475	5658705	4904610	3458740	3440880	212247	306969	238203	2068263.5	1140149	1119082	3812900	3211570	3136525
KEPDRIVGEFL	sp|Q14534|ERG1_HUMAN	NA	NA	NA	9155160	9179740	8734975	8064015	9563495	6944180	23705525	29538865	24503190	4781910	3979335	1497280	1829305	2133712	1799730	1209138.5	1003144	1185053	5325440	6209065	4866605	NA	69972.4	105813.1	191811	638846	298323	NA	NA	NA	5391195	1437273.5	2099344.5
VAAPPPKNSF	sp|O15357|SHIP2_HUMAN	NA	NA	NA	9095625	9078230	8492460	5693105	6188610	5639410	5801345	5579680	5612030	2300655	1429630	1333440	1671085	1153257	1128445	614883.5	543965	758648.5	4458950	2774455	4847835	2221210	1562340	1715580	595515	534583	587935	135766.5	NA	NA	3656690	3853780	3621375
AEAMKAPEL	sp|Q9H1H9|KI13A_HUMAN	NA	NA	NA	9080710	NA	3597515	NA	3898005	2116845	NA	NA	3668905	3812800	5551350	NA	NA	NA	8900400	NA	1279090	NA	3149755	4312405	2481205	NA	NA	NA	NA	NA	NA	NA	NA	NA	5301900	5168570	5598055
ASGPPVSEL	sp|P10412|H14_HUMAN;sp|P16402|H13_HUMAN;sp|P16403|H12_HUMAN	NA	NA	NA	9030438.5	9171732	9460361.5	747592	534442.35	424572.9	679278.6	539850.5	837453	3065836	1403032.5	1236612.5	230722.5	192668.5	221305.5	6597575	2498146	4223231	929017	2483355.05	1005661.45	32809750	27151660	42230520	12583592	13318307	11789770	871593	1368879.5	881372	1676243.85	2808742.1	2057617.85
YSDDIPHAL	sp|P60228|EIF3E_HUMAN	NA	NA	NA	9019945	8110045	7017415	3980460	3542580	3797360	833314	903726.5	864233	2883110	1929674	1734640	2749585	3960195	3272000	3017020	4766080	1385595	1790145	2113060	2269360	549317.5	1127650	1772775	454737	446787	458076	NA	152945	147803.5	4062300	4114275	4482395
GETSKGDEL	sp|Q14202|ZMYM3_HUMAN	NA	NA	NA	8915543.43	9744498.565	10136803	12742368.745	9759945	11737315.985	97730.2	169653	148010.5	5799590	4992359	1488970	1854390	1341385	1599335	1886850	2974780	2444840	7808598.35	7099321.65	7789932.5	1932721.8	1480830	1234275	181143	208913	155636	661585	2248265	2405155	12656099.45	5865170.5	10516184.5
VEIEERGVKL	sp|Q15019|SEPT2_HUMAN	NA	NA	NA	8872160	9744290	9646340	10592275	11407725	9671920	5432217.5	4353947	5511267.5	11648845	10004331.5	4991860	18152710	11600345	5447740	7561775	6553392	4984050	10100360	10059720	8908220	1007604	1451036	1236162	755394	771592	714494	NA	1095413.5	1281335.45	14339215	14567255	15110700
GVYGDVQRV	sp|P26599|PTBP1_HUMAN;sp|Q9UKA9|PTBP2_HUMAN	NA	NA	NA	8858325	9368855	9163170	8038430	8522350	9164765	7228725	7850995	1192695	18829100	13438260	15919260	7741640	7362615	8243030	10344320	13384300	7171195	1285880	5001840	1336735	5536980	3873340	4930440	740398	760414	790371	28185870	15450955	13195930	6060195	6303355	6887610
RESLPIYKL	sp|Q14562|DHX8_HUMAN	NA	NA	NA	8823570	9545290	8576265	7722955	10104150	10093705	13151570	12566820	13137595	11264215	14878489.5	9541970	22038570	19550065	16674462.5	17893780	13245530	20229458.5	16127305	11121465	15981090	NA	1627813	2422145	573765	610573	570353	6014941.8	12163648.5	9751036.5	7937175	4318540	5684220
SEYPIVDGKL	sp|P54868|HMCS2_HUMAN;sp|Q01581|HMCS1_HUMAN	NA	NA	NA	8801520	6571075	3792610	3308735	4158715	4663935	6735225	4423905	6661810	5491775	3394225	2141040	743700	953282.5	604345	5667650	6971660	6377610	621460.35	859444	1527825	206894	1209880	1323121	435394	500160	458152	NA	669338	287453	3343670	3548600	3429455
FSAGEPRVL	sp|Q9BRA0|LSMD1_HUMAN	NA	NA	NA	8798800	7283805	5635990	3721295	5108295	5510505	204605.3	217963.5	105326.8	3369545	2670750	2080550	1619130	1542195	1748205	1940348	3791200	864713.5	1493061	1126085.5	1452590	1504540	2086840	2549680	316042	325083	423645	NA	99473	NA	1593375	1915510	1912165
SEDGDAHVL	sp|Q8IZL8|PELP1_HUMAN	NA	NA	NA	8778614.95	8057411.6	8191843.75	6673842.35	8152862.5	9775795	205801.5	594944	307734.05	12013449.3	8953130	7024200	10257295	8594020	7839765	3764490	3734590	3579345	11288155	11744466	11000000	2191937.55	1604480	1597635	162330	150987	196520	3264438.5	1667235	1919650	8628662.5	8713850.5	8792886
VMDSKIVQV	sp|O15131|IMA6_HUMAN;sp|O60684|IMA7_HUMAN;sp|P52294|IMA5_HUMAN	NA	NA	NA	8708386.25	7782197.65	8571994.05	10156946	11281719.4	10752544.75	1145084	1007318	1394340	10635860	8336150	6687500	14542400	12217100	11830855	1568115	2372010	1136410	4617119	15191520.65	5847838.65	2141250	2137240	2249635	192286	230517	233198	601614	290917	155640	21609765.65	23693372.5	23088921
REGSASTEVL	sp|O75643|U520_HUMAN	NA	NA	NA	8705420	8752255	8414680	14737100	18284800	18327750	10527525	9101925	11323510	8143140	7091930	4413891.5	5654730	6043635	4997175	12764900	12257900	11569300	15169750	11331840	10662675	4681755	3690120	3352430	605443	676835	649168	14015690	3644135	2742180	18344049.965	16593926.595	17788181.7
GEFADPFKL	sp|O75694|NU155_HUMAN	NA	NA	NA	8687856.1	7977661.55	7046395.95	12124784.6	11755641.5	10666694.2	12190100	12859950	6822070	9154310	7672990	5024740	8448570	3559415	7779715	4983595	3931920	4657690	5481345	10229821.9	4162900.8	NA	36902	413720	1541460	1386020	1895760	184190	628450	339462	4929473.95	405428	1414424.85
SLPKGVVEV	sp|P50454|SERPH_HUMAN	NA	NA	NA	8490150	6761951.65	5975009	2236280.6	1825062.85	2032734.75	908465	1836875	1635210	1042645	784550	NA	1016031.5	1010121	1982160	580995	1207520	3577865	3260278	2318339	3581497.65	287043.5	574838	414081	NA	NA	NA	709660	1396165	800390	2677119.9	3398905.5	3143156.05
GEKKAYVRL	sp|P62750|RL23A_HUMAN	NA	NA	NA	8297620	106880.5	111731.5	NA	NA	NA	NA	NA	NA	9158523.5	4650015	NA	NA	NA	NA	14552285	5071960	1449460	NA	NA	NA	NA	19966.6	NA	NA	NA	NA	5918510	4741160	3860730	NA	NA	NA
SEAGSRIVL	sp|Q9BRR6|ADPGK_HUMAN	NA	NA	NA	8279260	8700600	10160395	11129150	10012545	10460950	3054060	2980770	2614155	14585250	12904340	8330450	7217735	3925320	3254235	5390175	6539510	3298130	11759400	6611190	11314650	2375840	3210580	3524590	398930	341604	472456	281101	1216260	1651107.5	10973700	12596200	12230150
HASDRIIAL	sp|P29401|TKT_HUMAN	NA	NA	NA	8275085	8142980	8786335	2802310	2802375	2588555	1395373	1232577	1409116.5	2533795	2161460	1934520	1931145	1713885	1505212.5	456626	759682	121787.5	2449825	1720202	2453415	507241.5	1777790	1711665	350070	367837	335149	NA	NA	NA	2482125	2261000	2266745
YLDPAQRGV	sp|Q96S19|MTL26_HUMAN	NA	NA	NA	8143005	8409205	8865655	23527350	29276700	27406100	403354.5	384953	377971	14128600	9340555	12884674.5	10132520	4707530	6969250	5293035	6818590	2839625	25170750	11593670	22324400	4200065	3641820	3641415	229771	275464	207844	5376305	1453577.5	1011696	21546557.2	21621355.95	17408325
ITAPPGTAA	sp|Q96GE9|DMAC1_HUMAN	NA	NA	NA	8140795	6294691	7957431	11297620	9843025	9295060	2855135	2485024.5	3442085	3862045	893038.5	1001091.5	777933.5	351014.5	1575958	2518855	692211	1490341.5	6840890	15485455.5	6027395	3594345	2677601	1796025	402313	NA	318746	822570	NA	NA	15368295	28999972	20809185
RETLQQHKL	sp|P14625|ENPL_HUMAN	NA	NA	NA	8066812.25	8473782.5	8045134.5	2029442.72	2155255.5	2340893.75	1174235	1392235	1774050	11653374.55	13244145.5	11464964.1	4336750	4145035	3929697.5	2596440	2403310	2828140	4698548	4909508.4	3601200.5	2404950	1702580	1911372.7	NA	155570	NA	2009025	4204215	5355790	2686110.95	1764550.85	3152273.9
RENLEEEAIIM	sp|Q9P0J0|NDUAD_HUMAN	NA	NA	NA	8053544	6460768.25	5629425	3175280	3052540	2474080	28534900	20614422.5	12533740	2305655	868801.5	568475	2035280	1074507	2496150	2304465	879266	2819660	2862530	3808095	1065575	20356.75	557271	544731	387916	420550	360094	725190	407396	548669	5401909.5	3192514.5	3837278.5
KSVDPTLAL	sp|Q00610|CLH1_HUMAN	NA	NA	NA	8003985.05	8198983.35	7223303.45	4732586.1	4453701.45	2734055.105	3939990	3932280	3457150	4270040	1848705	1221590	2958310	1850440	2591340	3436984.5	5744760	1377115	2516175	3251739	6334340.85	424347	NA	1395327.5	126013	NA	192842	299842	179658.5	NA	8721582.1	9810874.2	9236284.15
FSGAGQRL	sp|Q8N729|NPW_HUMAN	NA	NA	NA	7993530	7370225	7994770	3154755	2631545	1406005	777487.5	788410.5	682980.5	4581975	3525635	3057790	1326195	902799	1023096	114224950	153319000	114365100	885997.5	459503	596498.5	77786850	50096800	58130950	34379000	44479200	47699800	141619650	97292100	96925800	2279585	2417930	1998145
TAAPVPTTL	sp|Q92600|CNOT9_HUMAN	NA	NA	NA	7940635	7402750	7810640.5	896823.5	715185	563334.5	16485	23224.55	NA	1268656	334908	311394	NA	NA	25769.8	1493596.5	953687	1669583	262136.5	1350450.5	341801.5	1396476	1479454	1216857.5	168150	NA	NA	NA	NA	NA	1548131	2739273.5	2170498
TENNDHINL	sp|P61956|SUMO2_HUMAN	NA	NA	NA	7906899	7524662.25	7743411.399999999	7805695.5	9425692.4	7741823.399999999	2568365	2530190	3254420	10893285	6903000	6717900	13158050	16718400	15396100	9337050	8763060	7452835	7030624.75	9705753.5	6598486.9	4876885	4063280	3807745	502216	637915	731696	21389885	11593670	8528000	10589445.45	11091558.5	13263324
RESPRPLQL	sp|Q6PKG0|LARP1_HUMAN	NA	NA	NA	7877186.5	7713379.5	9037362.5	4599001	6184848	6427665	3689948	5804740.9	6803427	10210180.5	10363652	6769069	15142357.8	2596418.5	11576147.9	17646869.15	14057700	20510482.75	4314049	4556582.05	3268529.5	2003879.9	2976627	3230168	352007	549348	493555	13508827.5	11017185	1441890	4457563	4611408.5	5518204.5
SEVGTDHKL	sp|Q9UK61|TASOR_HUMAN	NA	NA	NA	7806560	8520790	6890795	12001800	17770650	15135200	6263110	8639125	11305790	6814780	5532205	4857315	6901530	4631645	5578645	6373045	7411830	4010180	10333050	16881300	13069100	6700760	4840060	4356160	657117	NA	NA	474251	2843762	1902225	10039460	11720400	12114750
SAAPPGASL	sp|P10275|ANDR_HUMAN	NA	NA	NA	7782520	7214370	6923140	14888470	11847525	12269935	9285105	9158495	8648345	9525990	7431515	6950740	6703005	6060670	6073055	2929560	2038820	2357300	5856705	15280265	7413285	1435693	888383.3	422835.4	312540	383528	309293.6	282293.8	NA	43336.05	10630825	17742030	14566270
FNDPNAKEM	sp|Q96KR1|ZFR_HUMAN	NA	NA	NA	7741101.25	7073862.15	5004820.5	21310545.3	17675793.3	27263381.5	136863.55	108420.55	29116.1	15670410	15864960	12931645	8529755	4434345	7667265	2312627.5	6404140	3436094.5	18362500.6	9891113	19500663	4251350	3398310	2429045	954971	621715	1077894.5	1963659	1960409	2503109.5	23653988.5	25840920	26543184
SEEPGHFSL	sp|P98160|PGBM_HUMAN	NA	NA	NA	7738810	7939835	7939690	3756000	4228695	4250150	1480485	1333230	2035965	8781320	5755485	4895925	5188350	4231465	3732800	1682645	2835470	1125615	4829335	4225355	5221715	273874.5	803870	610980	NA	NA	NA	309201	1642645	811275	3140165	2979935	3527300
KVAPAPAVV	sp|P62424|RL7A_HUMAN	NA	NA	NA	7685818.25	8474130.2	7897916.9	20541914.35	21376799.3	21866887.85	9206435	7365305	7102900	5039230	5684975	2639640	5376625	1980772.5	4124690	11092095	24584400	9443225	6364607.65	5494213	5280350.65	1710140	1106780	1239590	NA	109028	NA	2513405	2237340	3590255	7080531.55	8385229.5	7999885
SAMEVVPAL	sp|O94952|FBX21_HUMAN	NA	NA	NA	7656086.7	8622447.4	9794765	8000097.575	5621495	6434435	2614699.5	3047759	8468170	1851064.5	1342387	708784	158919.5	570880	504530.5	484305	1756160	2459057.5	4636366	3363910.4	3217272	NA	663549	474754.5	NA	NA	NA	NA	NA	NA	6758961.5	6659402	6845030.5
GETGTLVDM	sp|P49368|TCPG_HUMAN	NA	NA	NA	7575195.45	7138845.75	7366280	4114750	3355526	4158044	NA	NA	NA	2772706.5	1017528	1309335	137595.5	187521.5	308269.3	5250923.5	4293120	3461825.5	872679.5	4528919	1405270	3558086.5	4378810	3804190.5	326117	269502	299501.1	15385462	3055074	2485884	6832184.85	10055752.65	7360458.55
AEKREHEKEVL	sp|P16949|STMN1_HUMAN	NA	NA	NA	7483238.4	6954371.55	6406360	3736415	2203602	2205710	3934740	2357666.5	2498495	1666095.5	1232390	311386.5	552757.45	379790.5	102020.1	1316143	1250130	1421088	1215728.5	811155	1551915	440493.5	621737	240318.5	36992	34101.9	NA	NA	NA	NA	3910811.3	5229627.5	4892065.5
GEAQVGKTSL	sp|Q8IXI1|MIRO2_HUMAN	NA	NA	NA	7474458.3	7748526.75	8317115	8671047.8	11148956.7	12161650	11414850	9723110	11577600	12619182.7	10017560	205405	7137845	6502875	5572385	16780350	23232400	17111550	14325250	8200342.1	12916075	4917935	3251470	3016730	361988	417251	444561	8829330	3573990	3512785	9455985.05	8992523.75	8307873.6
GAITSGSSV	sp|Q9HD67|MYO10_HUMAN	NA	NA	NA	7440135	6843220.5	9180679	4255812	4879358	6608100.5	1966313	986429	1178575.5	2261160.5	1165051.5	886105.5	327636.5	741074	355294.5	4476341.5	2420104	2774621.5	2224566	2491563.5	1756459	847874	716758	309611	57016.5	NA	NA	2689214.5	315215.5	901680	4039356.5	5587006.5	4486572
AETGSGKTL	sp|Q9GZR7|DDX24_HUMAN;sp|Q9NUL7|DDX28_HUMAN	NA	NA	NA	7418729.65	6891299.35	6316103	4417679.35	3167141.95	3242005	1174835.5	1089922	1328115	2198360	1545395	1413203.5	941315	941079.5	531456.5	7530605	8366760	8211295	2636995	1037162.5	1386945	3327415.3	2250230	2772300	340901	263339	375291	2045015	4982780	7749065	4181607.85	3333308.45	3441876.45
RELPGHTGYL	sp|P62879|GBB2_HUMAN;sp|Q9HAV0|GBB4_HUMAN	NA	NA	NA	7413370	7862195	7872480	5431455	6809185	6899885	5589898.5	5487787.5	4959614	7508760	5853821.25	6640026	8633380	5903591	8364490	5815193.5	5587336	5317236	5669545	4407425	4254000	1178526	1597418	1985008	551863	704917	471856.5	5315805.5	3445201.5	3311403.85	6652860	5982080	6770025
HEADVDVLM	sp|Q6PEV8|F199X_HUMAN	NA	NA	NA	7383006.949999999	7112800.1	6344723.35	6238387.45	6001611.78	5050645.3	3097905	2322460	5606970	3076890	2124435	562325	2682015	2455605	1945965	304289.5	76121.8	938250	5120405	7745753.5	5938111.2	557733	1620170	1126823.5	NA	52482.3	176370	116475.5	36392.05	83105	9891121.8	9740780.4	11407873.5
RIADQFLGA	sp|O60341|KDM1A_HUMAN	NA	NA	NA	7357790	7818355	7086940	4468975	4281180	4394105	197955	141221	102254.5	8591150	6059255	3310995	1738630	1365132.5	1310294	6086125	6922790	5733960	4852530	4847800	5022985	632333.5	1789440	1983540	218261	232593	235201	524075	1702877	1361819	4435065	4691061.25	4797233.75
AEIKDGERL	sp|P35606|COPB2_HUMAN	NA	NA	NA	7356010	8449000	7221185	12769750	10892900	9937640	5465625	6332000	6767495	5220140	4298110	2506833.5	7144560	9757245	6184200	1760210	1172150	2202230	10686880	9008665	12851900	2931810	2144190	2001770	340116	289334	342244	3369930	846681	1981750	5590715	7539985	6038140
GVLPNIQAV	sp|P04908|H2A1B_HUMAN;sp|P0C0S8|H2A1_HUMAN;sp|P16104|H2AX_HUMAN;sp|P20671|H2A1D_HUMAN;sp|Q16777|H2A2C_HUMAN;sp|Q6FI13|H2A2A_HUMAN;sp|Q7L7L0|H2A3_HUMAN;sp|Q8IUE6|H2A2B_HUMAN;sp|Q93077|H2A1C_HUMAN;sp|Q96KK5|H2A1H_HUMAN;sp|Q96QV6|H2A1A_HUMAN;sp|Q99878|H2A1J_HUMAN;sp|Q9BTM1|H2AJ_HUMAN	NA	NA	NA	7279095	7153670	7215990	5306715	5176735	4722680	38448.1	NA	NA	4204730	3500856.5	2225843.5	NA	NA	115875.7	9496770	10097610	24195815	2290360	5758530.5	2206336	NA	541986	551675	303287	273031.1	293777	1582525	6887463.5	4726972.5	5094385	7910175.5	5738335
IEVDGKQVEL	sp|P08134|RHOC_HUMAN;sp|P61586|RHOA_HUMAN;sp|P62745|RHOB_HUMAN	NA	NA	NA	7250190.25	6446649.949999999	4093404.75	4033233.85	3949516.35	3287997.5	4315240	7281855	6222163	12284894.6	7553804.2	3827240	13980550	9460125	12231300	10496245	7385780	7096165	3583443.1	11749205	2950929.2	166947.15	1739970	2304510	537616	531401	932287	752350	1939845	894270	9404133.85	8273445.3	8046334.85
KEKYIDQEEL	sp|P07900|HS90A_HUMAN;sp|P08238|HS90B_HUMAN;sp|Q14568|HS902_HUMAN;sp|Q58FF8|H90B2_HUMAN	NA	NA	NA	7214445	6752835	5599745	4064290	4259750	4161055	9443315	8522735	10667350	6051610	5509168.5	2067560	17142600	11389145	17166408	516311.4	285925	2160044.25	7211265	11220190	6254215	643095	845828	604786	NA	NA	NA	1254266	729788.8	205600	5687830	7024155	6677690
VVQGDPREL	sp|Q92673|SORL_HUMAN	NA	NA	NA	7116150	7876345	7319315	563334	608517.5	642963	1462020	1379763.5	1457880	6854770	4820730	4077335	2028170	1576560	1271305	5442110	4810040	6281240	1448535	1274810	1745040	103893500	70039500	78762450	36057100	36011400	35879200	13071115	8936925	8388920	1078131	1278500	1160035
HAVGPSTSL	sp|Q99081|HTF4_HUMAN	NA	NA	NA	7115814	7601994	7233544.5	7808487.050000001	8989819.2	5621651.98	3429040	3110785	3472175	3151461.25	1780070	2418720	1204305	992798.5	984368	1813895	1851400	1189610	4068702.55	2552902	4592315	1137511.4	840963	840826.5	119259	116380	171209	64684	39354	NA	5345323.5	5253217	5515756
AAAAVGGAL	sp|Q9H2X8|I27L2_HUMAN	NA	NA	NA	7110220	6533530	7866220	2867940	2991650	2433330	1613945	1681550	1602650	3317380	1117135	522485	1939685	1529645	1706505	1352625	795692	1198302	3128630	6373415	2611900	674969.5	521077	443245	NA	NA	NA	414765	150989.5	NA	3285395	4454310	3797100
FFTSVSRPGR	sp|P04439|HLAA_HUMAN	NA	NA	NA	7089537	11612042	9174888	8760824	8697308.5	11489865	16811405	17330700	26483610	21841571.5	21589880	14529209.5	36699700	14608365	18567960	4973635	1787200	6704459	18145000	16713850	20964305	10316540.35	39578365	87297801	23677630	5831390	32999410	10671500	8145550	6762860	15151517	7003117	10828322.5
YQEKGVRVL	sp|P61160|ARP2_HUMAN	NA	NA	NA	7031840	7040470	7704040	6144800	7314825	8013702.5	1131209.45	1187005	1082365.9	7636106.5	8575564.5	7071826.5	9154785	10776680	8812715.5	9263547	10613461	9219046	7178915	5483098	4890621.5	2116171.5	2358755	2718793	482523.3	441795.5	343409	5221095	4898920	4388840	6108550	4918740	6052220
RTLAEIAKV	sp|Q15233|NONO_HUMAN	NA	NA	NA	7000440	6154730	7017365	8120285	9774420	8418175	6616625	5358180	4085175	14015900	8631105	3895990	3846160	3184575	2785670	20786400	18509100	14107300	3598440	7187760	5036390	2259475	3502900	3762200	446253	543917	555706	6395310	4638895	6579215	6748905	5853145	6109555
AEPDIIEQL	sp|Q8IXQ5|KLHL7_HUMAN	NA	NA	NA	6994785	7633160	6008145	4100980	3678590	3628150	3426662.5	2806122.5	4299717.5	10735855.5	10615984.5	4819474.5	5715656	2644245	3432750	2455700.65	1839680	4514701	2922230	13276930	6400470	NA	609523	566053.5	64246.1	88086.1	166969.2	198879.45	998668	575764.5	7981105	5894065	8467545
IADPKTDHRL	sp|Q9Y224|RTRAF_HUMAN	NA	NA	NA	6930093.5	7081926	6919577.5	2894281.6	2880118.1	2247535.7	281796.5	421066.5	171630	2390587.95	1560728	724346.5	NA	756141	525473.5	1523436.4	1728038	1572354.5	1834975	1322746.5	1146312	3682099.35	3028014	3529626.5	841841	807094	699901	NA	277609.5	291738.5	3040150.5	2819562.5	2890493.5
TLLSLRPSEA	sp|P23582|ANFC_HUMAN	NA	NA	NA	6903565	7921285	7208815	8176415	5824670	5331085	5908690	7284040	5829995	5372385	2958775	1986265	10694380	8517960	6415705	3148590	3671460	2937760	4456810	8355440	3385675	127412050	350204466.9	428113848	267764575	398973000	412675565	1928245	7513515	5576350	5633845	5426965	5590225
IADARRKEL	sp|Q9H2U1|DHX36_HUMAN	NA	NA	NA	6882510	8060525	7304630	6900340	10835275	15731250	11593425	10304691.5	15134750	6052255	3678655	6531590	13297450	4999490	9836820	1673430	2297500	2455995	12065477.05	8536330	4926061.8	1800626.8	1696386.7	2345095	NA	NA	NA	473665.5	820165	1567845	6973883.25	7369015	7389577.5
HEAERNIAL	sp|A6NKT7|RGPD3_HUMAN;sp|O14715|RGPD8_HUMAN;sp|P0DJD0|RGPD1_HUMAN;sp|P0DJD1|RGPD2_HUMAN;sp|P49792|RBP2_HUMAN;sp|Q7Z3J3|RGPD4_HUMAN;sp|Q99666|RGPD5_HUMAN	NA	NA	NA	6879608.5	6005875	6410147.5	10154235.5	11868808.5	13953017.5	4976114	4589875	3805625.5	9986279.5	7633779.5	4911191.5	6439313	4918800	4277900.5	5788034.5	5891574	7031645.5	13222781.5	10212785.5	9498263.5	7039493.5	6374898	5355995.5	406361	370663	304684	6267271.5	2011957	2251243.5	12396719.5	11831422	11925991.5
TAASTSRSL	sp|O95721|SNP29_HUMAN	NA	NA	NA	6836560	7571205	7362100	3083625	3363935	3059905	270869.5	156547.5	760392	4826925	3787120	2235560	1956985	1575618	1214236	4938825	3840890	5213190	1845255	1071782	1199369	1754695	1188350	1180235	335207	368296	277260	355231	856549	1369935	2036110	2340290	2256770
REEPGTFSI	sp|Q9NW61|PKHJ1_HUMAN	NA	NA	NA	6817745	6252845	6735415	7157820	6326090	5428030	2220575	2139030	3956870	8308880	5701820	3135590	5942470	4987430	3339170	2453020	3255420	2626315	6456575	4927925	3153620	1381530	3357700	3716575	650132	768711	952511	867110	2556285	1765572.5	7860267.6	7510601.75	7856049.85
AEIGAVTL	sp|Q9BSV6|SEN34_HUMAN	NA	NA	NA	6813282	7466222.5	8007372	4835459	4864642.5	5211316	1749244.5	1558952.5	1013555.5	5955890	2425621.5	1533265	1154630	985815	703962	3868848.5	3508150	12754670	4083768	6830930	7414559.5	1768953.5	4969861	4553356	670358	636749.7	621910	2174050	3552383.5	817329	9124097.5	14410483.5	11998427.5
GEGTGEVVL	sp|Q9NWB7|IFT57_HUMAN	NA	NA	NA	6733745	5853857.5	6026845.5	5886984	3752287.5	3551413.5	1989390.4	2446998.85	1129414.5	4417788.5	1577834	952957	537240	896575.5	NA	2209766	713900	4266719	8781698.15	16766333.9	18349084.4	1201305	1262490	980775.5	NA	NA	NA	483153	584069	751236.5	15510632.5	24770776	20466927.5
SEEERAHRL	sp|P25440|BRD2_HUMAN	NA	NA	NA	6722635	6385900	6611400	6362550	7857875	8390070	10040960	12232700	13779950	6502215	5499870	7446885	15833950	6612440	11151400	12709700	11226600	11496050	10614015	6612650	6013380	2762335	2356630	2200945	324656	367284	199885	4097830	10285105	16300150	5202054.4	2922702.4	5735349.2
AEKLGETEKL	sp|P52292|IMA1_HUMAN	NA	NA	NA	6644390	7749855	7416400	8500660	9630605	11608780	30721525	35938665	32447290	8185342	8088594	7713440	14908780	13798310	14026225	21339010	20523500	19934100	9602010	12031065	9352100	1960400.5	1396360	1546599	178930.4	202557.8	215017.1	8595001.5	6693040.5	6555004.5	5367580	5503145	5773110
VAEENTRVL	sp|Q9Y5T5|UBP16_HUMAN	NA	NA	NA	6630245	6689225	5936420	7669985	8020945	8222485	147769.3	129679.45	157109.5	3221555	2140594.5	1659590	1991740	1997230	1271315	376828	405629	408336	7212145	5902465	7266850	1043147.5	777162	758135	113396	72105.3	58523.2	166752.5	52071.5	62644.5	7673825	7826230	7637120
KETGGVEKL	sp|O60216|RAD21_HUMAN	NA	NA	NA	6577160	7076700	5859545	7387865	11915950	12444250	3699005	4446745	4441975	16348600	12819830	11576655.5	6953900	4921030	5195010	10765950	10879400	4429715	7404605	18973100	13028075	2534895	1995320	1954345	351568	NA	345855	910801	7279230	5128525	9715760	12246550	10373450
RIMDPEIAL	sp|Q9H0L4|CSTFT_HUMAN	NA	NA	NA	6534867.5	6642592	6668731.85	4066398.95	3993611	4114015	596407	801494.5	978813.5	4681400	4280075	2599835	552119.5	604200.5	675127	1017205	1333490	1044723	758020.5	36608.8	276790	NA	231445	205008.5	NA	NA	NA	NA	11810.75	NA	1688568	804196	1185837.5
AAFAGRATA	sp|P06865|HEXA_HUMAN	NA	NA	NA	6486065	7482605	6939855	1069814.5	1058769	540610	1154786	1052954.5	701921	11517495	6947750	1074594	1468490.5	1573780	1493655	11824590	12096600	11285150	2566240	1420018	1791710	2202547908	1429452670	1575387968.5	891486593	884555167	837173359	181811700	101537200	107681750	2189350	2022610	1889870
RLPDDDPTAV	sp|Q9UBF2|COPG2_HUMAN	NA	NA	NA	6464320	6027575	5473545	4082835	3029265	3056000	54651.5	NA	105183.5	1376629.5	786740	504045	1110092	1191875	869071	349452	485725	484666	4088400	4324435	3447625	610090	444870	173910	NA	NA	NA	NA	NA	NA	4577615	5312840	4352275
AEFVGVSHL	sp|Q9ULX3|NOB1_HUMAN	NA	NA	NA	6458038.1	7272750.25	8021667.5	5416198.3	5235380	5612014.945	4263630	3681895	3534115	7995595	6774670	4735295	2050120	4782035	1120930	2223670	4550100	1664690	10498179.43	4944947.5	7846282.4	589928.5	2012750	2170875	444517	551589	574950	217224.2	209778	264289.5	8378463.95	8464935.1	9293739.95
SSVPRTAEL	sp|Q99836|MYD88_HUMAN	NA	NA	NA	6429525	6689285	6203770	1321580	1264725	1244420	402174	427696.5	582685.5	2848805	1689480	1224245	262281.5	NA	NA	549540.5	1356100	248531.5	593712	253587	455313.5	1145910	751513	824853.5	177942	NA	116671	NA	NA	NA	663084.5	648635.5	682063
AEDGADPNL	sp|P14635|CCNB1_HUMAN	NA	NA	NA	6429435	6428340	7038060	6006465	4742450	4550940	373914.5	294861.85	327775.15	6231565	5067409.5	3028985	1385840	1399216.5	1273470	11995870	6534140	10720995	4345335	12477900	7760515	2886497.5	1839517	1420357	300932	80545.8	342893	19220345	4443092.5	2595797	14510655	22455765	17199780
GEIPTYGL	sp|O43290|SNUT1_HUMAN	NA	NA	NA	6409495.5	6876346	7056692.5	6019305	5199074.5	4305548	946980.5	617598.7	568956	4918358	1899325	2291491.1	NA	265396	465619	6160755	3183770	8610236.5	3452106.6	3669720.65	4651630	663032.3	2596925.4	2970823.5	1204630	1223630	768914.4	495821	1849153.5	460226	9935062.5	11585075	10612062
AEDGPGASL	sp|O75147|OBSL1_HUMAN	NA	NA	NA	6409282.5	4331956	6552406.5	6842127	6539334.5	6612940	1825383	1770242	2217212.25	10790806.5	2273910.5	6690540	2554015	1612285	2904280	14815206.95	10311576	18922204	7514775	19346675.8	16218356	4140972.05	3116216.6	1923180.55	344495	432186	373606	33435198	11123329.5	4694115.8	14425946	21250638	17803251
GEDGSGKTTL	sp|O43237|DC1L2_HUMAN	NA	NA	NA	6333681.2	10129740	10749997	7246388.9	9908321.85	6772520	9828730	7530385	16779100	16208988.5	12699515	7731000	14124650	16042005	13827675	18740470	18641500	17162950	22516958.45	23115972.5	15286834.8	5549610	4561380	4262220	211414	NA	NA	2650145.5	12393725	13056050	19719213.95	19966372.5	19768031.5
AEFHTELERL	sp|P48556|PSMD8_HUMAN	NA	NA	NA	6294100	5557525	6302285	7809075	8764860	7878800	39439220	36830430	33663125	5532385	4354794	4518922.5	3589997.5	3208959.5	2613030	1972630	2735831	782551.5	9086950	6818314.5	8485471	32502.75	583312	665561	85204.6	117062	108420.9	NA	NA	62485.5	5612060	4262405	5140808.5
SLAKIYTEA	sp|Q92522|H1X_HUMAN	NA	NA	NA	6288239.5	6368700	6594072	4738976.8	4756985.45	5519632.85	2592030	2201245	3137035	7563923.45	4978299.55	3889215	2338200	2513335	1682665	12894450	14223600	15417750	4166384	3908266.5	2571496.7	1509545	1638733.79	1777213.55	362434	466605	329376	9527145	3891279.5	3178655	4459208.95	4998072	5308329
SLSEKTVLL	sp|P13987|CD59_HUMAN	NA	NA	NA	6255395.6	6497987.1	6252246	6354930.5	6107621.05	5274856.699999999	9224945	9418390	4987473.95	3636910	3110340	1542395	4535435	4385135	4435780	3542945	4963590	3494730	4045367	5469099.5	2977559.95	371969	1636620	2250595	595938	616350	874397	NA	419704	560161.5	7144970.5	5911246.5	7122152
REFQNPPQL	sp|O75143|ATG13_HUMAN	NA	NA	NA	6248750	4948265	4014520	3672360	3617930	2602730	1054458	1667193.5	2298720	2818550	6879809.5	2931489.5	4644155	8434290	9058230	952252	596093	363074	1939632	8353695	1865990	1755675	2174080	2199350	311157	597501	256061	293541	NA	389275	7064555	6775615	7838155
KEFEDKKVEL	sp|Q9H7L9|SDS3_HUMAN	NA	NA	NA	6240020	4839212.5	5583995	4343528	4292239.5	4440768.5	6025898	6858435.5	5532375.5	8446295	5253180	2884030	8486034	7104383	8078616.5	4183937.5	4175416	3558908.5	3447030	6222040	2338895	600004	633915.9	505240.5	NA	NA	NA	230257.5	150938.5	253760.5	7576880	7322920	8243935
FASHVSPEV	sp|Q9NP61|ARFG3_HUMAN	NA	NA	NA	6148879.15	5800631.15	6289539.95	9676857.8	10142806.105	10824542.05	257407	96182.5	NA	11230220	7694295	5122950	8078535	10255360	4939640	395137.5	419174	519868	2791830.25	6592315	1505020	458580	360352	315115	70702.8	129149	148899	167757.5	125101.5	97584.5	6869500.2	6929155	7484638.5
REGPFYPTL	sp|Q9ULC4|MCTS1_HUMAN	NA	NA	NA	6148660	7089635	7844645	7247215	8083405	6160075	2157750	2532970	2904680	12184495	2110015	642980	2525700	1599390	1814163	6346205	4552250	2038335	6001070	2970475	5939040	102433.5	3198020	4137530	1168920	1252070	1265710	212012	881270	414404.5	4560100	2531135	3457080
REEPDLVLL	sp|O00255|MEN1_HUMAN	NA	NA	NA	6131555	5990380	4106960	9600405	9194100	8631930	23339.55	NA	81338.3	2629740	2479505	1552250	1151110.5	1311030	1171385	985390	664400	1617350	3993250	3285530	5001745	NA	406880	1009091	795710	532892	836052	342721	380436	368696	5544475	954888	2141880
KEFPEKQEL	sp|Q7Z7L7|ZER1_HUMAN	NA	NA	NA	6108455	6378945	7255910	5707835	6435155	7863815	8608949.5	7813928	7498037	21901330	21534035	19995795	13272155	15546565	13163166	3656550.5	3439422	3416878.5	9988250	10763980	11575350	5159930	3884550	4605915	216711.5	144243	260877	10483993.5	6346241.5	7270990.5	6172090	6674060	7688270
AQAEVYKEL	sp|P49327|FAS_HUMAN	NA	NA	NA	6106105	5844615	5599525	2156280	2244110	2098445	6632160	6157635	6944100	2604215	1554566.5	1405105	3502835	3063950	3879550	1389215	1502910	1712330	1577460	813314.5	1045009	1477820	1443900	1560240	428317	404860	251000	233320.5	82576	NA	1184435	1069670	1025966.5
GLGPPGRSV	sp|Q68D10|SPT2_HUMAN	NA	NA	NA	6070115	7186020	6436230	18062150	20323000	19508750	1157735	882991	948599.5	14527500	8338220	5589285	4411495	2838750	2315430	2402840	2567190	3500145	18464500	7767945	16027450	1884915	1305660	1285620	371947	445961	431961	1696568.5	1102974	1030861	15120700	16925200	15624250
RLPEAIEEV	sp|Q9UBQ7|GRHPR_HUMAN	NA	NA	NA	6011480	6056645	5981810	5228705	5916990	5197215	564677	589756.5	439498.5	5167830	4303590	2153245	1109105	992658	769743	479515	582297	382754.5	6124550	4814350	6704150	NA	162305	110139.5	NA	NA	NA	NA	82020	NA	3928930	4558950	4400125
SEPTVRAEL	sp|Q8TF05|PP4R1_HUMAN	NA	NA	NA	5938505	5959765	6128150	NA	NA	NA	1087325	NA	338109	721510	NA	NA	NA	NA	NA	490563.5	NA	548230	846960	NA	NA	348148	728324	459120	NA	NA	NA	NA	NA	NA	4125005	3614010	3935015
AAFPGASL	sp|Q15038|DAZP2_HUMAN	NA	NA	NA	5936183.45	4433780	5302663.6	1260815	828916.5	811728.5	982322	1050954.5	1796400	3890870	1488215	959950	1524185	4496810	6135350	1602030	1161440	2016175	433978.5	597718.5	79050.5	4303500	9357180	9730203.1	22448600	21314300	16993300	NA	814655	840035	2091280	2667070	2424785
SEEDRVVVI	sp|P83876|TXN4A_HUMAN	NA	NA	NA	5925645	5675150	5579260	4648600	4657890	5355115	2393935	2433720	5531060	4058840	2433365	2018735	3432300	2914915	2036525	8023295	11021200	6051940	3054130	3849782.8	2280105	277509.5	618160	706859.5	193437	221780	289690	414607.5	1138124.5	1055609.5	4665785	4316464.45	4786760
AAGPGFSL	sp|P21127|CD11B_HUMAN;sp|Q9UQ88|CD11A_HUMAN	NA	NA	NA	5918140.75	6231937.4	8082002.949999999	21511621.9	20535600	16856347.65	1072424.3	1326415	1913855	8216185	2693150	1718910	2421645	2404475	2306570	783332	294362	1323250	19500266.95	20895448.65	21806475.5	1234595	4679580	4816560	1290470	1673840	1413950	59281.5	272069.5	50720	22413593.65	23885338.3	27029712.35
GLYSGVTTV	sp|P23921|RIR1_HUMAN	NA	NA	NA	5907089.2	6109721.55	6190792.4	26976869.5	28131198.5	25819452.5	34085397.9	29038827	33953650	10100304.35	4312169.5	4174510	11980225	12191695	7809105	2949145	1211360	3618490	29981568.4	22951218.25	38179829.65	1812465	3020350	2260095	253928	259137	147130	760138.5	818828	507630	23975910.45	31216540.7	27136956
MVIVPTREL	sp|P26196|DDX6_HUMAN	NA	NA	NA	5891181.5	5701692	6582949.25	6700056	5484556	5871322.9	5655241.5	7122948.1	7236943.5	1894560	1021917	639965	1924625	2092165	1368083.5	178011	315882	233628.5	5763814.5	4281315.5	6444051.5	235875.5	1190900	1248974.05	260527	233899	223696	NA	NA	NA	8103575	7586930	8017620
AEEVGVEHL	sp|P51665|PSMD7_HUMAN	NA	NA	NA	5889722.5	5884461.050000001	6295180.4	4346380	4715020	4479185	13542100	11463950	12025550	4975765	3574205	2741875	8350580	9238160	6656145	5101615	4651950	4845845	5647750	10685008	4028955	1475430	1310530	1316800	243204	317205	368751	2812244.5	1945598	1164731	6835240.4	6525802.1	6668859.050000001
SLHDAIMIV	sp|Q99832|TCPH_HUMAN	NA	NA	NA	5834795.449999999	6049166.5	6041430	4821195	6535255	5509205	856925	576656.5	843926.5	6420380	3522455	3242090	1819255	1065350	1854685	1426641	2016130	990619	2798445	2505059	3059385	NA	420130	519871.5	140541	148587	208670	NA	NA	NA	3567695	1255716	1822034.25
AAGPGAAAL	rev_sp|Q9ULT6|ZNRF3_HUMAN;sp|Q9BX70|BTBD2_HUMAN	NA	NA	NA	5826030	4314875	4750845	807213.5	745166.5	679375	NA	NA	NA	2022720	599450	1355950	NA	NA	NA	2389160	3233480	2187185	1917760	1202810	1944025	1505485	1130840	933967	NA	196662	241001	2227060	645955	262563	681480	993350	691720
VEERPRTTL	sp|Q14527|HLTF_HUMAN	NA	NA	NA	5770297	6336982	5455207.5	3925290	4076845.45	5142950.15	7500434.45	8900235	6824780.85	15139611	11084710	15958700	8382625.5	7010295	9965633.85	34347968	30494699	41596348	4529733.35	5843667.5	3949414.5	3722690.5	3328613.5	3127758.5	513131	660919.7	723780	44523257.5	32687984.5	35086900	3483139	1801252	2974912
AVEGMHREL	sp|Q9P2J5|SYLC_HUMAN	NA	NA	NA	5745325	6438120	5519745	NA	NA	NA	NA	NA	127889	7039975	7023220	105734	NA	NA	NA	NA	NA	NA	NA	NA	NA	1007300	NA	NA	NA	NA	NA	NA	NA	NA	NA	NA	2875130
IIVDPAREL	sp|Q9H3U1|UN45A_HUMAN	NA	NA	NA	5705270	6954960	6753365	2124130	1965020	1782525	175430	170810.5	317980.5	1787960	1121739	633080	294160	343627.5	309902	1109019	1643990	1121877.5	1536410	660739	1230985	449802.5	1595700	1883840	166798	142609	178706	NA	713908	NA	1447090	1504185	1515350
SAAPGTASL	sp|Q16566|KCC4_HUMAN	NA	NA	NA	5666573	4203507	5732261.5	1924807	1510300	1182378.5	299892.5	355172.5	398270	1565223	358645	555102.5	544514	196194	859150	NA	NA	NA	920310.5	3721009	763206	905010.5	713270	273800.5	101674	NA	122275	1304657	150307	NA	3038748.45	4526364.7	3236980.4
SLDGAPIGV	sp|O43491|E41L2_HUMAN	NA	NA	NA	5652610	1478120	1920200	1912726.5	1060800.85	1253816.65	2639800	2123465	2497760	2663906.5	601021	756655	4448590	2647405	2155335	889705	NA	2257400	3656655	6068275	6408215	154067.5	358648	160545	NA	NA	NA	522730	2034148.5	NA	2766843.55	4269852.65	4020372.7
SEILDGNQL	sp|O75534|CSDE1_HUMAN	NA	NA	NA	5615805	4344560	5315465	6504285	4040125	3444550	6186360.5	6030347.5	7601535	3850260	4180099.5	2543164.5	5617590	6978817.5	6692235.5	2020729.5	1720010	2856749.5	3288480	12641655	6757235	1108551	1764460	1137589.5	296629	390920	NA	375993.5	691209.5	327350.5	9448840	16048610	12396130
GETGLGKSTL	sp|Q14141|SEPT6_HUMAN;sp|Q6ZU15|SEP14_HUMAN;sp|Q92599|SEPT8_HUMAN;sp|Q9NVA2|SEP11_HUMAN;sp|Q9P0V9|SEP10_HUMAN	NA	NA	NA	5509034	5690738.45	5464966.9	4673727.15	4999945	5071330	4342930	4559625	4463450	2648665	2939072	1665210	1922805	1436039.5	1304555	3124270	5601220	3595765	5676375	2161427.55	5057960	1904605	1496540	1391825	431677	557821	439624	1847304.5	1213580.5	1215542.5	3843312.9	3912595.15	3765940.75
KEDPTSFRL	sp|Q15437|SC23B_HUMAN	NA	NA	NA	5504530	5558945	5938675	3178442.5	4064603	4002699	678167.5	580395	539118	20537035	22726830	19356150	5570853.5	19178620	16421405	7007485	5818883	7571768	6512008.5	11608160	4423621	2379795	6065090	7930195	689937	709214	919548	7619460	17516825	15350829.5	6987630	6152065	7287325
FANGRSTGL	sp|O94805|ACL6B_HUMAN;sp|O96019|ACL6A_HUMAN	NA	NA	NA	5483670	6357185	5893330	6912800	7128850	6791570	532844.5	512457.5	774633.5	3559225	2502959.5	1929700	4756375	4017290	3777040	569908	1005130	1274510	5345165	5103240	2362075	952388	604950	619022.5	246876	262113	228164	156262.5	63756.5	NA	7462890	6475525	6897515
GEVPFNHEIL	sp|Q7L5N1|CSN6_HUMAN	NA	NA	NA	5464425	4827085	5953770	4337425	3689745	3822905	7838975	6867645	5315600	1951490	1197181	779755	3223130	580300.6	440798	496358	648697	855236	2453230	592550.5	555750	NA	NA	270236	NA	NA	316971	NA	NA	NA	3334320	2456020	2495500
YELPDGQVI	sp|A5A3E0|POTEF_HUMAN;sp|P0CG38|POTEI_HUMAN;sp|P0CG39|POTEJ_HUMAN;sp|P60709|ACTB_HUMAN;sp|P62736|ACTA_HUMAN;sp|P63261|ACTG_HUMAN;sp|P63267|ACTH_HUMAN;sp|P68032|ACTC_HUMAN;sp|P68133|ACTS_HUMAN;sp|Q562R1|ACTBL_HUMAN;sp|Q6S8J3|POTEE_HUMAN;sp|Q9BYX7|ACTBM_HUMAN	NA	NA	NA	5422035	5217320	4437275	2242779	1894217	1982274.5	46310.65	28491.8	23740	1232636	735972	516082	111536	NA	479122	188483	59344.4	247272.5	1623680	3587431	2085195.5	NA	439826	583966.5	327437	234325	218221.6	NA	NA	NA	3194215	2701631	2611555
GIPPAPRGV	sp|P0DMV8|HS71A_HUMAN;sp|P0DMV9|HS71B_HUMAN;sp|P11021|BIP_HUMAN;sp|P11142|HSP7C_HUMAN;sp|P17066|HSP76_HUMAN;sp|P34931|HS71L_HUMAN;sp|P38646|GRP75_HUMAN;sp|P54652|HSP72_HUMAN	NA	NA	NA	5421790	6815655	5966615	3140135	3118080	3302390	55948	75752.5	NA	11045650	10929200	3516065	844418	462598.5	362011.5	992795.5	1289410	1072530	1506080	609845	1111495	127490	117242	76437	NA	NA	NA	NA	198667.5	245136	1681665	859610	1476300
IEMNEPVQL	sp|P12004|PCNA_HUMAN	NA	NA	NA	5419974.5	5032787.5	5673795	3886635	3279206	3529350.5	3259509.7	3369794.9	4946402.5	8251096.5	4334571.5	3648981.5	10417209.5	6799199	6738609	518131.5	521670	862655.5	2687107.75	5295649.35	3576846.6	123489.5	822520.2	738187.9	253417	188971	344469	815195	NA	97543.5	5646835.45	6763510.3	6506614.95
AEANHFIDL	sp|O15294|OGT1_HUMAN	NA	NA	NA	5407587.6	5152796.8	4372689.6	3852006.25	3187061.8899999997	3017597.4	8296420	10670000	8431275	7793125	6010605	4165315	6694080	7970975	6291955	1724405	2572960	998513	3984505	5653161	3561410.1	NA	670404	663524.5	95053.8	144879	158248	NA	50640	NA	4047827.55	3074171.7	3916946.45
ALGPTGRGV	sp|O15270|SPTC2_HUMAN	NA	NA	NA	5381225	5187715	6022130	13140400	13818400	13472950	5319925	3597620	3566945	6387585	6121155	4118505	7505835	6441185	6522120	2386100	3608730	2383985	14722200	10627385	19790500	1810055	1128840	1292490	371829	386758	277169	1736824.5	1053164	3526420	8806950	7939805	7968350
FLLPHSSRL	sp|Q9NR34|MA1C1_HUMAN	NA	NA	NA	5374456	5426640	6098760	1777142.5	2230649.5	2223562.5	4924700	4852945	4619278.5	14457865	17085165	9130648	8063357.5	8491670	9399980	31469023	27763190	31218054	1897525	2156215.95	1382942.5	606660	8545550	15832275	16918830	19292080	24435500	24558789.5	57314589.5	53492600	601412	364979.8	482943.75
REVQTNDL	sp|P61247|RS3A_HUMAN	NA	NA	NA	5356355	6871940	6281010	13130000	12671600	11359600	96902.8	78421.5	92139	3775295	2599205.5	2086060	3654230	3052795	2842840	2447960	2615020	2192605	7246015	4722325	8773995	23743219.15	17171700	15464800	1179150	1850820	1444070	19839980	9330450	9836885	6345801.2	4785752.5	6184527.25
TVLERVEGA	sp|Q9P0T7|TMEM9_HUMAN	NA	NA	NA	5340965	5515110	5741850	6821360	9224265	8001700	13020450	11093915	9447115	6317065	4227925	3845655	8632185	7126970	5245530	7276385	6400630	6952645	4080955	11003755	3486625	1376220	1250840	959200	NA	NA	303211	2794745.5	1622762	1336791	7010808.75	5966312.35	6612858.85
KEVNFTSEL	sp|Q9ULW0|TPX2_HUMAN	NA	NA	NA	5328413.35	4373578.4	3587935.55	4224128.1	5001930	4218046.9	6643830	6987250	5344567.5	15060624.25	9740850	5807518.6	10544845	6913103.65	7268765	3400654.95	3123030	3752629.5	2715768.7	9152719.25	2456194.5	1631670	4724130	4957265	407663	420555	517939	1461703.5	4094425	4160465	9252514.6	8611484	8852260.9
REHVEAIKI	sp|O95229|ZWINT_HUMAN	NA	NA	NA	5289628	5132807.5	5601162	10485152	13973100.5	16136467	15481350	14697821.7	13858127.85	15194009	17556857.5	14537870.45	27058350	29474700	24583693.4	19809300	22696286.3	22487950	15371573	17440734	15452983	3479092.65	5153114	6614649	518605	584155	695680	38334600	32993185.25	34388900	9475258	7904793	8974576.5
LLPPPPRVGG	sp|P08648|ITA5_HUMAN	NA	NA	NA	5281115	5547815	5597920	5227195	5390425	5225250	3864350	3399225	5412140	5978160	4233850	3176830	11700800	10419320	11934555	4920645	9001790	2798065	4751620	2858125	2766410	249839000	193537000	228588000	206535000	208070000	193152000	2598085	13379755	8264010	1695705	2052900	1905130
GALGGSRAL	sp|O43524|FOXO3_HUMAN	NA	NA	NA	5262500	5387620	5182815	3317915	3217765	3803010	247033.5	242091	252922.5	4843030	5626490	4139620	967917.5	907166	654341.5	2869485	4081140	3518215	2794835	847109	2337395	757858	556312	554145	371760	456539	406832	629712	247928.5	303404	1796830	1549360	1861635
HETVTIEL	sp|P62314|SMD1_HUMAN	NA	NA	NA	5252221.5	5747191	5220548	2691176.95	2565333.5	2313225	367754	120612	365210	7992117.5	4480105	2884620	1172483.5	743469.5	711247	1866105	2634180	1263280	714139.85	1427259.5	1218425	445165	1819836	3047756.95	571148	499945	613370	488169	1690530	928394	1228767.25	1983124	1342655
VADERTRIL	sp|Q99758|ABCA3_HUMAN	NA	NA	NA	5250647	4657829.300000001	4587045.3	3486306.7	4072859.6	3700365.2	391724.5	706098	682980	8492020	7856670	5547340	7335720	6652660	8284800	2383685	1978110	2321590	4880415.1	5428122	3195114.3	828783	777401	765042.5	NA	55737.7	32937	2778610	1992350	2461495	3552386	3038044.5	3636778.5
NLDPAVHEV	sp|Q9HCN4|GPN1_HUMAN	NA	NA	NA	5247985	5372310	5357370	6529435	7206885	6242450	6536765	7821055	7972000	4954690	4305525	2890470	2656050	2778835	1826320	2124950	2585930	2216845	7405665	6864915	4207030	250041	206901	126312	75217.1	86033.8	NA	1107350	757844	1244476.5	5308210	4684225	4843865
AESHPSSNLL	sp|Q10567|AP1B1_HUMAN	NA	NA	NA	5239455	5513320	5693340	3650115	4030260	3796515	3622755	3380035	4537855	1386755	700086.5	569685	1661250	1805370	2885330	3956300	2186480	2435015	2800295	2767660	3087115	1218565	1026110	943796.5	70421.4	115224	105772	1515363	311319.5	173514	2550945	2828295	2253470
SIDERMKKL	sp|Q13561|DCTN2_HUMAN	NA	NA	NA	5237207.5	4790049.5	6159097.85	1043583.7	890801.75	975837	1290006.6	1111310	2013974.5	7769207	7059445	8386265	3077210	1282119	3380670	3375211	4672544	4057455	1468402.5	1041719	593098.8	1936135	1839510	1938021.4	79100.9	69234.2	131614	2406343	2422370.5	3874168.5	1009027.5	816432	894862.95
YTIPPGHQV	sp|Q16850|CP51A_HUMAN	NA	NA	NA	5212865	5179315	5387545	7368790	9936530	6704200	609466	510990	644623	2238060	1261830	461626	4379680	2092925	2767485	1171559	1379700	816266	2059376	1918210	5687380	1548045	1830400	1663170	703814	587727	482290	439490	NA	264671.5	4902810	2788390	5299070
LEHVPDTVL	sp|Q8N3Y1|FBXW8_HUMAN	NA	NA	NA	5197305	5028090	4998850	3623555	4163700	4486185	2704295	2558125	6408660	2731500	1930914	1555485	2776220	1492950	1544770	1655310	1767080	1582855	3320442.5	4294330	4165430	250071	866445	862504	139001	113158	116908	NA	748786.5	193884	4763660	5227665	5500080
ALSPNNHEV	sp|Q92747|ARC1A_HUMAN	NA	NA	NA	5184076.8	6313380	5632500	21270422.3	21118347.2	24274215.05	25749450	27272750	25946600	11738140	9772495	9355585	3424410	3730740	5789050	2910265	3319590	2398985	21840950	11815800.5	14950650	4433820	2817020	3095875	261031	354521	264799	3620105.5	1320654.5	407827.5	12668427.1	10121509.5	12239954.8
KINEAIVAV	sp|Q9Y224|RTRAF_HUMAN	NA	NA	NA	5177377.6	4755171.949999999	5072838.4	8426132.8	5801537.75	4375513.55	3897355	4275815	4516610	6250495.95	2352640.55	2880310	2653625	2841745	2648620	3292305	6243630	1903615	5029625.25	4750799	4008211.55	803482	1429840	1435830	208427	212410	288860	203344	1405539.5	1549128	7677699.75	8535689.5	8310910.5
GEVPFNHEI	sp|Q7L5N1|CSN6_HUMAN	NA	NA	NA	5174693	3959606.25	3753212.5	3200090.55	3629330.8	4220348	2197830	3263380	1810865	11965900	8887955	5795983.5	4223945	1527020	2101020	5223515	5351190	4627110	1077418.85	2096113	646859	1366880	2203120	2633015	466886	531849	727827	2417175	8244690	7397545	5592507	4975204.5	5509855.5
KEAEKSPQL	sp|Q9P2S5|WRP73_HUMAN	NA	NA	NA	5173740	6168415	6964290	8694075	9794575	7664160	9937500	8517620	14668800	9363195	8099165	5337738	14347950	22185250	15136950	6435745	8136650	4815790	14927350	13050135	11060850	1947840	1522820	1193660	84534.2	73877.7	54676.3	2075200	2168410	2848865	7805850	9483590	9032405
KEGLPTRAL	sp|P49454|CENPF_HUMAN	NA	NA	NA	5141050	5943360	6411970	9809600	8955860	9565285	3499240	3090010	3173610	6582900	3386845	2487630	4053295	4412055	3587370	6558235	8793630	6044285	9649680	6907340	11979050	7599230	6981170	6446455	1266680	1364760	1436700	20438625	9314435	8364755	7746860	10481950	9726190
SMSADVPLV	sp|P12004|PCNA_HUMAN	NA	NA	NA	5135705.95	4095335.9	5387305	10452105	9132595.45	10626595	14255545	11555375	10958565	8424640	5552737.5	4202483.5	5452610	4781075	4653700	819922.5	778665	687084.5	10461012.05	16538864.15	13115390.85	NA	NA	443416	NA	NA	NA	17088.4	68168	NA	13607633.5	18974838.5	17614763.5
KAMELIREL	sp|Q14691|PSF1_HUMAN	NA	NA	NA	5131352.2	5695955.5	5995544	2478629.75	3382151.45	3512418	5378315.1	5294147.5	4504851.65	3955604.5	4551749	3849107	5947445	7367135	6469843	2950545	2847280	3227836	2707734.5	2279773.65	3103793.7	NA	414501.4	497822.15	NA	NA	NA	623401	1325648.5	1270825	2337767	959669	1489003
REPVQLETL	sp|P62314|SMD1_HUMAN	NA	NA	NA	5125415	5410205	5392370	2523555	2711440	2878275	297268.5	279760.5	322033	2354100	1620728	1108745	594617.5	561973.5	483629.5	925848	1044130	931836	2858055	2096420	2637000	337206	820370	1064825	NA	NA	206720	354877	443492.5	520915	2072260	2258370	2455755
GAVDPLLAL	sp|P52292|IMA1_HUMAN	NA	NA	NA	5118560	5712236.5	2183254	3928460	13909814	7425900	2188066	1077917	8223361	561395	526383.5	NA	24899.75	NA	161373	250639.5	NA	NA	1178939	1678326.4	170535	NA	NA	107167	348289	133533	132041	NA	NA	NA	1467293.5	96817.9	192784.95
RENGQEILL	sp|O14647|CHD2_HUMAN	NA	NA	NA	5098140	4190930	4443025	4401655	4166315	3724175	300779	326616.5	549435	2196615	4045420	NA	3177605	3065580	4377275	547767.5	568446	722008	5241090	5295030	5126160	329685.5	1017360	938204.5	208479	198083	348583	123030	246505	142487	5359275	4856130	5665390
IEYAKPTRL	sp|P14866|HNRPL_HUMAN	NA	NA	NA	5094539.5	5645636	5446624	4117436	4957624.5	5456049.5	10120534	9524594.45	10250336	11018031	14492471	12307703	7349003	8310849.5	6743027.5	13770419	13296758	13042650	6710116	3879992	6324858	888306.3	808762.8	1045804.25	353227	361895	346725	8184190.5	7613757	8313030	2774252	2735663.5	2954988
KVGPVPVLV	sp|P60468|SC61B_HUMAN	NA	NA	NA	5084633.5600000005	5291375.045	5453843.385	9435334.4	7905334.45	9312108.5	6417300	11466880	2723475	4175900	4072715	2052040	1232950	752255.5	948742	4764215	7599420	3464945	3051890	1407306.25	3920510	NA	657299	692003.5	208578	205968	240510	68859.5	940580	1172351.5	5130980.4	3807171.35	4191087.5
AAAPGSRSL	sp|A0A2Z4LIS9|FXO3B_HUMAN;sp|P0CG31|Z286B_HUMAN	NA	NA	NA	5081845	6773435	5965335	6475655	5981320	5213180	1546010	1521161.5	1077397	2834855	2571404	1752330.5	733635	1172895	1236042.5	1318715	1523110	1129420	4508450	1889126.5	2752400	878220	592150	636418	344605	564932	NA	294511	139794.65	NA	5197045	5866610	4587275
GESAVGKSSL	sp|P20339|RAB5A_HUMAN;sp|P51148|RAB5C_HUMAN;sp|P61020|RAB5B_HUMAN	NA	NA	NA	5078154.95	6073780	5701860.55	7999600	7530193.85	6405275	2810420	2554780	2539465	3613320	2415500	1792985	2599685	2410090	1757185	4427435	5617580	6720655	5894480	4615894.8	5624570	2314475	1696980	1497040	140344	235649	224042	4279520	2713955	2335535	5345623.25	4546884.75	5495854.8
AAAAAAAAL	rev_sp|A6NKL6|T200C_HUMAN;rev_sp|P36897|TGFR1_HUMAN;rev_sp|P43694|GATA4_HUMAN;rev_sp|P78414|IRX1_HUMAN;rev_sp|Q14549|GBX1_HUMAN;rev_sp|Q15904|VAS1_HUMAN;rev_sp|Q2M3V2|SWAHA_HUMAN;rev_sp|Q504T8|MIDN_HUMAN;rev_sp|Q6ZNJ1|NBEL2_HUMAN;rev_sp|Q8NBZ9|NEAS1_HUMAN;rev_sp|Q96T25|ZIC5_HUMAN;rev_sp|Q96T25|ZIC5_HUMAN;rev_sp|Q9H4Q4|PRD12_HUMAN;rev_sp|Q9H6B1|Z385D_HUMAN;sp|O00358|FOXE1_HUMAN;sp|O14654|IRS4_HUMA…	NA	NA	NA	5065390	3990505	4141240	3203675	3026900	3206935	841616.5	471937	248389	1957365	923091	610395	2121100	2926830	3057315	2165280	1916470	2976065	1784510	5094575	1922185	13673700	10016400	9127445	6635920	6584860	7366710	2240270	612641.5	132603	2966370	3724770	3354345
TTFPRPVTV	sp|Q15233|NONO_HUMAN	NA	NA	NA	5027440	5492725	5447990	8132190	9463555	8699440	14678900	11716295	15443950	3717260	2946365	1516075	3189575	2067825	4354765	4855335	5887840	3987030	4020650	3784095	2568835	1152375	1973300	2074750	228796	NA	NA	266134.9	573140.5	591317.5	3576925	4434775	4206535
KITEDFRAL	sp|O95864|FADS2_HUMAN	NA	NA	NA	4988326	3124592.5	3040794	977332	925989.5	772975.5	10100.45	128308.5	330404	5373705	6356454	3729696.5	731885.5	795776	405545.4499999999	10471559	8640030	3442724.5	445967	442405.4	477717	377066	962734	1092709	76785.1	529270	1035890.7	NA	3403350	3614941	352005.5	284991.5	302756.5
IEEPSAKINVL	sp|O75643|U520_HUMAN	NA	NA	NA	4952235	4464455	4949780	4910985	4271050	3589535	408219.5	337027	401400.5	4131840	1852765	1782380	2443345	2073985	2243160	11330190	7668790	16175150	4357680	5722920	4070345	476970.5	1424780	1649835	397661	387542	451181	935285	2674300	1368153	5846005	6484585	5703325
LLMTSLTES	sp|Q6UXK5|LRRN1_HUMAN	NA	NA	NA	4900007.08	3528483.6500000004	4202760	4070330.545	2724001.8	4321720	2964973	5450331	530508.5	4302423	3115494.15	1479403.95	190529.5	67843.5	281278.5	2137651.5	3010093.8	2614160	1009565	5661276	1421908.95	56861165.5	161984800	206616060	194678570	165195850	175748610	3247610	7196632.5	4865135.5	6669715	6886489.5	7460609.5
EETQPPVAL	sp|Q8NC51|SERB1_HUMAN	NA	NA	NA	4888480.5	4764285.5	5351590	933582.5	742201	713452.1	1260976.5	1035777	835951	2726783.5	1399836.5	944015	735450	552405	824538.5	2711520	2670400	4260570	459263.8	874924.5	246815.5	329819	789894	100041	168275	130733	271659	NA	2293650.5	1542274.5	655757.5	1245690	1029404
FAVPENSSV	sp|Q9UHD9|UBQL2_HUMAN;sp|Q9UMX0|UBQL1_HUMAN	NA	NA	NA	4884318.5	4478115	5002995	3167645.5	2324979.5	2469332	140059.5	240863.5	127706.5	920166.35	101620.5	89500	NA	NA	NA	380969.35	NA	18433.95	1544596	5060707	1492479	1029459	1174366	642526	NA	NA	NA	NA	NA	NA	4047996	6850621.5	5783276
MQYPGRSL	sp|Q9GZR7|DDX24_HUMAN	NA	NA	NA	4867920.75	4971421.3	5803065	1038490	1134757	1346415	1499050	1327935	1472870	2313345	1405767	1086970	1274820	1568255	1084329	689004	673744	549576	689353.5	542725	520020.5	2982255	2528268.4	2713959.45	669235	564471	494725.4	NA	NA	NA	722805.4	710853.5	698083.55
AEINNIIKI	sp|P11388|TOP2A_HUMAN;sp|Q02880|TOP2B_HUMAN	NA	NA	NA	4864758.6	4557998.65	5454215	4951078.675	4680650.8149999995	4406980	8838400	6690180	8223585	4927435	3852035	1494565	4110265	2341740	2690835	3457875	3795670	4934805	5123645	3650730	5776275	NA	450294	606150.5	306494	251125	463452	72382.5	537660	369391.5	3019815	1525460	1747975.1
SSAVPGTAL	sp|Q9Y4B4|ARIP4_HUMAN	NA	NA	NA	4858304	4055545.5	4281898.5	4829662.5	3967045	3762620.5	798004.5	738337	866200.5	1038310	219221	204611	192219	NA	16122.8	NA	NA	303844.5	1950237.5	6909401	2300119.5	429389	537169	260905.5	NA	NA	NA	NA	NA	NA	5505501.5	8248547.5	6875575.5
KEIEKDLRL	sp|Q2M389|WASC4_HUMAN	NA	NA	NA	4857809	4588620.5	5141223.5	3669471	4424653.5	5995426.5	11024350	10002740.1	9788895	8093541.5	8831000	6708546.05	8042349	15348050	60942	9188334	9009551.2	10718487	9124071.5	11957964.5	10074351	535095	885174.8	986597.3	87248.5	140107	158185	5779376	3611935	6452670	4330528	3795167	4096096
REGDLLTKERL	sp|Q7L576|CYFP1_HUMAN;sp|Q96F07|CYFP2_HUMAN	NA	NA	NA	4833260	5833005	5841545	2760130	3321110	3248050	298692.5	308831.5	485368	3112340	2387374.5	1417630	1487000	763731.5	656509.5	2220995	3573950	1933590	2223170	982075	2304265	950231	1618390	1543475	382703	333745	347774	1358178	873549	1121783	2252775	2033930	2326425
REDYPQKEIL	sp|Q9ULI2|RIMKB_HUMAN	NA	NA	NA	4818105	4663665	4714600	9214130	9685835	9655255	2447502	2657496	4485450	3608860	2295356	1174371	9390170	9283550	8657245	5528900	4172100	4894895	9819845	4864598	7841840	578811.8	867730	860805.6	154974.9	105255.4	94002.9	2167250	1526384	257072.9	7967470	7347505	7093255
FIAPSGHGL	sp|Q16181|SEPT7_HUMAN	NA	NA	NA	4809120	4985185	4780775	911202	814292	915952.5	312406	351401	323025.5	2082665	1759768.5	1410510	211604.5	346140	157125.5	2247735	3876990	896651.5	632721	323749	624580	651555.5	810490	1018844	307899	278689	294013	277985	208474	103240.5	1270070	1127450	1299230
RLAVYIDKV	sp|P20700|LMNB1_HUMAN	NA	NA	NA	4789153	5108126.5	4188408	12517375	15146175	13129025	5467800	5159056.5	5620940	5760810	5735550	3505390	9245170	6640055	6526840	2672290	3234875	2879611	10654240	8211070	8474770	268815.5	1017987	1674307	343284	343650	360412	738586	1508171.5	1145575	10028529	8954917	10501761
GENSRNSIL	sp|Q7LBC6|KDM3B_HUMAN	NA	NA	NA	4786100	4958685	4549375	3471010	3167210	2657160	NA	7952.45	NA	5464720	4601485	2248185	5053830	2378940	3659070	2841820	2934850	4253185	4366105	4464070	3532325	1976185	1601010	1485885	184307	190128	162792	2757580	1640490.5	1383725	3566595	3582785	3501840
SAAGPGFSL	sp|P21127|CD11B_HUMAN;sp|Q9UQ88|CD11A_HUMAN	NA	NA	NA	4754456.15	5545577.5	7289240.8	2167599.2	1314493.15	1011965.85	446565	506355.5	593979.85	998911.25	497195	253439.5	133172.5	53585	154196.85	588838.5	231978	1351945	996818.65	1858627	618362	1088446	3809600	3984045.45	646359	656794	550538	NA	107474	NA	2684018.8499999996	3452672.75	3008879.95
GEAPVPASV	sp|Q15637|SF01_HUMAN	NA	NA	NA	4727132.5	3582424.5	3771752.5	2046465.5	1558524.5	1247402	393937.5	383223	499245.5	1920471	528388.5	422640.5	365031.25	333414.25	207377.5	3351170.5	1609228	3616068	860962	1932691	996362.5	593398.4	475215.5	188041.5	NA	NA	NA	4400417.5	936573	323068	2408425	3870519.5	3055074.5
NMVAKVDEV	sp|P62906|RL10A_HUMAN	NA	NA	NA	4714785	3830260.95	4493395	10608822.1	13053787	17429450	27520095.9	22456413.7	23835578.5	2636175	2179785	1608085	5605190	4630777.6	4785585	369037.5	436151	391988	11024354.5	8333492.65	10402269	966346	872998	669355.5	75357.4	55051.7	82408.2	90172	NA	35460.65	7043591.15	7034787.45	6221015.25
AEFPLDPQL	sp|O43143|DHX15_HUMAN	NA	NA	NA	4706645	4125930	2122681.5	1666025.5	1637787	883697.5	876622.6	834104.5	866687.1499999999	3123423.5	2120889.7	1230575	469715	NA	NA	952288.5	451877	744336	1273315	1994176	309586.8	NA	83423.3	105086.5	73634.6	NA	NA	NA	NA	156091	2019241.5	771948.5	630588
KETTIDGEEL	sp|P52732|KIF11_HUMAN	NA	NA	NA	4686705.9	4142415.55	4494760.35	4575979.5	5219560.449999999	5259027.85	4052615	4466505	5988610	3244375	1995480	1740105	4480185	4563465	4686085	1610025	1035630	1612400	5771060	11872789	7232595.5	338568.5	348400	147448	34537.7	45515.7	63862.6	2217069.5	588417	92147.5	5497990.6	5531681.550000001	5215226.7
KEEMGIGGVL	sp|P53396|ACLY_HUMAN	NA	NA	NA	4663500	4890285	4741310	5564857.3	5673314.25	6400385	6632770	6255415	7695758.15	4022760	2743645	2131385	3464385	2598605	3620100	1194880	1859880	1198625	4976590	4368565	4446089.5	31324.45	555706	545681.5	133946	146385	149326	NA	204886.75	101731.5	4915595.5	4614495	4736525
REIGGIKEL	sp|Q7Z3T8|ZFY16_HUMAN	NA	NA	NA	4657750	5240555	6010900	6229205	7121820	7327955	1302770	1445055	1376780	6243950	3980890	4861635	8547145	8458850	5238190	3239650	4102010	2103790	9483195	8479790	10594950	6088035	8839000	8840580	1255090	1119690	1059220	10239570	5098490	6922435	8567310	9901395	10686215
VAEPNRRVL	sp|Q15345|LRC41_HUMAN	NA	NA	NA	4644654.5	5782662	5045259.5	12462377.5	11535566.5	12587945.5	22707600	22563300	18522050	8522180	5991620	5437435	10754770	7293190	10612080	1824110	2694790	2149375	13698969	2155296.5	8775729	1705566	934865	1581310	236102	521739	430599	263654.5	724436	549586	10623054	5678230	9291492.5
SEISSATKL	sp|P46100|ATRX_HUMAN	NA	NA	NA	4635530	5250720	4939870	5853465	5862250	6283625	242590.5	326353.5	388411.5	5316095	3464035	2584110	1150780	851335	670164	1684180	3623420	1299670	4409785	2489875	5370055	1944645	1408290	1289810	229782	209632	192981	929721.75	324726.5	298722.5	4276105	4280755	3550370
AAEDAIRNL	sp|Q9BQ04|RBM4B_HUMAN;sp|Q9BWF3|RBM4_HUMAN	NA	NA	NA	4634705	4788285	5237400	1436260	1368970	1499765	149727.5	174850	225895.95	2531080	2249675	1418605	1062806	605413	501322.5	2025290	1890190	1621360	904521	1281067	792891	1182635	992708	1015891.5	242350	178398	222487	228455.5	249911.4	408447.5	839575.5	1161740	984436.5
HEEQKSVRL	sp|Q9BRQ6|MIC25_HUMAN	NA	NA	NA	4605945.85	5013188.199999999	4971779.4	5460446.800000001	5391517.8	6351208.75	1745270	1875655	2290975	5455595	6409485	5595870	5836835	5974165	6098915	5166600	5476470	6224085	6218280.3	6650810.45	4037448.1	821610	699456	782695	NA	NA	144631	3238005	6101130	8322675	2960679.75	2853757.2	3202593.8
RLNKVISEL	sp|P05387|RLA2_HUMAN	NA	NA	NA	4565626	5058290	5245040	2958302	3743684	3044429.5	NA	NA	NA	2664925	2329494	1554919	3121904	3517456.5	2879003	6501860	6593200	5559620	2927121	2500825	3082870	678988.5	2183227	4483915	729221	1656253	13393736	8661833	6631895	6546171.5	2145371	1589080.5	1811188.5
REIEGRAIRL	sp|P19338|NUCL_HUMAN	NA	NA	NA	4562463	4653698.2	5201817.85	4199580	5672373.25	6402270	2766635	2819890	2371865	7695425	8946190	4611920	9135530	5609390	4797335	1046393	1506970	1019530	10803950	5428465	11189400	105199.5	365266	394687	98658.4	140085	164464	262652.5	133649.5	185552.5	4272462.7	3162259	3817514.2
SEDRRQDLL	sp|P58107|EPIPL_HUMAN;sp|P58107|EPIPL_HUMAN;sp|P58107|EPIPL_HUMAN;sp|P58107|EPIPL_HUMAN;sp|P58107|EPIPL_HUMAN	NA	NA	NA	4552370.45	3128587.0999999996	3605364.85	2726448.85	3219144	4724440	4292565	5361805	3557765	4962525	3724656.5	2739905	5245920	3470815	5238495	7318780	4137510	7950285	1423955.7	1644480.55	1344229	1360500	1189150	1311550	NA	NA	NA	6513930	4360070	4768875	2412791	1863854.5	2296908.5
GQIEVVPEV	sp|Q92576|PHF3_HUMAN	NA	NA	NA	4534960	5262700	5904885	9387385	11352505	11655585	6705440	5549348.5	9545598.5	8646430	5542936.5	6543713	1832605	1662718.5	1304777.5	1005784	1362080	2199153	7477354.5	7958960	8100345	NA	268084.2	198825.55	NA	NA	NA	NA	486097.5	198905.55	7032250	10777350	10497400
SVAGKIHTV	sp|Q9Y6Q2|STON1_HUMAN	NA	NA	NA	4525785	5620665	5610460	10592300	9160730	12103850	13138130	15414150	11924550	4295720	2909515	NA	3600265	2911230	2723705	2321035	2060800	2069655	12626500	8956245	13453200	1309080	895896	903391.5	NA	189271	NA	2130904.5	924131.5	1308844	6681500	8509950	6980010
EEEPGIHSL	sp|Q9Y4L1|HYOU1_HUMAN	NA	NA	NA	4502550	4247415	4177170	NA	140882	67833.5	NA	NA	NA	10470140	6937980	4867841.5	60263	307736.5	39637.55	302586	333797	177482	656940.5	493130	621488.5	120149.5	192578	107315	NA	NA	NA	369693	142059	174983.5	417349	494947.5	449968
REFPEAEAL	sp|Q8TBP0|TBC16_HUMAN	NA	NA	NA	4497270	4238175	4251310	12267921.95	14440114.75	14478117.25	636344	601614.5	860189	10394805	6711715	3394340	5346390	6834725	5395475	2912920	4854870	2508410	8221080	6404969.8	5602016.6	1530270	2757520	2641365	NA	NA	NA	1769061.5	3594590	2754105	16447955.3	15530763.4	18981325.05
GEIVTEEHL	sp|P46821|MAP1B_HUMAN	NA	NA	NA	4487350	4774160	4643590	3775590	3893520	3815585	3048120	2861945	2237275	4649265	3920760	1927585	974634.5	904330.5	874733	1014078	813846	844664.5	4668250	3885955	5446100	208753.5	295204	144867.5	64594.4	68156.5	77882.1	318972.5	137531.5	167312	4450950	4276090	4093605
GEISTIDKV	sp|P13674|P4HA1_HUMAN	NA	NA	NA	4458625	4611640	4180355	971177	872368	718262	1010479	1060145.5	1042045	2326260	1752497	727920	561979	400779	366786	532568.5	636096	668235.5	2117820	1172021	1965110	308022.5	265232	175676.05	33395.1	31538.6	NA	103882	NA	72817	2157145	1774605	1824895
GEGGSFGEL	sp|P10644|KAP0_HUMAN	NA	NA	NA	4453235.5	4378611.5	4866440.5	1991104.4	1243690	1279329.15	126621.35	82966.75	130145.1	1156897.95	391967.5	234265.5	307665.5	447946.5	109653.5	2559380	614243	3878360	1871515.1	3931670	3291560	615980	900126	909781.5	231392	214633	235292	2214100	1420650	1456958.55	4247030.050000001	5814568.75	5028211.5
SEEPPGTEL	sp|Q96T21|SEBP2_HUMAN	NA	NA	NA	4440790	4077040	4590495	2284298	2098509.5	2075267	2104959.5	1952412.5	1620849	2434575	980916	609955	775780	1050628	1342688.5	2457984	2444300	1637692	2530757.5	7276413	2702430.5	746431	757987	306868.5	NA	NA	21027.1	976695.5	153580	96812	6399070	10683795	8290245
TLPPESTQV	sp|P49366|DHYS_HUMAN	NA	NA	NA	4423190	3418930	4419970	3428273	3319016.5	3479114.5	NA	NA	NA	2591270	1111810	1091575	2085540	1436305	354522.5	1693495	2045610	1747705	1799974.5	3485920	1608579.5	NA	NA	NA	NA	NA	NA	NA	283505	548180	3245870	4548450	4136265
KEVDPSTGEL	sp|Q13501|SQSTM_HUMAN	NA	NA	NA	4422770	4922985	4722355	1410029	1363537	1094853	635984.5	668484.5	679409.5	1123740	546244	388353	1277445	1025152	1066247.5	498814.5	168892	452226.5	2509310	2114360	3259775	320464	290568	175896.5	NA	NA	NA	737622.5	103168.5	15150.75	2012355	2450345	2089440
AEFDTPGHTL	sp|P06865|HEXA_HUMAN	NA	NA	NA	4414295	4866950	4382805	2685495	3523245	3173685	5944900	5724435	8167350	9010235	6642340	4599490	4009580	2666650	2345820	716400	1014870	586992.5	3834335	4705400	4622240	515318	492050	480110.5	41960.5	55020.5	39387.2	79887.5	97095	53254.5	2343180	2636775	2702540
REEPSNPFL	sp|Q7LBC6|KDM3B_HUMAN	NA	NA	NA	4393900	4980320	4507790	4437315	3864305	4255995	1105105.5	1472615	1756445	4041260	3267050	1606425	2611065	2559280	2172340	793953.5	479058	739419.5	4623630	4023210	5278020	NA	567235	385313.5	NA	NA	105922	NA	308231	NA	3846820	3002755	3260305
SAMSNPRAM	sp|Q9UHD9|UBQL2_HUMAN;sp|Q9UMX0|UBQL1_HUMAN	NA	NA	NA	4384635	2741830	2895015	3249275	537361	972680	554286.5	39025.35	329418.5	134833	NA	NA	316670.5	422439.5	NA	137064	NA	551464	563796.5	595083.5	924620.5	1875920	1560900	689735	791514	572642	1025490	NA	NA	NA	3873849.55	2328248.35	4060390.65
AALFPGEEL	sp|Q13887|KLF5_HUMAN	NA	NA	NA	4382500	4569335	3547040	1215238.5	1003418.5	900029	457141.0500000001	455201.9	606845.6	1305558.5	719261.5	480874	NA	NA	NA	NA	NA	NA	583074.85	2150986.4	2022547.45	NA	259196.7	343422	12603.7	NA	NA	NA	NA	NA	1912969	1196194	767682
KLSEMSVTL	sp|Q12756|KIF1A_HUMAN	NA	NA	NA	4380878.115	4290630.2299999995	4662459.449999999	8581890.3	9087436.7	8212215	3335515	3871820	2420188	12270550	7781895	6349850	8931715	6677515	9710255	459920.5	531874	453970	3924495.1	5455490	2057919.7	97336.5	865173	676948	NA	92117.7	NA	NA	NA	NA	9086177.2	6969810.449999999	8887033.100000001
TAFPQRTEL	sp|Q8IWD4|CC117_HUMAN	NA	NA	NA	4367325	3595800	4515660	1291145	1408270	1553360	59859	82032.5	NA	3561105	2778290	1505930	959307	623029.5	661200.5	1977685	1619680	1457035	1144250	695108.5	545480	2082095	2197630	2261305	432712	413235	414741	NA	99490.5	145803.5	1331070	1444470	1559230
AEIPGVRSV	sp|Q96CN7|ISOC1_HUMAN	NA	NA	NA	4349830	4400320	4418610	2829065	2755060	2458560	628380	635649	555048	2584445	2989210	2741210	1313285	257031.5	328334	5946135	7005580	1722905	1991160	1124825	1809025	1700820	1504240	1425980	220539	NA	NA	196607.5	386573	452124	2096160	2491900	2341300
GELIRPTTL	sp|Q9Y6X2|PIAS3_HUMAN	NA	NA	NA	4336450	4727640	4767095	4619640	4214080	4826170	6731105	6644425	9739885	6336160	4692955	2472200	2535130	2775770	1837065	5046410	5687610	4585475	4560390	3967284.8	5678145	457834	872044	972267.5	222597	242581	313785	202036.3	690347	576133	4814708.765000001	5644740	5346797.7
REHDIAIKF	sp|P30260|CDC27_HUMAN	NA	NA	NA	4332143.5	4649171	4613999	5158229.5	6580981	6502694	2234155	2350350	1636590	9616539.5	9155236.5	9122331.1	17199900	17530550	17617200	8779335	7895510	9816710	7299906.5	9131730	6581846	364887.5	1517060	2350041.45	227911	206252	220173	17485600	15828350	16253950	5349975.5	3379405.5	3795758
HEGGPDSKL	sp|Q3T8J9|GON4L_HUMAN	NA	NA	NA	4324625	4036390	4134100	1901935	1661280	1456810	810756.5	1099121	574071	1038062	870037	702330	1342055	487086	565004.5	752547	891784	903793	2446175	916178.5	1805315	549363.5	392112	404080.5	NA	NA	82538.1	144431	364391.5	507457	3220270	3154135	2866365
REEVGNISI	sp|O60216|RAD21_HUMAN	NA	NA	NA	4316425	3806090	3127910	4110125	4854850	5068625	4374330	4218770	6737340	3935440	3015655	2220160	7148795	8578115	4928775	1902025	2814810	1527590	5418605	5181355	5846675	1523470	2516320	2565135	737227	409993	345829	342355	704197.5	655000	5897870	7512735	7258820
SQDPGTHVV	sp|Q9H8H0|NOL11_HUMAN	NA	NA	NA	4313815	5018275	4016565	932195	889272	809127	688138.5	719535.5	739213.5	3492560	2263005	1936670	1550055.5	1014354	818309.5	4192755	4780300	6702150	2398035	1570064.5	1806150	1907025	1509640	1444010	194236	257284	187289	3941980	1527750	1346180	1715795	1454030	1585950
GEAIDRSLL	sp|Q13620|CUL4B_HUMAN	NA	NA	NA	4298605	4019645	4344390	3902840	3700540	3304565	74681.5	106102.5	91918.5	5342310	5059665	4131335	1617420	1796205	1573735	1070741	1692360	805663	4041480	3061125	5006585	773801.5	1907900	2047940	275736	242792	368851	396987	660538	379240.95	2606040	2705325	2651695
RQFDHPHIV	sp|Q05397|FAK1_HUMAN	NA	NA	NA	4270998	4198781.15	4889843	4631728.5	5995242	5642604	16310350	18597037.55	18753583	8435148.65	7107573.15	6160599.55	18393285.1	15788050	19581150	5398740	5663050	4776420	6967198.05	9080285	4911445	611751	574885	713147	NA	68641.2	NA	4717865	3618840	4630365	3806719.5	3583876.5	3773024.5
EVFKAAAVPV	sp|O43837|IDH3B_HUMAN	NA	NA	NA	4258385	4122115	4131260	2548710	2963110	3269355	1323779	2335280	4535060	4611210	3455090	2850190	9045290	4822330	2998400	5442790	4637100	4994580	1048354	4508440	1611930	2084325	4494140	2810625	NA	NA	326069	1801795	5654220	1395550	5654820	6048360	6228160
RAMEGELGEL	sp|Q8N511|TM199_HUMAN	NA	NA	NA	4247777.1	3867503.15	4149975	2876005.25	3276812.1	2837905	74757.3	21200.9	42658.7	1034575	488037.5	346438	3712925	4011985	4239080	107313.55	109294	71597.1	1190780	1737604.5	1239516	39201861	105039590	111748510.5	54636530	61125640	67101830	453668	125058.5	107655.5	2985807	2855174	2916501
NEFIDASRL	sp|P26232|CTNA2_HUMAN;sp|P35221|CTNA1_HUMAN	NA	NA	NA	4240185	4977565	4989435	3324750	3155790	3112895	198398.5	196479	334013	2728350	2270390	1408175	1462635	1699660	1434075	3085925	3141320	3560020	1580635	2173910	1601290	1082366.5	3882500	4877110	577593	543898	768393	2024530	2355460	1072390.5	3061290	3382775	3162580
REIEGDLLL	sp|O43709|BUD23_HUMAN	NA	NA	NA	4239190	5370630	4437445	6701875	6527900	5712710	1306360.5	1125957.5	2795870	3492765	2763415	1089265	475536.5	412515.75	133824.5	156100	NA	913327.5	2939840	2481210	2418735	NA	565786	756691.5	145057	113811	176392	NA	NA	NA	6417730	2287135	3640360
GEHIIAGAGEL	sp|P13639|EF2_HUMAN	NA	NA	NA	4227725	3935030.45	3531767.55	6340544.35	7281776.050000001	6683988.7	1503470	1551130	1938255	2088640	1249615	994830	4640510	2991185	3192150	1930635	2179520	1978945	5374263.05	5847704	4643993.75	511173.5	852995	844828	317572	248121	398052	183059.5	307606.55	207321.5	7416334.4	8195627.5	8584133.7
GLGAAAAAL	rev_sp|Q4G0M1|ERFE_HUMAN;sp|Q96S59|RANB9_HUMAN	NA	NA	NA	4213955	3543010	2285015	1997740	1045080	1582400	297483.5	146380.5	293612	960240	591504.5	666996	520451.5	NA	842975	2030700	NA	605491	1394866	485449.5	1662885	314516.5	760683	492132.5	471384	689380	742874	NA	NA	NA	2795195	3988395	3308060
REVLPSTRL	sp|Q7KZF4|SND1_HUMAN	NA	NA	NA	4208671	4655313.5	4532529	4004127.5	4516121.5	4464814.5	272889	352841	587237	18175595	20111433	18292181	13457193.5	13032179.5	12379169	12949243	12054344.6	11665224.55	7503767.5	8432415.5	9340285	1331129.8	1698290	2289477	191331	330890	408778	21172520.5	20958840.5	20605150	4115705.5	3351429	3855782
SEEPAGQIL	sp|Q9UQ35|SRRM2_HUMAN	NA	NA	NA	4184110	4004025	4331530	3295870	2237097	2079253.5	360336	199462.05	356605.7	1699533.5	1228298	748689.5	1037263.5	956699	762802	1007670	1112570	1283333	2804949.5	6252884	3512000	471725	868691	408484.5	NA	NA	NA	NA	366749.5	431906.35	4099565	7731610	6225740
FQDPVPLTV	sp|O15164|TIF1A_HUMAN	NA	NA	NA	4181314	3804874	3273483.5	8221715	8650435	6816930	51114	56758	65053.7	2191943.5	1841062.5	617658.5	2056933.5	1597176	2248128	3266295.5	2477667	4774334.5	7386870	12247905	5730965	NA	491342	478215.5	125561.9	61934.1	121248	56534	354558	541550	10315045	7079330	4656020
RETHEIVAL	sp|Q00535|CDK5_HUMAN	NA	NA	NA	4180150	4701885	4464820	4496015	4712612	4642737	219079.5	235599	127924.5	12065515	14334025	12501035	12088510	11923656.5	12702180	2962245	4202000	4330185	5890525	7780611	5372605.5	1402003.5	2772325	2931605	302407.9	337254	445492	9865294	10644500	6746920	5360015	4538795	4790170
MLEENTNIL	sp|Q9NYL9|TMOD3_HUMAN	NA	NA	NA	4175090	4563435	6388050	NA	NA	NA	NA	NA	NA	NA	NA	NA	NA	NA	NA	NA	NA	NA	NA	NA	NA	NA	NA	NA	NA	NA	NA	NA	NA	NA	212150.5	NA	NA
ALLEGVNTV	sp|Q7L190|DPPA4_HUMAN	NA	NA	NA	4166295.5	4811834.5	6654570	40397215	28573230	34344355	70917485	64819580	59410240	24964975	14649135	19491785	26070515	20285056.5	19502967	3111454	1959323	2784375	33031422	59995350	43110285	384101	1110450	1192234	207558	220385	173225	NA	300324.75	186073	29168030	37888180	32514230
GATGATLYL	sp|O00483|NDUA4_HUMAN	NA	NA	NA	4157100	4964100	4489655	1856845	1668645	1515430	26141.55	NA	NA	7679030	3550185	4077970.5	NA	24393.1	NA	10805050	6655910	20143960	1594485.5	1485687.5	1820139	859945	3802600	4435150	1223980	1199070	785653	NA	255390	NA	4459395	4593780	4533097.25
SLTGTNHSI	sp|Q6PD74|AAGAB_HUMAN	NA	NA	NA	4148735	6928175	NA	NA	3743245	3555140	NA	NA	NA	8855350	NA	NA	NA	NA	NA	8258350	24392600	7199950	NA	7322003	25917.45	NA	2505920	NA	NA	NA	NA	NA	NA	NA	6422300	12023050	NA
RELEETNQKL	sp|Q01850|CDR2_HUMAN	NA	NA	NA	4138270	5023570	4810870	9361200	10221165	10530015	448160.5	328355.5	302250.15	6628120	5420693.5	3137417.5	5112600	4117685	3462125	3567575	3407920	3442500	11130000	6721085	10357580	2679993	2079196	1911947.5	118825.9	137770	258730.2	4313409	1841765.5	1333335.5	10926675	7873415	9711245
ALAPGVRAV	sp|Q9Y508|RN114_HUMAN	NA	NA	NA	4133550	5112680	4963485	11657250	11439300	10785050	4073525	3294400	2929565	12190800	7580495	5110410.5	2437805	1653937.5	2128765	1025777.5	1415370	1096385	10464650	4745380	9988570	1274560	995073	787774	NA	149247	121327	453827	205098	171995	7140765	8250480	8902910
TAAPPAQPL	sp|P25440|BRD2_HUMAN	NA	NA	NA	4128280	3387780	3815675	3218665.5	2619180	2384819	3575726	2758857	1900270	3078126.5	1968297	1254426.5	864580.5	1172033	1188236	224659	186040	392806.5	2826200	5275160.5	2754278.5	348363	256373	165922.5	NA	NA	NA	NA	NA	NA	4340075	7022215	5645710
SAAPPGLEA	sp|Q6NZ67|MZT2B_HUMAN;sp|Q6P582|MZT2A_HUMAN	NA	NA	NA	4127314.5	2901509.5	3707378.5	2483003.5	2101775.5	1688792	1650998.5	748377.5	760299.5	1083826.5	263909.5	195665.5	72769.5	408165	634382	97909.5	177432	111261.5	1453302.5	5572745.5	1570849.5	1269227.5	866873	560456.5	NA	142271	NA	NA	NA	NA	4002157.5	6449911.5	5198222.5
KEPSGGGGTAL	sp|P47974|TISD_HUMAN	NA	NA	NA	4097675	4404820	3558150	3227510	2108180	2434075	3392410	2516040	1235165	1337850	1451393	1238100	193544	1266730	923238.5	1317396	1611820	1481400	3792240	3846705	3678275	1084210	809796	625844	84329.2	NA	NA	2605380	655906	1297932	4934880	4591110	3840450
AASGGAKEL	sp|Q14204|DYHC1_HUMAN	NA	NA	NA	4095257.55	4032626	3753861.355	1514880	1287251.785	1493870	813332.5	355888	586795.5	1786490	2061465	2064060	900801.5	1254134	566481	1816840	1223770	1629895	2059045	1019340.55	522575	1078980	735541	965190.5	NA	NA	72977.8	289464	713724.5	973700	913481.3	664412.65	720408.65
NEIVTLERL	sp|P51116|FXR2_HUMAN;sp|Q06787|FMR1_HUMAN	NA	NA	NA	4087470	5509310	5175405	2847375	2858005	3033815	5243765	5623450	6709925	3069830	1948865	1556630	3325445	1046865.5	2029735	1595425	1546480	322542	2466885	2497785	2621170	16471.25	449809	559801	172431	136158	149599	NA	NA	98277	1749135	1289340	1339485
AAAAGGLAL	sp|P50219|MNX1_HUMAN	NA	NA	NA	4083040	3446395	3008390	1950845	1025160	511335	NA	271407.5	192773.5	1326203	268200	261601.5	NA	917697	1902595	180478.5	NA	NA	1353148	3474380.5	1607385	290670.5	726994	651722	NA	661294	NA	NA	NA	NA	NA	3868845	3204070
IEGPIIKL	sp|A6NHR9|SMHD1_HUMAN	NA	NA	NA	4072335	4938885	4586195	1991815	1906845	3236335	646289	584404.5	601429	4520610	2187360	1785830	473802	167544.5	343346.5	978222.5	1215990	1040207.5	1458235	720508	1426810.5	NA	342426	528558.5	427878	254534	423187	35675.3	523230	113507	2250450	768943	1475885
REIDERNRP	sp|O75533|SF3B1_HUMAN	NA	NA	NA	4063229.38	4019473.815	3990005	3595630	2098265	2584055	1302709.5	1013721	1212003.5	2641065	1663003	1938655	3674575	3271840	1297890	3824370	3483790	5849745	3749870	1058358	1713945	19146979.5	17558532.5	14506066.5	2002580	1940950	1213340	2948740	10976165	15622250	5625948.7	5546402.05	5525390.6
AERRQDIVL	sp|O60333|KIF1B_HUMAN	NA	NA	NA	4042207.15	4130457.3	4212374.15	2617571.6	3469291.45	3143280	6607965	8295635	10078415	3120310	1717850	2601440	6436775	4328045	6375695	7611065	9598560	7967370	2988122.15	3972706.4	2107586.32	237347.5	715063	459551.5	NA	NA	NA	1138020	1646815	1498435	2786763.5	2223169.5	2541202
YIDEGRLVL	sp|P35610|SOAT1_HUMAN	NA	NA	NA	4039735	3897895	1335700	620586.5	4960430	6502280	1253822	1577363.5	1463055	1899630	1130323.5	694690	881434.5	3260360	2089990	579364	530403	4464970	3116400	1657800	4384855	NA	1002950	1181308.5	337836	326158	325569	NA	1122945	NA	4628185	2241515	3089805
SEFPAARL	sp|Q6W2J9|BCOR_HUMAN	NA	NA	NA	4024755	4016735	4253820	5461015	5039300	5219475	825135.5	930169.5	1006699	5041705	3882590	2934875	2944895	1682550	1693130	4561730	7156210	2064340	3233315	2697440	4174655	1084645	2263440	2617195	710102	637981	984423	299704	1851462	1066633.5	4274015	4871565	4604280
RLKGQIPEI	sp|P61758|PFD3_HUMAN	NA	NA	NA	4024293.5	4883435	5177834	5853254.5	7583895.5	8027737	7223380	7574920	8576065	6688715	5129159.5	2996336	5099210	5613880	5738075	3712720	3254670	3087860	6631526	5659988.5	4993065	604012.1	1531215	1633701.5	139428	121923	167435	5259014	3534525.5	3231219.5	4363156.5	4573644	5497448.5
SLDTQPKKV	sp|P15923|TFE2_HUMAN	NA	NA	NA	4020485	4487075	2847205	8677905	10640350	10763525	727285.5	977407.5	695724.5	4400825	921440	3688325	2444980	1889395	2232465	10523325	10031900	12175400	6966155	7183470	6635110	452573	342783	274241.5	NA	61032.9	75858.5	1609875	5774930	4604685	6290855	8846765	7937590
RETSMVHEL	sp|P61619|S61A1_HUMAN	NA	NA	NA	4013064.600000001	4038678.9	4356848.5	5821368.3	5778988	5143718.17	1430840	1488166	5274486.6	10905800	11510030	3794030	820026.5	8749080	8082315	1120227.5	1720773	1352987.4	3130438.15	4916327.5	3159631.95	2052054	2722655.6	1905601.35	NA	81893	15625.1	2329527	2064028.5	3196041.5	6013044.5	6737179	6741411
KEVDPSTGELQSL	sp|Q13501|SQSTM_HUMAN	NA	NA	NA	4002475	3571085	3324870	1062354.5	1143862.5	894938	2128225	1580190	1882685	476332.5	108077	83843.5	145309.8	42920.25	92191.5	366720	35219.2	203240.5	1342538	1682740	486884	34490.6	125383	46760.45	NA	NA	NA	NA	43096.45	NA	1252500	1315860	1202970
SILEDPPSI	sp|Q9NVM9|INT13_HUMAN	NA	NA	NA	3952055	5370225	3572050	8716175	7311955	7007790	3658708.5	3451669	4395855	7149020	3817797	2721795	502100.5	398267	424798	1809085	2759060	7564650	6261435	14345730	8622575	NA	456424	401399.5	NA	NA	NA	243929	444123.5	191246.5	14576915	21704020	19821695
SESLPVRTL	sp|Q53EP0|FND3B_HUMAN	NA	NA	NA	3942670	3573245	4205630	4121060	3827180	3364315	1790420	2068100	2533940	3940315	3830240	2734355	1833480	1316813.5	1276446.5	3912240	6466670	3085970	4108115	2669075	4585475	651777.5	1074700	1012022.5	985223	689138	5015440	686084	924473	541022	3632295	4385130	3897115
IADPRGNTL	sp|P14625|ENPL_HUMAN	NA	NA	NA	3941950	4149805	4078640	287066	284519.5	284038	30313	NA	57433	1200839.5	732269	542160	NA	52323	56985	56793.5	NA	NA	208041.5	165186	411219.5	1933885	1445800	1339790	765392	825130	575271	NA	NA	NA	368913	387061.5	361689.5
VILPTVHEV	sp|Q8IWF6|DEN6A_HUMAN	NA	NA	NA	3931335	4288660	4749665	5622925	5943605	7415710	661217	513749.5	571099.5	10645700	7912560	5622650	3901265	2844821	2738655	1248556.5	1965370	807227	7240515	7900445	8560150	NA	367955	341046	87705.4	63420.1	117228	62633	316217.5	91369	4803495	5534220	5310050
GEVQGDNKL	sp|Q6ZUS6|CC149_HUMAN	NA	NA	NA	3928060	4395485	4983075	8425555	7188955	5109805	6703945	5434990	6935555	3728315	3553505	1357060	NA	7279070	5107965	1526510	1288310	3224345	8051839.75	9548021.55	7479367.14	1744875	1327740	1130795	NA	NA	NA	3497280	1243830	2510580	4514614	5021516	4052921.85
TESTARVEL	sp|O00267|SPT5H_HUMAN	NA	NA	NA	3921685	4026635	4123055	3395860	3789515	3369940	2433805	2845275	2159570	5859085	4607705	5331650	10476530	6715940	8851910	700712	998996	849351	2751320	7196860	2234720	1110712.5	1065390	887836.5	NA	122723	NA	1705900	588820	499533	3657005	3355540	3135635
IEPGVSVSL	sp|Q9P2J5|SYLC_HUMAN	NA	NA	NA	3905025	2927254.5	2748615.5	1696018.15	1406511.85	1536748	19459.95	NA	30650.05	4451559	536096.5	235817.5	NA	26137.95	NA	349867	249783.5	46706.6	1017035.85	2327486.75	1389170.3	91609.5	507983.9	377955.45	151154	NA	NA	NA	NA	NA	1893225.5	3127951	2474210
FIEGGRTV	sp|Q96FW1|OTUB1_HUMAN	NA	NA	NA	3865845	4451745	4275935	1581100	1680025	1687770	NA	NA	NA	1680355	1584711	888480	371791.5	415643	333650.5	1373162	1319240	1046555	910019	784838	1310560	1665815	1118370	1214230	NA	112905	NA	561305.5	509184.5	496691.5	1361365	1327960	1324135
TINGHNAEV	sp|P22626|ROA2_HUMAN	NA	NA	NA	3857585	4071495	3825010	2155735	1651215	447654	695160	535179.5	728970.5	2840530	1793500	738650	NA	6334520	4913780	3153570	2194300	4630415	2511040	2756415	1978425	1627245	1228080	1268440	NA	158186	123033	8602245	2165455	3854155	1303180	1446275	1617950
IEEERPIRL	sp|Q14573|ITPR3_HUMAN	NA	NA	NA	3851850	3226155	1901865	2841820	3548830	5013725	2902075	5110930	3287675	5344800	5775825	2939415	5853140	3854340	9150990	15264800	15805200	3224995	2828545	2501295	996275.5	1251330	1778070	2211550	354646	444739	408165	19383640	3676035	12038300	2629800	2394115	2688660
GLDIPTVQV	sp|Q9Y6V7|DDX49_HUMAN	NA	NA	NA	3847145	4965605	3519530	2601565.5	2162805	2072551	129450.5	206420.5	159339.5	7345805	4815213	2403219	161468.8	NA	162601	7937131.5	8617630	12423945	1735516.5	4551398.5	305145	NA	508272	356274.5	124022	NA	497554	687555	1878528.5	1253282	3973595	3058213	1465745
SLLDPVPEV	sp|Q92616|GCN1_HUMAN	NA	NA	NA	3843640	3717085	2430630	5150595	5698565	4768970	8226825	5832665	10817760	5931215	5469705	2726190	1177160.5	1519100.5	912921	2367829.5	1041458	2168821.5	7068420	8830357.5	2950161.5	NA	NA	119054.5	69490.6	42493.8	56612.8	NA	NA	NA	6504930	3437679	2617900
VMAPRTVLL	sp|P01889|HLAB_HUMAN	NA	NA	NA	3825322.15	3242773.25	3699165	1287855	1489120	1653865	NA	NA	20979.6	1173990	562555	563515	731972.5	1539440	1261875	537874.5	678195	662246.5	6109903.45	4385794.5	6638614.6	321819	6607550	9926737.75	15573798	10289464	27359013	28825.3	320725.5	NA	3008584	2174302	2763788
HEIHDPQHL	sp|Q9H582|ZN644_HUMAN	NA	NA	NA	3821269.5	3949175	3449620	6312800.35	6859788.5	7684500.7	8229769.5	10035806.95	10761850.1	4804520	6612878.5	6430618.5	8322074	8880786	7197655	3130630	3626922	3001907	7065187	8405801.5	222849.5	3627925	1514350	1066771	NA	407843	530750	1983640	2422170	2729830	5417238	5734084	5795764
GETSTDLKL	sp|O75643|U520_HUMAN	NA	NA	NA	3820995.55	4093232.2	4135018.2	4827502.3	6171402.1	6458192.4	1398248.5	1137376.5	852030	4871650	3993035	3275475	3921945	4355245	3957555	4335135	4787460	1718930	3755340	5166403.5	3667369.15	1691865	1590030	1570695	254499	282361	381229	1795907	1490956	2342298.5	7933011.35	8349362	8236971
AEAGAEARL	sp|Q14160|SCRIB_HUMAN	NA	NA	NA	3808380	4643225	4228285	4776175	4761340	4993275	1217218	1365323.5	1140660	2351180	1776975.5	1009685	1964840	1368505	1940805	1293350	1411940	1360600	3557280	2620025	3648795	2773265	1702510	2084460	150117	159800	204424	1375023.5	737303	780869.5	6584530	4660225	5190960
FESSPDPEL	sp|Q9UQ35|SRRM2_HUMAN	NA	NA	NA	3791377.5	3385783.5	3337121.5	2961554.5	3082325.5	2387975.5	1318075	1175876.5	2077643	2172171.5	794053.5	337702	559401.5	590053.5	592732	190019.5	NA	327144.5	1949623	10285222	3969933.5	342955.6	377279	294659.55	49889.5	NA	78784.5	NA	NA	NA	6176744.5	9712745	7994815
AAVPRAAFL	sp|P30040|ERP29_HUMAN	NA	NA	NA	3790160	4442020	4091240	11463450	10842800	11789650	598327.5	558943.5	594251.5	1410430	1056900	NA	2604980	1906430	1790055	118653.5	1212970	304970.5	6323295	3320940	5870260	NA	772482	990595	NA	167082	200496	NA	75353	NA	5933645	5129020	6096650
VGDPGQRTL	sp|O14497|ARI1A_HUMAN	NA	NA	NA	3788280	4508825	3604685	1949100	2021195	1832665	138404	121393.3	157674.5	1406680	981601.5	633980	844054	683599	850181	430090	485371	684517	1545155	1103085.5	1269350	1141780	644560	755291.5	68860.5	132859	109582	595770	411309.5	326620.5	2576880	1746770	2025290
VLIDYQRNV	sp|O14980|XPO1_HUMAN	NA	NA	NA	3777515	4187525	4058145	11050385	11244200	10284000	7404740	9109095	8526040	11731255	7852070	6123300	4353035	3518140	3598630	864575.5	1367090	693363.5	10708090	6359715	8524735	1093431.5	1458670	1474746	165849	191800	130554	NA	124300.5	67805.5	13222050	14065750	13773300
SEEGLRNAL	sp|Q9GZT3|SLIRP_HUMAN	NA	NA	NA	3774420	3886675	3689605	3000085	3558180	2964245	258394	225571	NA	2786035	1999230	1785440	3115705	1932445	2410470	3400070	4709680	3057030	1886865	3539085	1075475.5	1747045	1614290	1452935	209167	220928	276380	2728833.5	1281058.5	1450559.5	3981550	3900800	4134600
GEVDDGARKL	sp|P53582|MAP11_HUMAN	NA	NA	NA	3751610	4115170	3949630	2763730	2611765	3232503	5088245	5593115	4945275	4840735	4442000	4459145	4423282	5516708	5227612	4789920	3383746	5880045	3706690	6036170	3655750.5	1145488	845635	830245	108387.4	55070.9	83501.5	8977000	5716685	8008430	3938740	3606550	3603160
FLDNERHEV	sp|Q16512|PKN1_HUMAN	NA	NA	NA	3748615	3368700	3142020	5981020	7166735	8138370	170119.2	114249.5	145000	5120562	3710279.5	1193253.5	3302713.5	2763849.5	2151567	3063580	1851234	3844560	9609165	9423255	8977330	3531927.5	2128214	362602.5	NA	111833.2	54173.2	2200983.5	732665	564552	13044360	13460835	16797665
REGGSIPVTL	sp|Q96KP4|CNDP2_HUMAN	NA	NA	NA	3735995	3905870	4389490	4761820	3954055	4087150	2442220	2519320	3560425	1848900	2287155	1160810	3910935	2893300	3660590	3954365	2675060	NA	4200905	4338970	4719995	360223.5	883475	922654.5	360798	394109	518698	503225	1433325	191654.5	3101785	3609840	3471925
REAYPEEAYI	sp|P53396|ACLY_HUMAN	NA	NA	NA	3732180	2880950	3017195	1243690	1225871	1410500	501004.5	643884	671109.5	658588.5	312329.5	207388	292149	122503.5	130973.5	429852.5	251553	349138.5	619081.5	960764.5	500540.5	96627.5	428262	519200.5	116036	95478.6	NA	88830.5	NA	NA	1727340	1427520	1448440
AEVDTRESL	sp|O60306|AQR_HUMAN	NA	NA	NA	3723165	3354145	3121680	3739310	3745380	3857180	2819900	2468385	3520790	4757055	3632000	2312610	2459775	2339435	2351950	933373.5	981127	1069514	6109355	4921180	7310830	1563805	1138750	995703.5	74904.4	113965	139055	952244.5	298171	265061.5	4891100	4897875	5049835
AEIDSIHQL	sp|Q9P2W9|STX18_HUMAN	NA	NA	NA	3718945	3262715	2300930	1723495	2940990	3742085	1882779	1995515	2245330	9871720	5088610	6473350	707605.5	853571.5	810295	604494	773053	275076	2993650	1726452	2615695	739876.5	1090190	1029875	89123.2	87050.1	203881	NA	76658	29420.2	2512750	3119400	3045765
REKEIKSEL	sp|P78527|PRKDC_HUMAN	NA	NA	NA	3715541.8	2202155.6	3787435	3635964.5	1643184.9	4358122.85	2039716.05	2329256	1528355	4982235	5911243	6645197.55	7117783.9	7052398.800000001	6193107	2504915	2773200	3379250	5747774.5	6711735	3171056.5	1770263.35	1996840.8	1444959.85	199403	161993	222304	3408085	6423755	8695508.5	2839608.5	3078365	2798243
REDSKPHSL	sp|Q8WXE1|ATRIP_HUMAN	NA	NA	NA	3703355.45	3639057	3785526.15	5946305.55	6204465.95	5950713.775	7358205	8402320	6115190	6790751.8	6943330	7221400	7539190	7445615	7102045	4750225	4598560	5715865	4561478.7	7915895.55	6648005	1338244.565	1061016.5	1191891	224245	190304	177681	3100770	5875150	8489145	3904825.2	1537582.5	3581651.55
KEIYNEKELL	sp|P60228|EIF3E_HUMAN	NA	NA	NA	3687900	3671315	3944745	5769385	5965525	5762425	7771094.5	7819307.5	7229610	3164700	1858966	1414914	4023615	3532651	4878550	1244387.5	1156737	986995.5	5719740	3467111.5	4514198	72656	536147	495136.5	76968	76599.9	49478.4	143515.5	27193	1065152.5	5378765	4953200	4907180
AEAGSRMDKL	sp|P26232|CTNA2_HUMAN;sp|P35221|CTNA1_HUMAN	NA	NA	NA	3650590.8	3118196.45	3496493	3115059.5	3957507.81	4023753.5	6268643	3077987	5667689.5	2721784	2159860	2991369.5	2934034.95	1542708.55	2696542	3624916	4253282	2697093	1845131.05	1302942.5	842527.75	899084.85	669108.3	503716.85	NA	NA	51772.5	578375	1327008.05	1845520	2809485	2987173	2848433.5
KELEANVL	sp|Q9NTJ3|SMC4_HUMAN	NA	NA	NA	3648714.2	3541178.15	3491630.3499999996	5659286.8	6780334.5	6646175.1	3187145	2900180	3953415	4321930	4077425	2217025	4128845	4004605	3599705	1954930	4688160	5114880	4582586.75	3882701	5400528.7	2549590	2729270	2815555	245620	244818	278718	1329770	4163255	2176419	6687549.6	7168274.5	7995055
HEGTDVIML	sp|O14617|AP3D1_HUMAN	NA	NA	NA	3629925	4164415	4329145	2291405	2310935	2073280	1369410	746271.5	547174	2663235	2289855	651170	882583.5	634774	700939	1227593.5	1430030	1069645	561072	1536352	2241165	19351.8	736404	788548.5	223336	186263	314850	NA	258828.5	248468	2242357.25	1231498	1747400.45
AEFKEAFQL	sp|P60660|MYL6_HUMAN	NA	NA	NA	3609592.15	3379018	3288629.4	3377940.6	2991346	2628236.7	6002040	5459445	5044776.8	9738059.2	8514063.8	2769118.75	3662745	1927862	2867755	5785905	11557600	16282250	1461123.15	4986751.5	1610698.5	NA	304540	444646.5	NA	NA	249334	330194	1751670	73782.5	3594985.71	2164732.05	1787250.45
SAQTGARAL	sp|Q8TDD1|DDX54_HUMAN	NA	NA	NA	3601965	3328695	3739450	1562335	1167673.5	1138060	264154	429060.5	242425.5	429671	172291.5	49073.7	74245.5	280834.5	179052.5	250389	295594	333294	864978.5	331804	500350.5	873734	638326	628297.5	NA	24385.5	NA	NA	NA	NA	1408140	1414815	1443850
SEIPDEVKL	sp|Q9UEW8|STK39_HUMAN	NA	NA	NA	3600385	3659365	4004070	2782555	2802695	2885645	1079423.5	1273778	967490	4410830	4166045	456485.5	1019484.5	1428925	1104277.5	381407	689632	880396	2979730	2407120	3513000	77444.5	306142	210094	NA	93150.3	71235.6	299749	NA	139693.5	2079440	2654775	2381800
RTFEKIEEV	sp|P18858|DNLI1_HUMAN	NA	NA	NA	3566170	3985260	3825985	6948250	7951805	9438285	9500195	7360970	8952790	4810475	4778804.5	2268050.5	10934665	9694895	10079485	3186800	3236746	4280599	6655425	9393120	7270500	452033.6	445607	437211.5	NA	NA	NA	2007813.5	1460819	1609255	4847280	4112410	4651355
REDEKPLVL	sp|Q8WUY8|NAT14_HUMAN	NA	NA	NA	3529780	3919655	3703540	3804015	3579925	4195660	4630513.5	4777663.5	3410351.5	3712020	5732782.5	4621075	7091051	7633791.5	7090033	3558958	3549512	4131558.5	4472130	4718813	5305105	186267	623626	564317	NA	146136	NA	3053285	2754567.55	2944685.6	4198325	3142570	3570485
EIDKEEHL	sp|Q96JG8|MAGD4_HUMAN;sp|Q9Y5V3|MAGD1_HUMAN	NA	NA	NA	3529770	3735855	2939115	2448915	2425270	2900235	1839850	1449595	1447335	2361350	2147380.5	1301610	785387	634926	1127905	229338.5	369157	399130.5	3840555	1632760.5	3768625	396713	343717	236603	NA	NA	31653.2	91018.5	621399.5	451497	3230850	2393790	2812630
TEIGKDVIGL	sp|P53621|COPA_HUMAN	NA	NA	NA	3526420	3641855	3505760	1473525	1627635	1953735	11488215	9729465	8506310	2393920	1696435	1412645	88681	1598360	1921305	1009298.5	869525	1207290	2365670	879343	497749.5	35782.4	520456	631211	169969	110307	128675	NA	54702.5	NA	1732770	1429225	1537305
NAEPEPRSL	sp|Q92599|SEPT8_HUMAN	NA	NA	NA	3511490	3361885	3969625	739012	963754.5	1203785	538102	448656.5	375062.5	5165535	3126635	2355890	651871.5	677927	526784	3949525	3616670	3683820	1087055	616494.5	825419	1463095	975461	949177.5	117104	109867	111317	2073039	625857.5	942586	589145	585519.5	581396.5
YSIGPNSKL	sp|P11441|UBL4A_HUMAN	NA	NA	NA	3502340	3037630	3581070	1652850	1688865	1726855	71430.7	78967.05	83415.5	1162620	921828.5	742535	231080.5	170894	107967.5	1654370	2167400	1208201.5	936072.5	289605	824963	898260	921356	993626	119854	136700	194930	45126.8	66001	58600.5	1370520	1663620	1446110
GEIVEKIGV	sp|Q9BUI4|RPC3_HUMAN	NA	NA	NA	3483382.4	3909865	3449478	5733318.35	7308257.449999999	6840538.7	1559820	5103580	5688935	4362965	3266160	2029465	2519280	2215175	2140330	5811180	8879460	3352045	2033380	4497392.5	3465693.7	341632	500332	777187.5	NA	NA	NA	318545.5	2338965	3310625	5510089.25	5928035.25	6095709.1
REPDQTFSL	sp|Q9GZP4|PITH1_HUMAN	NA	NA	NA	3475625	2821000	2183885	1692570	1707495	1636570.6	1124545.5	1278795	1172490	5432570	2961005	2340710	3437815	2315185	2375405	1109835	1778560	1248555	1372777	3417545	1123680.05	827568.5	1492830	1541625	926656	NA	872029	923480	2766570	2315653	3085458	2844155.5	3022899
AEFLPDPSAL	sp|Q9NXR7|BABA2_HUMAN	NA	NA	NA	3463410	3592390	2630563.5	4021435	3329500.5	3339691	8976170	3549725	9219890	2519756.5	2403006.5	1015116.5	1887093.3	4151270	548310	3084909	2443303	2068710.5	1860308.5	4726783	1090430.5	NA	148703	145250.3	35297.8	49213.3	66636.6	45840.8	329281	442541.5	2374841.5	1405778	984337
GELEKDPKL	sp|Q9UKZ1|CNO11_HUMAN	NA	NA	NA	3452305	3656545	3714365	4411410	3827065	4714240	1269410	1288325	1743475	1351910	1035261	874050	2561975	2367635	1796230	1738755	1751180	1843845	4463170	2987800	5609085	1079420.5	835031	835159.5	177022	171560	168700	1427323	476534.5	569468.5	3660820	4735085	5311615
TETEPPVAL	sp|P11474|ERR1_HUMAN	NA	NA	NA	3442410	2846740	3260995	2769563.5	1967621	2282966.5	2358776.5	2249787.5	1946081.5	1977873.5	1026625.5	636765	487544.5	105925	157539	643748.5	604800	859379.5	1309822.5	4356796.5	1362122	661768	294090	61874.5	442973	123394	178724	26891.8	53631	NA	4370720	8114970	6595160
ESRAEKNRL	sp|O00391|QSOX1_HUMAN	NA	NA	NA	3440925.5	65318.149999999994	92336.7	NA	NA	NA	NA	NA	NA	NA	NA	NA	NA	NA	NA	NA	NA	NA	NA	346863.5	NA	16031939.5	24887900	818899	12991599	9911434	12282363	NA	NA	NA	199478.3	33365.35	97094.15
AEQPSVKL	sp|Q6Q0C0|TRAF7_HUMAN	NA	NA	NA	3423180	2816565	2717461.5	3199810	2964775	3460210	3546135	3122380	3082970	2316110	2196375	1335545	1546201.5	846647	673992.5	3187240	7171060	3064650	2402275	1453806.8	1729310	1212245	990347	923697.5	NA	NA	NA	1537970	1471675	1944362.5	3116533.8	3346921.7	3303990.3
REATSTPEI	sp|P78317|RNF4_HUMAN	NA	NA	NA	3416475	2548320	3069585	4260965	5751975	2593875	10356300	9412290	10474525	9209065	7388095	5366550	19204650	17341150	17424300	1390765	1933510	2205265	6476975	11923550	1457565	702353	508803	269421	NA	NA	NA	881550	779026.5	429124	1419140	1446220	1369145
LADPENRQL	sp|Q13884|SNTB1_HUMAN	NA	NA	NA	3386820	3460730	3229495	7969645	10366520	10497345	816837	628613	1068024	2625450	1500091	1081535	8818665	14943150	9163155	134219	NA	NA	7111105	11767160	3795940	1019628	734182	652188	NA	NA	NA	527695	NA	NA	4757130	4202420	4193290
GEYAVHVL	sp|P21333|FLNA_HUMAN;sp|Q14315|FLNC_HUMAN	NA	NA	NA	3384440	3339460	3478078.5	2757202.1	2624396.2	2675482.15	262198	296354.5	401311.5	2005811.95	2195160	1016070	1693700	1063345.5	1565005	1986805	2847590	1488895	2025547.205	741697	2140435	452537.5	1316997.8	1562914.6	338100	336477	430692	630070	275533.5	442303	2326059.5	2289986.5	2544756
AAAPVPTTTL	sp|P18583|SON_HUMAN	NA	NA	NA	3380970.5	3242089.5	3946994.5	1489289	1160575.5	1103223.5	7286495	6686915	15826580	807844	148336.4	42523.05	82726	NA	NA	575310.5	NA	831515	368247.5	2130888	862803.5	3130434.5	2641762	2365041.5	401293.9	316666	275949	NA	NA	NA	1229621	2104055.5	1657561
GLKNGVPAV	sp|P53621|COPA_HUMAN	NA	NA	NA	3380141	3307553.55	3521620	7443670	8862306.6	8197160	7887265	7608530	4170450	11452500	8726760	8214672.5	2261090	1754665	1933085	5517475	7863890	1396755	7200236.600000001	4235042.5	6989910	509031	379435	428463	49889.8	NA	74338.5	1703068	999719.5	2142305	4665675.85	4771956	4294513.5
KAVNPGRSL	sp|Q9NZS9|BFAR_HUMAN	NA	NA	NA	3378935	3489320	3480890	5482380	9871990	8523295	2266055	1817395	1732325	8135710	4923820	4510555	2139461	428091.5	1652521.5	2569800	2023670	393731	3099330	4002469	5404900	358359	263440	242015	NA	NA	NA	406788.5	622775	319679	4784860	6789010	5728855
GELPAGGGL	sp|Q8IY67|RAVR1_HUMAN	NA	NA	NA	3375736.5	2557840.5	3478980.5	3117897.5	2626798.5	2369755	703604	639912.5	755788	2834022.5	1167208	438613	766637	958306	417263	3157303	1166304	4859075	1813921.5	6577948	1926843.5	4069780	3837680	3181355	636368	661740	522274	9729860	5171085	2191507.5	6029604.5	9383365.05	7343308
LADPSAKAV	sp|O95271|TNKS1_HUMAN;sp|Q9H2K2|TNKS2_HUMAN	NA	NA	NA	3374820	3530900	3373025	7530074.85	6690455	5798005	86924.65	70924.4	75665.25	1664835	1484523.5	883595	1429845	895495.5	1073055	287818	334989	300053.5	5977162.45	2650806.75	4340065	2248685	1485280	1791515	197109	262033	245161	170398	77788	51557.5	6645582.25	5806252.5	5812886.85
GELHGHFML	sp|Q96B54|ZN428_HUMAN	NA	NA	NA	3373730	3963675	3705695	3074385	4237600	4647845	6967981	6773457	5550895.5	5445761.5	5729256.5	4767840	6004545	5459509	6387120.5	3163118.8	2955857	2833850	4543100	5021464	4902010	NA	445821.5	570850	40915.4	193867.8	249818.8	1418905	1350735	1669985	3848004	1560494	2420853
HEPKLKVDL	sp|Q99661|KIF2C_HUMAN	NA	NA	NA	3369279	3236617	3829140	901586.5	1212518.5	1357340.5	900654	962678	967425	2455915	2129135	1805845	3453785	2158815	2957000	3163855	3240640	2805985	1384428	1190956.5	1404035	455583.5	1193563	1210776.5	119482	113135	136386	7778895	7381765	3623410	1081886	1151019.5	1493889.5
AESLPPPTL	sp|Q5I0X4|CF226_HUMAN	NA	NA	NA	3364755	3453725	3370875	3465565	2941679.5	3920860	6927683	5591814	3931628	2452820	941706	580795.5	85451.5	NA	180158	492207	930873	1742802	2982444.5	6070959	3537142.5	346874.5	885917	566243	NA	NA	NA	150554.5	1344744	1510460	4292025	8918515	6249380
SVLGAITSV	sp|P62495|ERF1_HUMAN	NA	NA	NA	3360219.9	3268938.75	2390921.25	5491775.5	5797319.5	4673872	7828439.1	4640820	5872295	2150999.4	1188577	1107009.05	442891.5	140422	300825.5	1895975	930682	1903905.5	8776100	9019425	9395550	NA	372337	440250	202381	178351	172275	127695.5	91144.5	114884.5	6417535.5	2970329.1	4090695.75
REGEGGLSL	sp|Q9HCE1|MOV10_HUMAN	NA	NA	NA	3356850	3108205	3206105	3797980	4359500	3761690	1155060	1067865	1087767.5	5379200	4033750	2004465	1898730	664697.5	1547310	4215810	4372580	3818870	3325005	2221520	3822985	1993030	2484460	2496460	354062	364005	NA	4681725	3527575	3026370.5	4334600	3835820	3721695
SEEERATRL	sp|Q15059|BRD3_HUMAN	NA	NA	NA	3344843.7	3323901.1	3525910.2	4079200	3964096.25	4128741.1	4517238.4	3997080	5615582.1	4667339	4566730.05	4731865	6762725	4838995	5817595	8707301.95	9356449	9728436.95	3699763.6	4772438	1436120.75	1197750	942318.6	913095.5	127479	174026	182969	3894395	5377475	6288730	2883500.6500000004	2532525.95	2675482.8
KELERQRL	sp|Q9H9J2|RM44_HUMAN	NA	NA	NA	3323695	3384345	3610315	1894990	2267165	3406885	1482480	1917530	NA	NA	NA	NA	NA	8605550	3645865	2584565	NA	2532385	3537180	4225440	NA	1178465	2532530	2249630	NA	NA	NA	5152500	5854400	11839250	1656510	NA	3679720
VEDRSGILTL	sp|A3KN83|SBNO1_HUMAN	NA	NA	NA	3322975	3617560	3162435	1551210	1407275	1361560	226303.5	191692.5	494397.5	1683180	700217.5	441388.5	226434.5	137468.5	441451.5	401427.5	NA	863369	1095398	1187390.5	1135246.5	NA	2204480	2383555	468614	406381	426571	99127	440518	161561.5	2307885	1493445	1719155
AEDRSGINL	sp|Q9NQX3|GEPH_HUMAN	NA	NA	NA	3315825	3603870	3322040	4728165	4847055	4243905	5565965	5537885	3931520	3928875	2606550	2614045	9972135	7905265	7480395	1498500	1942650	1606410	2594030	3888795	1485170	3515445	3146000	3000445	188069	279235	334120	2920638.5	1500477	1579188	3906917.7	4048104.4	4092373.6
KIGEGTYGV	sp|P06493|CDK1_HUMAN;sp|P24941|CDK2_HUMAN;sp|Q00526|CDK3_HUMAN	NA	NA	NA	3312263.2	3443608.45	3468984.5	5910320.55	6688755.1850000005	6986381.41	1085842.5	1309220	1612190.5	2970825	2712695.5	1260400	3633635	2172940	2447435	1178497	1900560	1252789	2834305	1388743	4353660.75	1095822	1037520	970085	234872	241866	156975	1198432.95	640286.5	894292	4003801.15	4261272.75	4477016
SEIRGDVTI	sp|O00399|DCTN6_HUMAN	NA	NA	NA	3298270	3427195	3284435	2651910	2734125	3216890	1344830	1251799.5	1571160	2349690	1972395	1352360	896997	843469.5	854523	3100105	3342320	1133950	2259375	2465025	1675000	683806	680251	589969	120898	136449	NA	1100862.3	388938.5	134342	2298125	2683475	2357240
SEFLKEEKL	sp|Q86UV5|UBP48_HUMAN	NA	NA	NA	3295036.5	3295295.5	3342010	3435040	4195035.5	3983967.5	4371585	4435211.05	3747901	2880116.5	3858633	2307215	6267565	6493993.45	6436682.75	6431079.5	4633014	7534229.5	3767518.5	4285024	3849024	504641.2	846252	1025335.2	77728.6	128276	164069	5173869.75	5271625	4724055	4194545	3478265	3978525
SLFGGSVKL	sp|Q8WUM4|PDC6I_HUMAN	NA	NA	NA	3258440	3284518.96	2789865	7399443.984999999	10013693.245	9136127.215	21120500	24035500	15213600	5202245	4621240	3691895	2534310	1664205	1900835	6658075	NA	3740505	12649297.425	10765894	14125932.6	NA	193521	478392	491188	477962	691961	NA	454125	103159.5	7778429.75	2200705	3153830.15
GEPGHGGDPGL	sp|P21333|FLNA_HUMAN	NA	NA	NA	3251670	3265250	3055450	568504	724063	452178.5	1528135	755209	1154821.5	1137103	502110	359275	354791	393887.5	220276	1131974.5	808077	1459800	476827	172596.5	228917	272652.5	180596	149319	35900.5	38756.9	90118.4	1507010	580705	493536	710799.5	420068.5	513503.5
KEAQPVVVI	sp|Q2VPK5|CTU2_HUMAN	NA	NA	NA	3236245	3256980	3441265	2401360	2625840	2315320	2687375	2510890	2353830	1946735	1943150.5	1806085	2150915	2003956.5	2530555	1482595	2670970	737865	2719105	1371455	1434035	131866.5	606913	NA	27615.6	32132.7	NA	NA	NA	352888.5	NA	4387040	2194805
FVDDYTVRV	sp|O00487|PSDE_HUMAN	NA	NA	NA	3227045	3323845	3536140	10485890.15	8108113.65	8739627.75	870291.5	1007709.5	1068173	2774100	2338645	1729425	4307555	4412510	4658080	1740620	1986580	1302469	4510375	5976615	5208905	290121.5	1203100	1314569	283948	294715	259601	NA	154072	NA	11034293.15	11478107.2	9858057.6
GEPEKLGQAL	sp|Q00341|VIGLN_HUMAN	NA	NA	NA	3216120	3147810	3162415	1754430	1592685	1627345	814975	758564	969762.5	1160521.5	1051835	772985	615168	417725.5	236105	1954390	1607050	1953840	1182895	864706	1194260	529249.5	514398	273020	58288.4	48793.3	59337	1267616.5	581146.5	353365	1684370	1529660	1512390
REYQDLLNV	sp|P07197|NFM_HUMAN;sp|P08670|VIME_HUMAN;sp|P12036|NFH_HUMAN;sp|P17661|DESM_HUMAN;sp|Q16352|AINX_HUMAN	NA	NA	NA	3204355	3195465	3102690	1755100	2198540	1485645	1236624	1212911	1396855	603582.5	207233.5	148155.5	669152	471164	615971	1279193.5	1866560	1366734	1758757.5	1147442.5	1913070	452696	3995090	5060980	486121	480212	389381	372056	1187525	478297	4916855	4300285	4116780
EEEKFPTQL	sp|Q2TAY7|SMU1_HUMAN	NA	NA	NA	3204241.15	2648994.1	2290135	1287829.45	1373609.5499999998	1566065.35	18863.95	NA	42588.9	3196650	1607035	1445920	600658.5	453429.5	356435	3577235	2934890	5527115	1032905.5	1245862.5	931309	388347.5	729912	643507.5	104719	134797	170654	841213.5	1413436.5	1105852	1694900	1943769.35	1988281.8
GAPPAARAP	sp|A8MTJ6|FOXI3_HUMAN	NA	NA	NA	3202670	2843475	2409345	4970495	2924475	4164020	NA	NA	NA	1669015	1063056.5	1247785	482729	669345	584335	748785	2270090	NA	1966350	2084468	2751265	198504500	278940000	343265500	NA	NA	NA	9353650	24226600	34366000	2997155	1484330	1326990
RLDDAIHVL	sp|P15884|ITF2_HUMAN;sp|Q99081|HTF4_HUMAN	NA	NA	NA	3185248	3613363.5	3510564.5	7025276	6242666	5767354	806656.5	859088.5	690201	5971995	4647378	2665235.5	4966210	3877862	3307053	2689720	3023340	3885530	3725770	6460870.5	2832082.5	97196	1390924	1322595	35067.5	NA	NA	957515	3084510.5	1831715.5	4678225	3819306	4240202.5
KEGPEGANL	sp|O95319|CELF2_HUMAN;sp|Q92879|CELF1_HUMAN	NA	NA	NA	3180890	3689155	3459560	2681710	1958565	1991565	306547	382795	290502	1489265	1030191	1076615	745466	591917	645191.5	906967.5	931509	886979	1158865	971629.5	1250285	2749860	1640240	1858835	200196	350138	295258	4547070	2157280	2457745	2413960	2160805	2372705
KESGNSIVL	sp|Q8WY64|MYLIP_HUMAN	NA	NA	NA	3178760	3253790	3162540	2238095	1723725	1904410	660416.5	633251	916867	5536115	5787545	3338385	1881115	1525640	1723675	199533.5	259704	156142	2049425	1400440	2727175	2060680	1269470	1429725	117019	154558	NA	NA	62729	NA	2850441.01	3255724.2	3300780.8
AGAPAGQAL	sp|P17861|XBP1_HUMAN	NA	NA	NA	3167840	3941065	3438105	943343.5	1318481	1247568	2405109.5	2258819.9	2131608.7	3178320	3009800.5	3018677.5	2876449.5	2936993	2728629	2269225.5	1689571	2350951	1639801	3465870.5	2099439.5	306382	271981	238887.5	NA	NA	NA	1053454	786628.5	841841	1406231.5	1914035.5	1584305
REAEVLPGL	sp|O94964|MTCL2_HUMAN	NA	NA	NA	3164970	2741320	2194430	1716565	1496700	1344675	3269660	3000230	2896200	6353370	5445640	2853770	5269540	6184715	5770610	5472265	4908060	5720755	2226740	4082670	2503295	NA	589663	703375.5	83550	85311.9	81549.8	770365.5	2805930	1523629.5	3504055	3330355	3764165
REPELGLEEL	sp|Q9NZL4|HPBP1_HUMAN	NA	NA	NA	3141450	3045390	2112940	1395830	1390265	1451950	922981.5	804727	2036550	1306110	797175.5	344750	126391.5	149400	145465	141199	NA	232464	1098893	1562203	1067524	NA	139397	133686	31009.5	NA	73691.9	NA	187667	110575	3045475	1512415	2027490
KEIGADLVL	sp|Q00796|DHSO_HUMAN	NA	NA	NA	3131259.9450000003	3449187.35	3518637.25	3526191.7	3391605	3444540	436937.5	371043.5	307057.5	3788770	2859795	2050290	2106433.5	315422	515182.5	850776	NA	900205.5	1403766	1150211	2364670	NA	580181	742917	130113	122582	206249	NA	101498.5	NA	3221135.8	2170661.5	2432530.45
NLMEQPIKV	sp|P14923|PLAK_HUMAN	NA	NA	NA	3128765	3342673	3546700	4945255	7035106	6191750	5989810	5904160	8173792.5	2173905	1354947.5	769965	1713935	1910900	2134235	112479	185456	NA	3124635	3017075	2444170.5	33679.6	288872	174038	NA	NA	NA	NA	NA	NA	4800053.5	4382540	5008123
SEFGAPVSV	sp|Q8IZL8|PELP1_HUMAN	NA	NA	NA	3120402.5	2953532	4342014	3365965	2020148.5	2635962	1333416.5	998744.5	416516.5	2092137	551224	381360.5	842835.5	280893.5	469907	1753995.45	929766	2746212.5	2907628	6071260.3	3559855.45	185023.5	568565.4	340915.7	NA	NA	NA	351375	1697699.65	1889950	3094094	6028828	4785682
EEEPLHTIL	sp|Q9NV06|DCA13_HUMAN	NA	NA	NA	3115965.9000000004	2973605	2989091.25	2215198.2350000003	1956612.475	2236051.7	2239845	2560540	3508745	2725675	1704370	821405	3884680	1917155	2048155	1568117	NA	1382430	1676990	1753363	1058042.5	NA	319802	213422.5	142810	NA	165078	341033	294102	453205	2798236.55	2233509.85	2839141.4
KELGITAL	sp|P62263|RS14_HUMAN	NA	NA	NA	3113871.0999999996	3423428.15	3574308.3	857667	614705.5	802299	35547.85	45216.95	97210.1	1000053.5	993947.5	615955	307507	236110.5	161983.5	1149432.5	2237200	614888	268709	165228.25	191582.5	809999.5	3677620.9	2874058.85	NA	369981	505117	135875	677550	519005	480749.55	468384.5	513738.75
AEPRGTITL	sp|Q9H1P3|OSBL2_HUMAN	NA	NA	NA	3110890	3103480	3602420	2692410	2455665	3029015	661705	676247	673304	3980765	3707935	1850075	1453830	729454	635698	1136675	422414	745234.5	1638410	1611857	1693610	1159285	1436290	1499545	159605	126271	304538	NA	291831.5	202944	2499130	2682965	2878370
GEGEPVTL	sp|Q8WVM7|STAG1_HUMAN	NA	NA	NA	3108735	2040555	2209660	1720675	1144210	1186160	154271	71074	190963.5	844581.5	142517	132609	75194	77100	82491.5	1664484.5	386540	1336030	580527	2503028.5	690080.5	613002	594936	351153	160803	163187	110792	499268	473761.5	179934.5	2218350	3336260	2507560
REAGIQPSL	sp|P08582|TRFM_HUMAN	NA	NA	NA	3101595	2820165	2932390	1700560	1736555	2963135	NA	NA	NA	3224905	2132870	2382210	2351890	NA	NA	NA	2934870	NA	NA	NA	NA	324436.5	509370	289603	NA	NA	NA	NA	NA	NA	NA	NA	NA
GEKLPDVVL	sp|O15318|RPC7_HUMAN	NA	NA	NA	3085510.8	3481881.7	3540702.1	4378350.5	1301574	972665.5	2314790	2711690	4514800	5970095.35	3931890	2534735	3082710	1798010	1933445	2963975	5640750	3419110	4604315.95	3904765	4540694.2	NA	780240	933573.5	159312	114643	189551	NA	313909	NA	7844056.95	6023233.25	7054577
KEAAGEGPAL	sp|P27695|APEX1_HUMAN	NA	NA	NA	3070015	2731285	2723505	2778280	3351575	2736305	1270281.5	1038022	1194260	4069830	2426520	1849205	3103070	3316845	2684705	3056480	5303450	3371895	2392585	1929595	NA	637136.5	471802	379259	91672.1	115406	122672	1457015	773005	1121817.5	2805370	2909355	2767250
HESAVTGLSL	sp|Q9UMS4|PRP19_HUMAN	NA	NA	NA	3066930.05	3225675.3899999997	2927008.95	1745540	1740435	1896040	4975860	4931380	3641750	836121.5	568570	343927.5	1965240	473880	427734	331624.5	409132	306200.5	2413760	1063620	857332.5	43224.55	317128	236933	36817.5	88598.7	74854.5	NA	NA	NA	1990192.585	2343921.7	2102582.7
KEAPNIVTL	sp|Q4ZG55|GREB1_HUMAN	NA	NA	NA	3064240	2856670	3059225	2419960	2630020	2356720	2647260	2237995	2159605	655140	282900.5	NA	1943820	1667755	2240315	2330735	3481400	2556585	2460530	1475565	1089515	91628	678048	697692.5	NA	NA	NA	250970.5	243901.5	49700.55	3941410	4686075	4634635
KEGNDKDFTL	sp|Q01581|HMCS1_HUMAN	NA	NA	NA	3048544.2	75895.45	54042.5	20063.95	29888.65	NA	NA	NA	NA	NA	NA	NA	NA	NA	NA	NA	NA	NA	108478.5	NA	48028.985	NA	NA	NA	3329960	NA	NA	NA	NA	NA	368871.6	499914.6	42003.5
RLPPPFPGL	sp|Q13596|SNX1_HUMAN	NA	NA	NA	3040920	2953205	2363925	3818070	6555410	4483230	1561880	1222035	1485125	1661280	2235110	1132080	551217.5	NA	299538.5	906352	1313960	1113790	1207725	771451.5	264943	NA	NA	69410.5	150161	NA	168527	129029.5	1284565	325163.5	1231765	173163.5	370775
GLSTEGIYRV	sp|Q9NRY4|RHG35_HUMAN	NA	NA	NA	3037710	2517220	2036645	7461680	9285450	9947120	2747645	2708955	3013335	2651120	2380018	1505660	3244445	2638710	2194670	942448	1808610	565013	9579120	4894560	6145440	105809.5	319842	306023	54432.3	81147.7	62567.2	45095.35	92059	NA	7637165	7676085	7182645
REGGPGSSL	sp|Q9ULM0|PKHH1_HUMAN	NA	NA	NA	3036660	2589670	2234395	1578990	1056151	806011.5	94220	287617.5	286494.5	1027122	648188	454493	62472	477894	532605	400306	534789	624597.5	1385875.5	1086315.5	945282.5	2755170	1975440	2133420	317346	268508	307164	1785774	945415.5	1068937.5	1968150	2129875	2118395
RELGLPEEL	sp|P49915|GUAA_HUMAN	NA	NA	NA	3033515	3145625	3578495	4064290	5104445	3717935	1003250	1158305	1279945	8338505	1255320	230519.5	1875415	1239920	1430267.5	1978750	1694650	754059	4736010	3919190	5789455	NA	605849	950587	447217	407730	552285	96075.5	453830	208900.5	4462330	3231635	3395595
GLDDIKDLKV	sp|Q9HCE1|MOV10_HUMAN	NA	NA	NA	3032430	3143535	3183525	4996765	1859955	5498235	3416205.5	2883149	3682676	6839265	7431697.5	5832522	251915.5	4071769	4464648	5172178	3393731	5174304	1453110	6986879	1651835	NA	235531.6	250292	NA	NA	NA	741632	1541221.5	1294254	3448441.5	2548721.5	3340235
SASGPHSSL	sp|Q9BRR6|ADPGK_HUMAN	NA	NA	NA	3031350	3398500	2908205	649125	564713.5	499373.5	305796.5	630253.5	314475.5	2018020	1349139	727940	56520.5	NA	NA	2102390	2137820	2449670	513899	86676.5	298242.5	575298.5	451053	482452.5	60185.6	NA	NA	386948.5	1172445	1107145.5	580578	563441.5	554196
KMDDIVVVA	sp|Q969J3|BORC5_HUMAN	NA	NA	NA	3026749.45	2695489.02	2941355	3330480	2926550	3229915	160242.5	266269	90805.5	1792620	1203403	697110	1910970	1100019.5	1506334	856261.5	1649730	610803.5	1455261.5	1883775	2148460	273216.5	595064	491547	NA	NA	NA	120700	199165	316893	2752359.5	2680545.5	2921551.5
AENPDTPAL	sp|Q9P219|DAPLE_HUMAN	NA	NA	NA	3012069.5	2908943	3172040	1999309.5	1754412.5	1643484	1417275.5	1476976.5	1427150.5	2358047.5	1574405	956123.5	946553	962127.5	770511	1393384	1874903	1317941.5	2383704	4356632	3743765	283247.7	249805.9	98284.5	NA	NA	NA	NA	155879.5	235944	2494459.5	3911525	3195220
AEEPSRAVL	sp|P46821|MAP1B_HUMAN	NA	NA	NA	3010695	3274215	2740520	1816085	1480785	NA	1456740	1483875	1057625	NA	8541525	6985850	5479365	5460035	6229115	2255855	3045620	2970115	2683330	2631575	2161055	1536055	1149950	1172615	NA	117880	NA	1651500	1547430	1512810	4131550	4147035	4051835
QEFGADVRL	sp|O60885|BRD4_HUMAN	NA	NA	NA	3009355	3455760	2972260	2994025	2804435	2837835	363262	417877.5	858296.5	3147925	2756755	1928635	1243990	4495660	2284340	776546.5	745882	1080965	3683150	3861650	2828130	226378.5	811925	855177.5	128625	193844	230037	183917.5	120428.5	NA	2584340	2622015	2265025
GEYSGIEHV	sp|P50213|IDH3A_HUMAN	NA	NA	NA	3004138.925	3330910	3122700	3430335	3444170	3837860	2430245	2634520	466854	3115420	2249855	2491535	926023	2499749	3635750	1945890	2501910	1396270	833568.5	2090224.65	214068	983534	935998	814788.5	NA	NA	NA	2169111.5	1148968	1153915	3304351.5	3245697.7	3629619.25
AESSPDPQAL	sp|Q9UIF9|BAZ2A_HUMAN	NA	NA	NA	3002449	4147819	4225100	2584665.75	1927221	1852989.1	5285666.6	4711252.5	5392366.5	564984.6	576872.45	252889.65	666049.5	749876.8	666783	295136	315448	253571.5	1534777.45	3843063.5	2277463.5	155922.6	116725	43616.9	NA	NA	NA	NA	NA	NA	1481123.5	2020553.5	1763764.5
KESLDQIIV	sp|Q96S82|UBL7_HUMAN	NA	NA	NA	2999205	3355485	3802630	3362775	2696635	2648865	751290	679171.5	225011	2132255	1291885	865545	3091785	1076550	NA	976867.5	1241190	809598	NA	1379460	270867	68260.5	895410	1032161.5	208067	215526	295555	NA	433439	254257	2355390	2195070	2031630
SLLSHVEQL	sp|Q9UI95|MD2L2_HUMAN	NA	NA	NA	2998731.1	2290719.55	2547943.5	4985212	5332328.65	5084360	3666029.05	5896840	8167486.95	5412994.4	3495092.5	3533615	2964835	1436445	3929465	3747705	4336760	1030874	2792968.95	19208735	3626932.65	NA	177370	511774.5	288972	353787	355245	NA	NA	NA	7696472.45	1310592.55	2213739.7
KESTAIIKL	sp|Q9NQL2|RRAGD_HUMAN	NA	NA	NA	2993235	2749255	3162985	1874465	2016915	2252085	1403125	1394720	2284140	5734515	4345535	3562045	3166200	1744620	1169108.5	643198.5	695290	202788	3019740	3258130	2236665	118216.5	621049	547597.5	51834.5	24100.4	57103.6	NA	111294.5	58620	2107980	2386990	2440960
GEFDPSKERL	sp|Q9BWC9|CC106_HUMAN	NA	NA	NA	2980679	2624275.5	2773267	4860167.5	4791433.5	5350300	3272537	3549087.5	3964099	4238791	3380213.5	3795451.5	2922472.5	2200440	2508347	3801430.5	4326048	3593010	5621510	3958910	5530650	1603638	1923437	1661920	113889	174348.7	179335	6024055	3400490	5414255	4459716	4402376	4347196
SENPGEISL	sp|Q96RF0|SNX18_HUMAN	NA	NA	NA	2980055	2581580	2895405	2675356	1932925	2179021	4834350.5	4350034	4631544	2670104	1170361	1032559	4194911	5216210	2378766.5	1246356	937793	1867236.5	6243293.5	7380227.25	6049124.15	356858	579889	376801.5	NA	NA	NA	NA	687604	253388.5	2807063	5566980	4199240.5
SEAVFKEEL	sp|O60308|CE104_HUMAN	NA	NA	NA	2979835	3062935	2924940	3296820	3415180	3373485	6724105	6763610	6390210	2327310	1995415	1347960	3359460	1818780	1946590	1143785	1007340	711895	2581480	3945815	3474955	214651	495502	422512	NA	34088.5	65336.9	58727	151290.5	207427.5	2295840	2416675	2431640
SEDPDQQYL	sp|Q96QK1|VPS35_HUMAN	NA	NA	NA	2975629	2863140.5	2458703	887749	634362.5	628199.65	52157	NA	65478	645693	76492.5	NA	789868	825790.1	700745	522919.5	NA	2044395.5	740103.65	2624491.5	1776506.15	626917	648991	239693.5	47190.4	68626.7	34137.3	100487.5	27298.45	NA	3925922.6	5094153.5	4057928.5
KEFDGKSLVSV	sp|P08238|HS90B_HUMAN;sp|Q58FF7|H90B3_HUMAN;sp|Q58FF8|H90B2_HUMAN	NA	NA	NA	2975555	3450100	3219095	1988345	1987506	1753116	9949260	12289600	14643120	1933686	1300420	935711	2281294.5	2169244.5	1904897.5	623896.5	637700	249540.4	4212330	2714492.5	4012600	18026.25	141744.3	86319.1	NA	NA	NA	NA	NA	NA	1600922	1967217	1865329.5
SLAERVDRL	sp|Q9Y6W5|WASF2_HUMAN	NA	NA	NA	2968354	2641561.5	3593545.5	4434313	6891688	6860622.5	2918060.75	1981231.15	8563441.5	8116691.5	6707316.5	4102039.5	9270521.65	6501725	10299260	4863495	4914995.1	3203275	6028169.5	8849766.5	6967895	223611.5	596396	835292	NA	NA	NA	4041500	1298670	1805030	4728649	4012820	4465211.5
VGMSPSSSL	sp|Q12756|KIF1A_HUMAN	NA	NA	NA	2963264.05	2772496.05	3242726.5	953584.5	1176477	1056384.5	266480	122326	117300.3	607900.25	345476.5	291840.5	NA	NA	58270.5	105354	167042	228571.45	242958.95	1318947.9	381130.15	672005	512548.2	495237.5	NA	NA	NA	NA	NA	NA	1694344.2	2802504.25	2003910.5
GEDGAGKTSL	sp|Q9Y6G9|DC1L1_HUMAN	NA	NA	NA	2958845	3428630	3630935.635	3727660	4245437.1	4068765	383361.5	528653	668228.5	6341215	3228065	2064680	4315090	8598115	4850296.5	4940360	2997980	6376150	7349990	5786011.5	8137552	1375585	1132150	946277.5	NA	403541	226685	13061675	6957825	10775515	4648715.53	4914713.550000001	4169333.75
AEYKKKEEL	sp|Q9NTJ3|SMC4_HUMAN	NA	NA	NA	2951173	2772952	2941858	5673960	5101035	5974661	13560978.3	13705090.45	14234747.15	4341455.15	3954792	4644160.5	6731605	6063453.1	8675692.6	8410769.05	9109567	10377992.5	4899318.8	3575487	4696016	408901.25	480199.2	392690.35	NA	24736.4	20924.2	2260770	3551609.35	4457915	3516811.5	3413464	3482259.5
AEIKDIGHL	sp|A6NIN4|RN227_HUMAN	NA	NA	NA	2951115	3038540	3391400	2263140	1291075	1127560	253397.5	99193	NA	2596075	1863660	1080060	75498.5	NA	NA	1022400	NA	NA	18377.25	173171.5	84425.5	NA	NA	NA	NA	NA	NA	NA	NA	NA	195723	46228.7	205545.3
KETPDKVEL	sp|Q13610|PWP1_HUMAN	NA	NA	NA	2934861	2833559.5	3488949.5	3080418	3254582.5	4668730	1262124.5	1067732.5	1311493	7420915	5335095	4621590	3764930	3667025	3354340	1467644	1139848	1421910	4760484.5	5279290	4605675	982459.5	854231.1	783636	99748.8	131062	104042.09	6037310.5	3243561	2663721.5	3146998	3508852.5	3235685
VVAPAGITL	sp|P12268|IMDH2_HUMAN	NA	NA	NA	2934598	2765606	3791886	604150	1620637	1549305.5	1401740	1261878	559710	2511176	1543468	1347662	NA	22388.75	NA	1533018	854251.9	1673851.5	NA	579093.25	155424.1	197727.5	1307273	1434712	254758	177657	162336	NA	73812.5	NA	897818.3	1041315.5	1151689.15
KEIEVGGGRKA	sp|P62081|RS7_HUMAN	NA	NA	NA	2927454.3499999996	2826647.8	3335549.1	328983.5	311220.5	351643	357444	437490.5	456324.5	3447767.55	3983070.15	3325471.2	1659325	1411895	1327255	4375410.7	5005716.5	5736985	964844	1153232.15	715466.5	735137	607434	713776.5	NA	40336.8	103774	2419165	4240615	5374205	259353.91	254632.275	267128
FEHPNVVRL	sp|P11802|CDK4_HUMAN;sp|Q00534|CDK6_HUMAN	NA	NA	NA	2917008.5	3074484.5	3327497.5	3301429.5	4095071.5	3239411.5	763886	735555	867008	4633001.5	5992718	3183506	6316617.5	6610815	6311300	2890805	6255863	6103615	5914156	6908739	6233258.5	253997.5	898289	1285881.5	776432.1	810803	914255	2243493.5	4534270	4407470	3951910	3221518	3525280
KLNDLIQRL	sp|P53621|COPA_HUMAN	NA	NA	NA	2915333	2651054	2969640.5	1979985.5	3014197.5	2636612	13176289	12199686.5	10844019	5044708	6795494.5	4729571	16669851.5	13730230.5	16414236.5	3193250	2545440	3533875	8126331.5	6438690.5	5393346	NA	557877	1359744	120799.6	138699	178727.5	1246985	3820390	2533870	1373179.5	627641.5	767065.5
KTLEGEFSV	sp|O15391|TYY2_HUMAN;sp|P25490|TYY1_HUMAN	NA	NA	NA	2914166.05	2596976.645	2217084.355	4050103.345	3695830	3730432.095	5000890	4983235	5160355	3849315	2281350	2015230	4196315	6042585	5027780	1126877.5	1927710	645168	3133520	4268903	2294239.8	197109	648380	738376.5	NA	NA	35172.8	NA	117844	NA	4848359.65	3799849	4364617
AEERPRIAL	sp|Q14689|DIP2A_HUMAN;sp|Q9Y2E4|DIP2C_HUMAN	NA	NA	NA	2907786	2868038	2791149	1936340.5	2489146.5	2973064.5	4970710	3288560	5108765	3546208	4360001	3506885.5	7116405	5203360	7923495	8122955	7761630	9742345	2403234.5	3224231.5	3081271	144146	377354	584038.5	NA	70956.2	98455.8	6233445	6172460	6178975	1611303	1435312	1753836.5
SLPEELNRV	sp|Q92541|RTF1_HUMAN	NA	NA	NA	2906960	2941270	2830145	2318840	2289470	2185925	NA	NA	NA	1561900	1399197	905460	779178	857203.5	903856.5	696127.5	657711	446844.5	2644970	2399205	1110818.5	NA	236847	164037.5	NA	37178.4	NA	35985.65	NA	66475	1814525	2040055	2042590
VEERPAVSL	sp|Q9UQ35|SRRM2_HUMAN	NA	NA	NA	2906705	2918850	3539725	1808125	1709635	1904035	380728.5	363172	371058.5	1925895	1540173.5	923890	451803	438122.5	179637.5	1397260	1187130	876606.5	1314795	852166.5	1142960	488810.5	551901	501121	121025	104961	113730	170975	765330	718824	1195300	1307805	1215460
KEDEDDKTVL	sp|P14625|ENPL_HUMAN;sp|Q58FF3|ENPLL_HUMAN	NA	NA	NA	2906202	2996725	3612055	675596	884921.5	1010452.1	1004057.9	553524.5	2025525.5	3660301	1356032.5	901197.5	1138450	2612947	833220	1045175.5	334081	2150273	1817231	4975678.5	3857654.5	160206.4	166930.4	NA	NA	NA	NA	770820	302417.55	101799	2434719	2891049	2558647.5
KVFDPVPVGV	sp|Q08211|DHX9_HUMAN	NA	NA	NA	2905998.95	2854617.5	2821180.5	5833848.5	6066987.65	5061815.9	8574437.5	13328691	19561707.5	1719765	1016056.5	761825	2859620	1850730	1887048.5	625396	762724	1107220	2719443	4931561.5	4450540	NA	326336	286899.5	NA	825320	NA	NA	46327.3	NA	4191777.6	3978240.2	3371661.965
AAEKGVRTL	sp|O60664|PLIN3_HUMAN	NA	NA	NA	2902765	2948685	3530695	745699	904711	1727710	446147	680057.5	390728	1875485	1182513	1277610	687793.5	541969.5	634118.5	1121417.5	1513940	513631.5	1220401.5	1424498	1858018.5	1170158.5	1028940	1132119.5	1962660	2287460	1107230	NA	504080	118564.5	1546125	1825975	1643205
GERRQDIVL	sp|Q12756|KIF1A_HUMAN	NA	NA	NA	2895445	3494205	3607065	2661915	3140810	2683625	1120340	1641825	2074805	3154825	1974917	2095610	2031765	2181730	1921180	6234815	7339020	3640620	1736325	3551595	2390500	502123.5	679540	710401	NA	NA	213605	1636710	3346905	3795785	1808005	1553085	1838345
SLDPKTNTL	sp|Q13685|AAMP_HUMAN	NA	NA	NA	2892400	3303515	3529455	1704750	1803090	1587440	382882	291430	NA	2275535	1964164	1897935	NA	111614	45629.5	2402745	3563880	2273715	NA	597321	172167.5	939261.5	725555	677363	128521	178475	152655	2768036	1434483.5	1531132	1139475	1240065	1012740.5
AASPSGSQL	sp|Q969X6|UTP4_HUMAN	NA	NA	NA	2890501.5	2737317	3350177	1075936	983327	1206737	874145.5	915137	1012124	945373.5	638433	453028.5	425297.5	447202	341430	445257	307758	395629	970379.5	1723130.5	1072505	1187431	877673	488525.5	60281.4	NA	NA	287131	NA	NA	3783232	5062782.5	3939235.5
LEFLDRESI	sp|O75369|FLNB_HUMAN;sp|P21333|FLNA_HUMAN	NA	NA	NA	2886280	3252640	2662245	1439985	1473130	1135700	71927.5	19677.6	31998.9	1399215	1285200	854535	214815.5	NA	NA	131130	NA	294253.5	833254	520559.5	571727	NA	259531	265679	85209.4	52713.1	62563.3	NA	NA	NA	2620120	1322680	1576610
KEYIQPVQL	sp|Q07889|SOS1_HUMAN	NA	NA	NA	2881500	2492305	2689370	2878475	2273915	2464165	1825675	1951810	1237495.5	999804	1033168.5	953485	557580.5	612209.5	558323	1163535	1091990	672875.5	2414730	1229052.5	2143490	106754.15	377072	360998.5	NA	NA	NA	NA	NA	NA	2179665	2482660	2314995
GEFSEPVTL	sp|Q9BTV5|FSD1_HUMAN	NA	NA	NA	2881319	3052959.5	3288480	6924774.5	8239156.5	6454097	353847.5	176485.5	212684.5	4509805	1989758.5	2103520	NA	36759.4	NA	NA	NA	984993	5939996	10143494	10748469.5	NA	1086209	479938	125223	NA	266583	NA	NA	NA	7495494	9865381.5	9050928.5
RETQGIEKL	sp|O60716|CTND1_HUMAN	NA	NA	NA	2875287	3499556.5	3550653.5	4044869	4444786	4835845	3101590	2846360.5	3069870	7687365	6589060	6125920	3220515	3373830	3114105	1786886.5	2183430	1766502	6293703	4281381.5	8015132	3894190.5	2648532	2554966	266099	305400	350403	7779576	3409069	3528975	4193629	3858592.5	4546392
IIHDPGRGAPL	sp|P62917|RL8_HUMAN	NA	NA	NA	2871424	2990495	2944745	234447	538099	522617.15	1889151.9	1975386.95	2017879.35	1691765	1199728	1518654.8	1719723.95	882817.2	1562360	3691419.5	3752328	4460474.5	937865.7	1049419.5	751651.95	1203977.5	1078923	1413491	180721	191410	NA	1132710	868084	920619.5	528027	504900.5	518250.5
KEKPGSEVL	sp|Q5UIP0|RIF1_HUMAN	NA	NA	NA	2868150	3083500	3243625	3386650	2195205	2210675	2081125	1642775.5	960022.5	1831215	1470029	769990	320519	1367595	1147840	1906935	2137320	903228	3391535	2631406	2906495	983171	857626	879382.5	102764	NA	NA	7190565	1360630.5	2711550	2086245	2952765	2746150
KEERGIARL	sp|Q9UQE7|SMC3_HUMAN	NA	NA	NA	2862345	2935500	3097995	3603520	3784495	3071345	3252090	3250335	3078255	9567840	7996275	6456325	6680920	7652730	7035850	4424285	4590030	4133145	5377190	6674039.6	5645350	871520	NA	NA	220128	NA	339014	11070340	9719760	10378200	2756995	2769825	2996140
GEIIGVKVL	sp|Q15181|IPYR_HUMAN	NA	NA	NA	2860180	3276495	2869670	1258755	1477855	1444145	477600	407869.5	417565	1437585	1383564	732670	550957.5	249560	441924.5	1076584.5	1995370	3372640	1641925	746093	1636405	NA	287504	492602	180849	166905	290702	107530.25	951880	69499	1110440	585878	684411
SAQTTSHEL	sp|Q15366|PCBP2_HUMAN	NA	NA	NA	2854710	2130055	2653525	869332	583145	911917	1946985	2948605	1318764.5	1734890	1029967	1089130	1042625	259227.5	1189745	1994180	1826710	881703.5	238869.9	889883.5	539011.25	2115245	1864430	1176855	NA	NA	NA	91804	NA	122949.5	161821	626253.5	NA
REAPAEGKRL	sp|P56945|BCAR1_HUMAN	NA	NA	NA	2845590	2769450	3097530	1728875	1834670	1894670	2898340	3298790	3585885	2815680	3082175	3257890	3921660	3349180	3664290	4469440	4851010	5843535	3212960	3745725	2888410	1470815	1312540	1431455	61565.9	23869	70988.4	3354110	6169905	7682015	1693745	1602405	1596405
AEERRDVSL	sp|P52701|MSH6_HUMAN	NA	NA	NA	2839040	3555865	3698795	8120930	8252840	9689990	3542330	3639390	4083730	10655300	9838550	7159975	12420350	9105690	11510300	26510800	16817000	24204400	8394485	9531780	7374765	6057170	5029090	5243860	448541	340733	717001	25673600	15452750	22288500	6547040	5702275	5893200
REFSKEPEL	sp|Q9NQS7|INCE_HUMAN	NA	NA	NA	2825734	2491871.5	3083357	3831120	4256725	4564140	4583087.5	4174707	3829640	6442720	4849824	4404405	4468980	4426203.5	4022940	3074331.5	2209756	2370404.5	5615070	6475265	6932295	294412.75	439385	287212.5	NA	NA	NA	2406640.5	1059297	1031213	3732625	3902369	3940898
NEASVLHNL	sp|A7E2Y1|MYH7B_HUMAN;sp|P35579|MYH9_HUMAN;sp|P35580|MYH10_HUMAN;sp|P35749|MYH11_HUMAN;sp|Q7Z406|MYH14_HUMAN	NA	NA	NA	2824135	1999890	2769305	1377085	1471425	1416035	498436	454446	509635.5	1334103.5	1047670	799780	407530.5	354428.5	498921	1675077	3919510	419836	1182948.5	841322.5	1259325	447476.5	932155	885121.5	99738.9	85756.4	119468	42671.2	365168.5	181822.5	778096	991657.5	939133.5
TLDAGNIKL	sp|O75400|PR40A_HUMAN	NA	NA	NA	2815715	2786610	3192580	2103660	1518695	1609070	294512.5	408754	1229008	1061198.5	1159638	695685	NA	498128.5	561534	688915	1499090	660808.5	2072650	705383	987270	158272.5	645843	877474	NA	NA	NA	NA	NA	NA	1506495	1835335	1678620
KESSGLVLL	sp|Q6P087|RUSD3_HUMAN	NA	NA	NA	2814207.4	2877933.9	2840592.9	1752261.9	1527200.72	1139738	NA	NA	124256.6	2694195	2264715	1190540	507465.5	286795.5	418554	304053	808468	376599.5	3655900	825859.5	1643390	NA	965884	1233687.5	490617	361902	626861	NA	528655	273041.5	2495659.55	1143475	1700668
VAVEPGAAV	sp|Q9P0J6|RM36_HUMAN	NA	NA	NA	2803329.5	1731312	1914630	2102296.5	1839118	1573531.5	414796	249285.05	325242	2761285.5	1157602.1	687426.5	478703	1598200	963428.5	789085.5	239230	776915	1176330	8281775	1808960	429150.5	306571	141871	NA	NA	NA	882434.5	137069	NA	3682170.15	5230098.199999999	4872161.15
VEAGDAIAL	sp|A4D0T7|SIM30_HUMAN	NA	NA	NA	2795754	2279814.5	2766388	2194069.65	1460691.55	1586287	397170.55	187282.5	444609	4346812	2458206.5	1679327	724639	308628	257893.5	3862708	1507800	6522076	1113007.9	4168051.3	1511627	12709170.5	28043120	27884605	12109069	12056379	12592000	1006160	3177454.5	2301302.5	4127140	6563872.5	5363216
RELEKLFQL	sp|O95997|PTTG1_HUMAN;sp|Q9NZH4|PTTG3_HUMAN	NA	NA	NA	2789250.5	2444798.5	2633971.5	1952975	4192410	2868681	2098755.5	3637101	534769.5	3351621	3831629	1591574	810912	307459.55	1154607	2440015	3407698	2580036.5	4618240.5	2376763	2647865	NA	NA	NA	395713	62282.8	308584.6	NA	741981.7	87617.5	768186	56389.45	155248.3
KEEPVAPEL	sp|Q96CK0|ZN653_HUMAN	NA	NA	NA	2786930	2603930	2911060	2829870	2834065	3056005	3325010	3193120	3577105	4217150	2848870	1806320	2428690	2194660	1640890	1507790	2325620	1105180	2371875	2435005	2969240	147674.6	206144	175852.5	NA	NA	NA	96072.5	349975	385906.35	2320590	2390510	2301295
HLNSHVRQV	sp|P56270|MAZ_HUMAN	NA	NA	NA	2774159.435	1879202.5	2292290	2280800.05	2232709.45	2422052.6	NA	NA	NA	1057636	875955	861768.5	1362790	1334200	1338940	693450.5	691273	784775	2080437.6	1922358.95	1402868.2	NA	NA	NA	NA	NA	NA	247845.5	425230	698467	4323601.1	1493595.8	2531527.25
SEFSGDVDSL	sp|O75534|CSDE1_HUMAN	NA	NA	NA	2770695.5	2183388	1924958	1811005	1614217.5	1545980	2246610	1763022.5	5444508.5	2365170	678105.6	339999.5	772521	1609719.5	506743	220832.5	NA	957442	1326772.5	10057930	3786826	223375	570488	351339.5	NA	NA	NA	NA	NA	NA	4765810	7565620	5762930
RVSDINFTL	sp|Q5H9R7|PP6R3_HUMAN	NA	NA	NA	2763215	3033435	2857804.25	4361226.95	5980114.95	6285653.699999999	208973	353787.5	444465.5	8646375	5165899.75	3627860	2637715	1800325	2088850	1471875	1951270	2704805	2643848.5	5341008.5	4539380	NA	567873	724592	NA	175399	237257	93256.5	822510	130324	4843553.95	1898375	2604720.25
KMAEMLVEL	sp|Q96HT8|MR1L1_HUMAN;sp|Q9Y605|MOFA1_HUMAN	NA	NA	NA	2755885	2859668.9000000004	2402385	4738440	5857635	5391375	2301805	1749865	2131330	3094435	1826806	1611535	471387	630241	576838	119006.2	128563	47720.55	2387847.1	1257790.5	1098554.7	NA	NA	54247	NA	NA	NA	NA	NA	NA	1438726.45	224329.6	621337.9
ASTPVAREL	sp|Q9NVU0|RPC5_HUMAN	NA	NA	NA	2743730	2971520	2879070	826909	789618	676684.5	1061125	826448	274301.5	967191	457575.5	374270	198352.5	140799.65	74375.5	161390.75	278404	169340	796974.5	123260	198431.5	1023969.5	680960	676200.5	NA	NA	NA	NA	NA	NA	550805.5	573421.5	482753.5
SEAPEAPLL	sp|Q8WUU4|ZN296_HUMAN	NA	NA	NA	2739435	2576814	2980995	2977762	2113515	1945090.5	518901.5	477686.65	510201.5	1706578.5	533712.5	584795	146300	NA	333819.2	408645	501157	1314169	890769	2992842.55	1156556.5	22557.85	199283.8	132053.5	NA	NA	NA	48446.6	342750.5	NA	3631299	5386700	4979780
TLTGKTITL	sp|P0CG47|UBB_HUMAN;sp|P0CG47|UBB_HUMAN;sp|P0CG47|UBB_HUMAN;sp|P0CG48|UBC_HUMAN;sp|P0CG48|UBC_HUMAN;sp|P0CG48|UBC_HUMAN;sp|P0CG48|UBC_HUMAN;sp|P0CG48|UBC_HUMAN;sp|P0CG48|UBC_HUMAN;sp|P0CG48|UBC_HUMAN;sp|P0CG48|UBC_HUMAN;sp|P0CG48|UBC_HUMAN;sp|P62979|RS27A_HUMAN;sp|P62987|RL40_HUMAN	NA	NA	NA	2738015	2776840	2772400	520415.5	415122	345660.5	186322.5	150620	197295	2653130	1826126	1515695	290428.5	286508.5	283800	1513896	2615830	739805.5	936032.5	619229	1139800	366522	771034	1014017	237658	209055	NA	361532.5	370612.5	315640.5	724899.5	812825	835885
REGSPVLL	sp|P46977|STT3A_HUMAN	NA	NA	NA	2735420	3179920	1526300	515245	478507.5	519035	537206	417620.5	577657	1193465	1326880	987200	950239.5	1093827	798832.5	1685537	3796220	600362.5	976292.5	679386	1142600	670515	1800030	1852520	314552	375791	NA	NA	338866.5	413969	2605685	2476245	2664475
REAGDEFEL	sp|Q07817|B2CL1_HUMAN	NA	NA	NA	2734435	2421080	2365565	2096130	1899595	2036480	453775.5	538964.5	765400.5	1154750	819765.5	621585	1150940	2130440	1838985	143951.5	NA	183093.05	2728875	3018105	3033670	187176.5	797281	682526	32340.1	35813.6	NA	87838.5	NA	NA	3362110	2830565	3277030
MRYFFTSVSRPGR	sp|P04439|HLAA_HUMAN	NA	NA	NA	2734388	2406055	2349135	2228080	3426205	3513525	3059175	3248460	1815755	4630175	3201620	982345	2150780	1374325	3698435	NA	NA	NA	2476879	733719	1473512.5	NA	775329	3403427.5	7616750	8294500	7227750	969965	NA	NA	1401959	1010604	722331
VLAPTREL	sp|O00571|DDX3X_HUMAN;sp|O15523|DDX3Y_HUMAN;sp|P17844|DDX5_HUMAN;sp|P60842|IF4A1_HUMAN;sp|Q14240|IF4A2_HUMAN;sp|Q92841|DDX17_HUMAN;sp|Q9BQ39|DDX50_HUMAN;sp|Q9NR30|DDX21_HUMAN	NA	NA	NA	2730925	3067965	3092370	466993	478819	510274	123757.9	287172	233846	4772710	3716315	2482060	150775.5	150546.5	41402.95	5245980	3939010	3748815	356613.5	260718.7	558413.5	5874055	5254200	7728600	2845050	2184080	2612620	206127	676542.5	848034	641114	683179.5	664587
IESNHPIVL	sp|O00410|IPO5_HUMAN	NA	NA	NA	2728265	2541545	2223910	1257135	1135660	1181740	867426	913093	1043868.5	3089815	2435445	1853835	1173033	1619881.5	2381405	393612.5	787656	118320	845005.5	1757025	630822	81551.9	290704	284137	136174	103669	132493	NA	16818.25	NA	2077655	2074835	1953345
LIISPTREL	sp|Q13206|DDX10_HUMAN;sp|Q8TDD1|DDX54_HUMAN;sp|Q9NVP1|DDX18_HUMAN;sp|Q9Y2R4|DDX52_HUMAN	NA	NA	NA	2726400	3127545	2991165	5085350	6152100	6207180	4527765	3427785	4285965	1711820	1536565	1149325	2057970	1442255	2267775	295512	298169	94301.5	4701050	5530175	3564850	64205.5	774638	925787	103855	102917	180139	NA	NA	NA	5773740	5731450	5852900
GENVRGELL	sp|Q96JB5|CK5P3_HUMAN	NA	NA	NA	2725115	2716850	2837985	1401950	1533760	1662180	342500	256254.25	426924	2274750	1420688.5	1146135	436555	531690	272359.5	2379685	3048870	2587560	1402125	1599795	979608	410235.5	583477	452996.5	172188	180929	150299	1551484.5	870085	684191.5	2060330	2096380	2222850
VEEGKISTSL	sp|O14980|XPO1_HUMAN	NA	NA	NA	2709875	2586005	2583485	2236000	2030955	2300245	949151.5	1037231	800749.5	3421320	2176517.5	1800010	1172430	984678	1128380	1790250	2116310	2420725	3201785	3121575	3305675	739464	660879	510156.5	130057	157348	170737	1943898.5	1151769.5	363194	2274625	2088210	2063890
SLLDKIIGA	sp|Q6NZI2|CAVN1_HUMAN	NA	NA	NA	2709162.5	2300928.85	1304286.3	2927930	3363571.2	3542855	7768530	9027650	6657590	4926845	5395890	3823160	1249682	207681.5	2681900	859339	1373180	920247	3184920	6066681	1849436	NA	NA	37332	364821	282443	318246	88292.5	887630	334161.5	1538803.15	119879.3	279270.5
ILMEHIHKL	sp|P84098|RL19_HUMAN	NA	NA	NA	2707654	2343234.85	2959142	8389488.5	10277603.4	10771785	9345413	9794646.95	8845923.95	16787238.5	12699312.5	3968811.3	11105523.5	10603074	6304734.2	2858411.5	3355050	2274739.5	7514253	13099535.75	3700327.8	245488.5	792144.9	1442220.1	189793.1	246776	264900.2	1124319	836650.5	1206585	11751339	10459866	10269296.5
GEVSARQEL	sp|P13639|EF2_HUMAN	NA	NA	NA	2706025	3072930	2689470	8087115	6730410	7504270	263768	203273.5	215496	3559605	2910750	2178745	1894510	1505760	1234192	2659560	2592770	2670220	6157550	4110635	5441655	6900075	4070760	3691575	737475	866245	587033	8334960	2476550	2172000	10150545	8985670	9638080
SAVPSATSL	sp|Q86TY3|ARMD4_HUMAN	NA	NA	NA	2701319.5	1926985	2689190	961405.85	578454.5	463321.5	69244	NA	NA	386216.5	66615	NA	NA	NA	60293.5	NA	NA	194007.5	209404	1059050	321715.5	323375.1	NA	47208.15	NA	NA	NA	NA	NA	NA	1159100	1756345	1299265
HLDTDVKRV	sp|Q9NPQ8|RIC8A_HUMAN	NA	NA	NA	2700221.45	2683377.55	3060211.2	5003910.5	4558390	3154896.95	2259200	2434585	2441370	3804220	3915870	3110475	5539510	5840715	5402325	1206565	1331820	1369425	4306992.4	4700379.2	4205102.45	1326935	1016150	1102203	48179.6	68441.5	73162.9	3648705	3329945	3377370	2381074.8499999996	2543787.1500000004	2411215.45
KEDSHPFDL	sp|P35244|RFA3_HUMAN	NA	NA	NA	2685870	2765427.5	2768828	4403887.5	4376389.5	4518453.5	4299109	4200317.5	4216390	2878011.5	2210389	1094028	3500730	3649154.5	3758830	1688105	1402430	1598860	5669086.5	6072125.5	4877632.5	231755.2	859442	787252.5	157275	128727	NA	2350282.5	1221306	1142688.5	3720484	3734187	3965790.5
KELPEYYEL	sp|P51531|SMCA2_HUMAN;sp|P51532|SMCA4_HUMAN	NA	NA	NA	2683465	2785425	2156250	2062275	2553310	1934075	334678	263392.5	387547	1024722.5	838257	565355	695498	501300.5	600404	271852	146270	149044	1887934	978795.5	1689770	35415.4	583820	779727.5	161937	235238	151360	NA	163058.5	NA	3073565	2231265	2435020
SAVEPKTAL	sp|Q8WWI1|LMO7_HUMAN	NA	NA	NA	2676445	3143765	2798375	5248759.0649999995	4846480	4154610	5166570	5997165	4122940	3103465	3066260.5	2354620	4173745	4787420	3367670	294363.5	502695	331728.5	4446310	2150345	2888140	291410	210878	NA	NA	NA	NA	NA	NA	NA	4202751.4	4027708.35	3997653.25
RAAEPLLTL	sp|O60524|NEMF_HUMAN	NA	NA	NA	2674015	2558515	2157325	1024208.5	991421.5	1122655	738717.5	662234.5	710489.5	502544	294720.5	265829.5	37947.25	59579.5	97438	221178	364776	496638.5	419552.5	320006.5	630441	NA	NA	80232	NA	NA	NA	NA	NA	NA	945137	326409	539515.5
GEDTPVTKL	sp|Q6IQ26|DEN5A_HUMAN	NA	NA	NA	2663554.75	2619365	2700330	3622535	3215890	3177275	845758	757731	914655	2162330	2039397	845580	419219.5	312778.5	298499	1517295	2161320	1584480	2138570	931427.75	1459055	840176.5	670289	719809.5	154952	175748	115279	1708798	1410643	1563669.5	2918905	3064878.75	3245207.8
ALDSTNVEA	sp|P62491|RB11A_HUMAN	NA	NA	NA	2656275	2145020	2381980	7920230	8115450	10258230	483628.5	421734	818430.5	6114640	3866093	3406765	642761	626653	532818.5	5498825	2406880	2556660	6830400	16486950	13454735	751057.5	493011	360473	NA	NA	NA	5322190	272556	250430	13183550	25877200	22827750
RQPDSGISSI	sp|P04843|RPN1_HUMAN	NA	NA	NA	2649760	2604125	2772295	2816125	3644550	3388180	359288.5	403170	471632.5	4979970	3009685	2793760	2219615	2330460	2174555	876840	634771	607721	2475810	2674280	3162820	356222	282684	147425	NA	19103.4	NA	333260.85	114440.5	44772.05	1043622.5	1286195	1398970
SEKGGEELL	sp|Q04637|IF4G1_HUMAN	NA	NA	NA	2649231.05	2524077.1550000003	2824924.8	4176716.25	3981950	3605860	951512.5	1162288.5	1160015	1435365.5	1283824	542275	1857790	3042370	2089215	537218.5	627049	1226848	4238250	2706398.5	4300655	467067	420296	421896	NA	NA	52587.8	354256	269275.5	169019	5532169.6	5116984.5	4799678
HEDPVIAVF	sp|Q12980|NPRL3_HUMAN	NA	NA	NA	2644965	2752165	2598780	1612180	1354780	1569730	752455	518641	784770	1772045	953537	579230	330793.5	127233	181057.5	689839	935511	1551305	1362375	894115	1406617.5	NA	97109.1	117403	183044	170175	208179	198438	714480	377726	1969440	596710.5	1001489
TEHPVPIIL	sp|Q8IWU2|LMTK2_HUMAN	NA	NA	NA	2644735	2498365	3003050	2280085	2379185	2293425	2302425	1342765	2416255	2541855	2079130	1729900	NA	202993	NA	597782	1021410	651635	1188175	238080.5	1112819.5	NA	54119.9	82512	NA	58681.3	NA	NA	86455	NA	1265710	463816	759278
SESPGATEL	sp|Q6P0N0|M18BP_HUMAN	NA	NA	NA	2639420	2217097	1130922	1598148	1127735	2036437.5	372405.3	497057.25	733867.8	1051119	1207440	1558590	277532.5	276671.5	551764	359822.5	NA	925099.5	366940	4133148.5	776519.5	325823.5	189356	238085	50472.1	NA	NA	3309496	744767.5	404175	2689475	4638274	3810226.5
AALGGALAL	sp|Q6NZ67|MZT2B_HUMAN	NA	NA	NA	2638913	2262350	1816390	863056.5	711292	766479	NA	NA	NA	682911	392504	316775.5	1776865	1831620	1845167.5	298718	83127.3	40724.1	3094370	7421700	4963135	22875.9	1169530	1382411.5	385154	NA	391982	NA	NA	NA	2260635	1620160	1873040
KEIDKEEH	sp|Q96JG8|MAGD4_HUMAN;sp|Q9Y5V3|MAGD1_HUMAN	NA	NA	NA	2636230	2772525	2188785	1809530	1766490	2238555	1356415	660870	1065969	1711935	1293315	950730	296551.5	NA	NA	NA	NA	NA	2909035	1207685.5	2816300	NA	NA	93625	NA	NA	NA	NA	NA	NA	2409570	1798650	2118970
AEAPAGPAL	sp|Q53F19|NCBP3_HUMAN	NA	NA	NA	2636075	2069370.5	2187305.5	3015935	2622215.5	2311195.5	1080779.5	1387530.5	2116786	4856910	3243898	1771823	1309556	1157055	1118622	1399617	1229256	1409211	2805052.5	4587449.5	2507456.5	720327	576584	301317.5	NA	NA	NA	549614.5	93959.8	NA	3894800	5843965	5153885
IVIDPKNPL	sp|P30260|CDC27_HUMAN	NA	NA	NA	2630860	2518745	2073635	3577905	3111155	3131050	3002250	3247865	3276485	2045115	1600320	1148855	1926975	2005220	1891211	382322	623348	107248	1949510	2600050	2480925	NA	202004	166797	NA	49348	NA	NA	NA	NA	3147680	3840435	3537455
IEKEGEFTL	sp|Q8WV22|NSE1_HUMAN	NA	NA	NA	2626870	2409665	2658365	2123325	2182830	2009825	874721	917793	1218261.5	2008370	1266819	1134425	1563950	817686	849546.5	903918.5	1165210	767893.5	939742	1595030	754346.5	170078	817635	871492.5	125301	120171	121008	69222.5	75807.5	50873.5	1995785	1634640	1791595
AAVPSAGSV	sp|Q14160|SCRIB_HUMAN	NA	NA	NA	2625560	1647840	2085105	226343.5	214313.5	149685.5	NA	NA	NA	1086461	267455.5	348519	NA	NA	NA	2877490	2064840	3597785	134077.5	793450.5	332087.5	833782	506002	231198.5	NA	NA	NA	982240	NA	NA	475780.5	619154.5	446155.5
TEKAKEERL	sp|Q9NQS7|INCE_HUMAN	NA	NA	NA	2625270.4000000004	2300067.35	2649072.95	3266384.9	3011459.5999999996	3819000	2435360	2687145	2064305	2795010.3	2233275	NA	NA	109148.5	NA	6344662.699999999	5313221.2	7591283.4	143465.5	2158102.45	1228469.8	1132812.1	983383	1066384.6	230234	222568	169241	90535	1935140	3829155.5	1812931.6	351472.25	1775425.2000000002
KEIGELTQL	sp|Q15404|RSU1_HUMAN	NA	NA	NA	2622915	2306099.2649999997	2684140	1462435	862817	996905	279241	245438.5	367919.5	8766145	5157250	2257790	2026070	2091985	1550130	1229421.5	1805630	1304670	1661940	2581151.95	2477700	915802	2267460	2759990	532348	593078	632268	432483	1808260	1274161	3515881.95	3760676	3960409.85
AVIGDVIRV	sp|Q9NR30|DDX21_HUMAN	NA	NA	NA	2616335	2592980	2228870	1001429.5	917281.5	948045	598170.5	452084.5	562160	1838855	1535570	1113775	242092	217534	163600.5	986177.5	1978250	1933900	1186245	728460	1492625	NA	324555	506066	NA	64939.8	125044	NA	517330	58334.5	1263440	726599	895296
MVVGTGTSL	sp|Q8N6L1|KTAP2_HUMAN	NA	NA	NA	2615886.65	2221898.7	2599811.5	349758.8	275215.35	282339.45	NA	NA	55207.5	37325.7	NA	NA	NA	NA	NA	NA	43950.7	NA	126108.4	385207.2	125226.05	616408	679912	459611	NA	NA	NA	NA	NA	NA	523030.51	725661.5	648260.35
TSVSRPGR	sp|P01889|HLAB_HUMAN;sp|P04439|HLAA_HUMAN;sp|P13747|HLAE_HUMAN	NA	NA	NA	2606140	2375770	2579915	2538890	4121065	4084235	3005260	3247320	3806430	5126360	3872360	2537120	2633360	1216446	2049890	233936.5	685988	NA	3396750	500944	3041680	50151.5	2362450	5592220	8726070	8750940	9929340	392778.5	162138.5	NA	171958.5	54601.4	1071708.5
LEIQDKEYL	sp|P42356|PI4KA_HUMAN	NA	NA	NA	2605170	1297530	1064980	NA	NA	NA	NA	NA	NA	2687990	NA	NA	NA	NA	NA	NA	NA	NA	NA	2563971	211807.5	NA	NA	NA	NA	NA	NA	NA	NA	NA	4404410	4166140	4174345
GEISDIHTKL	sp|Q9UHD2|TBK1_HUMAN	NA	NA	NA	2603922	2663580	2833790	3849925	3859155	4009450	10547195	11701910	5054918	5472983	4649188.5	4761021.5	9676565	8672409	8892757	4288048	4167190	4404846	3218369	5927809	3829606.5	576815.5	596653	696377.3	20899.5	67583.8	104284	2622946.5	2685185	2754795	3301300	3056330	3412130
IIVGNPKAL	sp|Q92900|RENT1_HUMAN	NA	NA	NA	2603145	2895625	2600335	1219260	1244107	1253155.5	469096	435396	475718.5	891531	853645	604645	412752	149539.85	290448.5	556655.15	1212570	176057.5	1195725	345801	707332.5	793273.5	945285	1026187	419379	440237	459714	NA	NA	NA	1669225	2288085	2022610
REELSNVL	sp|Q9Y3U8|RL36_HUMAN	NA	NA	NA	2602670	2405650	2571700	4324830	4677475	5156095	485511	451664.5	570459.5	3413810	2790766.5	1925220	1214755	1807998	892747	1814813.5	3359220	778377	3488085	1982871	4143940	2479495	4994980	6376940	1089710	1099800	933287	265295	809055	942823.5	4204810.265	4875439.369999999	5178518.720000001
GEAAPAPGL	sp|Q96SC8|DMTA2_HUMAN	NA	NA	NA	2598377.5	2104960	2349164	1901342	1909519	1635940	1057237.5	1079044.5	1122948.5	3660130	2446015	998914.5	960685.5	711540	292105	3670232.5	3989890	3218688	2208667.5	5349157.5	1898287	815815.1	551498.6	416081.5	NA	NA	NA	3345140	658111	491078.5	4746219.5	6537641	5205829.5
SEAPSQPSL	sp|P38935|SMBP2_HUMAN	NA	NA	NA	2591807.5	2202781.5	2480270	1789697	1628990.5	1420435.7	999448.55	1107422.6	1218270.5	3217054	1892343.2	1324884.5	802191.5	235786	214143.5	913002.5	1100781	704073	2085436	2655746	1605823	300069.5	265666	47755.2	NA	NA	NA	928445.5	348489.5	NA	2668233	2915800	2598042.5
SLLKRLRKA	sp|P62841|RS15_HUMAN	NA	NA	NA	2589070	3025610	3054850	4863985	5611580	4658870	1487860	1391340	952638	9165210	9080745	1505135	4532365	3342555	3766710	7165390	6547550	7121745	5045125	7319440	4231565	NA	NA	NA	NA	NA	NA	3743255	5536765	6210570	2792810	3216735	2929560
NEVIVGNDQL	sp|Q9NR50|EI2BG_HUMAN	NA	NA	NA	2586749	2674339.45	2548260.5	1889108.5	1454029.05	1322806.95	2105340.8	2264820.5	3481419	676488	621840.5	383951	689012.5	722160	502655	282050.5	121628	577460	1258516.25	2145584	2059608.2	416818.5	466323	381747.5	NA	NA	NA	NA	NA	NA	1439714.85	2375954	1844991.8
REDGSIVIV	sp|Q9Y4E6|WDR7_HUMAN	NA	NA	NA	2578575	2720255	2502280	3473775	3261815	3139325	22991.25	29103.15	NA	2136770	2388995	1120000	1689480	1057875.5	1031519.5	795743	1458550	728061	3217375	1602472	1613083	394029.5	951343	922742	211561	236409	324209	NA	225278.5	106209.5	2710270	2789575	2756034.4
GEEGYGRSL	sp|Q9UJX4|APC5_HUMAN	NA	NA	NA	2577140	2992125	2425400	2565915	2299960	2243030	209852.5	241240.5	358337	3698460	3051489.5	2614640	1368965	1312700	1281871	2763680	3537150	2797025	4587995	1861454	4393990	3500345	2794590	2648890	893185	935389	732321	8489885	3325795	3929025	3639030	3745405	4341980
LLPEGPPAI	sp|Q15011|HERP1_HUMAN	NA	NA	NA	2575184.5	2315719	2089461	2846255	2203627.5	2291521.5	924143.5	887824	976762	2102982	1332033.5	714389.5	333023.5	159486	265500.55	197001.5	307912	171465.5	3258073.5	4944123	3031727.5	NA	NA	NA	4488380	NA	NA	NA	297661	NA	6404815	7936040	7962680
FTDAERRSV	sp|O95757|HS74L_HUMAN;sp|Q92598|HS105_HUMAN	NA	NA	NA	2569820	3143995	2390405	1223385	1979280	1641840	51702	NA	NA	2505410	3661680	3554100	2606515	972100	3137800	2756305	2738180	3111275	2060680	1810745	1335190	1156825	837538	1205309	80510.9	NA	NA	NA	2740370	2965200	1476660	1498070	1521285
ILEKKVEKV	sp|P07900|HS90A_HUMAN	NA	NA	NA	2569305	3043923	3007965.5	7891051.5	9524601	10040145	3932803.3	10594080.05	8803126	10772866	9914797	10844590	3732980	4186901.5	53138	3850638	4059281	2467292	12044175	12631324	6003642	677257.95	547115.1	617918.1	216687	187804	223458	4321500	4166312	4928197	6785680.5	7138508	6836112
HEHRLPHVL	sp|O43809|CPSF5_HUMAN	NA	NA	NA	2568700.1	3183664.5	3384682.45	1314323.29	1746965	1872200	2896035	2337695	2542470	5918705	3357170	2322925	7756905	3884705	6939175	1941260	2278860	2536695	2524735.2	3545261.7	1689345	221295	582721	484204	166265	188744	NA	2970890	1895270	1513950	2839157.9	2611286	2529528.5
GEIIPRSIL	sp|Q16531|DDB1_HUMAN	NA	NA	NA	2568550	3060405	2550135	1545835	1871565	2218420	59859.5	25561.6	NA	1741595	1329144.5	2080890	687899	441844.5	481632	1421380.5	2222510	2246615	3354105	2031625	3372010	NA	184780	332024	532774	629391	820217	80894.5	1180085	119546.5	1809415	918479	1137105
AEGKGDVIL	sp|O00423|EMAL1_HUMAN	NA	NA	NA	2568540	2380115	2458690	1894965	2143150	1673025	1100170.5	1005529.5	897856.5	2341500	1945239	729155	857673.5	739914.5	686699.5	1732765	1046220	1678575	1509685	839575	1306415	1046145	1275830	1326920	307963	328820	278916	1068193	681785	614695	2835705	2612515	2548115
REVGIPPEQSL	sp|P61158|ARP3_HUMAN;sp|Q9C0K3|ARP3C_HUMAN;sp|Q9P1U1|ARP3B_HUMAN	NA	NA	NA	2568110	2083185	1633140	1644090	1573040	2058530	1202615	1160128	1523825	1388900	867849.5	397866.5	983448.5	661718.5	742576.5	719076.5	554595	740690.5	2054400	4353850	2342025	281334	340493	239335.5	65253.1	NA	46697.8	138097	NA	NA	3674565	3979705	4416505
GEERATAISL	sp|O00267|SPT5H_HUMAN	NA	NA	NA	2566315	2699900	2685320	1695595	1859260	1950095	86060.5	143769	177839	3792120	2685090	1898105	999615.5	883591.5	913727.5	525165.5	536685	180143.5	3272695	2164698.5	3643915	166682.5	319585	246588	NA	NA	48439.3	NA	NA	21033.1	1863435	2207590	2031515
GLDPARVNV	sp|P40926|MDHM_HUMAN	NA	NA	NA	2565400	2600685	2641410	1451705	1410640	1258785	NA	NA	49337.6	1592735	1615235.5	1668695	661119	84061.5	112442.5	1394231	1499620	292510	1656905	452384.5	833909.5	287784.5	255243	155502.5	NA	NA	NA	107334	107368.5	133583.5	890954.5	1104860	1067520
SEHPNVVL	sp|Q9UKY1|ZHX1_HUMAN	NA	NA	NA	2556980	2640425	3018320	2246665	2043260	2355205	514269	453995	672086	2010135	1741760	1125285	1529340	642408.5	550856.5	872452	1211220	744709	1782145	1386122	1937825	857438.5	831886	880148.5	164566	191528	191540	524819.5	262734.5	266026.5	1573500	1844990	1851340
TEKPDTVQL	sp|Q02952|AKA12_HUMAN	NA	NA	NA	2543260	2402960	2334115	875845.5	776749.5	523933	403009.5	455776.5	382956.5	579828.5	508390	267863	390087.5	297496	208930.5	519822.5	453969	541805	718843.5	401525	589719.5	1626360	1437820	1277120	136183	124371	156990	534561	404879.5	344453.5	1289885	1477910	1486505
GEIKSHDL	sp|Q96J02|ITCH_HUMAN	NA	NA	NA	2536905	2734440	2540740	2875405	2421225	2328920	1148078	1060601	1898900	1598285	1236175	1524350	2859075	2557797.5	2112515	1847560	1937610	1584795	3292295	2683763.5	3072240	2104380	1607430	1550040	251052	223897	130764	1041610.5	1431580	2479775	5184165	5169730	4871295
TTLEQPPSV	sp|O95644|NFAC1_HUMAN	NA	NA	NA	2535715.5	2180562.5	2123849	3887698	3997197.5	3741381	465597	320908.5	484706	3389699	1618364	1701320	2979605	2483420	1724040	2684263.5	4555230	2035336.5	2891169	5227372	2564965.5	NA	NA	29655.95	NA	NA	NA	586185	358838	NA	3707595	4929340	4311575
VEGDPIVAL	sp|Q9Y2X0|MED16_HUMAN	NA	NA	NA	2535189.5	2764318	3152986.5	3950964.5	2986751.5	2038549	933388.7	618314.5	1207123	1690816.5	891776	680301	1623145	1473795	1519343.5	1307868.5	551725	1730308	9849970	7199455.45	13090364	53106	1064448	1283535	100230	134436	141279	642350	1188764.5	1063354.5	6494535.5	5989492	7186327.5
HINDSAPEV	sp|Q14008|CKAP5_HUMAN	NA	NA	NA	2531454.6	2681780.95	2740785	3032157	3539376.55	3339030	1107284.5	862336.5	1292335	2235305.3	2281795	1406925	1044281.5	748615	718410.5	2701995	2772920	2016425	2677465	1984284.65	3067455	416216.5	256555	205844.5	NA	NA	NA	983512	482861.5	227478.5	2211259.25	2090396.45	2110856.35
YEGDNNILL	sp|O15254|ACOX3_HUMAN	NA	NA	NA	2529190	4540655	4327420	2635025	2173385	687882.5	NA	NA	NA	NA	NA	NA	NA	NA	NA	NA	NA	NA	24856.15	4686.855	NA	NA	NA	NA	NA	NA	NA	NA	NA	NA	2753090	2693050	3105295
EIDKNDHL	sp|Q9UNF1|MAGD2_HUMAN	NA	NA	NA	2528165	1904040	2451505	1748250	1615039.5	1248700	1165312	698113.5	2613665	1740930	993489.5	1021375	2385015	1791670	1001459.5	519373	642337	637333.5	3139620	1609795.5	1267850	549979	431303	471927.5	NA	NA	NA	115023.5	347089	485315	1199950	1251920	1063870.5
SEDGDAHVLL	sp|Q8IZL8|PELP1_HUMAN	NA	NA	NA	2523035	2275295	2203425	2214080	2544495	2197140	920899.5	1090514	1028715	873279	493542.5	378138	1423810	1059117	1305455	403471.5	314891	496065	2736445	2314751	1628100	45845.65	166152	107080	NA	NA	NA	NA	NA	NA	2130943.65	2259076.3	2333785.45
GEPDRTSLL	sp|Q9BZF1|OSBL8_HUMAN	NA	NA	NA	2519365	2866560	2903845	613336	493722.5	652214	NA	NA	NA	1287625	611040	660515	NA	NA	NA	4325310	4534620	3899850	478282.5	458216.5	485179	406615	574756	356840	NA	NA	NA	3048040	1244775	660035	951563.5	1121605	982566.5
AEEPRGSSL	sp|Q14687|GSE1_HUMAN	NA	NA	NA	2517025	2638955	2611625	1225405	1452180	745643	1866089.5	2567745	3823455	1649960	943733.5	652605	1278180	3972845	2483960	1150551	1044770	2443705	4368190	4542830	3912505	2332445	1649700	1566870	NA	NA	NA	4464890	2276675	3040200	2600080	3574995	2525530
ADPKTDHRL	sp|Q9Y224|RTRAF_HUMAN	NA	NA	NA	2515116	2084531.5	2151423.5	992515.5	1020255	818517.5	246288	333609.5	191369.5	1278555.4	1031041.45	699142	287330.5	1039040.5	736104.5	939167.85	1075388	1640493	997013	1050942.6	1232178	1432209.5	1349205	1114092	368710	310172	293830	223659.5	254353.5	281707.5	1354857	1143345.5	1293545.5
HEPFNDPAL	sp|Q7L576|CYFP1_HUMAN	NA	NA	NA	2513180	2526860	2269610	486309.5	520749	497722	261543.5	193949.5	532627	439085	233462	216471	206720.5	174054	NA	94067	229013	118490	364268.5	354902.5	397758	NA	107160	55898	NA	NA	25668.7	NA	NA	NA	518312.5	545891.5	539335.5
LAVPDMSSL	sp|P52292|IMA1_HUMAN	NA	NA	NA	2513148	2334901	2985186.5	2001673.5	2057598.85	2279597	270544.7	371292.6	137976.5	513789.1	111809.6	181838.7	NA	NA	NA	NA	NA	NA	2071204	3361650	2142827.5	NA	640271.3	572850.15	NA	NA	NA	NA	NA	NA	5582309.4	4379452	4540778.949999999
AEHFLEQQM	sp|P49368|TCPG_HUMAN	NA	NA	NA	2511175	2380021.565	2555510	1244100	1421700	1374970	155589	105379.65	171122.5	1371510	382004	367524.5	251761.5	276039.5	255611.5	3947475	1755800	3442510	499286	749931.05	1010726	1218645	1618880	1492205	NA	63440.2	108658	3182040	770835	211955.5	1398975.2999999998	1393538.5	1426919.5
TETPSPVL	sp|Q9UKI2|BORG2_HUMAN	NA	NA	NA	2510154.5	1990738.5	1779085	878392	686969.5	730143.3	NA	NA	NA	921235	162397	136801.5	185679.5	139965.5	NA	464872.5	76246.3	1009465.5	1425890.7999999998	2917875.2	2473450	417384	387190	335849	NA	NA	NA	490029.5	249271.5	264487	2443314.05	3883701.4	2924383.6
FADQEVRSL	sp|O00443|P3C2A_HUMAN	NA	NA	NA	2507480	2363100	2746605	2465805	2752290	2512390	412600	333869.5	321923.5	1870435	1339873	739150	3492295	3163350	4317500	266186	244147	204959	2591915	2980725	2613615	368141.5	389604	308911.5	72731.1	51118.9	68049.9	47297.95	NA	NA	2679760	3081085	3027355
GEISSPVI	sp|P57740|NU107_HUMAN	NA	NA	NA	2505076.65	2082627.25	2597935	5040470	3832158.5	3532222.5	136761.5	222580.5	266082.5	2861647.15	761511	371647.6	398227	344608.5	691197.5	2620145	1242130	3541430.3499999996	2975319.4	9171839.35	4114073.6	1090142.5	1639120	1244303	655511	592698	554877	1659025	993813.5	218026	8196362.5	12623155	9952968.5
VANPVPASL	sp|Q5H9F3|BCORL_HUMAN	NA	NA	NA	2502408.5	2125000.5	2216063	1341423	1090262	801065.5	562112	594580.35	182190.75	1081005	328559.75	315215	428092	242819.5	969118	151796	147016	104164.3	607464.35	1656897.35	400722.25	2019829.5	2195078	1681799.5	1089071	877428	765685	NA	NA	NA	1646274.5	2725071.5	2414023.5
YLAPHVRTL	sp|Q13098|CSN1_HUMAN	NA	NA	NA	2500568	2691908	2776678.5	3751003.5	4374723	4595516	5841970	5871828	5468038	2592100.5	3159479	2709228.5	5990908	5093136	5259196	2466268.7	1266890	2534165	5492390	3922580.5	5316646	155626.5	360717.2	422105.5	NA	93470.2	60631.1	1200635	1227155	1113684.5	2972502	2283015	2561205.5
KEGEEQPVL	sp|O95071|UBR5_HUMAN	NA	NA	NA	2497110	2768210	2666185	2991340	3008190	2878775	1027061	928894.5	1001147	1795990	1694349.5	1646260	1182205	1063473.5	801549.5	1079168.5	1569550	1361875	2462505	2015395	3335910	512527.5	391395	NA	NA	NA	NA	1235172	954575.5	554130	2929250	3140875	2768395
AESGAKEEL	sp|P29966|MARCS_HUMAN	NA	NA	NA	2490350	3199290	3244368.3	4032215	6694171.05	5409235	503441.5	697784	898316.5	10112350	5683420	2417990	3728026.5	6055350	3668297	2646950	1409750	3422240	5230456.75	5106776.5	7681031.15	675670.5	586511	412634.5	NA	NA	NA	5496805	3367825	3390765	3083237.4	3361003.55	2990874.6500000004
GEAKTDPAGL	sp|Q8IXJ9|ASXL1_HUMAN	NA	NA	NA	2490060	1920820	1980050	3623355	3693930	3929060	2286550	1883615	2027770	1235130.5	1073865.5	3560865	1582595	1336555	1597014	3564600	5245650	2825130	2222610	1305981	1417085	492321.5	295408	234677.5	NA	NA	NA	2213812	484574.5	569489	2555655	2484275	2250925
KLGPEGELL	sp|Q15758|AAAT_HUMAN	NA	NA	NA	2485700	2603640	2552365	8627477.95	7692866.115	6321325.4	495437.5	417393.5	471874	7020815	8082250	4534750	3149870	4508210	3470900	1161290	1603550	448843	5184660	1956050.5	1237780	371789	1165200	1388660	135916	177509	144747	NA	198311	47083.95	6300801.305	5768468.15	6752985.6
SESHPNSNLL	sp|P63010|AP2B1_HUMAN	NA	NA	NA	2481185	2367070	2322795	962836	962532.5	968720.5	2191680	2730640	2175750	394588	456060.5	519170	152001	63265	107313.45	1062003	1709790	695076.5	600656.5	431486.5	481670.5	564189.5	436482	213741	58810.6	36677.5	NA	NA	NA	NA	885176	877681	858233
AAGRPLEL	sp|P42167|LAP2B_HUMAN	NA	NA	NA	2471710	2691540	2761035	1198705	1407340	1531350	1465415	1506330	2130815	2106770	2124585	1240100	648907.5	454672	525542	555727.5	416744	490882.5	723808	1403971	1160095.5	8187905	11070000	14574400	2906120	2892790	3336030	NA	NA	12986	954951.5	1009385.5	972750.5
TIDPIPHQL	sp|Q9UJA3|MCM8_HUMAN	NA	NA	NA	2465630	2472730	2795635	2637215	2365565	2466775	1246675	1096465	1279142	1980155	1789805	838180	881992.5	1312355	545706	2748545	4216930	3238920	1474530	1432976.5	1076820	105980	548915	624816	NA	NA	262591	243330	708258.5	438691.5	2115320	2487865	2346655
RAQRPRLQL	sp|Q15056|IF4H_HUMAN	NA	NA	NA	2465554.55	3017291.9	3346931.2	939448	1201500	1400065	145109	103858.4	55474.5	2759505	2052425	2044050	3356105	2338640	2956655	3206530	3532350	2755140	703054.5	1588096.5	1007066	402335.5	557929	922376.5	302097	283716	350094	2141985	1956990	2183255	976065.73	529533.19	820904.2
RAVPVGSGL	sp|Q9H3H1|MOD5_HUMAN	NA	NA	NA	2465235	2267610	2278970	2239185	2137395	2334970	655481	430752	478698.5	2075900	2140420	1179270	1631280	538411	1027240.5	1617445	3108650	1720615	1313950	1214959.5	1154362	457503.5	346790	313814	7465.55	38858.9	41280.3	752614	576089	1307620	1752670	1882130	2000055
AAGPGAAL	rev_sp|P23352|KALM_HUMAN;rev_sp|Q8NB15|ZN511_HUMAN;sp|Q8WUB8|PHF10_HUMAN	NA	NA	NA	2463585	2152930	2480060	2184295	1787725	1654045	509192.5	930227	1573140	2341665	880590.5	594710	1605035	848116	3396680	3219855	1218020	2489190	2306125	3414840	2000705	449713	300995	349947	125628	210683	241361	2240020	711595	57160.5	2309750	2888410	2314835
GAEGPTRTL	sp|O75147|OBSL1_HUMAN	NA	NA	NA	2447430	2701485	2465890	663288.5	532808.5	457275	407834.5	380835.5	375429	1663885	1317832.5	1111840	240879	179963	192204	3812020	3706360	4699695	585167	270032	451006	1193550	730363	876121	55310.6	79593.7	69684.8	2693863	1690350	2057830	456795.5	355083.5	398850
AELEDQNKL	sp|O94964|MTCL2_HUMAN	NA	NA	NA	2439760	2486880	2328700	3116175	3237085	3274760	2673030	2137775	2505245	1813745	1346401.5	1132690	3205005	2358475	2309485	1575010	1699660	1759940	5665350	3796800	5670035	980136.5	722629	563274	64041.2	56200.3	94510.4	2641389	1292532.5	1347351.5	3210320	3368850	3120930
TLDEKIEKV	sp|Q96GQ7|DDX27_HUMAN	NA	NA	NA	2437715	2211665	2208278	4200740	4734780	4229185	2734025	3188575	2863675	5085530	3733750	4355355	6744085	6504100	6867460	3992250	4009450	5082984	2579600	5813945	2036280.5	219973.5	143447	221926	NA	NA	NA	3895051	2971585	2148535	4259525	4161005	4403730
AEFGPDSGGRV	sp|O95619|YETS4_HUMAN	NA	NA	NA	2434515	2567910	2594915	934382	1052425	1163420	474693.5	489547.5	1298802.5	2561865	2022345	1483455	1521953.5	960492	859610	10593320	10259300	6904530	414318	679852	782327.5	867476	644864	557811	29496.1	79552.4	41926.2	10217485	3039094.5	1705208	753972	811229.5	672949.5
REMNTEAEKL	sp|Q5TKA1|LIN9_HUMAN	NA	NA	NA	2430514.55	2543878.0999999996	2741930	3835825	3220342.95	3100122.5	4554259	5928902.5	4258537.85	2065498	1439837.5	719131.5	2965998.5	2636315.5	3267172.45	846789.5	1111030	914081.75	4174462.25	2675653.5	4160295.15	529907.5	455719	283234.5	NA	NA	NA	NA	151461.5	171904.9	5497516.5	4712389.5	4716495
REPSNPERL	sp|P23588|IF4B_HUMAN	NA	NA	NA	2418320	2813801	2839708.7	5097608	4257345	4445867	3835956	4503810	4178814	3671415	3936890.5	3081440	4118695	4660910	4434500	4257959.5	4048039	4375364	3192076.5	3785675	3412780	1058174	1045649.9	1027745.8	51122.3	55834.5	88640.6	5443615	5041580	5871761	3149526.5	3012987	2942765
RAIPNNQVL	sp|O60869|EDF1_HUMAN	NA	NA	NA	2417845	2645185	2631750	393137	422319	361488.5	83413.5	56520	105275.2	3667655	2420645	1865765	100701.5	208926	NA	6455810	7725660	4992375	483183	332835	403498.5	886133	766306	715512	325061	300301	328063	1086126	338640.5	217270.5	465251.5	455329	417935
GELITQREL	sp|P35232|PHB1_HUMAN	NA	NA	NA	2412845	2336945	2369255	2551755	2369825	2584925	264554	280855	463301.5	2786565	2019295	1281455	1792665	2014870	1977665	1168566	1514520	840019	2973330	3034160	4240500	1109445	1528470	1462670	258807	321958	352119	906173.5	550044.5	337556.5	3019350	3760825	3768485
GEDPYPHKF	sp|Q15046|SYK_HUMAN	NA	NA	NA	2411399.5	2499017.5	2525362.5	967369	1132934.5	1257556.5	835961.55	818176.05	891650.5	2772380	3107968	2584929	2651819	2668110.5	2512221	5052992	5721588	4908845	1487535	1001393	1487624.5	557153	691744	782962	69939.1	122025	NA	10577118	8329855	9228564.5	1024639	1020913.5	1093677
AEYMPIKL	sp|A3KN83|SBNO1_HUMAN	NA	NA	NA	2409943.85	2509129	2401139.6	1507935.6	1515720	1685945	310432.5	273312.5	313012	1040305	938989	558705	182643	NA	194443.3	778578.5	1653480	415816	501611.5	233749	716640.5	NA	159006	160499	27288.6	27697.2	NA	52168.5	NA	NA	1149331	561053	759423
ALRDVSEEL	sp|P40222|TXLNA_HUMAN	NA	NA	NA	2400325	2369820	2541055	5860585	6082700	6495760	5442345	5526020	5303955	4350230	2879995	2033345	3259135	3244990	1995175	494123.5	1019420	436265.5	5529980	4152640	5930615	572224	668915	674555.5	NA	NA	NA	NA	174306.5	177700.5	6736500	6498380	7002830
GEDREATGVLL	sp|O00267|SPT5H_HUMAN	NA	NA	NA	2395170	2199350	1890255	1154425	1073187	1226025	579775.5	556271	559012.5	548727	315550	202021	135334	NA	NA	79146	314545	154553.5	866718	947420.5	926351.5	NA	NA	45534.95	NA	NA	NA	NA	NA	NA	1449360	1403090	1283295
TEEGQKIVL	sp|Q08257|QOR_HUMAN	NA	NA	NA	2393560	2225555	2664760	4180672.505	4218025	4116335	28838.55	NA	NA	4879035	3632120	1778825	2020460	2369295	1846800	1954265	2044730	1494425	3965101.41	3647266.5	3989800.8	574946	666531	712657	96877	97134.6	109395	196972	387871	390722	5590666.3	6514746	6183477.5
AVIPPGTGM	sp|P48200|IREB2_HUMAN	NA	NA	NA	2393215.5	2432503.5	2115229	1580749	943961	1031905	109795.5	246733	220149.5	2348720.5	1522300.5	1078890	250930	NA	267823	1804159	1725180	1778605	674681.15	872345.5	828853.55	193971.5	334937	189801	NA	NA	NA	NA	117796	NA	1230964.4	2081700	1963909.85
SEPEIPEPSL	sp|Q12815|TROAP_HUMAN	NA	NA	NA	2391391	2075196.5	859879	1070118.5	2114592.5	3034192.5	5920353.5	7218406	6831975	1246575	299295	226353	153611.5	504732	NA	222632	210829	659637	968813.6	1904938	1510931	NA	90499.2	69962	NA	NA	NA	NA	NA	NA	1982320	2839055	2413002.5
KLCEGFNEV	sp|Q9Y6H1|CHCH2_HUMAN	NA	NA	NA	2388675	2101620	1651385	4169388.45	5493018.35	4082467.7	197517.5	85486	146825.5	2338400	1502333.5	834510	2252295	2464430	2214310	409918.5	352097	295921	3026026.8	4601793	2960120	673236.5	827156	619359.5	69096.1	108445	104945	319021.55	62043.5	NA	7448661.2	6876806.1	7031343.5
REKQPMVPESL	sp|P33993|MCM7_HUMAN	NA	NA	NA	2385576.8	2135152.85	2180916.55	1528821.5	1907707.375	1405859	2612037.5	3315839	2357773	1095471	675315	463261	1053732.5	387942.15	1443389.5	1371710	1226586	1568112.5	1543029.4	1774415.1	1427830.15	41115	70671.5	88562.95000000001	NA	NA	NA	1134132	272678	88778.5	2379102	2326699.5	2742517
KQVEEIFNL	sp|P78347|GTF2I_HUMAN	NA	NA	NA	2383305	2595180	2463930	1760070	2205840	1999180	182351.5	82107.5	168333	3993015	1223811.5	NA	271273.5	187839	129404	324872	865381	871665.5	1312097.5	1050555	1381980	NA	35124.8	93155.5	NA	NA	NA	NA	NA	NA	1071610	248127.5	476283
TLYEHNNEL	sp|Q9NRG9|AAAS_HUMAN	NA	NA	NA	2378745	2439790	2273040	4664064.3	5391380.85	5371784.4	601487.5	544241	880422.5	3196720	2416595	2662425	2338410	1844125	1505695	673602	1056460	800171	2969161	2882721.5	3033641.9	1079604	1020370	928534.5	94137.6	59633.6	68174.8	1712027	495280.5	177674.5	8078890.6	8276295.4	7232920.35
TLFPSKIGV	sp|Q7L9L4|MOB1B_HUMAN;sp|Q9H8S9|MOB1A_HUMAN	NA	NA	NA	2370075	2884170	3583125	1670425	2146935	2034445	NA	18758.65	NA	1979225	1557240	1299570	41207.7	NA	NA	1230067	1989500	936887.5	1253438	871263.5	1513855	NA	192314	225413.75	82377.6	NA	113349	NA	445726	89687.5	1826460	1171775	1486660
KEAFAKVDL	sp|P13797|PLST_HUMAN	NA	NA	NA	2368155	2617090	2955670	1561740	1481520	1729225	934488.5	976441	709427.5	1855255	1190676.5	1106065	542764	495939	474300.5	200057	275645	107541.85	1343590	1273937.5	1714190	326271	713590	739515	72735.8	59714.7	60280.9	190533.5	59818	80343	1021740.5	1231755	1319185
REKLDKIGL	sp|P05549|AP2A_HUMAN;sp|Q92754|AP2C_HUMAN	NA	NA	NA	2362722	2554463.5	2712406.5	1891289.7	2450728.5	2776104.5	3519320	3802400	3281830	3896792.5	4846450	3221675	6297520	5876365	5900720	5709545	5886040	6945950	3155863.2	3822351.5	3308913	1136046.7	1916163.8	2437616.5	151967	137673	245100	14480178.5	13491200	12593375	1852057.5	1464915	1787673.5
AEVDKLELM	sp|Q8WVK7|SKA2_HUMAN	NA	NA	NA	2359560	2069740	2142505	2119430	2568250	2410525	126975.5	246761.5	371955	692928	385815	223401	358513	294114.5	208140.5	461935.5	487380	310290	838158	608351.5	815960.5	68336.6	651958	553501	43274.4	53061	63481	NA	58267	NA	2007068.8	1266015.55	1608056.45
SEDRSVQEVL	sp|O43929|ORC4_HUMAN	NA	NA	NA	2356980	2604495	2377720	2409390	1935330	1854770	4285015	3679645	3701285	739394	387128	297208	1189523	1077696.5	1605655	1251025	996619	1347525	1924650	3508755	2500045	400687	404370	286079.5	NA	NA	85443.4	361838.5	93957.5	NA	2291060	2942055	2609975
GEEPGSQGL	sp|O15355|PPM1G_HUMAN	NA	NA	NA	2355525.5	1787866.5	2193262.5	1129893.5	1140854	1129176.5	290607.9	153649.5	245296.5	1875124	1541327	1247296.5	127193.5	132372.45	87307	1552995.5	1643230	1129013.5	525724.65	1488593	495648.55	277814.5	252081	51334.5	NA	NA	NA	1303195.5	392026	286729.5	1968226	3446560	2541454.5
REVEIQSHL	sp|O14965|AURKA_HUMAN	NA	NA	NA	2351713.5	2367645.5	2098698.5	3416395	4491190	4376420	2067036	1791427.5	2037851.5	7117200	10337536	7406350	4973909	5177816.5	4713353.5	3549457.5	3350918	5356363	5757040	4841312.5	6127740	2305375	1961794	2044669	151612	262341.6	258697	7308083.2	6642579	5738259.85	4747600	4139470	4638765
KTIETSPSL	sp|Q9NVI1|FANCI_HUMAN	NA	NA	NA	2342549.8	2956285	3057120	4827588.87	5328385	4817595	1163585.5	1294851.5	361902	3032310	2701765	2892020	3463605	3376145	3093020	2600100	3665680	2353225	1149018	1994767.4	NA	471177	339639	301222.5	84424.3	NA	66739.4	3691010	2436260	2663194	2768254.1	3357214.1	3059666.35
GEEVEVHNL	sp|Q16531|DDB1_HUMAN	NA	NA	NA	2341250	2412490	2226690	1343435	1472520	1491225	135026.75	116737.9	129235.5	1078145	766366	914815	510222.5	343185	342581	1230555	1259460	1241350	1101445	1022059.5	1455835	643330.5	512315	466048.5	110903	101136	114366	1763101	692232.5	613409	1265995	1385910	1252785
KLLTEDSENQRL	sp|O00716|E2F3_HUMAN	NA	NA	NA	2340493.1	1564022.2	84598.9	44923.2	78136.75	102421.8	120355.95	110438.5	103726.05	NA	NA	NA	NA	NA	NA	NA	NA	NA	86990.5	35516.8	39617.6	1159455	NA	NA	NA	NA	NA	NA	NA	NA	NA	236188.5	NA
TEDDEYVRL	sp|Q8N2A8|PLD6_HUMAN	NA	NA	NA	2338815	2075065	1803325	1138756.5	1042265.5	954413	41545.9	65456.5	85226.6	517815.5	322637.5	153381.5	362935	48777.1	356972.5	432147.5	453942	487039.5	558080	541778	752642.5	229703.5	433658	301547	97348	109469	60106	84809.5	284421.5	110501	1313145	1661205	1468645
REIDGGLETL	sp|P38117|ETFB_HUMAN	NA	NA	NA	2338370	2008785	1983240	2251670	2078555	2067845	655569.5	756973	1320685	1450785	1001729.5	645020	1443770	1052068.5	1251114.5	143936.5	123300	218336.5	1980715	3121465	4990590	211411	508554	426804.5	30131.7	23011.1	52818.9	NA	NA	30483	3172840	3331375	3152735
HEAEVLKQL	sp|P16949|STMN1_HUMAN	NA	NA	NA	2331846	2137421.5	2244711	629642.5	641127.5	631059.5	191449.5	232783	168978.5	2061827	1242419.5	1066614.5	969526	675156.5	851063	2355933	2836812	2812747	751601.5	853298.2	703506.5	432501	635910	607976.05	88830.9	123777	119589	5384860	3473472	2417769	596324	843904.8	642764
RELVEKNSQL	sp|Q99576|T22D3_HUMAN	NA	NA	NA	2328027	2931279	2847169.5	4368317.5	5846215	6566477.5	13336453.5	9871148	8518574.5	16358820	12898564	9276580	5704495	4736105	4457326	954354.5	1261025	1162892.5	11892665	9695535	11326035	945651.5	574790.5	591132.35	NA	NA	125330	734295	374991.5	NA	2878746	1837711.5	2706119
GEPIGRGTKVIL	sp|P08238|HS90B_HUMAN;sp|Q58FF7|H90B3_HUMAN	NA	NA	NA	2322999.5	2410879.5	3243988	1449304.5	1474247.5	1668632	33722.2	108025.65	43769.85	1747195	1710739.5	840035	362497	19374.7	24963.75	871710	1063336	16558.5	592712	530780.95	588295.5	NA	NA	63600.35	13954.3	NA	NA	NA	62552.5	NA	1584847	1753499.5	1719569.5
AEEPAGTSL	sp|Q7Z412|PEX26_HUMAN	NA	NA	NA	2321705	1543431.5	1943417.5	1310931.5	1130877	968113	125744.85	130033.05	182832.3	2672485	568431	1066500	684483.5	631602.5	928494.6	3309853.5	1981488	2207031	799449.5	4704634.1	2455290.5	2418262.5	1690809	1112787	162852	138228	87405.59999999999	5470450.5	816728.5	473714.5	3766845	8066693.5	5082989.5
KEIFLRELI	sp|P07900|HS90A_HUMAN;sp|P08238|HS90B_HUMAN;sp|P14625|ENPL_HUMAN;sp|Q14568|HS902_HUMAN	NA	NA	NA	2319250	2424538.5	1941501.5	294833	616600	887129.5	484149.85	399681	423574.8	1622562	1422260.5	719018	105359.4	NA	250163	129189.3	NA	253278.5	1282588.5	1333370	1046995	NA	NA	NA	220832	136337	164986	NA	NA	NA	152052.15	NA	13928.85
RLAPEIITA	sp|Q9H792|PEAK1_HUMAN	NA	NA	NA	2316330	2782330	3037600	3449580	3397660	3476970	1248825	1420130	1917830	1937860	1601448.5	991800	571744.5	514193.5	386576	1133991	1636240	659292	1548806	1543007.5	2174425	79614	301187	246680.65	NA	NA	NA	38162.15	304948.5	331931.5	2343910	2361460	2351890
SETRVLVDI	sp|Q14534|ERG1_HUMAN	NA	NA	NA	2315190	2646080	2458685	2260805	2744135	2882100	969644	694154	661016.5	5624605	3783230	1643236	4341520	3303705	4037310	2357705	2747720	1496840	388273	2979200	308600	NA	560404	711343	412754	412551	NA	NA	502988	NA	2017025	2552505	1832145
REPFPDGAEL	sp|Q6PJ69|TRI65_HUMAN	NA	NA	NA	2314545	2288135	2459990	1522005	1210750	1476515	1023247.5	1112665.5	1401020	812970	485506	320745.5	727425	847118	716172	105423.55	157591	86442.5	1574545	1760135	1599860	60990.5	320790	201843.5	NA	24260.3	NA	NA	26310.6	NA	1831960	1715085	1767140
YTSPNVRSL	sp|Q96JM2|ZN462_HUMAN	NA	NA	NA	2314005	2409485	2361675	789672.5	909669.5	889201	NA	NA	21793.5	686114	645305.5	240887.5	261512	252095	75097.5	178840.5	197599	134650.5	955769.5	402242	813527.5	358827	382108	334719	NA	94991.9	82653.7	NA	NA	NA	626454	633607.5	572628.5
ALEPIDITV	sp|O60216|RAD21_HUMAN	NA	NA	NA	2313057.5	2660139.5	1763520.5	485148.5	528168.5	467963.1	167013.4	141981.7	367890	1161716	1118101.5	305417.5	NA	NA	NA	2176052.5	1072682	2055928	434953.15	3837034	41643.7	NA	198552	286272.5	62791.7	NA	NA	NA	363963.5	421130.5	978923.5	562108.95	307451
RMVGQVLGA	sp|P41091|IF2G_HUMAN	NA	NA	NA	2311565	2551440	2622075	1409410	1332210	1486031	30415.95	80092.7	55228.5	1113865	426470.5	345946.5	144400.5	116195	145689.5	291635.5	517839	329639.5	1351750	491699.2	1267895	805649.5	847636	763628	NA	93884.2	148261	239561	155694	169644	1234609	1334219.5	1275137.5
AEHERELAL	sp|O15020|SPTN2_HUMAN;sp|Q01082|SPTB2_HUMAN	NA	NA	NA	2309768	1988694.5	1982268	2074013	2574429	2517889	724084.1	744864.5	661204.5	4934065	4256002	3754409	4089155	2947017.5	3682102.5	3224325.6	3281250	3738198.75	2969714	4494547	2892322.5	588920.5	604003	599383	25440.1	41354.4	105792.43	4928921.5	4602939.95	4593760	2423039	2354338.5	2598966
KEFKGDEIL	sp|Q13356|PPIL2_HUMAN	NA	NA	NA	2302772	2457076.5	2426370	4251350	5213275	5428605	6092200	6474210	4171115	5899470	5144300	4613655	9630915	7916480	9298685	2501848.5	2655540	2606843.5	2636706	5379830	2619458.5	321784.7	673778	740934	NA	NA	NA	1601152.5	1234693	1199373.1	4214525	3964995	4748140
TSVPPGSAL	sp|Q9BYW2|SETD2_HUMAN	NA	NA	NA	2301408.5	3349666	3578855	5464324	3149452.5	2813245	1007306.5	337049	1029485	3223290	1404608	1098736	536169	375869	608143.5	NA	NA	143471.5	2311590	6165113	2746898.5	256931	554357	NA	NA	NA	NA	NA	NA	NA	6779370.5	13188364	11015338.5
SAGEPRVL	sp|Q9BRA0|LSMD1_HUMAN	NA	NA	NA	2298805	2377450	2277235	491585	483250.5	419352.5	375190.5	399398	274424.5	1361735.5	771003.5	494245.5	278487.5	290096	303010	1063513	994803	1594970	308173	123100.5	407279	1049690.5	786890	736918	83256	78537.5	110949	185860	118658.5	82688	172974.5	178688.5	178292
FAEGQGRAL	sp|Q92508|PIEZ1_HUMAN	NA	NA	NA	2297265	2268795	2239135	2163830	2104080	2053750	58931.5	50402	59434.25	910255.5	750990	439110	132851	122566.8	72027.5	184860.5	224035	224825	1377435	798383.5	1501255	645084.5	448658	423119.5	46725.7	NA	NA	NA	12046.85	NA	3653545	3636405	3590660
REAEAAIYHL	sp|P14618|KPYM_HUMAN	NA	NA	NA	2284464	2654156.5	2403848.5	3420387	3137297	3474352.5	1888835.5	2203686	2590665.5	4016880	3284953	2177557.5	1746469.5	1385630.5	2003624.5	1822498	2059235	919191	6563530	3669515	7541090	73020.7	580073	544903	161441.9	144165.1	122063	561739.5	216235.9	270065.5	3939600	3423355	4182130
REVSEEHNLL	sp|P49005|DPOD2_HUMAN	NA	NA	NA	2283447	2264367.5	2170621.5	2591938	2856305	2641609	6476750	5432595	6085570	1590994	1631838.5	1144332	1694619	1408411.5	898294.5	195119.65	265101	263945	3958786.5	2103774	3317753	75251.4	204854.8	36626	NA	NA	NA	NA	NA	NA	2476217.5	2012441.5	2305887.5
SLFPGKLEV	sp|Q13045|FLII_HUMAN	NA	NA	NA	2283375	2424408	2217897.865	5246705.85	6006100.785	5456240	2064285	1816430	758910	3752785	3087015	1780885	427842.5	556201.5	603845	1003343	1279380	1786295	4907630	4859954	4798310	NA	NA	113512	127435	120443	246437	483054	600985	223890.5	4981765.15	1124660	2119642.75
FGIDRPAEL	sp|Q8IWZ8|SUGP1_HUMAN	NA	NA	NA	2282170	2414955	1952760	1115742	1422520	623104	14583.8	19285.5	43759.8	1381897.5	1916040	1076150	498960	462408.5	529615.5	227377	312326	99352.5	2034380	1377912	1942860	48266.65	399313	433032.5	113495	119454	168349	NA	NA	NA	3129715	2763975	2643705
REENKQIAL	sp|P11387|TOP1_HUMAN	NA	NA	NA	2282133.5	2598205	2686023.5	3699070	3934855	4916415	2584373.5	2116843	2407154	12030465	11190238	10028440	8978855	9033065	8717455	6301693.5	5739712	6165485.5	5358085	6514990	6641960	1598447.5	1377860	1364103	163984.1	152473.40000000002	219555.8	8202471.5	5775402	6051845.5	3310190	3708789.5	3802645
AAAPVVPAV	sp|O95271|TNKS1_HUMAN	NA	NA	NA	2279893	1870273	2241948.5	3775662.5	3172244.5	3473115	1947282.5	2004530	1993371.5	2106870.5	1168845	555409	392826	869252	722090	1294165.5	198754	2523351	1757319.5	5610980	2056456.5	NA	359080	243287	NA	NA	NA	NA	400344.5	NA	3144796.5	5862355	4280097.5
KLDETGNSL	sp|P11388|TOP2A_HUMAN	NA	NA	NA	2279606.615	2282779.0549999997	2145370	3144350.25	3170445	3568452.165	418050	277297.5	389936	2786450	2386807	1619950	892505	737860.5	822617	553382.5	573710	700093.5	2962725	2289259.25	2906611.355	1740950	1143000	1027143	301854	344561	316939	3043456	996206.5	1314837	2456992.7	2146233.2	2186828.8499999996
GEITGEVHM	sp|O75369|FLNB_HUMAN	NA	NA	NA	2277581.5999999996	2424065	2007555	1293550.5	1150240	1537030	586049.5	553915	590053.5	732257	369070	379156.5	67565	438505	343820	462902.5	583100	363000	1140059.5	1261355.5	1693187.0499999998	712054	388080	314184	NA	NA	59679.9	245739.5	222136	NA	1848364.5	1786943	1541584.5
VVKPPGSSL	sp|Q92560|BAP1_HUMAN	NA	NA	NA	2275600	2662305	2482800	4196895	4253040	4032690	891523.5	1036060.5	1154791.5	1680966	1287526	708285	379827.5	266457	307781	104716.5	303988	103877.6	1099040	781892	1504300	1493350	966874	1215395	322495	297085	258574	32555.95	NA	NA	2179650	2738720	2771505
AVIEHLERL	sp|O43716|GATC_HUMAN	NA	NA	NA	2275181.5	2463572	2549350	2798774	3497392.5	3273784.5	5516387.5	7176720.5	5620394	2403316	2056756.5	1652063.5	3391846.4000000004	3051461.25	3589093.9	1860439.3	1444723.6	134686.5	3883173.5	4225880.5	3513668	12577	144048	231565.8	NA	NA	NA	69267.5	74182	419285	1681543.5	1327877	1494131.5
REVEARYAL	sp|P05783|K1C18_HUMAN	NA	NA	NA	2266347	2500281.5	2166354	2306402	2714321.5	2882599	2407135	2663748	2113124.6	6678897.5	6946126.1	5868987	3558780	2045186	3891251	2032216.2	1913274.3	2590755	2837000.5	1781796	3265070	375035.5	631039	703787.5	NA	NA	NA	3373465	3210272.6	2906100	2338742	1669859.5	1950148
GEMVALPPV	sp|Q8IY47|KBTB2_HUMAN	NA	NA	NA	2264704	2330062	2768790.5	4425465	6341635	4479645	1649794.5	1461788.5	2256424.5	3119839	1932267	1522371.5	NA	264953.5	125255	861279.5	972744	1101575	3028873	2178707.5	3064839	NA	80389.8	129892.7	NA	NA	NA	NA	NA	NA	3381868.55	3537910.2	3801557
VIADPRGNTL	sp|P14625|ENPL_HUMAN	NA	NA	NA	2262890	2185140	2263230	40763.6	40880.15	56836.5	NA	NA	NA	907085.5	865416	461075	NA	NA	NA	286405	269377	332923	320800.5	150419.5	325871	1747525	1242470	1214010	581865	540307	488437	239013.5	NA	NA	156525	211998.5	175825
VTDHNLHEL	sp|Q9NV31|IMP3_HUMAN	NA	NA	NA	2259995.5	2411332	2481239	1547155.5	1674792.5	1681235	229580	195414.5	NA	1862100.5	1719065.5	1486920	2586779.05	1744830	2460080	1294345	1227020	1232295	789157.5	1278396.5	1011535	1019836.5	752669	789174.5	112098.4	NA	53258.5	2431910	1795330	1911370	1012802.5	900782	1108395
REVSEEHNL	sp|P49005|DPOD2_HUMAN	NA	NA	NA	2250656.5	2577223	2506325.5	3190186.5	3176194.5	3539928.5	2660235	2789425.5	4075689	4267145	3768380	3279496.5	6029950	6010971	6632800	1108098.5	1030101	1384421	5353265	4466047	4232400	1219305.5	947220	867094	NA	NA	56316.1	618973	1286750	1797043	3663500	3065110	3220130
TVADKIHSV	sp|O95147|DUS14_HUMAN	NA	NA	NA	2245225	2412820	2273335	6848445	6252610	5348775	1225792.5	1192820	1214227	2699490	1497997	1316655	945188	870938.5	881751.5	814695.5	800382	618930.5	5110645	2609490	5158370	1147730	863025	821850.5	48434.3	63378.4	48892.6	2069212	611748	458567	4265250	4895375	5216785
KMADIEYRL	sp|P40937|RFC5_HUMAN	NA	NA	NA	2243971.5	2467903	2595104.5	6961050	7384620	8369270	4705697.5	4778860.5	4432815	7270780	8482046.5	8647751.5	11215188	9980304	10840066.5	2548334	3913038	2893874.5	7646230	5936816	8404295.65	NA	119493	298097	NA	NA	NA	1149774	1339265	1475655	5739437.5	4494056.5	5008351.5
REFDYVINDL	sp|P52788|SPSY_HUMAN	NA	NA	NA	2237340	2003100	1758520	1370340	783836	178907.25	1088113.5	1171290	2754745	733968.5	290497	169858.5	71976	NA	175874.5	510933.5	208818	310341	1461260	2245720	597229	NA	117658	114791	129174	101126	47882.8	NA	NA	NA	1784295	367862.5	427978
GEAGPGGAL	sp|Q9P2Y4|ZN219_HUMAN	NA	NA	NA	2232629.15	1755335	2222660	1034407.9	1271173.5	990431.5	385826.5	349002	391270.5	2173187	589592.5	837894	761448	422006	1220561	4358193	1857440	3129609	1807565	4079009.85	1306907	450950.5	325070	127316.5	56158.7	47382.7	59605.2	5842981.1	1338590	312611.5	2497573.65	3433357.9	2328485.05
SEVQGMVEL	sp|P22314|UBA1_HUMAN	NA	NA	NA	2229064	2074945	1851557	1897364	1805194	1852986.5	2175986.4	1822901.15	3193071.8	2059710.2	1558518.05	786328.45	2120280	1797200	3060850	275948.5	327050	198393	1576411.5	4004383	1377589.1	57570	436934	494788	NA	NA	NA	60408	84136.5	NA	1589452.95	2234123.5	1707227.5
SADERQRML	sp|Q9UKV5|AMFR_HUMAN	NA	NA	NA	2228940	2535313.1	3745225	545760	656425	1658780	2959924	191196	2430253	2248835	2051940	1516530	558435	1382465	4034050	738090	935006	2958786.05	317335.5	148073.4	123770	652992.5	167589	592227.5	NA	NA	158556	NA	NA	NA	197452	423264	288207.75
GEVVEKLIRGL	sp|Q9HD67|MYO10_HUMAN	NA	NA	NA	2227403.5	908320	1179015.5	754610.5	1192256.5	1150435	7317955	9319325	9369458.5	1993966	1838476	727636.1	550414.5	26880.75	979569.5	4262605.5	8440742	3865975	2011309	3861795.5	1040432.5	NA	NA	NA	413338	297542	222417	119108	679135	200952	258588.3	4801.505	61388.600000000006
RSAPVSKTL	sp|Q9Y426|C2CD2_HUMAN	NA	NA	NA	2226140	998105.5	1412035	79917.70000000001	572216.5	385191.3	8123.65	18048.85	103456	977232.5	234522.5	229017	705950	NA	NA	276205.9	147234	440746	292093	482252	980567	45623.8	61214	45637.2	NA	NA	NA	930095	26999.1	NA	151857.5	184479	180433.5
ALFPERITV	sp|Q5SQI0|ATAT_HUMAN	NA	NA	NA	2221720	1943385	2122065	4006090	4940320	4368110	3909700	4014380	4903635	3656425	3099205	2243515	1039285	506787.5	801882.5	798176.5	646837	782038.5	4119960	3460160	4127040	NA	NA	177910	NA	NA	NA	NA	357986.5	112678	2707470	697895.5	1104165
NVIERLQEA	sp|Q9UBK9|UXT_HUMAN	NA	NA	NA	2218615	2339470	2612780	2762765	3111735	2712160	1575560	1330715	1740220	2556005	1748245	1056440	1231650	1045752	980484.5	2535160	3251330	3642795	959875	2278025	969412	450975.5	580684	340361	65502.2	57125	NA	NA	557730	445306	1639900	1528895	1533030
SEPSSTVSL	sp|Q9UNY4|TTF2_HUMAN	NA	NA	NA	2215697	1653358	1675886	1216604	868933	797707.5	21160.05	20654.6	28263.7	1413468.5	429659	115066.5	206544.5	478785	574464.5	1681364	835075	2991353	539167	2883982.9	950536.85	2591425	1955243	1279535.7	216493	192373	131804	1084754	1197691	771515.55	3273165	5758414	4603206.5
RLDPHTLEV	sp|O95897|NOE2_HUMAN	NA	NA	NA	2215134.5	2421411.5	2964435	2740390	3489405	3919740	5209461	4885724.5	1151767	5332951	5324340	4555470	8262020	7648900.5	7508060	2813730	NA	1697060	1760158.5	6009220	5963630	NA	309704	188017.5	NA	NA	NA	3787730	3905065	3561885	1615810	1818720	1587971
SESDKTAVL	sp|O75410|TACC1_HUMAN	NA	NA	NA	2209510	2186290	2153060	2115490	2257170	2410230	1447730	2785760	2016377	2990350	2312750	1539830	2082080	1806803.5	1537365	1379025	1482660	1213445	2792100	2608875	2111040	781180	590056	532967	67154.4	50737.5	83940.8	772608.5	425968	398006.5	2122870	2094980	2119875
ALPPVLTTV	sp|Q6PKG0|LARP1_HUMAN	NA	NA	NA	2208498	2083330	1644826	4866995	3008321.5	2544265	1065466.5	519131	755711.5	2300964.5	1758554	663557	NA	NA	NA	249935	NA	NA	4264510	12359970	1193416.5	NA	148602	172754.5	NA	NA	NA	NA	NA	NA	6051740	3943889	3323222.5
AEFEKIQKL	sp|Q8N5Y8|PAR16_HUMAN	NA	NA	NA	2207659	2246249.5	2481390	2466953.5	2723359	2799519.5	1588772	1921519.55	1507569.7999999998	4303060.5	4278712.5	4764734.5	6401843.5	5783929.1	6045811.5	7981820.5	8040000	6463303.5	2998371.5	4145861.5	2501813.5	406189	722801	889528.5	93533.4	99322.9	94587.1	5540629	5546771.5	6275915	2452475.5	2138524	2295706.5
GETLPEQHL	sp|Q53H54|TYW2_HUMAN	NA	NA	NA	2207075	2408520	2284430	3217525	3419130	3126640	763685	1330265	2420780	1926395	1145364.5	798325	862116.5	709496.5	742247.5	1346806	1864070	1019526.5	3872905	2725735	3319130	775109.5	619177	555519	100285	109949	NA	1031043	379924.5	362654.5	3072185	3394125	3004365
AAIHPSLEI	sp|O60256|KPRB_HUMAN	NA	NA	NA	2203805	2190085	2258985	3235795	3215805	3153220	2591730	1760817	1608350	672421	256065	NA	442863	472355.5	332688.5	160625	NA	87558	1071099	506181.5	955240	54447	723230	958222.5	183789	185373	260359	NA	NA	NA	1623945	1537535	1598730
SEDKKNIIL	sp|P23528|COF1_HUMAN	NA	NA	NA	2203707	2404990	2480727	2306607	2429689	2482316	3459530	3589835	4182610	4139230	3402410	3637345	3533980	3459550	2781800	2670130.5	2322609	2359978	3789527.5	2961445	3874216.5	334771.05	462322	409058.5	NA	NA	NA	2903820	1417983.5	1467001	1954999	1903858.5	2025043.5
AAAGSPLSL	sp|Q96PM9|Z385A_HUMAN	NA	NA	NA	2199059.75	2232823.1	2640524.15	1289734.7	952463	632438.5	70155	62274.5	176782	1039785	98674	192687.5	NA	NA	NA	973354.5	NA	334416	237639.5	916444	313963.5	234440.5	892351	820065.5	NA	NA	NA	62968	NA	NA	900551.1	1277165	1062720
AETDPGMVHL	sp|Q9NZN8|CNOT2_HUMAN	NA	NA	NA	2197964.65	2133742.9000000004	1928570	1655985	1725065	2184830	4539065	3686965	3514440	1455815	879393	601945	1589910	1750735	1612420	1416115	1753600	1429000	1020723	1651428.5	860629	278397.5	537462	284534.5	NA	36740.9	85990	756665	327308.5	100569	1717751.5	2053611	2106440.5
FAVVPSTAT	sp|O94985|CSTN1_HUMAN	NA	NA	NA	2190500	2009599.5	1994451.5	1007470	853820.3	762943.2	391822	491802	561354.5	1320960.75	219470.5	209421.5	630875	1870615	818729.5	8240336	3582600	9758704	634535.9	1578085	935502	34834405	36143380	33116380	22309297	23960140	24300580	5291281.5	5225554.5	3496685	1265562.4	2064452.15	1586837.8
GEAPSKTL	sp|Q9Y255|PRLD1_HUMAN	NA	NA	NA	2184750	1918665	1953030	1601130	955038	1145795	96471.5	459762	293022	803738	475491.95	497143.5	NA	141852	259749.5	1598702.3	2422600	2419045	1081268.5	935689.5	1528725	2303455	1619660	1981470	221839	305718	NA	5990310	3275595	4022990	1199055	1400032.5	1310595.65
KEWMPVTKL	sp|P15880|RS2_HUMAN	NA	NA	NA	2184578.5999999996	2663799.45	861235	860434	1233551	712621.5	1146930.35	1008419	971171	1259661.5	753602	750300.5	2257227.5	1010177.5	1842135.6	3243643.5	3874807	2503054.65	1865998.455	1101095.45	2068104.8	NA	551057	681515.5	63333.7	24958.5	22227.9	1917539	3652528.5	2719253.5	1438189.3	559922.45	305196.4
GEDGRMIAGQVL	sp|P07910|HNRPC_HUMAN	NA	NA	NA	2184279.8150000004	1753113.15	1964770	1186180	1135250	1035225	34520.6	31594.25	NA	1155360	512089.5	257016	711442	373097	1072622.5	347734	281102	NA	1410900	1636961.5	1166498.725	41883.2	243546	142767	47310	35116.2	NA	NA	NA	NA	2327045.5	2187974.5	2168558
HEVRIQPSL	sp|Q6PIJ6|FBX38_HUMAN	NA	NA	NA	2166651	2129454	2247287.5	2091017	2340200	2415074.5	1090124.5	1784508	2185215	1291383.5	1166412	521545.5	3238695	1749720	3023090	1859787	1634059	2426075	2350914.5	2130517.5	2872093	342619.5	539887	543186	30226.1	68095	47413.3	2026745	887093.2	176953.5	2087045	2059258.5	1977324.5
SAAQPGVAF	sp|Q9UQ13|SHOC2_HUMAN	NA	NA	NA	2164013.5	2184871.5	2904452	2556230	1694924	1621268.5	1254576.85	1293204	2183268.5	561002.5	460287.5	218706	822177	540175.5	1244141.5	146091	246567	90626	2073609.5	3010746.5	2109670	822441.5	1005882	867298	NA	NA	NA	NA	NA	NA	1725935	2822651	2552714
RLDETIQAI	sp|Q15650|TRIP4_HUMAN	NA	NA	NA	2151262.5	2687175	2517375	4201073.85	4906873.2	4462504.525	2017195	2473020	2130495	3721385	2602420	2050195	2064120	2019320	1634290	532597.5	769571	282977.5	4383085	4862131.7	4026170	417499.5	794729	815189	81948.6	NA	113792	49776.85	71983	102081.5	4364864.9	4584910.35	4322406.3
REISDGLVEI	sp|Q8TCY9|URGCP_HUMAN	NA	NA	NA	2148475	2324750	2046795	1046584.5	980957.5	898050	482044.5	397350	539195	463343	NA	NA	NA	NA	NA	NA	NA	NA	874818	918260	530595	NA	NA	NA	NA	NA	NA	NA	NA	NA	1247025	578597.5	987547
TESGLNVTL	sp|Q15365|PCBP1_HUMAN	NA	NA	NA	2144086.5	2892789.5	3147766.5	2912101	2491642.5	2780008	NA	NA	NA	7948760	3775190	2373500	149400	180781	157305.5	320239.5	149789	822641.5	3115084	5373123	3823651.55	668552.5	1875128	1891494.5	282911	232036.9	272406.7	NA	972249	369265	6246301.5	9388732.5	7831675.5
SLDQPTQTV	sp|B5ME19|EIFCL_HUMAN;sp|Q99613|EIF3C_HUMAN	NA	NA	NA	2143163	2026104.5	2098842.5	9157630	9136759.5	8363408.5	14511513	13625317	9379860	2662534	1643683.2	2475984	14480650	14114400	5409350	4151218	5653408	4726240	3937548	14003624.5	3574387	1066660	804555	508388	98945.1	146440	189906	1364452.5	698544	750802.5	12322990	13503480	12195945
REAGAGGLAI	sp|P21333|FLNA_HUMAN	NA	NA	NA	2136500	2117195	4869595	2699150	2545930	2488455	191891	216220.5	757452	2030280	2074795	1036295	814473.5	887274	570601.5	2545035	3666730	762945.5	3720775	1408966.5	2004975	411035	NA	939823.5	245144	218702	290117	1199640.9	292108.5	188770	3343710	3792195	3488895
KEGGFPQEL	sp|Q9HD67|MYO10_HUMAN	NA	NA	NA	2132105	2157260	2112445	2352790	2129065	2255720	616791.5	662109.5	609325	934959	521785	429382.5	944844	528305.5	693108	1173665	1400480	2129185	817983	936260	1775215	817737	1394860	1490825	115785	102328	170726	425413.5	521786.5	751384.5	1610685	1616905	1688460
AEFQEHEHAL	sp|Q9NW13|RBM28_HUMAN	NA	NA	NA	2131294	2598366	2755922.5	3953198	4477393.5	5480530	19744270	18547235	17188740	2414779	2276799.15	1207760.5	15422924	9490949	4329654.5	1114969	1836302	2099197	6271840	5643365	6316310	468407.5	405200	335190	NA	NA	NA	244096	180146.5	351009	3036135	2949885	3809224
REAPNPIHL	sp|O00303|EIF3F_HUMAN	NA	NA	NA	2128235	2276725	2245405	2583255	2597350	2820300	393523	385251	438568.5	1763705	1167373.5	473314.5	1147845	631746.5	656464.5	450306.5	382125	236343.5	2302135	2082170	2079375	64365.5	250802	201091.5	NA	139196	NA	107361.5	44916.1	NA	1827530	2196700	2086215
SEPPSEISL	sp|P53618|COPB_HUMAN	NA	NA	NA	2128062	2154170.5	1630738.5	741676	884704	815420.5	59411.9	22571.4	82098.25	973876	296325.35	137215.5	NA	NA	NA	145627.5	366974	369072.3	539703.65	2032681	1409484	241709.5	655032	430406.6	NA	NA	NA	NA	47178.05	NA	3436710	5948065	5362560
MSSPLSKEL	sp|P61254|RL26_HUMAN;sp|Q9UNX3|RL26L_HUMAN	NA	NA	NA	2127676	2324957.5	2494300	438921	357904.5	404809.5	995348.5	1072966	899034.5	622055	190731	357568	535721	351531	214505.5	182135	420563	226296	215006	226741.5	334689	322631	686031.8	669132.5	NA	NA	NA	NA	NA	NA	318036.4	284146	317394.65
NSDPNLHLL	sp|Q96TA1|NIBA2_HUMAN	NA	NA	NA	2115110	1829970	1045704.5	352391.5	1078774	1412830	1674060	1334500	1819225	807999	632539.5	450352	1020705	1126083	826431.5	207926	NA	69927.5	1643200	1166895	1856160	65975	617129	725283	148787	100709	219665	NA	NA	NA	1269565	1276355	1275115
RELIPRSIL	sp|Q86U70|LDB1_HUMAN	NA	NA	NA	2115066.5	2303357.9	2483986.5	1781398	2424635	2002229	4951320.3	4705665	4274720	4673561.05	6312268.15	4412200	11812800	10394895	7751725	11056630	8517200	10350540	4039049.8	5468391.5	4913793.25	NA	NA	1027867.7	NA	1459870	NA	4587915	11316975	8037485	1275620.9500000002	425860.8000000001	580873.85
SLTGRLDEV	sp|P42226|STAT6_HUMAN	NA	NA	NA	2114525	2291760	2371360	5282625	5723960	5646425	567966	526909	659393.5	2100900	2026755	1070250	2239160	1446740	962823	413989.5	909408	100279.5	4804635	5381190	4291495	349450	475850	254081.5	NA	NA	55483.8	NA	NA	NA	4779115	5557010	5886630
TAGRVLEL	sp|Q9P2I0|CPSF2_HUMAN	NA	NA	NA	2109990	2274130	1922265	994990	1079732	1189395	292555	425574.5	387601.5	795935	684461	437144	339549	266783.5	216477	348014.35	759739	36305.15	634066	178286	714033	180693.5	550359	573118	NA	NA	NA	NA	NA	NA	768387.5	678038	860089.5
REYRPEYERL	sp|Q9HCN4|GPN1_HUMAN	NA	NA	NA	2105863.785	2590800	2754280	2096785	2229550	3164425	5172170	7233985	8471650	1847280	1884099.5	1987525	2346840	1458650	1632572.5	718133.5	926681	436207	2448265	1082245.7	1720545	27486.5	98821.5	79435	NA	NA	NA	80573.5	NA	NA	1716056.85	1579664.95	1715430.55
AENGLTVRL	sp|Q12789|TF3C1_HUMAN	NA	NA	NA	2105520	2155995	2435720	2852125	3134785	3166595	670972	600395	509792	3112050	3041155	2713530	1396080	1270968	1317662	1030957.5	1492020	1064720	3176120	1665000	2173686.5	296709.5	882410	917220	NA	96517.8	122273	96385.5	126665	197481	2598415	3047065	2911425
SEDGQPMVL	sp|Q7LBC6|KDM3B_HUMAN	NA	NA	NA	2100626.5	1726723	1913402	1490136.5	1263966.5	1153334.5	81954	49027.8	153109.5	1270699	372382	231891	370475.5	203644.5	745271	NA	377302	57061.5	1042440.5	2282014.5	1168541	NA	219094.2	118154.1	NA	NA	NA	NA	NA	NA	2708456.9	3870107.85	3280818.45
KEEEPSVKL	sp|Q9BY43|CHM4A_HUMAN	NA	NA	NA	2098973	2001004	1896849	1377184.5	1634060	1681665	2052511.5	2032493.5	1984399.5	1956750	1992056.5	1401697.5	2167997.5	2217133.5	1742302.5	2050826	1651916	2104230	1761293.5	1812219.5	2259238	207650.6	217554	144875	NA	NA	NA	3828250	2062549	1809345.5	1095741.5	1116541	1124787
RLDDVSNDV	sp|Q86Y56|DAAF5_HUMAN	NA	NA	NA	2097090	2427285	2197205	2187900	1948225	1680315	60904	NA	77568	927889.5	648219.5	406744.5	1171754	1000635.5	896834	203355.5	200935	428793	1937285	2363810	3071175	1199575	800600	474196.5	NA	NA	NA	133232.5	174451.5	249219	2693510	2418670	2367895
KEINQNVEI	sp|Q8TD16|BICD2_HUMAN	NA	NA	NA	2092000	1881120	1851625	2400180	2434465	2020185	1278430	1289285	1306175	1977190	1203132	867715	1098675	1038260	1051705	731525	516231	821404	3523015	3698205	3351150	1038495	883837	741165.5	29315.4	NA	NA	313039	650407.5	72315.5	3232165	2952965	2973025
KLGPAPKTL	sp|Q14527|HLTF_HUMAN	NA	NA	NA	2088510	2062680	2338590	8069460	8256400	9865950	4240105	4016445	3371630	4025240	3644064.5	3711640	5293085	4025860	4277890	1323423.5	1706760	513127.5	5241810	6922040	5774760	573895.5	444106	402681.5	134694	141875	91212.1	414947	119357	262362	4598665	5529100	4628855
AEIDDRKQL	sp|Q96P16|RPR1A_HUMAN	NA	NA	NA	2078889	2159409.5	2067911.5	4805190	4914096	6126845	6666805	6331144.5	5900234.5	5491306.5	5051839	5156554.5	6878755	6536538	7119336.5	4647168.5	2077955	4643056	5612802.5	6247865.5	4674456.5	2896479	2189609	2203081.5	50697.2	81385.6	152289	5767731.5	3959120	5087553.5	3687380.5	4113082	3317137
SEAAPDPSL	sp|Q96PX9|PKH4B_HUMAN	NA	NA	NA	2078630	1710896	2274940	1415114	1277996.5	1193383	1216557	1064477	974641.5	2667620	1314889.5	543784	784306.95	976241	1380847.5	1881711	1518104	1718172.5	1828367	4247680.5	2596448	82663	164713.2	34960.55	NA	NA	NA	506600	111631.5	NA	2877323	4726923.5	3548174
AAAPSPVL	sp|P81877|SSBP2_HUMAN;sp|Q9BWW4|SSBP3_HUMAN	NA	NA	NA	2078475	1496765	1468585	924449.5	751351.5	660712	1322745	1158601.5	760424	388257	141153.4	93565	170369	50374	52515	525259.5	124254	1084164.5	306233	1431380	675078	375327	330980	308119	NA	NA	NA	NA	NA	NA	1099240	1478340	1222895
GELSIQPSL	sp|P49840|GSK3A_HUMAN	NA	NA	NA	2072720.5	2356038.5	2741071.5	2500413.5	2876975	1984414.5	NA	NA	67488.85	1507004	834113	690238.5	NA	156129.5	NA	506141	504039	697878.7	2068404	1834849.5	2594883	22570.25	125269	155138.4	NA	16361.9	NA	NA	250214	NA	1809876.5	2583490	2353928
KEIELPSGQL	sp|Q9H0A0|NAT10_HUMAN	NA	NA	NA	2072630	2101085	2010810	2711645	2104665	2313150	1966015	2115675	2349010	1512605	972657	554045	1139750.5	1618025	1319055	536605.5	512510	588583	2844335	2672925	2670490	181675.5	616375	643407.5	NA	83030	98572.2	NA	83209.5	NA	2780970	3425535	2956580
GEDTIRQAF	sp|Q9UHX1|PUF60_HUMAN	NA	NA	NA	2065165	1878860	2161585	1071570.5	988616	823275.5	199755.5	203783.5	198799	1223150	893096	509940	323537.5	236878.5	216174	1058045	1322340	1230790	1128140	675419.5	1145380	2620105	2661640	2792755	200150	264883	307808	5416090	2122460	2217695	1116522.5	1152110	1174470
GEYLPSKGAGNNVL	sp|Q9UBW7|ZMYM2_HUMAN	NA	NA	NA	2064150	1551225	1655370	1038507	937015	777825.5	4631390	4634575	4185880	1466250	503462.5	296116.5	549044.5	620031	605576.5	1501004.5	613857	1518145	877772.5	1790945	1533967	59518.5	138597	78007.5	NA	NA	NA	414712	197517.5	118505.85	1390280	1521825	1446045
ALSKEGIVAL	sp|P40227|TCPZ_HUMAN	NA	NA	NA	2062295	1716985	1085939	410556.5	910206.5	1065456.5	183259	245160	113930.5	1253983.5	234307	101139.5	606794.5	414603	509011.5	322586.5	371023	209894	126035	653258	93206	NA	NA	1669535	NA	NA	NA	NA	NA	NA	705545.5	627264.5	669710.5
VEWNKKEEL	sp|Q7L1Q6|5MP2_HUMAN;sp|Q9Y6E2|5MP1_HUMAN	NA	NA	NA	2059075	2460094.5	682272.5	1920566.5	2684389	1529643	2554595	2665448	2638340.5	1780696.5	992192	662864	3633770	2570355	2592877	6861590	7658280	3332603.5	4674040	2682810	4681315	630493.45	1070628	1275330.5	169358.1	166986	92328.7	8999193	4207233.5	2791246.5	3602680.5	3458470	1400904.5
KIWDPVHRV	sp|P29144|TPP2_HUMAN	NA	NA	NA	2052383.2	2586367.65	1073240.65	3174518.25	4702756	3311189.75	8590806.65	10276501	12347236.15	5438469.5	4391740.45	4142075	13521060	14471025	10806556.5	6289682.8	6207760	3597420	8713319	5778220.5	9839933.5	56989	299296	580324.5	NA	69038.3	12399.4	6664620	5169025	4755870	3155533.5	2477095.5	1314240.45
SSSPATSSL	sp|Q9UPP1|PHF8_HUMAN	NA	NA	NA	2045069.9	1373948.5	1904419	82404.65	97321.3	62142.3	NA	NA	NA	671449	272843.5	231757	NA	NA	NA	363212.5	190861	326744.5	23630.1	211621.5	23305.85	1110965	769909	437769.5	215561	217687	269177	NA	NA	NA	275529.23	370629.5	287460.5
ALSDGVHKI	sp|Q9NVQ4|FAIM1_HUMAN	NA	NA	NA	2041695	2389705	2180770	6136125	5820555	5217565	4164535	3699365	3260655	2896965	2095393	1654205	1637130	1077847.5	1213546.5	403776.5	709099	984901	3114340	2464075	4181170	801181.5	622390	560077	NA	81865.8	NA	548800	232607.5	291562.5	3801700	4268510	4121020
KEFGDDKVQL	sp|Q9UNL4|ING4_HUMAN	NA	NA	NA	2040254.5	1914227.5	2132520	1482309	1649707	1911780.5	2538267	2936614.5	2977571.5	2093539	2080068.5	2110520	1386373.5	1097528.5	1338061.5	939170	1022670	745599.5	2336111.5	2323103.5	2726860.5	168762.4	296635.4	166248	NA	NA	NA	591592	212978.9	322167	1582066	1460746	1598010.5
GAIGSGTGI	sp|P61619|S61A1_HUMAN;sp|Q9H9S3|S61A2_HUMAN	NA	NA	NA	2035855	1661050	1692005	105945.65	87325.5	73015.2	NA	NA	18067.05	2538510	795749.5	383656	117560	135506	382113.5	6475760	4173330	6339885	237843	564838.5	293813	799202	627820	458304.5	77325.5	99579.5	92094.1	5961425	1191103.5	367529	196205	292595	237044.5
ALAPHLDDA	sp|Q86Y56|DAAF5_HUMAN	NA	NA	NA	2033735	2345615	2100760	2612220	2489660	2566630	1479475	2283050	2091820	1155585.5	1000987.5	460878	1298975	875825.5	1014627	110827.8	162178	86029	2198815	2133245	1543165	154464.5	106332	78125.5	NA	NA	NA	70687.5	88224.5	NA	2873155	2493265	2622700
GEYEKGVDHL	sp|Q15388|TOM20_HUMAN	NA	NA	NA	2027133	2295811.5	2040597	1833348.5	2077228.5	2205667	2552245.8899999997	2285073.05	2028717	2100003.45	1934225.8	2338298.45	2820513.95	2186965.35	2787509	4733059.5	5144067	5390441	1716224	2034226.05	2302143	411656	263405.8	237923	NA	NA	NA	4596102	3223748	3201358.75	1695940	1491504	1889748
GEPGNKVNL	sp|P30044|PRDX5_HUMAN	NA	NA	NA	2025630	1915970	2077555	NA	NA	NA	NA	NA	NA	NA	NA	360464.5	NA	NA	NA	189480	NA	NA	NA	NA	NA	485225	260733	198519	NA	NA	NA	NA	191286	224336.8	331859.5	351695.5	352194.5
RAIDSIHQL	sp|Q8TEK3|DOT1L_HUMAN	NA	NA	NA	2024728.5	2111716.5	2394632	420501.5	518814	471263	NA	NA	NA	3402131.5	2355785.5	1565203	508991	420822.5	649700.5	3596130	3486850	2913665	745637	628501.55	853079.5	467486.6	433436	1182267	57813.2	45665.1	31564.6	1434565.5	800307.9	495668.5	586654	620991.9	688593.8
KIDDTIRYL	sp|Q6UXN9|WDR82_HUMAN	NA	NA	NA	2022931	1854087.5	1731275	518492.5	466145.5	579509	288221.8	130747.8	296902	2814991	3014962.5	2364026.5	1539320	1651060	1673492	1968408	1855995	2716112.5	772799	492854.75	633459	42821.7	577621	657995	65301.8	44466.7	43877.4	848780	2033745	1519370	661483.5	541996	578350
GEGPLDVRL	sp|Q9Y608|LRRF2_HUMAN	NA	NA	NA	2021015	1797705	2403320	978479.5	969023	1152955	93471.4	107319.05	98936	1229493.5	1011300	502215	39994.65	28428.7	NA	595475	1314370	721734.5	1264672	480873	598425.5	NA	361440	604700	120527	98399.8	248989	NA	216364	95053	1279985	1198540	1387335
KVFDEVIEV	sp|O15488|GLYG2_HUMAN	NA	NA	NA	2020700	1733055	1168825.5	1679545	1887705	1732885	790433	583643.5	844727.5	2270000	1313229	772950	NA	85639.5	58953	326294.5	511137	940778.5	1404845	66412.5	316555.5	NA	72602.9	NA	NA	NA	NA	20211.1	54195.5	NA	1415925	824080.5	794761
TEDIPVKTL	sp|P41252|SYIC_HUMAN	NA	NA	NA	2020210	1836685	1695595	1121787	1007536.5	1081890	1681945	1701745	1711730	2766715	2359670	1692075	2183075	3392740	3184045	3802615	6435520	1929525	537055.5	964243	450548	881154.5	1004530	1034415.5	210760	222992	251093	529705.5	834243	605114	643902	755464.5	775117.5
KEAGSIVRL	sp|P78352|DLG4_HUMAN;sp|Q12959|DLG1_HUMAN;sp|Q15700|DLG2_HUMAN	NA	NA	NA	2017315	2338525	2542455	1985710	2273775	2192520	2397675	2468710	1772310	2388100	2290739	1896245	5070740	3427640	4212445	756250	839094	638260	1154200.5	2637050	937943.5	309161.5	474575	433588	55952.1	NA	NA	957613.5	343132.5	315372.5	1454720	1722890	2209375
VATEKAVEL	sp|P29401|TKT_HUMAN	NA	NA	NA	2013480	1901125	1853890	592279.5	663251	667790	NA	NA	NA	1181150.5	783898	580120	170990	61928	38011.25	103145.35	164289	38464.8	667314	328465.45	616272.5	239547	262340	230768	NA	NA	NA	NA	NA	NA	606439	573791	552815.5
KMDASLGNLFA	sp|Q92520|FAM3C_HUMAN	NA	NA	NA	2012749.9	2163486.915	1694895	260424.5	193098.5	188635	231996	95142	76747	4672670	2728220	1930320	NA	NA	NA	15844800	15389100	16195501.5	462583.5	479996.15	550334.5	NA	5137860	9878507	33820044	30308555	42218455	2674025	12444885	10037760	598851.7	124863.865	266867.85
SEEERQVGL	sp|Q14137|BOP1_HUMAN	NA	NA	NA	2012630	1864740	1873790	1258160	1157255	1286305	731442	688658.5	805131.5	592717.5	580091.5	317549.5	554040.5	667607.5	541377	1654505	1563460	1766755	1053987	1029350	994894	448222	380339	226356.5	NA	21140.5	NA	1095230.5	321333.25	415425	1033625	1058430	1017351.5
TCGGVRNV	sp|Q6ZS02|DMP46_HUMAN	NA	NA	NA	2007685	1991960	2147510	213325	130052.85	169881	NA	NA	NA	2173485	1599045	2216500	110115	85855.5	NA	944409	505012	3584045	442584	231176.5	155301.5	1613580	1133850	1560150	275857	NA	274358	1230470	2985620	5992775	471208.5	381747	433895
KEKVEPEVL	sp|P29375|KDM5A_HUMAN	NA	NA	NA	2006959.5	2112943.5	2068199	2028574.5	2290208	2252129	1700296.5	1883705	1529786.5	3013582.5	2568442	2135175	2364336.5	2069463	2201378	1893984.5	1215035	1943938	2806460	2536985.5	3333720.5	134491.35	190000.3	116697.7	NA	23386.4	NA	3748581	1552685	1509857	1846219	2039543.5	1998986
KMMDVTVTI	sp|P69849|NOMO3_HUMAN;sp|Q15155|NOMO1_HUMAN;sp|Q5JPE7|NOMO2_HUMAN	NA	NA	NA	2005115.1	2324636.61	2315575	2943415	2715582.755	3058165	1476120	1154500	1391065	7652825	3838825	2887035	994195	1059239.5	1387860	65505	169684	NA	2442150	2359903.55	1711393.5	NA	127864	NA	NA	NA	NA	NA	NA	NA	2316686.6999999997	1392535.25	1663494.1
RATPHPSEL	sp|Q14160|SCRIB_HUMAN	NA	NA	NA	2001725	2045860	1776160	1799755	1195554.5	1808915	2064175	1571680	718440	340030	295292.4	558530	172665	127021	310756.5	339995.5	492701	145740.5	1278640	883105.5	862350	1201505	1067400	1764225	2780680	2852980	NA	72463.5	NA	NA	1115132	1325755	1347955
REDTSLPSL	sp|Q9NRY4|RHG35_HUMAN	NA	NA	NA	1999730	1997325	1965545	1883975	1702900	1660865	794362.5	830031	1355383	2463625	2493419	1573480	3496165	2812015	3582665	572904.5	849571	383836.5	2036660	1597775	520865	267786	754926	610222.5	NA	40538.5	NA	79902.5	299884.5	106698.5	1441535	1702205	1587215
VEHDHPHAL	sp|Q9BRS2|RIOK1_HUMAN	NA	NA	NA	1998234.95	1351270.05	1778385.5	1452950	1390350.5	1396180	1888849	1649199.15	2976056.95	2144871.5	2476979	2899316	3776317.75	2680740	3405600.4	1443958.5	1143703	1933435.45	1690163.5	1013155.55	620939	848628.5	694386.7	8914.75	NA	NA	83831	899425	2259584.5	2703485	2157017.5	2136526.5	2163461.95
AAIPGSRAV	sp|Q2M1P5|KIF7_HUMAN	NA	NA	NA	1996505	1985535	1778795	2458560	2191605	2068640	157449.5	154454	195092.5	547028	531638	288363	218375.5	164662.5	136638	1274075	1368450	1772975	1025574	354982	793731.5	388393.5	257544	146454.5	NA	NA	NA	383407	330816	NA	1672445	1513835	1597285
GETVADVRTL	sp|P40692|MLH1_HUMAN	NA	NA	NA	1995780	2092750	2227800	3684675	4342490	4243655	6647080	6107055	3822030	1499185	907745	860425	2542060	1384470	1845335	3804965	6040510	3976285	2302920	3084635	732254.5	1120755	1060270	989883.5	132746	136569	129591	275148	945094	630305.5	2991865	3624910	3478210
ATIPYHPSL	sp|P57723|PCBP4_HUMAN	NA	NA	NA	1995150	2123345	2148235	1210810	1301895	1416160	1119018	1001897	869800	662170	515810	320402.5	91050.5	NA	85821.5	496261.5	886204	250440.5	635863	226901.3	603705	90303.5	365459	410054	117923	113188	123029	NA	NA	NA	563523.5	589419	607586
REGDLTNLL	sp|Q9NVI1|FANCI_HUMAN	NA	NA	NA	1994530	2207705	2301355	3143505	2938175	2746080	1134030	915120.5	1054850	1422425	925617	544445	759977.5	824689.5	800089	895667	1579180	1939255	2415350	1613212	3313385	42227.8	1624850	2118710	531091	574265	749887	NA	147368	241398	3183900	2563755	2953875
GENRGPILL	sp|Q9NY93|DDX56_HUMAN	NA	NA	NA	1991195	2220845	2153040	4068950	3515400	3601620	NA	68995	453986	2052050	1707605.5	986230	3897800	2177522	2494075	2028245	2301060	1115280	3330415	2167620	1990675	117266	1188390	1408405	323526	497642	597054	587010	1192179.5	NA	3778560	2945280	3649340
AEPEDHYFL	sp|P61158|ARP3_HUMAN;sp|Q9P1U1|ARP3B_HUMAN	NA	NA	NA	1990445	2141520	2150965	2052010	1907080	1779935	NA	177084.5	NA	580224.5	430357	292774.5	NA	NA	NA	NA	342556	NA	727836.5	307133.5	712955.5	NA	228348	241412	NA	NA	NA	NA	NA	NA	1522120	947103.5	1047331.5
REQEEIVRL	sp|Q9NZM3|ITSN2_HUMAN	NA	NA	NA	1988953	2118401.5	1909183.5	2386025.5	2732682.3	2216083	204609.5	118944.5	206610	3944656.5	2723491.55	1667266.3	1430945.85	859457.45	926787.25	757393.5	625669	632421.5	2478601	1072267.5	2110310	380948.5	796392.5	1334405.4	NA	220180	244821	2482277.9	1444148	554750	2034315	1230689.5	1496581.5
ALGDIREV	sp|Q6AI12|ANR40_HUMAN	NA	NA	NA	1988500	2253450	2507180	5171280	5388125	5999385	1397570	1414790	1370900	2041765	2264145	1073470	7979110	2889265	3069240	4027930	4603420	1393935	1940635	1240182.5	2785280	578395	563485	609802.5	NA	NA	57899.8	50595	302530.5	157698	3508135	4075885	3956965
LTDPDIHVL	sp|Q9Y4E6|WDR7_HUMAN	NA	NA	NA	1985425	1934690	2226950	3297805	3663735	3813540	158846.95	102119	83324	946213.5	685118.5	479766	544428	367447	324203	431751.5	492624	NA	1470448	2081560	2925365	36423	398338	453249.5	NA	77565	103510	NA	NA	NA	2638185	2812990	2806440
RAGGPTTPL	sp|P20700|LMNB1_HUMAN	NA	NA	NA	1985100	1948465	1869065	416457.5	384079	315979	47739.4	33975.65	8459.05	101893.5	121311	103863	82809.5	NA	NA	93990.5	256780	85008	99838.05	28491.65	39981	247200.5	188627	119735	NA	NA	NA	NA	NA	27917.6	220010	188469	232347
VEFNHSGELL	sp|P63151|2ABA_HUMAN	NA	NA	NA	1984380	1715645	1575765	1141105	1158810	1090549.5	902001.5	1021395	515465.5	544866.5	385228	291103	62286.5	NA	NA	NA	NA	NA	1984130	1473254.5	1531700	25545.2	256642	152924	31329	NA	NA	NA	NA	NA	1529920	1249520	1275590
YGPGLTHGV	sp|P21333|FLNA_HUMAN	NA	NA	NA	1982950	1807675	1815355	871916.5	775780	799572	16455.6	20304.95	9283.25	984262	886439	421687.5	97899.75	24604.8	66522.5	335959.5	678272	234449	551757.5	92864.95	269850.5	61539	118149	50504	NA	NA	NA	61822	19631.65	NA	516921.5	452622	566004
NLPEAGDSRV	sp|Q9NPD8|UBE2T_HUMAN	NA	NA	NA	1982670	1884940	1873160	1103295	1210525	1214202.5	1908315	2030190	2311670	1104439	688144	565305	1235811	1090845	926943.5	1848330	1826350	1652615	352419.5	782213.5	482536	348366.5	293352	244262	45211.9	NA	NA	2336095	323186.85	458246	818951	764299.5	721224
GENEDLLKL	sp|O75940|SPF30_HUMAN	NA	NA	NA	1979760	2227645	2390730	1451955	1483220	1316280	15178.25	NA	15033.3	1305330	881214.5	665585	241583	NA	71096.5	617669.5	575660	676757.5	885672.5	NA	245140.5	NA	382709	419093.5	58015.5	67033.8	88030.9	NA	283898.5	175994.5	1303160	1084535	1230625
KESDHIHII	sp|Q96FW1|OTUB1_HUMAN	NA	NA	NA	1973983	1888960	1960909.5	1605712	1965118.5	1950976	3257632.95	3662616.85	3059714	3553392	3408470.5	2978685.5	4198506.5	3233478.15	3392265	2134440	2288680	2372140	2189970	2898012.45	2028353	243655	551879.7	617027.5	47661.8	55400.3	63905.5	1866055.5	2077490	1952930	1738174	1550157.5	1793142
GEIRTITVV	sp|Q9NW64|RBM22_HUMAN	NA	NA	NA	1973035	2231905	2245505	3111855	2634070	2833725	4936715	4812435	5982385	1909205	1276399	720670	1625720	1598605	1212715.5	1695925	2075960	1389510	2224455	2061415	1869175	140940.65	352319	344012	49897.3	55002.7	NA	NA	62109	39338.45	2127770	2350050.85	2126575.395
KEMNPLPTQL	sp|P57058|HUNK_HUMAN	NA	NA	NA	1968020.15	1608786.15	1741080	2068701.64	1794435	2335440	3330810	2442255	2960565	1391625	692188.5	310050.5	731931.5	440904.5	461673.5	281587	189672	411074	1621215	1279979.5	570944.95	105052.05	306642	189205.5	NA	NA	33087.8	NA	NA	NA	2054456	2132273.5	2054953.5
REGDPVSL	sp|Q9BUR4|TCAB1_HUMAN	NA	NA	NA	1967035	1926130	1876900	2771175	2596190	2634625	1667775	1285330	1176775	1703183.5	1752770	1023260	2842240	1679070	2003085	2510360	4566390	2443775	1262217.5	1085142.5	711883	3332675	2762130	2814180	403989	432855	441926	3956010	2968155	5999880	3239250	3393370	3038695
SLADLNSRL	sp|Q5VT66|MARC1_HUMAN	NA	NA	NA	1966020	2039450	1890855	3286645	3509640	2939125	1050432	866106	1341248	1461045	1047433	567295	632615.5	908504	494821.5	768922.5	1165370	521020.5	3344730	2187095	3086825	622190.5	1200870	1490030	NA	NA	NA	NA	93197	111155.5	2809160	3252635	3196850
GEFSLRGKEL	sp|P49366|DHYS_HUMAN	NA	NA	NA	1964757	1311726	1949164.5	2035485.5	3003822.5	3136031	4713903	7728141.55	3921397	4857326	4288147	2976340.5	7860637.15	5896580	7200610.5	16436981	7348486	12988608.5	3162504	3782205	2042771.5	275741.25	669859	719833.5	63417.6	98580.2	128476	11542703	8359688.65	6622995	1797904.5	1632786	1771671
SEQGGVLLL	sp|P41252|SYIC_HUMAN	NA	NA	NA	1963801.5	1786393	1852459	2348508.5	2090959.5	1773642.5	NA	NA	NA	1060816	103091.5	288369	102776.85	50542	121410.5	224980.5	NA	745325	733115	2337812.5	483222.5	NA	NA	353040	NA	NA	NA	NA	285761	196774.5	1654556	1437660.5	1076252
REFNEEGAL	sp|O43390|HNRPR_HUMAN	NA	NA	NA	1962735	1838300	1769835	1996085	2133960	1758730	666009.5	703075.5	840005.5	2599625	1280480.5	794730	2055630	1184225	1519755	667498	352435	931091	3265210	3749145	3931895	1442290	1186960	1060202	61801.9	86221.8	74173.3	3061991	730270	265174.5	2699120	2733460	2497655
LILTPTREL	sp|Q5T1V6|DDX59_HUMAN;sp|Q8NHQ9|DDX55_HUMAN	NA	NA	NA	1960670	2156215	2052330	3957950	3725340	3484570	841234.5	762934	641647	721012	381119.5	395561.5	542682	433351.5	791340	267275	169967	106370.5	2567250	1257615	1440328	69148.5	434040	465265	NA	NA	NA	NA	NA	NA	2983260	3652430	3415155
IASSRSVDL	sp|Q8NBJ4|GOLM1_HUMAN	NA	NA	NA	1960045	1985120	1951355	604811.5	697822.5	763140	205069.5	221251	194961	2484955	1119937	590285	422478	398206.5	297357.5	2371715	3618420	2143110	277122	88149.5	178532	89023700	63955400	66748350	27403900	27949700	25018400	3002610	1973699	3669845	703768	681306	673762
KEQITISQL	sp|Q02241|KIF23_HUMAN	NA	NA	NA	1956815	1991195	2098385	2074670	2258330	1914125	1420415	1250970	1481835	2505840	1604320	1197685	1896590	2357045	1394730	811091	1175920	768606	2628590	2559605	2573540	624515	1618610	1528760	139311	148247	148791	211168	333443	127475.5	2450260	2729320	2660485
GVIQPGRGF	sp|P62487|RPB7_HUMAN	NA	NA	NA	1955745	1857985	2137360	425236	405196.5	385672	204523	182194	244074	3693555	3602925	3151340	213737.5	NA	NA	12503145	11613700	4271425	630184.5	266604.5	510618	1160660	1547050	1708040	NA	187132	NA	1221641.5	1014175.5	1007550	479248	600147	577196
SSGKNVTL	sp|A8MUH7|PDZ1P_HUMAN;sp|P36578|RL4_HUMAN;sp|Q5T2W1|NHRF3_HUMAN	NA	NA	NA	1952477.5	1462700.5	1772416	1626923	2699173	2131947.5	130743.45	189366	231353	883755.55	471142.35	336969.5	NA	89637.5	58860.5	903268	1357490	982983.5	922400	1411781.5	1013764.5	1204471.8	864457.8	615236	82657.5	NA	78762.6	4534998.5	250904	74519.5	5332620.5	3715249.5	3975001.5
LLKARLVPA	sp|Q6P995|F171B_HUMAN	NA	NA	NA	1951560	1914515	1712750	2617700	3042190	2999560	448206	451512.5	257525	2358750	2135465	1169820	674464.5	494828.5	428695.5	1534046.5	2623000	1022682.5	2330535	2026521	3082460	17715350	51130400	70939550	72545900	71843000	79758400	1448735	5078200	3098430	2145960	1791545	1984930
REGQSAPLL	sp|Q8NFJ9|BBS1_HUMAN	NA	NA	NA	1950730	2118235	1699325	1410265	1609645	1601760	1684380	1568095	1860530	1949665	1499890	906300	767683	728737.5	605545	454481.5	560290	691404.5	1971080	1781770	1628420	396493.5	519679	579644	NA	NA	NA	340912	169780	138583.5	1415970	1585170	1557230
RETVIKQTM	sp|Q96EY4|TMA16_HUMAN	NA	NA	NA	1942548.5	2010618.625	2215064	2675485	2730935	2643018.5	23834.25	NA	NA	5053160	4137384.5	4070340	1842099.5	1486282.5	1411435.65	2943611.05	3404001	3973696	2289442.25	1375877	1069130.95	2106136	1733574	1545521	327210.7	80623.7	168418	2755736	5304778.5	5864275.5	3241426.5	2054135.45	3287396.8499999996
AEIEDIRVL	sp|Q96Q89|KI20B_HUMAN	NA	NA	NA	1942340	1873640	1872750	3444285	3081690	2207660	3375525	3402515	4432285	3242710	2669060	1095200	1820705	1074988	1511620	2118170	5293380	9375005	2882485	2531525	5039830	NA	614632	582609.5	NA	126920	158875	251567	762095	53386	3742855	2989133.7800000003	3201704.5
FEDEKPALL	sp|Q14008|CKAP5_HUMAN	NA	NA	NA	1936035	1929860	1581430	1156440	1206850	1366665	1835745	1759335	1906815	2429075	1346120	1073440	1511235	1662515	1376935	1856230	1309970	3462730	749847.5	1606265	954007.5	17021	129304	102747	74934.7	60068.8	47931.5	NA	318024	727062	1577210	1307045	1470605
REDMIDIKL	sp|P20340|RAB6A_HUMAN	NA	NA	NA	1935155	1594637.1	1613702.6	721897.5	685336.78	873644	114621.15	48281.05	254278.15	3468410	3549505	2477685.5	1110508.75	1243390	1003965	NA	NA	NA	919164.5	717898	785171.5	NA	273700.6	300671.5	24630.8	NA	NA	NA	NA	NA	423684.35	163964.4	296756.45
HELNEEIGKL	sp|Q9NQ29|LUC7L_HUMAN;sp|Q9Y383|LC7L2_HUMAN	NA	NA	NA	1930150.5	1778965.5	1998479.5	745892	700747	699343.5	889349	879320.5	1597961.5	509828	300740.5	185442.5	483237	350887.5	494985.25	279919	211579	170443.5	566016	919770	1145382	124732.5	312445.8	175411	NA	NA	NA	42138.25	NA	NA	865290	837298	831640
ALNEKLVNL	sp|O00303|EIF3F_HUMAN	NA	NA	NA	1924263.15	1588185.95	677536.15	802130.1	2379209.15	2952928.8	3117255	2295685	3128211	1214055	1029642	723895	1435720	1504082.5	1258340	359023.5	371459	244837.5	2608980	3131523	3026000.2	49277.75	452115	600671.5	44095.4	NA	NA	NA	70101.5	NA	1905141.55	2011116.45	1940038.35
AEASMISKL	sp|Q13616|CUL1_HUMAN	NA	NA	NA	1923221.75	1594952.4	1157913.5	1461444.65	2443660.15	3769714	1228092	1385030	1176352.7	4862675	4320330	2789590	3359220	3244100	3565015	2431481.15	1697720	1564550	2564323.95	1764284.5	2041667.95	254484.5	585751	692639	83490.3	129052	165792	985201.5	1112031.5	1561480	2949392.5	2740657	2795706.5
KLDQDLNEV	sp|Q9UQE7|SMC3_HUMAN	NA	NA	NA	1922150	1878695	1818545	3958558.25	4237760.5	3940323.05	319019	495189	534682	1541929	403875.5	804070	6287495	3722835	4382850	458327	511054	580086.5	3125656.9	8588668.5	5832175.15	358442.5	320745	206138	NA	NA	NA	217652	NA	NA	4244859.1	4238152.1	3981630.85
AEVCPTPARL	sp|Q9NZM5|NOP53_HUMAN	NA	NA	NA	1921700	1753160	1356030	3547415	3094805	2673650	8729275	7982675	9139600	732909	639985	281740.5	689886	603709	495895.5	1782465	1496220	1548870	2463630	2714340	3080365	563538.5	476951	210465	117616	89274.6	115513	500165.5	78504.5	65069.5	2518510	3156190	3196105
RATPHFSGL	sp|P49411|EFTU_HUMAN	NA	NA	NA	1919265	2219170	1946820	781906	2463520	1405065	NA	6419000	NA	1550165	2248910	2469270	11922825	2705690	9854200	NA	2397820	NA	2384695	6893005	NA	162893.5	476418	505250	3960320	5594150	5161990	NA	NA	NA	733180	366400.5	335943
REVDPDGRRTL	sp|O00429|DNM1L_HUMAN	NA	NA	NA	1916665.6	3232735	2535695	2067110	6490845	4123870	NA	NA	87371.95	3223290	1942560	527905	382986.5	5953020	5986260	2312365	2138240	2653395	2673530	2886750.5	5009390	901331.5	869931	630289.5	116812	42390	100481	5121330	2676515	239404.5	4028270.15	4851394	4416649.4
REESESVLTL	sp|P16298|PP2BB_HUMAN;sp|Q08209|PP2BA_HUMAN	NA	NA	NA	1915205	1727080	1696260	1521060	1309810	1353195	1522315	1717905	2452295	822883	418144.5	218262.5	118615.5	338633.5	152615.5	NA	NA	70786.5	805492	1408034	1357569	16220.05	258197	259539	NA	49481	71198.5	NA	NA	NA	1880020	1762425	1720435
ILDDIGHGV	sp|Q9NYB9|ABI2_HUMAN	NA	NA	NA	1912035	2093470	1945910	1760700	974402	1372265	107874	105864.5	258652.5	1729490	1120515	988935	1341005	724235	837118	457109	751438	422226.5	1931245	846127.45	945425.5	44605.7	91859.2	54047.5	NA	NA	NA	126974	97034.5	313747.5	2238412.3	2432495.55	2317103.7
VVPEPGQPL	sp|Q10570|CPSF1_HUMAN	NA	NA	NA	1909072.5	1645529.5	1683592	465505	324928	376407	NA	14417.6	NA	437368.5	155888.2	145230	NA	NA	NA	NA	NA	NA	139948.65	730264.35	106501.15	NA	23744.8	NA	NA	NA	NA	NA	NA	NA	514896	779325	823991
SVGTQPPAV	sp|Q92585|MAML1_HUMAN	NA	NA	NA	1908965.5	1644327	1664446.5	1894165.5	1820511	1514839.5	251664.05	226893.5	245986	973508	699793	599620	201898	NA	83337	1295839	542126	717765.5	805285.5	2481281.5	1224469	115988	123319	57315	NA	NA	NA	NA	119764	129304	1388655.5	2097406	1812655
REAEFTKSI	sp|Q15005|SPCS2_HUMAN	NA	NA	NA	1908890.5	1802937.5	2053355.5	3036255	3456750	4056335	3044045	3148696.5	3306562	5040500.5	4795072.5	4982815	5225028.5	5716248	5201931	8548810	7491070	8657260	3808930	3959487.5	3420585	2100203	1674594	1941313.5	140860.7	119841	82617.3	14868663.5	12217727	10200282.5	2666220	2407253.5	2538077.5
AEDPLVQSL	sp|P48449|LSS_HUMAN	NA	NA	NA	1907481.5	2821590	2007188	1715159.5	1413762.5	1534872	153393	112260.55	182548.45	3453464.5	2080284	2952550	NA	97470.85	82361.5	463357	831781	1204937	1301327.5	2456194	1643723.5	91778.75	957823	782963.5	209085	80050.6	149248	212075	1392434.8	212863	2342973.5	3252685	3047430
GEGPDGDVKL	sp|Q09666|AHNK_HUMAN	NA	NA	NA	1898320	1803705	1678075	1012766.5	822954	703064	596340.5	595931.5	717471.5	634643.5	461887.5	359765	594369.5	1314815	330640.5	465910.5	631273	1258593	505469	843849	413976	147637	107402	61449	NA	NA	28470.9	289038	132715.5	136365	738426	769972	799407
ESDDSILRL	sp|P63220|RS21_HUMAN	NA	NA	NA	1894170	2045680	2094310	2714380	2676585	3137205	NA	NA	155981	534080	NA	NA	NA	NA	NA	198797	NA	941340	440689.5	907168	NA	NA	NA	NA	NA	NA	NA	NA	NA	NA	1429315	1158790	1574205
AAAAVGLAL	sp|Q8N2A8|PLD6_HUMAN	NA	NA	NA	1893245	2304225	1982610	2130645	1564175	1761280	322905	271061.5	323619	592301.5	196820.5	72889	NA	NA	NA	NA	NA	137191	318274	2590983	504923.5	NA	325225	469839	106645	NA	NA	NA	NA	NA	1933395	2421410	2192500
SEPSQHVVL	sp|P57772|SELB_HUMAN	NA	NA	NA	1891295	1893880	1936480	1894045	2048130	2291480	1452475	714275	1961435	1451315	797470	1099530	1862475	2748960	679140	401487.5	1395140	NA	1266255	2424180	569975	656551.5	529902	340867	NA	NA	NA	NA	NA	NA	2397775	2819075	2768510
KEIEDFDSL	sp|P46060|RAGP1_HUMAN	NA	NA	NA	1890310	1934860.8	1681730.6	1918663.4	1548006.7	1377928.65	476350.5	485893.5	1417534.6	2313702.65	1133235	273102	462365	1247940	383308	NA	NA	242969	1850815	2639563.5	1867162.15	424817	867609	697113.5	NA	NA	101348	NA	NA	NA	3398746.3600000003	3539183.45	3580715.85
AALVPRQAL	sp|P57737|CORO7_HUMAN	NA	NA	NA	1885645	1739495	1509355	653680.5	653400	580647	333482.5	272022	111811	590051.5	379327.5	339504.5	NA	NA	NA	NA	1696020	NA	392295	172753.5	483611.5	541635	1166630	743200	202952	NA	NA	NA	NA	NA	NA	3611470	NA
GTIGLIHAV	sp|P09936|UCHL1_HUMAN	NA	NA	NA	1885091	2071009.15	2105002.55	3203954.8	2896756.27	369331.95	540048.5	547462.5	657302.5	1259900	1426190	842450	387368.5	457745.5	189680	1132276	1957370	866728.5	943186.5	517229	856743	38714.5	471695	587256	64968	169788	342689	63064.5	94032.5	15507.35	1453106.2	1403777.5499999998	1447336.6
SEERPPAQAL	sp|P27816|MAP4_HUMAN	NA	NA	NA	1884070	1863280	1717360	1466980	1329300	1171585	18722650	25052250	27151650	989799	533994	385257	691501	935242	493289.5	1117485	1140190	1226000	1247519	1178839.5	1132765	550411	419011	310146	107466	102217	123089	350385	149309.5	197885	1499440	1568170	1398370
SAAPSPAAL	sp|P23610|HAP40_HUMAN	NA	NA	NA	1883713.5	1254086.5	1397613	912880.05	716860.75	768684	179429	199321	598841	834822	193817.75	152576.5	94076.5	167669.5	23942.65	1155064	551848	1283422	350889	997394.5	317527	102125	98084.5	48077.8	NA	NA	NA	353981	NA	NA	2088221.9	2824619.85	2617365.8499999996
KLLEGEESRISL	sp|P08670|VIME_HUMAN	NA	NA	NA	1880325.5	1669095.5	1798718.5	4382035	4599828.5	4222553	162829.5	126375.5	234905	389492.5	358109.45	169691	2306845	1126780.5	1283457.95	1408199.35	1647431.3	794946	4282078	6065746	5114419	NA	324783.6	425006.85	20171.1	NA	NA	NA	108557	NA	4594325	3792045	3360455
REFDGTEVL	sp|Q8WYA0|IFT81_HUMAN	NA	NA	NA	1877930	1727170	1498930	1426000	1484665	1334730	794860.5	822604.5	1242845	9140835	3493830	3291075	2072975	2312010	1963825	550320	911217	335477.5	1825015	1848845	1726685	376798.5	758824	696827	48355.6	NA	NA	NA	478734	107783	2915855	2834355	3170410
AEAPPSVAP	sp|Q9P219|DAPLE_HUMAN	NA	NA	NA	1877277	1538743	1679047	1457367.5	1163775	1040332	613994.5	664534.5	691553	638455.5	463548.8	365931.15	483520	278315	376691	547365.5	555292	627676	1189373.5	3976332.25	1372910	1642499.5	917004	132559.5	NA	NA	NA	179624	NA	NA	2148138.5	3178380	2991796
KEYVQPVQL	sp|Q07890|SOS2_HUMAN	NA	NA	NA	1866215	1536010	1659275	1453760	1364090	968610	411462.5	364016	543062.5	679397.5	654925.5	347631.5	249903	211565	93827	146167	287457	111485.5	1028919.5	601161	1530140	61015	257194	173047	NA	NA	NA	66238	NA	NA	1388570	1487400	1420160
GLIEKNIEL	sp|P26358|DNMT1_HUMAN	NA	NA	NA	1865362.9	1824358.1	2129411.5	3043691.5	3659571.85	2366880.8	6463115	5498300	4298160	7672485	3238010	2973375	6815490	2389605	1215910	1517130	1574380	982762.5	2767800.5	7779615	2062042.5	30114.8	551143	756515	45587.3	57080.6	90520.7	NA	248068.5	81550.5	6307996.95	4196398.95	4662031.5
SEVVDVAKL	sp|Q9HD67|MYO10_HUMAN	NA	NA	NA	1864895.05	1870933.235	1964620.805	2833683.9850000003	2456150	2264726.2350000003	756843	1010033	800124.5	3133305	3507710	1709490	1298255	920539	938110	2207645	3424850	1209102.5	283244.8	1447695	1590875	150476	506767	420511.5	111495	241994	180741	355074.5	205795	116807.5	2231493.05	2277705.35	2338232.7
GEDKGIKAL	sp|P46013|KI67_HUMAN	NA	NA	NA	1861735	2117175	2131665	2402450	2358380	2355220	164203	138170	138887	2657435	1873068.5	1161895	1034631.5	721435	691207.5	2430625	2576780	1757005	2026185	1455393	2307325	1268540	996383	996517	187945	173683	201609	7772185	3741845	5150165	2029530	2139600	2107010
AEPVVREGL	sp|Q9BRA2|TXD17_HUMAN	NA	NA	NA	1860115	2010805	1902515	484082.5	592132	562161	280899	298933	335823	986738.5	772257.5	307366.5	143406	115931.5	109450.45	464848.5	641193	432543	482429.5	320516	310697.5	874079.5	767304	800795.5	51194.3	104686	120533	1282193.5	585702	563265	365456	346055.5	353175
REGRPIWQL	sp|P04035|HMDH_HUMAN	NA	NA	NA	1859957.6	2651775.35	653961.5	1989545	2649847.4	1689671.19	2955125	4086421.7	2845935	4146809.05	3991573.4	2016683.5	4316435	2339405	3607495	12461611	8783440	11554000	2905602.2	417569.15	966085	NA	478493	1222894.95	1249610.8	826980	914365	6459100	8247235	9160295	1368388.1	348854	377502.725
AESEDGKLTL	sp|P21675|TAF1_HUMAN;sp|Q8IZX4|TAF1L_HUMAN	NA	NA	NA	1856830	1847705	1909420	1933335	2043765	1848540	2106450	2338390	2956465	1500050	829153	664650	1869200	1920425	2162450	873891.5	617900	950776	2112460	1821285	1493591.5	330632	358671	255011	NA	NA	NA	298727	95755	NA	1276277.5	1235125	1170060
GESHVSGTTTL	sp|Q9UPT9|UBP22_HUMAN	NA	NA	NA	1847900.9	2306871.8	2278108.55	3523606.7	4182303.05	5010547.25	2584765	1730555	2395030	2805105	2288751.5	1076530	1274090	1140379	862975.5	4483715	2650710	2216540	3737619.479999999	2484541	3141577.4	620639	325811	322630.5	67489.4	113333	95396.5	1394135.5	243855.35	182960.5	2610442	2749817	2998787.15
SSGPSLTL	sp|Q96KQ7|EHMT2_HUMAN	NA	NA	NA	1845430	1599225	1843990	817910.5	742766.5	874360	32085.05	29501.6	57949.600000000006	308834	48766.75	36399.2	NA	NA	NA	NA	NA	NA	272230	1243164	307238.5	173666	420550	265350	NA	55344.2	NA	NA	NA	NA	1299625	2146550	1812235
REAPPSPLTSL	sp|Q9NT22|EMIL3_HUMAN	NA	NA	NA	1845325	1752115	1811805	615588.5	575219.5	465894	2522760	1902135	4052895	521834	165934	192183.5	64210	52377.5	91579.5	178725	237065	225583.5	698566.5	857130	856881.5	NA	121868	92478.5	NA	NA	NA	NA	NA	NA	923837	873259.5	953504.5
KELYVPENKL	sp|O43252|PAPS1_HUMAN	NA	NA	NA	1836425	1942494.5	1841297.5	1255223	1134550	1281938.5	1209162	1269141	1400334	1482664	1049693	856855.5	616571.95	599246.5	854585.5	533549.5	532209	581071.5	1080800	817568.4	1173412.5	39318.75	141738.6	93407.2	NA	NA	NA	439061.5	91953.5	NA	1145610.5	1077425.5	1185116.5
TVIRDPPSI	sp|Q13112|CAF1B_HUMAN	NA	NA	NA	1834980	1849470	1656550	810415.5	812081	830205	420749.5	597805	462012.5	2213600	1466938.5	1096250	678597	207257.5	345411.5	3355470	3325210	1808575	720991.5	718809	894361.5	503864.5	467465	507678.5	NA	NA	NA	376229	415064.5	498235	925022	1023976.5	1087085
ALIEVGEGV	sp|Q86V59|PNM8A_HUMAN	NA	NA	NA	1834380	2104404.8	1929721.15	1934432.5	1336900.35	1363387.5	1402930	1317510.45	1652321.5	1045103	290648.8	591915.7	257914	NA	145669	415283	77689.3	361033	1459532.45	3687446.55	2012770	37318.45	222987	254879	NA	NA	NA	NA	NA	NA	2035015.3	2937513	2416684.35
TLTSKLYSL	sp|Q9UDW1|QCR9_HUMAN	NA	NA	NA	1831443.1	1459172.9500000002	1409402.75	1257675.8	1530927.7999999998	1267599.6	210634.5	107508.5	227491	1509370	1693020	867345	281358	NA	571164.5	3149895	5364290	3060440	1879704.9	1392043.5	1372292.2	NA	1207240	1864435	NA	NA	NA	NA	246731.5	292193	2544202.55	1590928.8	1990664.65
FEAPDQKTL	sp|Q9Y520|PRC2C_HUMAN	NA	NA	NA	1829190	1731070	1779195	1772350	2128055	1738475	74211	66523.5	82140.4	1884005	1092856.5	669305	1199848	2000230	1473575	1244415	976065	1470740	1942935	1775665	1621550	1499650	1415610	973868	147560	168815	139888	1468036.5	587759.5	277442.7	2054535	1938755	1904550
AAAPASGAL	sp|P06576|ATPB_HUMAN	NA	NA	NA	1828965	1449905	2166600	915732.5	996397.5	622945.5	445389.5	76321	155836.5	729316	107851.5	196605.5	390221.5	103042.5	486473.5	668381.5	225191	581345	1133323.5	2088960	958040	644978.5	539148	390038	307454	294349	323073	64794.5	NA	NA	2067525	2663010	1936180
FTVPDTREL	sp|Q8TEH3|DEN1A_HUMAN	NA	NA	NA	1828585	1503600	1364175	1217039.5	1213085	1680490	797888	732778	635140.5	697997.5	577270.5	473473.5	836509.5	730449.5	812832.5	351001	176629	230482.5	1851240	1727381.5	2243250	50569	323682	352648.5	94307.3	NA	70738.5	NA	NA	NA	2638060	2963375	2506965
AEEHSIATL	sp|Q96RS6|NUDC1_HUMAN	NA	NA	NA	1826745	1944430	1867520	2268240	2340700	2083955	1553720	2079355	1878535	3783920	2258990	1860545	2992035	2516805	2435015	526056.5	651184	688019.5	3230105	3474085	2789265	457845.5	494079	610945	47075.1	NA	110025	509858.5	393980	320868	2061640	2156300	2027190
SEPDAVHVVL	sp|Q8NB37|GALD1_HUMAN	NA	NA	NA	1823185	1909775	1940910	1524280	1522045	1265380	1785570	1527495	1814860	1505705	625975	673145	NA	NA	587455	396901	NA	191343	1311405	709697.5	859881	NA	82058.8	81879	NA	NA	NA	NA	NA	NA	843284.5	872385	827060
VGDPSVHLL	sp|Q6PCT2|FXL19_HUMAN	NA	NA	NA	1819220	1738955	1736415	3243615	2692930	2424665	292975.5	287632.5	441810	1471910	813696	527700	874470.5	542185	581008	270679	615194	161144	1258082.5	1705045	2735180	55572	432202	523250.5	106644	83770.3	209362	NA	65305.5	NA	3090060	2696450	2829710
NEEKIIQRL	sp|Q5H9R7|PP6R3_HUMAN	NA	NA	NA	1818700.8	73079	1681919	25770.9	44864.35	NA	NA	NA	NA	16422499.65	1989173.55	17749109.15	NA	NA	NA	20849367.95	64316.1	9741291.4	NA	NA	NA	671030	1886650.4	1135766.95	NA	NA	NA	17307291	9977555	10893325	37812.8	29355.1	36567.25
REIAEVNKKL	sp|Q96HR3|MED30_HUMAN	NA	NA	NA	1818540	2595445	2493780	1745455	1526380	1499980	639248	667365	527893.5	4275575	2808640	314555.5	899583	503813.5	581026.5	4957490	7781720	4339550	1726420	664085.5	1161274.5	545107.5	547813	524202.5	75667.3	72546	NA	3697570	1894510	1887605	1488075	1451149.2	1305090
SEKVSHVL	sp|Q9Y490|TLN1_HUMAN	NA	NA	NA	1814350	2035945	2040380	1833250	1472975	1806720	1027893.5	1072459.5	1133185	731935.5	457453.5	NA	NA	924983.5	780044	539470	994798	615588	1776225	1375451	1656660	680543.5	570744	526154.5	73929.7	105941	NA	438052	146325.5	72036.5	1766670	2365385	2122930
GEGPGVDL	sp|Q6XQN6|PNCB_HUMAN	NA	NA	NA	1810860	1503675	1883985	1183270	1109202	878155.5	NA	37786	NA	1053546	245881.5	183256.5	324495	343098	240133	423922.5	95774.7	867124	1099853.5	1208593.5	1321155	487237	437389	361612	120535	220666	222966	2262769	1670195	693737.5	1059025	1265635	1093985
RELVPRSIL	sp|O43679|LDB2_HUMAN	NA	NA	NA	1810071.55	1768788.6	1361057	1652517	2336003	2245315.5	6045470	6235520	5369055	6261484	7414123.5	5142940	9085015	10027535	7910620	10322066.5	8993278	14569540.65	3475930	5040866	3622640	NA	4119010	3291900	1875480	1918180	3081120	4790625	12684700	11073040	1441419.65	1022488.55	1158004.65
GESIPIRL	sp|O75436|VP26A_HUMAN;sp|Q4G0F5|VP26B_HUMAN	NA	NA	NA	1809090	2045735	2701930	1909525	1503275	1284005	204019.5	156177.5	714447	1359570	1112620	547595	980850	236664	166089.5	1307244	2387240	1135243.5	1227268	390593.5	682640.5	25740.6	794475	994290.5	173777	174888	212433	91467	450688.5	138747	1581975	1553295	1520845
GAAGALEL	sp|P18583|SON_HUMAN;sp|Q96PE1|AGRA2_HUMAN	NA	NA	NA	1803195	1554605	2088840	693180.5	542364	398844	NA	NA	NA	1167018.5	411398.5	241271.5	39019.9	141364	998544	917043.5	NA	1849090	336819.5	798466.5	661773.5	555106	1089180	1100714	331480	342465	414009	949411.5	1369694	558020.5	1268615	1588325	1455445
IAAPTSSAL	sp|O43432|IF4G3_HUMAN	NA	NA	NA	1802270.65	1098619.9	1261588.7	2322484	2519944.9	3199131.7	337831.5	333574	308845	1276875	219341	179180	243847.5	204907	233059	141176.55	NA	NA	843878.5	2883452	884777	446187	347502	204404.5	54982.3	46402.8	45917.6	NA	NA	NA	4828979.85	6201784.25	5948849.4
KEVEEISLL	sp|O00567|NOP56_HUMAN	NA	NA	NA	1800085	1884440	1855320	1054673	887625	790984.5	1449210	2004690	1411405	3952525	1322539.5	642945	60191	135370.5	155001.5	NA	NA	NA	1269866	637171.5	876480.5	NA	159353	116551.5	NA	NA	NA	NA	NA	NA	969553.5	530849.5	689713.5
TEVGPRFEL	sp|Q96G21|IMP4_HUMAN	NA	NA	NA	1799750	2068505	1969090	225217.5	288425	223158	57548	NA	NA	336745	169310	115364	NA	NA	NA	326457	290093	311895.5	150468	130010.5	180592	NA	219530	205237.5	NA	NA	51597	NA	NA	NA	338029.5	117795.5	212110
AEAAALEVL	sp|O95229|ZWINT_HUMAN	NA	NA	NA	1787741.5	1734551.5	1641342.5	5923120.5	5588486.5	4886601	1841598.5	1537992	2253161	1964022	1024477.5	699231.5	632619	666200.5	325754.5	926632.3	438618	1058240	4391224	5719147.6	6495365.300000001	NA	1031578	1542408	224659	229132	252125	NA	125846	33031.75	6902788	6236450	6675189.5
AEEPHALEL	sp|A8K8P3|SFI1_HUMAN	NA	NA	NA	1786285	1786995	1844425	1902635	1898405	1904635	965501	1154750	896001.5	1924595	1615244.5	1214595	1430275	440952.5	678748.5	711345	787223	387685.5	481131	576388	145676.15	60389.899999999994	282193	279506.5	NA	17915.5	NA	21646.25	386636	228519.5	1351905	1399475	1477145
KILQELPSV	sp|Q96ST2|IWS1_HUMAN	NA	NA	NA	1783520	2032005	2015755	2596750	2764320	3067570	7249030	6033190	5433695	5080290	3255715	2650445	NA	1467497	2342035	1079561	873480	1014677	3589115	2238370	833980	NA	126952	122912.5	NA	NA	NA	NA	105117.5	NA	2117205	1702450	1586520
SASQPGSHL	sp|Q10571|MN1_HUMAN	NA	NA	NA	1782800	2156050	1924170	464239.5	645237.5	414846	588425	805353.5	503012	1316290	718455	393538	NA	NA	110517.5	1442590	1459530	425743.5	459803	654682.5	495913.5	552383.5	384153	177340.5	NA	NA	NA	NA	NA	NA	943179	880024	966572.5
SEIPSDPKL	sp|Q96N67|DOCK7_HUMAN	NA	NA	NA	1781760	1791295	1994400	1109600	1087805	1157965	988667.5	985987.5	1350795	842567.5	691003	421102.5	719766.5	270531	290696.5	707203	1095100	307019.5	1569440	823835.5	1443105	76271	115743	86448	NA	NA	NA	NA	43183.9	44046.2	1065470	1113340	1077625
AQGGVLPNI	sp|P04908|H2A1B_HUMAN;sp|P0C0S8|H2A1_HUMAN;sp|P16104|H2AX_HUMAN;sp|P20671|H2A1D_HUMAN;sp|Q16777|H2A2C_HUMAN;sp|Q6FI13|H2A2A_HUMAN;sp|Q7L7L0|H2A3_HUMAN;sp|Q8IUE6|H2A2B_HUMAN;sp|Q93077|H2A1C_HUMAN;sp|Q96KK5|H2A1H_HUMAN;sp|Q96QV6|H2A1A_HUMAN;sp|Q99878|H2A1J_HUMAN;sp|Q9BTM1|H2AJ_HUMAN	NA	NA	NA	1779920.5	1891866.5	2083330.5	66298.15	50818.65	52396.8	44042.7	192939	NA	1523350	961508	812235	NA	NA	NA	1317104	2544020	1807200	26150.6	16728.15	NA	27996.6	262665.3	193755	NA	NA	NA	NA	281060.5	NA	106096.7	147874.5	119220.5
RLAEDVVTF	sp|Q9HAV4|XPO5_HUMAN	NA	NA	NA	1778740	1819065	1881070	143945.5	203091.5	169802	70585	70906	101332.95	1242296.5	599992	420226.5	NA	37591.4	53028	521999.5	517746	403006.5	107098.5	428605	319781.5	NA	214699	193506	NA	NA	NA	NA	73172.5	NA	264585	197402	198618
IEFSDKESV	sp|Q86U42|PABP2_HUMAN	NA	NA	NA	1773340	1765650	1562835	1734160	1577585	1771150	709216	951627	586650.5	1730570	1001339.5	688270	1078507.5	812850	1190305	1722220	1469310	1236080	1454155	1959210	2650055	2051605	1714080	1699635	141813	166923	170623	3986900	1571416.5	1636149	1752550	1880550	1792990
FANSRDTSF	sp|P49327|FAS_HUMAN	NA	NA	NA	1771370	2117440	1943250	3165925	3178980	3252145	221019.5	208700.5	204772	758621.5	467848	350576	422053	454498	165416	NA	63898.6	NA	2194340	1935215	2387200	548101	385508	353203.5	56472.2	NA	39883.1	NA	NA	NA	2306860	2531125	2280850
AEVGVPVSV	sp|Q504Q3|PAN2_HUMAN	NA	NA	NA	1771100.5	1533863	1477569	669501.5	412451.9	386931.3	356528.6	303994	475926.5	452341.25	107052.85	98921	204842.5	739590	565495	103835	NA	423527	365642.45	1824066.35	856770.5	127436	311715	161070.5	NA	NA	NA	NA	NA	NA	1196760.45	2325545.85	1743118.35
GESGKSTIV	sp|A8MTJ3|GNAT3_HUMAN;sp|P04899|GNAI2_HUMAN;sp|P08754|GNAI3_HUMAN;sp|P09471|GNAO_HUMAN;sp|P11488|GNAT1_HUMAN;sp|P19087|GNAT2_HUMAN;sp|P38405|GNAL_HUMAN;sp|P63092|GNAS2_HUMAN;sp|P63096|GNAI1_HUMAN;sp|Q5JWF2|GNAS1_HUMAN	NA	NA	NA	1769405	2149775	2083035	1071375	906525.5	1290580	351736.5	435363	453133	1163585.5	684294	318296.5	306126.5	1584410	1603370	3735300	3434410	5250545	1316200	975171	1341590	729484.5	539695	431816.5	NA	NA	NA	3551980	2173905	2589255	1209185	1267660	1084475
AAVPPGSLL	sp|Q8TEK3|DOT1L_HUMAN	NA	NA	NA	1766550.5	1355019	1332993.5	1145036	1731793.5	1792008	202736.5	122255	126598	957015	522425.5	483958	NA	NA	NA	489109.5	460461	413560.5	197047.35	382640.1	200327.5	NA	823055	466334.5	NA	NA	NA	NA	NA	NA	2007577.5	2854348	2006314
SMLEDVQRA	sp|Q9NW13|RBM28_HUMAN	NA	NA	NA	1759820.1	1866661.35	2023790	9550537.05	9267896.65	15559700	2459255	1921305	2692473	5721480	4382975	2886050	596200	522978	478623	357204.5	1590150	667222.5	3819172.95	3276036	4053274.5	623992.5	340397	395217.5	43673.6	NA	56482.4	513980	65641.5	456524.5	4980517	5793170	5782952.5
REYQDLLNVKM	sp|P07197|NFM_HUMAN;sp|P08670|VIME_HUMAN;sp|P12036|NFH_HUMAN;sp|P17661|DESM_HUMAN;sp|Q16352|AINX_HUMAN	NA	NA	NA	1757590.3450000002	1740826.9	1711547	1795408.3	1950477	2338784	6693590.6	6264159.85	11206495.1	610578.5	453699.2	229095.5	763006	1006723	897864	400819	537465	255002	1932758.5	772885.25	1352250.8	NA	150603	106942	NA	NA	NA	NA	NA	NA	2820334.8	1439471.45	1947454.85
RLGVISKV	sp|Q9ULT8|HECD1_HUMAN	NA	NA	NA	1754915	2083235	2147795	3836570	4634480	4884710	491687.5	258682	349203	3503260	2270160	1063010	784189	569857.5	393782	224772.5	361848	190266	5204005	2381830	5754295	209057	320821	189008.5	22322.6	NA	NA	135511	41145.05	92941	2430285	2315225	2253535
REVSSPTGTGL	sp|Q96EQ0|SGTB_HUMAN	NA	NA	NA	1750455	1859950	1521125	1179551	1367560	1473470	1360652	1032612.5	1372265	1125831.5	662354.5	454007.5	609228.5	636032	499379	349404.5	392636	447644	1807200	1655315	2317455	546518.5	469922	333273.5	NA	NA	NA	208358.5	62047.5	33387.7	1806700	1891560	1824045
KEYSDDKVQL	sp|Q8WYH8|ING5_HUMAN	NA	NA	NA	1750032.5	1868957	1797618.5	1681105	1980374.5	2199927.5	1841667	1844787.5	2262811.5	1572113	1518936.5	702078	1089459	1008576	967647.5	609888	905952	477159.4	2041225	981639.5	2036016	244119.15	322765	185595	NA	NA	NA	189941.5	63837	47060.05	1895057	1904725	1918889.5
LLGPPPVGV	sp|Q9ULV3|CIZ1_HUMAN	NA	NA	NA	1749169.5	1833439	1647715.5	7156395	6312210	5826850	8369848.5	5659109	6744236.5	6731020	4489249	2153730	455577.5	157367	276175.5	457494.5	409797	916935.25	6541589.5	8377001.5	8774531	NA	980118	391526.5	156912	261625	835844	NA	NA	NA	6776605	9872615	9244245
SQVPRSSSM	sp|Q9H992|MARH7_HUMAN	NA	NA	NA	1748165	1488015	1508775	339869	337874.5	323288.5	14508.45	NA	60683.5	756057.5	339410	454934.5	99460.5	192780.5	21817.5	697785	1722403	775461	135603.75	175855.5	88478.25	319965	260598	181260	NA	NA	NA	NA	NA	94881.5	338285.5	388730	337551.4
SLMDPDTKL	sp|O15145|ARPC3_HUMAN	NA	NA	NA	1747353.35	1656544.05	1780400	461518.5	480684.5	436862.5	177775.95	177451.5	353603	991498	690721	560230	216160.65	205977	194866	132520	183183	129443	417237.5	401217.5	455434.5	60470	321157	333144	NA	NA	NA	NA	NA	NA	481180.55	493492	463690.5
REFPEADAEKL	sp|O14686|KMT2D_HUMAN	NA	NA	NA	1744285.5	1723392	1659440	1447786.5	1365260.5	965634.5	112973.95	66683	14348.35	2355171	1487508	646337.5	646563	349644	345133	376179.5	354387	431160	913001.5	1003418	1001600.5	27240.55	53154.1	136885.95	NA	NA	NA	375649.5	65748.5	NA	1384962.5	1251139	1431514.5
KEMEQLLEM	sp|Q9Y448|SKAP_HUMAN	NA	NA	NA	1739797.25	1484893.25	1484865	1407457	1605914.45	2046230	216059	146297.5	227015.5	951442	403545.5	388242.5	221584.5	245028.5	300649.5	287476	184651	192897.5	395513.5	563080.4	372238.55	NA	382031	235482.5	NA	NA	NA	306973.5	125330	31003.1	1809391.8	670021.15	1074439.2000000002
VVVAVGRAL	sp|Q16531|DDB1_HUMAN	NA	NA	NA	1738300	1528790	944053	125821.5	234431	335568	NA	NA	NA	1219800	956363.5	666845	NA	NA	25553.7	609679	831174	123586.5	262558.5	357483	234686	416269	749636	727535	93817	NA	90754.4	NA	NA	17785.7	537770	644514.5	677198
RTMENLVEL	sp|O75386|TULP3_HUMAN	NA	NA	NA	1737195.55	1435449.65	1203750	1475229.54	1316479.65	1566060	360474	327568.5	328971.5	NA	1033815	NA	237273.5	NA	146218	NA	226678	NA	1126665.5	572037	856611.5	NA	151338	141653.5	NA	NA	NA	NA	NA	NA	1707477	1083449.5	1427238
[truncated: 19,354 more rows]
