# Supplementary material for: Deleterious KOs in the HLA Class I Antigen Processing and Presentation Machinery Induce Distinct Changes in the Immunopeptidome
Source: Mol Cell Proteomics. 2025 Mar 18;24(5):100951. doi: 10.1016/j.mcpro.2025.100951 (PMC12090245; doi:10.1016/j.mcpro.2025.100951)
Supplement: Suppl-table3 [file mmc7.csv]

peptide	mapped_proteins	B2M_1_.sampling_density	B2M_2_.sampling_density	B2M_3_.sampling_density	CALR_1_.sampling_density	CALR_2_.sampling_density	CALR_3_.sampling_density	CANX_1_.sampling_density	CANX_2_.sampling_density	CANX_3_.sampling_density	ERAP1_1_.sampling_density	ERAP1_2_.sampling_density	ERAP1_3_.sampling_density	GANAB_1_.sampling_density	GANAB_2_.sampling_density	GANAB_3_.sampling_density	IRF2_1_.sampling_density	IRF2_2_.sampling_density	IRF2_3_.sampling_density	PDIA3_1_.sampling_density	PDIA3_2_.sampling_density	PDIA3_3_.sampling_density	SPPL3_1_.sampling_density	SPPL3_2_.sampling_density	SPPL3_3_.sampling_density	TAP1_1_.sampling_density	TAP1_2_.sampling_density	TAP1_3_.sampling_density	TAP2_1_.sampling_density	TAP2_2_.sampling_density	TAP2_3_.sampling_density	TAPBP_1_.sampling_density	TAPBP_2_.sampling_density	TAPBP_3_.sampling_density	wt_2_.sampling_density	wt_3_.sampling_density
ADVTPADFSEWSK	Biognosys|iRT-Kit|index8	2300511500	1366784930	1583227967	127878094.5	267443745	237659015	170566705	132827920	157606640	299072805	377805975	273380348.5	538814805	663433540	575417050	674095070	561432080	205150310	1306259505	851077860	1991389350	86015410	121063758.5	94346185.5	1607774010	2603236100	1543770630	306892100	6419206900	3394270100	867831369.5	515984060	321269195	593510595	309146496
VEATFGVDESNAK	Biognosys|iRT-Kit|index3	2214383410	1867600540	1796690090	360671245	345969155	245774075	218305570	256148550	137045761	264921666.5	13394869	14137364.5	532086320	566387135	855325420	314009740	2826584.5	247551705	763278440	866701430	653169311.5	55761287	140122080	66688799	5516946100	3266765200	3492954250	2670988300	2203671000	2574965800	513993470	1148790130	51294410	537573474	464187910
GTFIIDPAAVIR	Biognosys|iRT-Kit|index10	1067203020	1247255215	1575025680	126910685	82906221	69348381.5	39620671.5	44048149.5	45096584.5	103481039.95	74922934	69694906.1	248796995	270943205	287025335	113078854.5	154081884.5	133316767.5	454395865	289337670	446411120	23963069	52063218.8	21661762.1	1878030405	25894956	1530548440	1796664900	1739418100	1453050200	340004600	292242776.5	392586672.5	177610613.5	171221707
GTFIIDPGGVIR	Biognosys|iRT-Kit|index9	744085700	1144726975	1292495840	211712540	141128465	160448610	88418570	88985878.5	77364984.5	182937305	273941643	76561259	372183410	509027235	535105975	329182485	239414890	450636435	987669325	544085750	1398141550	44437147.5	135491631.5	47895437	2255884965	1953878800	2068980500	2897768100	2648430900	2530844300	502197747	689462170	681661650	249542785	240794616
GAGSSEPVTGLDAK	Biognosys|iRT-Kit|index2	592355455.5	291954150	278810768.95	6304366.5	156916325	146069665	77866372.5	79971152	90996133.5	132624597	170142885	80185795.5	8334030	174686419	250314570	213078500.5	103761062	8744791.5	221209838	355213140	289537940	26815120	114017320	59051342.5	1828413618.35	1189226160	1108111210	31936540	1274253700	1242253800	255485015	254312512	466024840	174729118	142410972
YILAGVENSK	Biognosys|iRT-Kit|index4	591638000	415101759.625	785674941.5	2222914.5	18788336.5	24827890	10351262	1194992.5	1271055	1966493.5	2262277.5	4165325	3386570	194409115	37153050	3402470	3331095	23661200	8222365	9283990	49361680	1273158	2108199.5	2534123	11042336.75	552901100.7	426080530.5	7439650	342475581.9	297652796.9	7425192	93300330.15	38948003.1	117063408.5	85103423.5
TPVISGGPYEYR	Biognosys|iRT-Kit|index5	412959998	244950930.5	259461916.5	153617662	139382884.5	110366761	81219669.5	84170691.1	70621693.75	130814556.3	173746739.65	147832905	274416399.5	257208162	285124816.35	225640667	211272618.5	293351462.1	525852840.5	357941360	237264816.5	38543839.35	59190298.95	30384849.2	1277508215	1106953090	1139955568.5	1432705850	1707275320	1050890540	381282164	640259456	699050112	74684947.5	123732703
TPVITGAPYEYR	Biognosys|iRT-Kit|index6	386434692.5	611909606.5	585184960	164215923	145816418	62655602	34132128.5	76168341.6	78364988	241308187.95	148297919.5	200295627	310480798	224291368.3	396202240	254914714.5	278690814	277034386.5	768620820.5	396908606.8	784152294.5	45842922.95	72334746	41973188.45	1427829935	1186766690	1366069944.5	1929941640	1814150710	1464311210	312292870	872685827	707122835.5	148810081.5	166092393
LGGNEQVTR	Biognosys|iRT-Kit|index1	251084000	262384304.7	286532004.9	97713388.8	101783592.55	97590938.5	52404750.55	63419248.6	52505884.7	155967938.14999998	148897613	75289317.75	281487263.15	192240779.5	145968257.05	93957200	103224750	120265500	377604929	307476122	124435516.55	28779674	63041527	20805877.049999997	733317477	537616706	546798941.5	606647609	258595583	563436490	84602025	252958438.5	130397913.7	103206423.4	99015944
DGLDAASYYAPVR	Biognosys|iRT-Kit|index7	157054064	95827400.5	459206808	46430531	26200023.5	35967085	21774285.9	21687458.25	11554090.7	58639514	72071697.55	48246370.3	78459033	85317426.35	33890870	100990666	92553716.5	105165624.5	202675506	115692170	270810668.5	6053025.7	32627565.5	13275512.8	379435767	365377760	397784058	519156570	585890810	440086930	124948895	204415493.5	187066865.5	48953731	42666860.5
AASYYAPVR	Biognosys|iRT-Kit|index7	147450500	174320500	177782739	45184007.55	29548537.035	24540610.01	4441912.05	20730050	32197378.35	63731300	88927400	48817250	124872500	84441050	41412000	120666500	111201000	148748000	171859500	127032000	179155500	20392550	12893501.25	18088150	361794501	253564501.3	306240769.1	339265266.3	401267714.5	261583130.6	190513807.4	208871500	187380000	34079553	34992912.075
LFLQFGAQGSPFLK	Biognosys|iRT-Kit|index11	99408235	156801358	307839549	2035739.5	3047926.4	9181197.3	3201064.3	6861469.75	3166530.8	5262992	18003900	9834150	251568498.5	151707820	268372370.1	27681147	14105320	108164536	294077495	30294482	195145830	4243266	15037780	416646	96554916.5	13436543	87878667	265110500	221571290	281853240	100134378	38596757	78134784.5	2574484.845	2514967.15
IDPAAVIR	Biognosys|iRT-Kit|index10	41560450	67276250	75224750	29828250	21940250	22587850	12791300	15760850	16104800	14243500	30319100	17404800	97571900	58549400	38643500	30581650	19875600	67527200	314445500	131753000	276401500	46976700	40994550	6161860	149348500	138404000	174302000	328086000	371865000	391138000	131830400	154949650	312304400	14148250	14137250
GLDAASYYAPVR	Biognosys|iRT-Kit|index7	35075096	75670355.5	68984251	26558420	22145377.5	22459002.5	17273262.5	12950294	13465132	33585776.5	39242650	30833115.5	62898523.5	40777689.5	21279385	60956407.75	70923438.5	75324652.5	118352362.5	77498370	213520136.5	11664295.75	13621180.1	12019562.5	176878530	160211140	175869685	287553020	302502450	181258070	132901500	158103577.5	123466240	20090390.5	19327026.5
KAAVKEKKR	sp|10479-REF|REV1-REF;sp|10480-REF|REV1-REF	21804650	22171550	21903950	15648500	14464150	15049800	16583450	15232850	11342000	NA	28720500	NA	32032850	34122850	6926750	NA	NA	NA	18904050	28702900	30612050	8582933.1	6520700	NA	NA	NA	32457800	86768400	NA	NA	NA	39614200	38046500	11355405	13197550
FIIDPAAVIR	Biognosys|iRT-Kit|index10	18245400	15431200	17817850	9721455	7924190	6726165	3566910	4715860	3850405	3523285	3467860	6839520	15988450	12615050	10790045	5752350	4188325	11059680	49844750	25071500	45959950	5132725	1763655	610392.5	87437610	70041400	62182400	122064900	142892100	168566500	12260226.5	50117650	78645345	6162905	7630670
DVTPADFSEWSK	Biognosys|iRT-Kit|index8	18145750	31666150	30326300	7869935	4862990	5147955	2829500	2322520	2711150	4277845	7242820	5199175	11372450	4617925	4700395	5332045	5691515	7347365	37435100	29797100	35572500	2345185	2301705	1948480	42959500	49051800	51437950	105769000	99813400	55179400	3767710	23784150	11094435	6696925	6060885
LYLIGDNTK	sp|13808-REF|KLHL30-REF	14529900	18190200	17280800	9142885	8711255	10846245	6660465	5858155	6761405	10990150	7233750	6979950	15589350	11261250	6622300	13666635	15522400	12187105	19662450	29422500	16076450	4181475	3667635	1907625	56205000	41598100	21899150	46585100	43463500	41607400	NA	13751455	13276325	4894465	4767965
PADFSEWSK	Biognosys|iRT-Kit|index8	14152891	27947678.5	23043792	17009905	15504530	14329710	6667287	5418654	3063359	26110992	37070752	36718944	14518345.5	25496710.5	28427732	59529023.5	57897302	52771084	145321163.5	138389450	154790404.5	6771248	301496.5	3790235	52767495	97918500	38137345	45990800	5102180	27830400	29559948	87521218.5	88870777	10374705	10736020
DDLNPVTSTPAK	sp|8878-REF|SLC30A6-REF;sp|8879-REF|SLC30A6-REF;sp|8881-REF|SLC30A6-REF;sp|8882-REF|SLC30A6-REF;sp|8883-REF|SLC30A6-REF	13337300	16152600	NA	NA	NA	NA	NA	NA	NA	NA	NA	NA	NA	NA	NA	NA	NA	NA	NA	NA	NA	NA	NA	NA	282888.5	NA	NA	NA	NA	NA	152364.5	NA	NA	NA	NA
VATPGGKAMEFVD	sp|44966-REF|GATD1-REF;sp|44967-REF|GATD1-REF;sp|44969-REF|GATD1-REF;sp|44970-REF|GATD1-REF	13143170	30970650	29280550	1185517	2868238	5787055	1763475	3327385	2429873	6475155	9502325	10133645	6592430	6066003.5	8559850	9246505	8962530	12407905	28237855	34780900	47393800	2741270	3077565	2172800	33183050	49238700	50337800	393518	1691460	48978300	1677350	20014270	18694570	4010440	4112470
TFIIDPAAVIR	Biognosys|iRT-Kit|index10	12852450	21537950	28271750	4252145	2446665	2086000	1011925	1120620	975689	480641.5	762395.5	387498.5	4828755	3978895	2646475	708412	544079.5	1025876.5	10998345	3918440	7104475	763058	594693.5	75078.05	36866950	30179600	31797950	60559000	62904300	67791800	3349800	6942810	11324135	2548910	3169775
IDPGGVIR	Biognosys|iRT-Kit|index9	12387300	44982800	51353850	22801750	16962150	19546600	11054475	9877385	8376445	12887245	17414800	10418950	36783400	24442800	18156850	7121700	NA	9474550	137704000	78505000	178112500	6738440	9551670	5781265	137441500	143923000	133964750	246893000	286009000	308785000	44677515	62916100	155962350	14755950	12595750
NFVELPAAALR	sp|15324-REF|POMGNT2-REF	11953250	39183900	43760950	12074750	19497050	11562650	6761700	5643650	4875690	6163150	8749000	10576100	34737850	28666250	20674150	8289650	NA	NA	59068000	NA	157635000	3334115	1677235	1321685	187023500	137205000	77806500	207147000	NA	NA	NA	64287450	23789300	17846000	14419200
ATFGVDESNAK	Biognosys|iRT-Kit|index3	11848070	2325235	1006354.85	4880680	4584190	6870580	4100430	4485915	5424190	18461255	17137050	14068440	10564060	11644480	12540335	11748740	29856145	25099700	18533600	14504800	31887700	3430780	5241625	4898900	34361300	54871000	42317700	18883800	21757200	75953900	43157150	33563000	31582800	2895310	2735160
IIEPSLRQLAQK	sp|77084-REF|UBA52-REF;sp|77095-REF|UBA52-REF;sp|77096-REF|UBA52-REF	11609200	2143354.5	2612622	10362.95	NA	7917.85	NA	NA	NA	NA	NA	NA	NA	NA	NA	NA	NA	NA	NA	NA	NA	17585.55	167600	NA	NA	NA	NA	1272705.4	2035670	656069.6	NA	NA	NA	NA	NA
GAGSSEPVTGLD	Biognosys|iRT-Kit|index2	11279590	13691045	11676645	5115496	4670308.5	4992999	3258125.5	3684356.5	3437150.5	7398916.5	8689897	7477532	9068725	6089409.5	3346845	13286493.5	18150965	15825180	20033805	20753560	23991735	3419462	4692138.5	2969028.5	34178455	24431970	20440075	27557990	27319970	29899900	28969930	23958945	15290000	3639704	3625653.5
NFSCWSALQLR	sp|88083-REF|XKRX-REF	9768950	8729100	NA	NA	NA	NA	NA	NA	NA	NA	NA	NA	NA	NA	14356150	NA	NA	NA	NA	NA	NA	NA	NA	NA	NA	NA	12943050	NA	NA	NA	NA	NA	4533760	NA	NA
TCCQPSCVTR	sp|70103-REF|KRTAP9-1-REF	8743040	6896595	106284.5	5400645	NA	NA	NA	NA	NA	NA	NA	NA	NA	NA	9209100	NA	NA	NA	NA	NA	NA	NA	NA	NA	NA	NA	9647200	28302200	NA	NA	NA	NA	NA	NA	NA
AGSSEPVTGLDAK	Biognosys|iRT-Kit|index2	8416930	8943015	8759550	7114205	8558690	10460475	4379275	5137885	5400370	3469560	6016455	4042910	15755800	4585250	7483250	8921035	9846240	12385050	37069750	23116800	50820000	3426510	6219495	4489670	52548900	47366000	18167550	29412100	33110000	72379000	47367500	16906900	15281500	5445190	4276745
VEEAIQQYERAC	sp|43527-REF|KIF20B-REF;sp|43528-REF|KIF20B-REF	7446835	8315175	7610305	3676965	3182300	3482435	2211160	1812900	1709425	2857550	3924730	3860935	3655630	2136735	2119475	5859475	8496055	8461380	17264850	10578000	16858250	1968570	2846345	2889910	32389800	22636200	17589650	16241400	16761300	19627400	18426950	11354705	8853915	2883375	2932270
QSPSANVL	sp|8890-REF|BIRC6-REF;sp|8891-REF|BIRC6-REF;sp|8892-REF|BIRC6-REF	7294305	6437020	7123925	9224410	2815790	15339770	5433120	6735645	3886905	4132413	3626263	5291771.5	30636380	1842355	15420635	5040390	3846062.5	5114935	22015330	29277120	23593640	2184091.5	2712898	2182644	18117450	7144520	5425260	446808	150679	118394	18342875	18838230	9757848	1842786.5	1066349
IIDPAAVIR	Biognosys|iRT-Kit|index10	6993089	12753016	14880188	3891967	4212070	3171310	6611725	1714079.5	4139354.5	225301.8	412550.5	123559.1	4822611	6288420	2116030	2782930	1636706.5	2259300	8013757.5	12442010	9185777.3	1174060.5	1747245	387215	38855700	37871300	30465450	59765000	59378500	119735400	2773809.5	6006052	39125220	5361510	3949510
AADVTQAMHCYLK	sp|30389-REF|PDE7B-REF;sp|30390-REF|PDE7B-REF;sp|30391-REF|PDE7B-REF;sp|36667-REF|PDE7A-REF;sp|36668-REF|PDE7A-REF;sp|36669-REF|PDE7A-REF	6733945	10771800	9963875	1673442.5	1400829.5	1427350	288524	300630	322590.5	261018	381122.5	274482	1013176	418837.5	352467	678889.5	544633	699052.5	2705865	1285490	4657775	195498.5	645438	207092	17931250	21203900	17629855	3442420	39593800	19310900	481592.5	1563230	735400	2412430	2514080
VITGAPYEYR	Biognosys|iRT-Kit|index6	6314165	6787410	5885275	2181890	2041720	2333795	1991605	1809940	1795720	1847270	1484160	1010774	3942825	2316603.5	1036015	1437295	1104780	2670710	3300135	3173950	3649615	1030116	695134.5	758778.5	12710500	11741100	11280915	24792500	23157900	12169000	5494895	2466220	1244475	1704430	1523565
VISGGPYEYR	Biognosys|iRT-Kit|index5	6198355	6266500	5482300	2622840	1887745	2619200	1091195.5	1267811	1256112	855607.5	822785.5	996527	5243780	1850943	873370	4126760	4665570	4356245	8541080	4219370	8583260	1277894	1148972	1600480	15617900	13435700	11198610	14651300	13161600	9414870	15513200	6699315	1731316	1374490	1557280
TPADFSEWSK	Biognosys|iRT-Kit|index8	6181605	3579782.5	310759.5	2992755	2859245	2616580	1384535	1407422	1938725	5583625	6964615	4609740	5821275	4398085	3791700	25161250	14239000	22279020	19961600	27565600	17278600	7247622.5	5640555	1358775.5	10171017	13695300	50144090	35599200	32949100	76880900	1798711	29878145	10927055	945474	1070313.5
DLGEEHFK	sp|P02769|ALBU_BOVIN	5670515	116201.5	81231.6	NA	NA	NA	NA	NA	NA	NA	NA	NA	NA	NA	NA	NA	NA	NA	NA	NA	NA	NA	NA	NA	NA	NA	NA	NA	NA	NA	NA	NA	NA	NA	NA
IYLQDSIERA	sp|12902-REF|ABCA12-REF;sp|12903-REF|ABCA12-REF	5429805	6979100	5860790	3038960	2469795	3466395	1994900	1782870	1842280	2021050	2721795	1881560	2782765	2135000	1211405	1673880	2081060	2135380	4984975	4197890	4756655	1248140	658463	853153	20343050	15957000	12756445	23585900	20626900	19019800	2142680	3193595	2095250	1884045	2017825
LAGNEQVTR	sp|83983-REF|RRP1-REF	5139680	4915950	4927235	4992305	2132195	4654645	NA	NA	1988250	2034785	4002745	6908485	18528200	1948130	6845250	5499815	3156760	7064710	NA	NA	9258560	NA	NA	838305	22912750	21269900	25639800	23763300	NA	NA	3155385	2700595	7301470	1356220	1474360
FIIDPGGVIR	Biognosys|iRT-Kit|index9	5112885	8270385	9906530	5609190	5804300	6330925	3717170	3998745	4554288.5	5450325	6539235	4274250	19539205	15933150	10474215	5391255	4976650	5244815	44473100	31176200	50321000	3591865	1766735	1449895	38582085	42293000	36084750	59101100	79571700	107493200	8321690	30581550	26281650	3961610	3212975
LGGGGEARGGTV	sp|39709-REF|GAS1-REF	5053300	11200150	11836150	NA	NA	NA	NA	NA	2555650	NA	NA	NA	NA	NA	NA	NA	NA	NA	NA	NA	NA	NA	NA	NA	NA	NA	NA	NA	15779700	NA	NA	NA	NA	NA	NA
LAGVENSK	Biognosys|iRT-Kit|index4	5042920	7835760	7134985	5120430	4396405	5543700	3236729.5	3027384.5	2893634.5	3989001.5	5133632.5	4002052.5	8336100	5888515	3696750	5199695	8391905	6239385	18143680	20450220	21123155	2007511	1228202.5	1923730.5	30940680	26485550	20217450	30784310	25201700	25178270	22256733.5	14260437	10618964.5	3036854.5	2979067.5
LIEPNAARII	sp|43775-REF|ENSG00000249967-REF	4904520	901558.5	1106975	6786.575000000001	NA	12947.5	NA	2735.495	3318.715	NA	NA	NA	4045.715	NA	NA	NA	NA	NA	NA	NA	NA	NA	7112.4	NA	NA	34867.2	22980	454631	637472	325594	NA	NA	NA	NA	2036.575
GVDESNAK	Biognosys|iRT-Kit|index3	4894640	4963005	2505578	6738665	6581580	5503520	3781915	4073050	2468021.5	16478200	18105550	20633500	8846195	5610875	6474050	14301300	18672650	17716800	39337000	30332600	29277650	5639415	5927985	5123645	53901600	40791200	34888700	39528600	38760800	51003600	27581650	31221900	33718150	4778175	4359185
LGNGGTRDQL	sp|21465-REF|HERC5-REF	4871575	NA	NA	5339220	NA	4601775	1956795	6069840	5292150	3303500	6531210	4390905	10547960	5530845	226717	3907325	NA	NA	16314550	14481300	10371640	NA	1908490	2453105	32989250	25644000	19594600	NA	NA	23439800	NA	12623600	4462720	NA	NA
VTPADFSEWSK	Biognosys|iRT-Kit|index8	4771040	10839200	9161955	2193715	1970880	1722793	915565.5	784390.5	764729	943247.5	1202864.5	516467.5	2530020	1174819	856495	762527.5	505340	676300.5	2339740	1629490	3680260	502789.5	314165.6	264729.5	11680905	15101100	18391560	40105300	44603300	18777200	820940	2007525	1768387	1403205	1754435
VNVPKTRRTF	sp|120075-REF|RPL36AP46-REF;sp|135987-REF|RPL36AP37-REF;sp|58395-REF|RPL36AL-REF;sp|88123-REF|RPL36A-REF;sp|88125-REF|RPL36A-REF;sp|88126-REF|RPL36A-REF;sp|88128-REF|RPL36A-HNRNPH2-REF;sp|88129-REF|RPL36A-HNRNPH2-REF;sp|96092-REF|RPL36AP52-REF	4536650	455888	1151890.5	81634.95	61902.5	89487	15510.25	NA	NA	NA	NA	NA	NA	NA	NA	NA	NA	NA	NA	NA	NA	NA	108514	NA	23309.9	34976.8	28140.75	250508	238258	NA	NA	NA	NA	7530.8	18256.15
PVTGLDAK	Biognosys|iRT-Kit|index2	4468755	5158500	5013385	3491234	3052314	3334162.5	1575834.5	1534554	1708244	1187509.5	1487100.5	1473107.5	3805970	2445172	2067525	1167581	1351860.5	1526096	8670876	5186320	9651420	865086.5	1751212.75	1161329.5	27192565	18208630	14368760	21432920	24110360	27742000	13134798	6806043.5	3087338.5	2482109.5	2329320.5
TVMENFVAFVDK	sp|P02769|ALBU_BOVIN	3756217.5	63536.595	8676.220000000001	NA	NA	NA	NA	NA	NA	NA	NA	NA	NA	NA	NA	NA	NA	NA	NA	NA	NA	NA	NA	NA	87384.2	12829.1	18219.699999999997	NA	NA	NA	NA	NA	NA	41181.775	17933.045
YLLATQSKQE	sp|16261-REF|ACTR8-REF;sp|16262-REF|ACTR8-REF;sp|16263-REF|ACTR8-REF	3536630	4173830	3802555	2013550	1693655	2162025	1080146.5	958667	892000.5	814649.5	1035594	1104751	1772890	1600965	622315	1382440	960603	1182922.5	2971880	2979740	2276475	781919.5	494559	782966	13744850	11076900	8505265	13201300	13100300	10750900	1422925	1787055	1015936.5	1323815	1282665
KIPGSSAKTAGP	sp|152357-REF|FAM90A2P-REF	3245535	3213975	3301695	13339715	10153935.5	10414240	17462925	12490038.5	18486385	2646460	2283773	2792469	21791235	24463990	31894650	2164282.5	1516870	1598239.5	31004100	12537680	26688475	578167.4	405936	407315	26166350	20842780	20077355	1601592	1484466	3993180	18832235	32180190	42627865	3620035	4076920
HLGALLAR	sp|15259-REF|CCK-REF	3237485	23183.55	12468.75	NA	NA	NA	NA	NA	NA	NA	NA	NA	NA	NA	NA	NA	NA	NA	NA	NA	NA	NA	NA	NA	NA	NA	NA	NA	NA	NA	NA	NA	NA	NA	NA
TPVLMNFMMRGS	sp|43358-REF|GHITM-REF	3138740	2253751	2665096.5	2553821.1	1081351.4	1677359.5	647829.6	539018.65	411901.15	642600	1400031	1020712.5	3673012.5	2073645	79410	3327180	3700370	1916990	16559140	628947	7668455	302852.5	528026.5	817274.1	17180652.5	12045979	14232652.5	4296490	5863265	41055350	6161950	8226710	1393030	1700473.05	1956304.3
ATGFVIDPVRNL	sp|38306-REF|EPPK1-REF;sp|38307-REF|EPPK1-REF	3079285	4932745	5196325	842209	509005	647497.5	387370.5	412498.5	447291.5	485837.5	589221.5	281356.5	941558.5	3868717	257411	NA	NA	383110	2538530	842836	2211300	159285.5	123549.5	37171	9660185	9490570	7908005	15473500	19692900	17221300	844290	8636912.5	4060380	957673.5	966602.5
DLATSGTHTVTMV	sp|28406-REF|ZNF76-REF;sp|28408-REF|ZNF76-REF	2991005	1726469	254486000	1707210	101715.45	876361.1	68952	861282	822981.5	532579.5	468604.5	545628.5	1244842.5	1614790	719050	1080544	1383928.5	1403190	3490390	3456120	3641345	425952.5	863577.5	507341.5	526985.5	10619400	9207060	758997	16003200	813672	4480340	2434235	1147625	1147135	1189905
ADVTPADFSE	Biognosys|iRT-Kit|index8	2742375	1518256.5	1198846	1287542.85	932285.1	964310.8	620969.05	675443.95	702774	1995478	2522870.5	1879593	1820519.5	754856.5	147195.5	1183563	1283765.5	683513.5	1589031	250933	1402670	651135.4	2194708	868307.5	19124040	11513890	10401080	4648720	5475030	21168300	977695	1002969.5	1051564.5	1204353	1180751.5
TPVVGGLTYREGM	sp|58963-REF|ARG2-REF	2651130	3269080	3123145	1573640	1295655	1403200	680183	597704	510112	NA	NA	NA	1722830	599790	NA	384499	NA	1291195	3410505	1528210	3578255	371110	1108822	329753.5	9083620	8931420	7374395	13569400	16598300	10092000	2110455	2104140	662305	1088535	1031817
EGVTYPACHGMWSK	sp|54544-REF|SLC17A8-REF;sp|54545-REF|SLC17A8-REF	2597030	2823164	5043860	1982955	1522035	848220	352636	431900	533531.5	714941.5	678729	538592	NA	659838.5	513635	783899	903730	5463370	5062830	3301330	6010605	285935.5	1310630	76377.5	10610760	11346600	12476290	25081300	NA	15613000	3691940	3892760	1104150	559275	1388490
VFLENVIR	sp|27406-REF|H4C1-REF;sp|27407-REF|HIST1H4B-REF;sp|27425-REF|H4C3-REF;sp|27436-REF|H4C4-REF;sp|27441-REF|H4C5-REF;sp|27451-REF|H4C8-REF;sp|27511-REF|H4C9-REF;sp|27531-REF|H4C11-REF;sp|27532-REF|H4C12-REF;sp|27539-REF|H4C13-REF;sp|4621-REF|H4C14-REF;sp|4626-REF|H4C15-REF;sp|51616-REF|H4C16-REF	2568875	79923.25	NA	NA	NA	NA	NA	NA	NA	NA	NA	NA	NA	NA	NA	NA	NA	NA	NA	NA	NA	NA	NA	NA	NA	NA	NA	NA	NA	NA	NA	NA	NA	NA	NA
PVISGGPYEYR	Biognosys|iRT-Kit|index5	2423780	2973875	2929000	1713085	1165728.5	1229214.5	700234.5	585943.5	623376	424801.5	602897.5	471853	1910940	1069329.5	484798	461604	376156.5	887488.5	1742245	1667070	1656830	458115.5	308617.5	241585.5	9512470	8529530	7362625	13766200	15660200	8443450	1348185	1317776	512581.5	1016170.5	992522.5
YLLQVGSEKQ	sp|1972-REF|NCDN-REF;sp|1973-REF|NCDN-REF	2339525	291769.5	260122.5	NA	69062.5	163392	34128.75	38717.3	NA	NA	NA	NA	NA	NA	16123.65	NA	NA	NA	NA	NA	NA	NA	139644.5	NA	4220704.5	642983	327621.5	706645	753831	699125	NA	NA	NA	42475.55	38568.9
KMEFRSCCPGW	sp|77189-REF|RFXANK-REF	2209645	1552700	1514365	792887.55	1605220	NA	636775	473608	405191.5	NA	2077015	571885	2285265	2867725	1194719.5	2641940	2052000	1299585	2810555	2013780	2405350	377794.5	366077	455548	3420850	1602900	5833080	5890980	NA	5015260	1332560	3212815	3198460	355537.5	418602
AGFAGDDAPR	sp|11059-REF|POTEF-REF;sp|11097-REF|POTEI-REF;sp|11106-REF|POTEJ-REF;sp|11133-REF|POTEE-REF;sp|31299-REF|ACTB-REF;sp|31300-REF|ACTB-REF;sp|31301-REF|ACTB-REF;sp|31302-REF|ACTB-REF;sp|31303-REF|ACTB-REF;sp|31309-REF|ACTB-REF;sp|31312-REF|ACTB-REF;sp|43478-REF|ACTA2-REF;sp|43479-REF|ACTA2-REF;sp|60808-REF|ACTC1-REF;sp|72827-REF|ACTG1-REF;sp|72828-REF|ACTG1-REF;sp|72836-REF|ACTG1-REF;sp|7637-REF|ACT…	2107395	72580.5	76404.4	44912.6	NA	NA	NA	NA	NA	NA	NA	NA	138279.8	18072.65	NA	NA	NA	NA	NA	NA	NA	NA	7179.3	NA	166030	72656.4	18994.3	NA	NA	NA	40285.95	NA	NA	79058.79999999999	NA
FGVDESNAK	Biognosys|iRT-Kit|index3	2056220	2292275	2047555	1191242.5	1037680	981832	680376.5	615381	476242	1214130	1114990	1863270	1032315	621597	413691	351447.5	411593	550258	3006820	2160660	2110050	760393.5	1076827	365742	4759823	8254000	6971730	6610680	6498400	10831385.1	1477255	1592269.5	1347573	1146355	1122045
EVEPSEENSK	sp|58573-REF|CGRRF1-REF	2021940	1872705	874620	NA	816585	NA	NA	806745	NA	NA	NA	NA	NA	NA	1455055	NA	NA	NA	NA	NA	NA	NA	NA	NA	NA	NA	NA	NA	NA	NA	NA	NA	NA	NA	224768.5
LGGGAEARGATAG	sp|86784-REF|LANCL3-REF;sp|86786-REF|LANCL3-REF	2017015	2206755	2281590	1039245	1148192.5	1432570	640670.5	906130.5	619490	655365	1575080	727785	455564.15	1719673	480839.5	1895265	3864410	3451820	1779330	2432100	2220605	625941.5	84979	NA	3876005	5011910	1857175	5811320	4581170	5936510	346746.5	1336863.5	807145	760925	818845.5
ADVTPADF	Biognosys|iRT-Kit|index8	1936365	636057	455046.5	555433.65	244605.9	377328.6	136801.7	134747.5	119759.05	NA	NA	NA	610594.3	24893.05	NA	NA	NA	NA	807760	NA	NA	NA	182213.5	NA	7873896	4195490	6354580	2097200	3224540	11281036	NA	NA	NA	479559.75	452923.655
DDSPDLPK	sp|P02769|ALBU_BOVIN	1847010	51167.8	53736.8	NA	NA	NA	NA	NA	NA	NA	NA	NA	NA	NA	NA	NA	NA	NA	NA	NA	NA	NA	NA	NA	NA	NA	NA	NA	NA	NA	NA	NA	NA	NA	NA
SSEPVTGLDAK	Biognosys|iRT-Kit|index2	1777570	1699840	1656605	802928.5	745829.5	829201	539804.5	438002	463985.5	1210655	1524400	1895150	730243.5	404975	272257.5	410985	717042	405566.5	671554.5	705181	975904	337299.5	298438	310384.5	6419890	4538810	3197055	6304720	5895790	5908980	700876	541536	568955.5	524773	553017
YLLQNSVK	sp|141175-REF|HNRNPKP4-REF;sp|39617-REF|HNRNPK-REF;sp|39619-REF|HNRNPK-REF;sp|39621-REF|HNRNPK-REF;sp|39633-REF|HNRNPK-REF;sp|39635-REF|HNRNPK-REF;sp|39637-REF|HNRNPK-REF;sp|39642-REF|HNRNPK-REF;sp|39644-REF|HNRNPK-REF	1771560	1835650	1859955	518345	995512	468783.5	661286	666022.5	316536.5	2278815	2534845	2553615	2040915	2044630	1389580	1042740	2476895	1897330	2936660	5933800	3274240	218067	NA	NA	6589345	5024120	4476990	8084010	7948590	6669620	5387640	3657185	2417343.5	605885.5	635155
EAWGECGAEEPPS	sp|60372-REF|JAG2-REF;sp|60373-REF|JAG2-REF	1770985	1342585	1218475	NA	NA	NA	NA	NA	NA	NA	NA	NA	NA	NA	NA	NA	NA	NA	NA	NA	NA	NA	NA	NA	NA	NA	NA	NA	NA	NA	NA	NA	NA	NA	NA
TVNEQVIVM	sp|52766-REF|POU6F1-REF;sp|52767-REF|POU6F1-REF	1752680	NA	NA	NA	NA	NA	NA	NA	NA	NA	NA	NA	NA	NA	NA	NA	NA	NA	NA	NA	NA	NA	NA	NA	NA	NA	NA	215878	341408	NA	NA	NA	NA	101301	110307.5
NAAPGVDL	sp|70063-REF|KRT25-REF;sp|70065-REF|KRT27-REF;sp|70066-REF|KRT28-REF;sp|70067-REF|KRT10-REF;sp|70068-REF|KRT10-REF;sp|P13645|K1C10_HUMAN	1602765	290759	164187.5	467186	18506.45	83117.1	73043.2	NA	8043.2	NA	NA	NA	NA	NA	NA	NA	NA	NA	573775	NA	NA	89890.55	299475.5	148319	4178130	1220880	676921	619624	454349	453530	NA	NA	NA	175026.5	143965
DLASNMETVSKA	sp|68603-REF|MYH4-REF;sp|68604-REF|MYH1-REF	1576395	280857.5	NA	NA	270578	NA	NA	NA	NA	594550	NA	338157.5	NA	245350.5	NA	595165	775985	1103845	NA	NA	1586195	300418	NA	NA	427199.5	NA	1955570	NA	3571910	3165700	NA	1278080	NA	NA	NA
TLFAESGNKV	sp|34627-REF|AGK-REF;sp|34628-REF|AGK-REF;sp|34630-REF|AGK-REF;sp|34631-REF|AGK-REF;sp|34632-REF|AGK-REF;sp|34634-REF|AGK-REF;sp|34635-REF|AGK-REF	1500075	NA	963965	46250.899999999994	46078.850000000006	49355.7	86504.8	71990.55	67843.75	18404.35	NA	NA	NA	NA	9218.2	NA	NA	NA	NA	NA	NA	77078.5	NA	34321.85	NA	NA	NA	NA	NA	NA	NA	NA	NA	90174.65	98452.8
VIQRDLAKTG	sp|9993-REF|AUP1-REF	1495374	1945771	1071683.5	NA	NA	NA	NA	NA	NA	NA	NA	NA	NA	NA	NA	923920	251987.5	532598.5	NA	NA	NA	NA	NA	NA	NA	NA	NA	NA	NA	208006.9	NA	NA	NA	NA	NA
EFSEANQK	sp|83073-REF|OSBPL2-REF;sp|83075-REF|OSBPL2-REF;sp|83076-REF|OSBPL2-REF;sp|83081-REF|OSBPL2-REF	1463740	1178600	1233905	450401.5	455215	450935	286557.5	295554	231482	172822	167007.5	215169.5	283981.5	186991.5	153494	249819.5	392594.5	285989.5	375243	335734	417696	154045.5	142238.35	185985.5	4249255	2481050	2308150	3335150	3572250	3727090	403857.5	251222.5	197172	351437.5	369617
SLGEPATQMT	sp|68296-REF|POLR2A-REF	1446465	1322770	1368870	476202.5	355529	471327	283943	182633.5	196866	NA	NA	NA	NA	NA	NA	NA	NA	NA	NA	NA	253101.5	NA	494322.5	89836.45	7053150	4838530	4756425	6166110	6416680	12255300	NA	NA	NA	502270	276674
GGNEQVTR	Biognosys|iRT-Kit|index1	1443014.5	2392309	2531404	1460757	1471637	1680020	1198293.5	1109125.5	1155278	1754570	2918371.5	1727682.5	2286928	1582061.5	1258545	1422167.5	2087656	1545907.5	3764598.5	3844370	2819717.5	738073.5	604141.65	677473.45	8830805	6885070	6177150	9203170	6689820	9870800	2940644	3028782	2638024	1153196.5	1131178.5
AQGSPFLK	Biognosys|iRT-Kit|index11	1439840	1468285	1540915	841698.5	894958.5	1018736	700073.5	742768	767037	191638.5	255574	322778	1188350	1004829	325486.5	209929	100304	270154.5	283331	396655	440719.5	207471	55766.5	83084.6	5338255	3723090	3562220	3858230	3532130	3503970	321061.5	258305.5	275900	457251	467298
LEGLTDEINFLR	sp|129191-REF|KRT8P10-REF;sp|141815-REF|KRT8P36-REF;sp|150694-REF|KRT8P33-REF;sp|156588-REF|KRT8P3-REF;sp|162431-REF|KRT8P41-REF;sp|52888-REF|KRT8-REF;sp|52892-REF|KRT8-REF;sp|52893-REF|KRT8-REF;sp|52894-REF|KRT8-REF;sp|52895-REF|KRT8-REF	1401970	27054.699999999997	10294.65	NA	NA	NA	NA	NA	NA	NA	NA	NA	NA	NA	NA	NA	NA	NA	NA	NA	NA	NA	NA	NA	NA	NA	NA	NA	NA	NA	NA	NA	NA	876.77	NA
AGLQFPVGR	sp|21625-REF|H2AZ1-REF;sp|21626-REF|H2AZ1-REF;sp|27387-REF|H2AC1-REF;sp|27409-REF|H2AC4-REF;sp|27429-REF|H2AC6-REF;sp|27437-REF|ENSG00000282988-REF;sp|27438-REF|ENSG00000282988-REF;sp|27440-REF|H2AC7-REF;sp|27442-REF|H2AC8-REF;sp|27510-REF|H2AC11-REF;sp|27513-REF|H2AC12-REF;sp|27526-REF|H2AC13-REF;sp|27529-REF|H2AC14-REF;sp|27533-REF|H2AC15-REF;sp|27536-REF|H2AC16-REF;sp|27541-REF|H2AC17-REF;sp|3…	1378030	50298.05	16176.45	21518.65	36687.35	66751.55	NA	NA	NA	NA	NA	NA	NA	NA	NA	NA	NA	NA	NA	NA	NA	NA	NA	NA	NA	NA	NA	NA	NA	NA	NA	NA	NA	NA	NA
SESPIVVVL	sp|62928-REF|SEC11A-REF;sp|62929-REF|SEC11A-REF;sp|62930-REF|SEC11A-REF;sp|62931-REF|SEC11A-REF;sp|62932-REF|SEC11A-REF;sp|62933-REF|SEC11A-REF;sp|62934-REF|SEC11A-REF;sp|74413-REF|SEC11C-REF;sp|74414-REF|SEC11C-REF;sp|74415-REF|SEC11C-REF	1352565	2892410	2915486.5	112000915	70169205	99966050	121085455	156787255	134439785	306055190	895183285	164889705	307896410	284659385	135470015	544051355	572373235	549333535	265717850	173187900	219385750	129664000	213802385	155829790	NA	4203114	10312395	17067000	11313890	18761610	9715330	13732505	27790575	77024400	131320850
TGLDPAGPEYTRAS	sp|17227-REF|PLA1A-REF;sp|17228-REF|PLA1A-REF;sp|17229-REF|PLA1A-REF;sp|17230-REF|PLA1A-REF;sp|17231-REF|PLA1A-REF	1332780	1920275	1960170	408575	273470	314623	97626.35	46077.1	76054.25	51781.5	NA	180222.15	270784.5	110604	NA	NA	NA	NA	388183.5	NA	380506	129787.5	140428.5	124717	2428510	4161950	3857610	9230380	7724230	3136500	NA	1882171.5	NA	452918.5	459423
QSLGQKLVIWGT	sp|36429-REF|MCM4-REF;sp|36430-REF|MCM4-REF;sp|36433-REF|MCM4-REF;sp|36434-REF|MCM4-REF;sp|36435-REF|MCM4-REF;sp|36436-REF|MCM4-REF	1326690	2290215	2752050	204199.5	144252	124059	44565.8	34174.7	33659.55	NA	NA	NA	393165	38821.8	43441.45	NA	NA	NA	626531.5	138136	282793.5	72808.5	22470.75	NA	3742280	2803440	2526045	6102050	6876380	6589080	NA	368283	1057775	280197.5	318720
LVNELTEFAK	sp|P02769|ALBU_BOVIN	1325011.5	63221.45	NA	NA	NA	NA	NA	NA	NA	NA	NA	NA	NA	NA	NA	NA	NA	NA	NA	NA	NA	NA	NA	NA	NA	NA	NA	NA	NA	NA	NA	NA	NA	2150.015	NA
LFLQTLFRTQIIRS	sp|15450-REF|XCR1-REF	1323690	1956750	4146600	NA	NA	NA	NA	NA	NA	NA	NA	NA	NA	NA	NA	NA	NA	NA	NA	NA	NA	NA	NA	NA	NA	NA	NA	1024190	1654580	1255330	NA	NA	NA	NA	NA
FYAPELLYYANK	sp|P02769|ALBU_BOVIN	1292265	72493.35	55955.850000000006	NA	NA	NA	NA	NA	NA	NA	NA	NA	NA	NA	NA	NA	NA	NA	NA	NA	NA	NA	NA	NA	23289.45	27899.4	33150.65	NA	NA	NA	NA	NA	NA	16373.805	9429.615
PVITGAPYEYR	Biognosys|iRT-Kit|index6	1250721	2033630	1799300	977070	614640.5	742339	443901.5	538796.5	649857	315795.5	425761.5	294821	931066	548503.5	224463	295603	258807.5	298891.5	1608390	1064830	1444695	209906	224072.5	134873	6339685	5612530	4825690	8519220	10441500	7275750	645955	915672.5	343957.5	631677.5	714491
LLLPGELAK	sp|205184-REF|ENSG00000290735-REF;sp|27388-REF|H2BC1-REF;sp|27410-REF|H2BC3-REF;sp|27427-REF|H2BC4-REF;sp|27432-REF|H2BC5-REF;sp|27434-REF|H2BC6-REF;sp|27448-REF|H2BC9-REF;sp|27450-REF|H2BC10-REF;sp|27507-REF|H2BC11-REF;sp|27512-REF|H2BC12-REF;sp|27525-REF|H2BC13-REF;sp|27530-REF|H2BC14-REF;sp|27534-REF|H2BC15-REF;sp|27535-REF|H2BC15-REF;sp|27542-REF|H2BC17-REF;sp|295753-REF|ENSG00000290735-REF;s…	1194870.5	37462.5	23439.2	NA	NA	NA	NA	NA	NA	NA	NA	NA	NA	NA	NA	NA	NA	NA	NA	NA	NA	NA	NA	NA	NA	NA	NA	NA	NA	NA	NA	NA	NA	NA	NA
LDAASYYAPVR	Biognosys|iRT-Kit|index7	1189060	1474240	1513060	524096.5	498925.5	478073.5	372279.5	267423.5	229011	214104	228040.5	304379.5	467055	251094.5	184485	155245.5	93862.5	150714.45	697406.5	743561	652827.5	147284	134373.65	151774	2976735	3069790	2258245	3822330	4155770	3303440	297617	310579.75	198562.5	322134	332283.5
KYCQMPSFEEI	sp|47217-REF|MS4A14-REF;sp|47218-REF|MS4A14-REF;sp|47219-REF|MS4A14-REF;sp|47220-REF|MS4A14-REF;sp|47221-REF|MS4A14-REF;sp|47222-REF|MS4A14-REF;sp|47223-REF|MS4A14-REF	1182485	NA	NA	NA	NA	NA	NA	NA	NA	NA	NA	NA	NA	NA	NA	NA	NA	NA	NA	NA	NA	NA	NA	NA	NA	NA	NA	NA	NA	NA	2516775	NA	NA	NA	NA
HLVDEPQNLIK	sp|P02769|ALBU_BOVIN	1165298.5	7991	NA	NA	NA	NA	NA	NA	NA	NA	NA	NA	NA	NA	NA	NA	NA	NA	NA	NA	NA	NA	NA	NA	NA	NA	NA	NA	NA	NA	NA	NA	NA	NA	NA
NCTSCEGLNDAK	sp|11013-REF|MYO7B-REF;sp|11014-REF|MYO7B-REF	1156310	124711.5	132386	NA	NA	NA	NA	NA	NA	NA	NA	NA	NA	354594.5	NA	NA	NA	NA	NA	NA	NA	NA	NA	NA	561064.5	NA	NA	NA	NA	NA	NA	NA	NA	NA	NA
IGESQGYDIMEPAA	sp|9217-REF|MSH2-REF;sp|9218-REF|MSH2-REF;sp|9219-REF|MSH2-REF;sp|9220-REF|MSH2-REF	1154385	NA	NA	NA	NA	NA	NA	NA	NA	NA	NA	NA	NA	NA	NA	NA	NA	NA	NA	NA	NA	NA	NA	NA	NA	NA	NA	NA	NA	NA	NA	NA	NA	NA	NA
GSSEPVTGLDAK	Biognosys|iRT-Kit|index2	1147360	794475	1226870	648257.5	429609.5	620795	338291.5	313669.5	291543.5	781270.5	618748	373549	723549.5	1085801.5	189863	1150276.5	1241240	919460.5	4485245	759330	3297525	246595	694465	692419	4276800	3122230	2439445	4271340	5014590	5541270	4185735	2044465	1899015	341288.5	356717.5
GIIEENWQLSQFWY	sp|55938-REF|EEF1AKMT1-REF	1115095	850121.5	615674.5	736850	88234.55	291894.5	182809	297987.5	86312.5	105210.3	28446.9	90533.4	493636	482759.5	NA	1122355	217543.5	1202564	869226.5	1787230	1203784.5	563324.5	401922	229457.5	4779045	2833670	1904275	831050	745239	1058590	299267	86094	290681.5	487557.5	272287
KIAGFDSIDKK	sp|18348-REF|MED12L-REF;sp|18353-REF|MED12L-REF;sp|18354-REF|MED12L-REF	1102750	1572665	1616640	783481	859774	920307	676004.5	764320.5	460799	1676275	1250470	746404.5	1401060.5	1766240	1105565	886317	881559.5	765264	4006715	5425470	5921460	416065	127903.7	621245	4436070	3335280	3167565	5111750	5496400	5065390	2022515	5538485	1570796	416860.5	485403.5
SEPVTGLDAK	Biognosys|iRT-Kit|index2	1055993	1321096	1477681.5	695034.5	613089.5	599297.5	270335.9	197329.7	179279.25	46407.25	87331.45000000001	44112.4	383539.35	174358	196244.5	118064.5	58967.9	45222.1	571076.5	559400	1085063	68932.5	233713.5	169692.45	5206745	3508150	2514704.5	3912730	4362790	5041130	988343	251564	167100	546977	587884.5
SNYDSCSSSHSSI	sp|406-REF|ESPN-REF;sp|407-REF|ESPN-REF;sp|408-REF|ESPN-REF	1024801	651757.5	559482.5	830835.5	819686.5	755833.5	760411	799671.5	687755.5	658259	897790	773900.5	1466300	1730905	400186	785383	546205	1002316.5	666805	NA	1462655	339788	NA	123053.5	2579175	1679160	3781580	3000450	4238070	3690700	515330	770285	1387495	239451.5	331281
ESTLHLVLR	sp|231510-REF|RPS27AP5-REF;sp|55684-REF|UBC-REF;sp|55684-REF|UBC-REF;sp|55684-REF|UBC-REF;sp|55684-REF|UBC-REF;sp|55684-REF|UBC-REF;sp|55684-REF|UBC-REF;sp|55684-REF|UBC-REF;sp|55684-REF|UBC-REF;sp|55684-REF|UBC-REF;sp|55686-REF|UBC-REF;sp|55686-REF|UBC-REF;sp|55686-REF|UBC-REF;sp|55686-REF|UBC-REF;sp|55687-REF|UBC-REF;sp|55687-REF|UBC-REF;sp|55688-REF|UBC-REF;sp|55688-REF|UBC-REF;sp|55689-REF|UB…	992472	NA	NA	NA	4071.385	NA	NA	NA	NA	NA	NA	NA	NA	NA	NA	NA	NA	NA	NA	NA	NA	NA	NA	NA	NA	NA	NA	NA	NA	NA	NA	NA	NA	NA	5973.3
AEFVEVTK	sp|P02769|ALBU_BOVIN	939815	84229.54999999999	63890.35	NA	NA	NA	NA	NA	NA	NA	NA	NA	NA	NA	NA	NA	NA	NA	NA	NA	NA	NA	NA	NA	128236.95	NA	NA	NA	NA	NA	NA	NA	NA	NA	NA
VAVNNPKKQE	sp|8627-REF|OST4-REF	932413.5	761233.8999999999	682096.25	1321097.55	1422532.65	1562528.15	441125	297858.5	352492.5	760988.5	588422	640672.5	1555783.25	1560435.67	1167267.605	1449680	605095	1174055	1445275	1456600	1345245	387823	337839	407941.5	4189475.5	1996109.5	2713858.5	910951.5	584683.86	1034883.5	825255	1790775	2126465	251292.825	357086.07499999995
KSLWVERTSL	sp|33938-REF|DOCK4-REF;sp|33939-REF|DOCK4-REF;sp|33941-REF|DOCK4-REF;sp|33943-REF|DOCK4-REF;sp|33944-REF|DOCK4-REF;sp|33945-REF|DOCK4-REF;sp|33946-REF|DOCK4-REF	931351.5	1337310	1342540	754825	881207	881991	636618	759874	854994.5	NA	407235.5	NA	932750	1920375	630015	950403	969706	799150.5	4123750	NA	NA	292195.5	123709	661316	2116980	3081130	2897685	4732770	NA	4693880	2123565	5643490	1515918	188195	457323.5
IEPSLRQLAQK	sp|77084-REF|UBA52-REF;sp|77095-REF|UBA52-REF;sp|77096-REF|UBA52-REF	907553.5	144680	168838.5	NA	NA	NA	NA	NA	NA	NA	NA	NA	NA	NA	NA	NA	NA	NA	NA	NA	NA	NA	22866.25	NA	NA	NA	NA	NA	156606	NA	NA	NA	NA	NA	NA
ADFSEWSK	Biognosys|iRT-Kit|index8	895150.5	1871190	1772950	833165.5	604661.5	645233.5	251192	175253.75	313841.5	317395	792890	212335	766410.5	611100	374477.5	212881.5	214340.5	385977	1717474.5	1512770	1547860	166231	300460	125258.2	3616550	6031830	5077650	134391	93055.8	4608680	459381	1041495	953780	288860.4	559854
SIEGPFQGQNCPSH	sp|70800-REF|STH-REF	834273	3616630	2808298.5	532300	388023	1339320	NA	2536175	NA	24626050	6635750	2767180	15693600	4148095	913035	4527190	3959155	3978170	NA	NA	30185445	1731585	NA	NA	14043050	7697980	15163720	NA	3016410	NA	30103350	15062700	4983295	542015	6196415
LFLSGDSLRAMNIK	sp|6819-REF|KDM5B-REF	796594	963035.5	1641630	110723.55	33691.6	31203	NA	12416.795	5620	NA	NA	NA	29773.9	21582.75	NA	NA	NA	NA	NA	NA	NA	NA	NA	NA	1047145	NA	383743.5	NA	NA	NA	102060.5	NA	NA	11338.05	52370.1
TCDCTMTSYGGPV	sp|47784-REF|NRXN2-REF;sp|47785-REF|NRXN2-REF;sp|47786-REF|NRXN2-REF;sp|47792-REF|NRXN2-REF;sp|47793-REF|NRXN2-REF;sp|47794-REF|NRXN2-REF;sp|47795-REF|NRXN2-REF;sp|47796-REF|NRXN2-REF;sp|47797-REF|NRXN2-REF	787918	619411	640317	834409	781793	832379.5	737546.5	663983	288870.5	874576.5	1061938.5	453482.5	1336905	1420190	522420	1474870	1081959	1588075	1489465	NA	1469480	437753	287875.5	356787.5	1567020	688990	2369210	2729170	3076650	2222940	866580	1882740	1541835	292364	100611
AVFPSIVGRPR	sp|11059-REF|POTEF-REF;sp|11097-REF|POTEI-REF;sp|11133-REF|POTEE-REF;sp|120329-REF|ACTG1P23-REF;sp|31299-REF|ACTB-REF;sp|31300-REF|ACTB-REF;sp|31301-REF|ACTB-REF;sp|31302-REF|ACTB-REF;sp|31303-REF|ACTB-REF;sp|31309-REF|ACTB-REF;sp|43478-REF|ACTA2-REF;sp|43479-REF|ACTA2-REF;sp|60808-REF|ACTC1-REF;sp|72827-REF|ACTG1-REF;sp|72828-REF|ACTG1-REF;sp|72836-REF|ACTG1-REF;sp|7637-REF|ACTA1-REF;sp|7638-REF…	783697	93505.6	101008.3	20345.65	NA	9220.8	NA	10548.65	8701.95	NA	NA	NA	4782.82	8406.3	NA	NA	NA	NA	NA	NA	NA	NA	NA	NA	15650.8	68383.3	34468.15	NA	NA	NA	NA	NA	NA	94704.66	25923.7
FSALTPDETYVPK	sp|P02769|ALBU_BOVIN	774499.5	70670.6	53742.35	NA	NA	NA	NA	NA	NA	NA	NA	NA	NA	NA	NA	NA	NA	NA	NA	NA	NA	NA	NA	NA	NA	NA	147092.85	93500.8	95333.9	NA	NA	NA	NA	NA	5133
LVINGNPITIFQER	sp|130967-REF|GAPDHP1-REF;sp|51024-REF|GAPDH-REF;sp|51028-REF|GAPDH-REF	772560.5	NA	NA	NA	NA	NA	NA	NA	NA	NA	NA	NA	NA	NA	NA	NA	NA	NA	NA	NA	NA	NA	NA	NA	NA	NA	NA	NA	NA	NA	NA	NA	NA	NA	NA
DAASYYAPVR	Biognosys|iRT-Kit|index7	698283.5	2361261.5	1968166	1425575	1341648	1214828.5	859396.5	866680.5	834136.8	1859867.9	1664054.3	2485172.55	3253183	2593067	1617595.5	1453694.45	4720855	757568.45	9614534.75	7610856	9675204.65	364195.9	2534578.5	1387726.5	6291544.5	8969425	6648166	4083720	13500620	11673070	2664947.5	6813565.6	4843079.15	785150	874990
ESAEEAWGTEEAPA	sp|79097-REF|BLOC1S3-REF	689900	NA	NA	NA	NA	NA	NA	NA	NA	NA	NA	NA	NA	NA	NA	NA	NA	NA	NA	NA	NA	NA	NA	NA	NA	NA	NA	NA	NA	NA	NA	NA	NA	NA	NA
SVRYSSSKH	sp|70067-REF|KRT10-REF;sp|70068-REF|KRT10-REF;sp|P13645|K1C10_HUMAN	662355	350180	38760.05	170507	NA	337722.5	437748	167899	NA	177896	NA	61095.5	919323.5	508620	441088	149801.5	85083.5	218169	476223.5	NA	284661.5	96628.5	65327	197767.5	618903	171875	187708.5	224458	190030	79672.5	NA	20084.8	291526	132652.5	406673.5
ASYYAPVR	Biognosys|iRT-Kit|index7	624734.5	967132.05	682003	889759.5	941178.5	804004	409795.5	264540.35	264606.1	256930.9	387027.95	525729.2	903228.5	408504.5	167320.5	78013.85	100255.95	177870.6	790374	2468990	843083.5	320021.1	247029.15	216401.85	3696587	3606200	3510121	2769444	7694120	6133490	960323.85	1230452	680598.5	719167.5	547700
AAALGEAAG	sp|38444-REF|ZFTRAF1-REF	622163	665664.8	628903	1087152.5	895471.5	1699991.5	595406.5	484559.5	496811	158320.65	93497.9	292999	4883445.5	2069954	1426043.5	98087.7	231993.35	46044.45	3200049	1852006	2471925	59336.7	135400.2	69717.3	861728.5	587802	349074.05	NA	53252.6	46156.2	2033846.5	2029920	956359	72417.35	52860.75
LLVVYPWTQR	sp|45393-REF|HBB-REF;sp|45395-REF|HBB-REF;sp|45396-REF|HBB-REF;sp|45397-REF|HBD-REF;sp|45398-REF|HBD-REF;sp|45401-REF|HBD-REF;sp|45402-REF|HBG1-REF;sp|45404-REF|ENSG00000284931-REF;sp|45405-REF|ENSG00000284931-REF;sp|45406-REF|HBG2-REF;sp|45409-REF|HBE1-REF;sp|P68871|HBB_HUMAN	615859	46393.3	39665.8	NA	NA	NA	NA	NA	NA	NA	NA	NA	NA	NA	NA	NA	NA	NA	NA	NA	NA	NA	NA	NA	NA	NA	NA	NA	NA	NA	NA	NA	NA	NA	NA
HLETYRRPE	sp|47664-REF|COX8A-REF	606632.5	781919	819234	176221	178336.5	245667.95	12367.435	NA	1705.465	NA	NA	NA	NA	NA	NA	NA	NA	NA	6779.05	13057.2	NA	NA	3279.475	NA	2691915	1916600	2265048	252241	201111	37277.2	NA	NA	NA	291617.5	346722.5
SLDAVEKA	sp|48464-REF|CPT1A-REF;sp|48466-REF|CPT1A-REF	598380	1202345	1175565	1059260	1315215	1559445	1364229.5	809373	587918	313558.5	163628	185857	1826470	1166437.5	746745	386732	NA	100290	1186410	1424030	1060560	129592.35	122653	273830	423177	186831	104777.5	51269.3	65986.6	NA	1237266.5	1088231	903668	20412.3	39501.5
YICDNQDTISSK	sp|P02769|ALBU_BOVIN	591009.5	NA	NA	NA	NA	NA	NA	NA	NA	NA	NA	NA	NA	NA	NA	NA	NA	NA	NA	NA	NA	NA	NA	NA	NA	NA	NA	NA	NA	NA	NA	NA	NA	NA	NA
AVFPSIVGR	sp|11059-REF|POTEF-REF;sp|11097-REF|POTEI-REF;sp|11133-REF|POTEE-REF;sp|120329-REF|ACTG1P23-REF;sp|31299-REF|ACTB-REF;sp|31300-REF|ACTB-REF;sp|31301-REF|ACTB-REF;sp|31302-REF|ACTB-REF;sp|31303-REF|ACTB-REF;sp|31309-REF|ACTB-REF;sp|43478-REF|ACTA2-REF;sp|43479-REF|ACTA2-REF;sp|60808-REF|ACTC1-REF;sp|72827-REF|ACTG1-REF;sp|72828-REF|ACTG1-REF;sp|72836-REF|ACTG1-REF;sp|7637-REF|ACTA1-REF;sp|7638-REF…	584439	11981	9558	NA	NA	NA	NA	NA	NA	NA	NA	NA	NA	NA	NA	NA	NA	NA	NA	NA	NA	NA	NA	NA	NA	NA	NA	NA	NA	NA	NA	NA	NA	NA	NA
PVTLPCNHTLCK	sp|19456-REF|RNF168-REF	565443.5	394792	NA	913441	108690.3	NA	358173.25	35753.35	NA	779369.5	592010	207251.9	1533471	343935.3	79986.5	791565	1017396	1472137.5	3186676.5	NA	2231275	171216.2	264280.5	230585	4707590	4773670	6001685	1679200	2138820	15518100	4250335	1151600	318325	NA	265794
GAQGSPFLK	Biognosys|iRT-Kit|index11	556262	650367	701204.5	340549	365757.5	401091.5	261220	245391	231310.5	421978.5	384858	315673.5	489064.5	495820	134127	NA	NA	41010.15	214854.5	438981	139092	96428.6	37400.7	77404.15	2312500	1509140	1369750	1658070	1464960	1425370	92136.5	74548.5	119814.5	177667.5	189698
DEAQARAA	sp|8009-REF|NLRP3-REF;sp|8010-REF|NLRP3-REF;sp|8012-REF|NLRP3-REF;sp|8013-REF|NLRP3-REF;sp|8015-REF|NLRP3-REF;sp|8016-REF|NLRP3-REF	552025	NA	NA	NA	NA	NA	NA	275966	NA	316363.5	401710	134713	NA	128526.5	237196	152252.5	143564.5	113868	NA	826583	1474425	51230	145440.05	47047.35	NA	NA	NA	NA	NA	NA	354810	537767.5	335689	NA	NA
LETYRRPE	sp|47664-REF|COX8A-REF	550711	464649	417624.5	382744.5	840637	1291715	1314855	NA	NA	NA	NA	NA	331145.5	703121.5	NA	NA	NA	NA	994000.5	719429	706843	NA	NA	NA	3506730	1511860	2589690	169271	NA	265826	446793	1044917.5	1135201.5	752886	1065800
EDANAVRG	sp|80044-REF|SIGLEC9-REF;sp|80045-REF|SIGLEC9-REF;sp|80046-REF|SIGLEC9-REF;sp|80092-REF|SIGLEC12-REF;sp|80093-REF|SIGLEC12-REF	531040	1055084	479990.5	1212225	520175	1213795	413242	345753.5	753870	NA	NA	NA	729254	370768	NA	NA	NA	NA	557155	NA	844560	58946.5	NA	NA	NA	NA	NA	NA	NA	NA	NA	NA	NA	NA	NA
EACFAVEGPK	sp|P02769|ALBU_BOVIN	523877	3842.185	NA	NA	NA	NA	NA	NA	NA	NA	NA	NA	NA	NA	NA	NA	NA	NA	NA	NA	NA	NA	NA	NA	NA	NA	NA	NA	NA	NA	NA	NA	NA	NA	NA
HPPPPPPPP	rev_sp|24091-REF|SMN2-REF;rev_sp|24092-REF|SMN2-REF;rev_sp|24094-REF|SMN2-REF;rev_sp|24095-REF|SMN2-REF;rev_sp|24096-REF|SMN2-REF;rev_sp|24108-REF|SMN1-REF;rev_sp|24109-REF|SMN1-REF;rev_sp|24110-REF|SMN1-REF;rev_sp|24111-REF|SMN1-REF;rev_sp|34175-REF|WASL-REF;rev_sp|39542-REF|FOXB2-REF;rev_sp|46310-REF|WT1-REF;rev_sp|46311-REF|WT1-REF;rev_sp|46312-REF|WT1-REF;rev_sp|46315-REF|WT1-REF;rev_sp|47376…	501545.5	216193	134862.5	194222	NA	98129.5	116352	NA	NA	NA	NA	NA	NA	NA	NA	NA	NA	NA	NA	255020	NA	22640.6	14770.45	NA	344301.5	NA	1537945	NA	382186	231665	NA	NA	NA	79994.5	160987.5
LGEYGFQNALIVR	sp|P02769|ALBU_BOVIN	483890	NA	NA	NA	NA	NA	NA	NA	NA	NA	NA	NA	NA	NA	NA	NA	NA	NA	NA	NA	NA	NA	NA	NA	NA	NA	NA	NA	NA	NA	NA	NA	NA	NA	NA
LGDTAMYFCAFMK	sp|57484-REF|TRAV38-1-REF	480399.5	325483	331813	478854	NA	NA	NA	NA	NA	NA	NA	NA	NA	NA	NA	NA	NA	NA	NA	NA	NA	NA	NA	NA	2738170	NA	3084085	2890290	NA	5510690	NA	NA	NA	685494	810939.5
LQAGASQFETSAAK	sp|483-REF|VAMP3-REF;sp|484-REF|VAMP3-REF;sp|68467-REF|ENSG00000263620-REF;sp|68468-REF|VAMP2-REF;sp|68469-REF|VAMP2-REF;sp|68470-REF|VAMP2-REF;sp|68471-REF|VAMP2-REF	442925	507944.5	514134.5	163564.5	66390.85	194684	14105.42	13866.45	8285.75	NA	22131.4	NA	340429.5	28106.8	18609.25	566262	311651.9	569982	764342	125498	571133	165440	296726	296190	1558575	791476	846908.5	741219	670085	721813	1145020	213173.5	NA	59155.7	69760.7
VDALNDEINFLR	sp|52848-REF|KRT7-REF	442822	NA	NA	NA	NA	NA	NA	NA	NA	NA	NA	NA	NA	NA	NA	NA	NA	NA	NA	NA	NA	NA	NA	NA	NA	NA	NA	NA	NA	NA	NA	NA	NA	NA	NA
FEDENFILK	sp|101531-REF|PPIAP29-REF;sp|159899-REF|PPIAP43-REF;sp|178035-REF|PPIAP51-REF;sp|32217-REF|PPIA-REF;sp|32218-REF|PPIA-REF;sp|32219-REF|PPIA-REF;sp|92423-REF|PPIAP22-REF;sp|97600-REF|PPIAP31-REF;sp|P62937|PPIA_HUMAN	442569.5	NA	NA	NA	NA	NA	NA	NA	NA	NA	NA	NA	NA	NA	NA	NA	NA	NA	NA	NA	NA	NA	NA	NA	NA	NA	NA	NA	NA	NA	NA	NA	NA	NA	NA
ISGLIYEETR	sp|27406-REF|H4C1-REF;sp|27407-REF|HIST1H4B-REF;sp|27425-REF|H4C3-REF;sp|27436-REF|H4C4-REF;sp|27441-REF|H4C5-REF;sp|27451-REF|H4C8-REF;sp|27511-REF|H4C9-REF;sp|27531-REF|H4C11-REF;sp|27532-REF|H4C12-REF;sp|27539-REF|H4C13-REF;sp|4621-REF|H4C14-REF;sp|4626-REF|H4C15-REF;sp|51616-REF|H4C16-REF	437169.5	NA	NA	NA	NA	NA	NA	NA	NA	NA	NA	NA	NA	NA	NA	NA	NA	NA	NA	NA	NA	NA	NA	NA	NA	NA	NA	NA	NA	NA	NA	NA	NA	NA	NA
LDIDSPPITAR	sp|62253-REF|PKM-REF;sp|62254-REF|PKM-REF;sp|62255-REF|PKM-REF;sp|62256-REF|PKM-REF;sp|62257-REF|PKM-REF;sp|62258-REF|PKM-REF;sp|62260-REF|PKM-REF;sp|62261-REF|PKM-REF;sp|62262-REF|PKM-REF;sp|62263-REF|PKM-REF;sp|62264-REF|PKM-REF;sp|62265-REF|PKM-REF	425949.5	NA	NA	NA	NA	NA	NA	NA	NA	NA	NA	NA	NA	NA	NA	NA	NA	NA	NA	NA	NA	NA	NA	NA	NA	NA	NA	NA	NA	NA	NA	NA	NA	NA	NA
SLPITNSFTKMQ	sp|31256-REF|CARD11-REF	418011.5	NA	607824	NA	204891	849313	NA	256695	226024.85	NA	NA	NA	NA	NA	NA	704930	880833.5	798450	NA	NA	NA	151327.5	462569.5	404368.5	9583537	NA	NA	787667	NA	NA	1359510	113445	NA	820675.5	723895
VSFELFADK	sp|128238-REF|PPIAP1-REF;sp|143110-REF|PPIAP70-REF;sp|148759-REF|PPIAP77-REF;sp|169654-REF|PPIAP6-REF;sp|32217-REF|PPIA-REF;sp|32219-REF|PPIA-REF;sp|92423-REF|PPIAP22-REF;sp|P62937|PPIA_HUMAN	394839	NA	NA	NA	NA	NA	NA	NA	NA	NA	NA	NA	NA	NA	NA	NA	NA	NA	NA	NA	NA	NA	NA	NA	NA	NA	NA	NA	NA	NA	NA	NA	NA	NA	NA
GAGSSEPVTGL	Biognosys|iRT-Kit|index2	385505.5	782447	785730	413823.8	352191.69999999995	365313.1999999999	276473.6	221962	218178	165184.5	250243.5	355306.5	492059	320727	227394.5	NA	129993.5	39088.3	517323.5	563608	527103	217606	167444.5	179411	3083928	2215652	1426299	2816371	2903944	3756172	682817.5	272563	240576	293946.35	159352.35
EPSLRQLAQK	sp|77084-REF|UBA52-REF;sp|77095-REF|UBA52-REF;sp|77096-REF|UBA52-REF	378160.5	70200.75	73839.75	NA	NA	NA	NA	NA	NA	NA	NA	NA	NA	NA	NA	NA	NA	NA	NA	NA	NA	NA	7944.15	NA	NA	NA	NA	24649.8	NA	NA	NA	NA	NA	NA	NA
TDASMVEGDCQIQ	sp|54708-REF|WASHC4-REF;sp|54709-REF|WASHC4-REF	375834.5	NA	NA	NA	NA	NA	NA	NA	NA	NA	NA	NA	NA	NA	NA	NA	NA	NA	NA	NA	NA	NA	NA	NA	NA	NA	NA	NA	NA	NA	NA	NA	NA	NA	NA
ILAGVENSK	Biognosys|iRT-Kit|index4	369935	817324.5	789066	651009.5	603562	855662.55	313613.5	288526.55	208345.75	36780.5	28702.65	182182.4	429226	95724.5	69311	58200.5	217448.6	271062.5	661137.5	728664	1044302	132744.45	273478	339053.6	7820910	4213600	2924541.5	2810594	2617524	4814790	831994.5	407482.05	181077.5	469616	466055
SLFGSVADDQK	sp|146751-REF|RBBP4P1-REF;sp|1859-REF|RBBP4-REF;sp|1860-REF|RBBP4-REF;sp|1862-REF|RBBP4-REF;sp|1863-REF|RBBP4-REF;sp|1864-REF|RBBP4-REF;sp|86498-REF|RBBP7-REF;sp|86499-REF|RBBP7-REF;sp|86500-REF|RBBP7-REF;sp|86501-REF|RBBP7-REF;sp|86502-REF|RBBP7-REF;sp|95888-REF|RBBP4P4-REF	361913.5	482857.5	424062.5	248475	227070.5	232869.5	172899	132342.5	94156.05	25032.55	39861.75	37660.2	293101.5	96708	NA	228299	105641.5	372128	417109.5	352023	562783	116387.5	181876.5	105878.2	1612605	1072120	745478.5	784274	1224970	1098550	926898	327575	NA	152608.5	146733.5
IFGALIFK	sp|26197-REF|HAVCR2-REF;sp|26198-REF|HAVCR2-REF;sp|26199-REF|HAVCR2-REF;sp|26201-REF|HAVCR2-REF;sp|26203-REF|HAVCR2-REF	352765	1013740	1203355	158847.5	119374.5	150390	69387.25	83509	108259.85	NA	NA	NA	184716	99903	34076.2	NA	NA	NA	219503	159277	209667.5	5169.35	3998.8	NA	1075690	1207280	1530635	3152350	1935100	2216390	NA	603135	200379	147623.5	152428
AKPKKAAPKKK	sp|27404-REF|H1-1-REF	340798.5	126747.15	194552.5	218806.5	336866	546401.5	215583.5	373930	451642.5	481254	205189	248022	1186005	694065	609580	936667	486474.5	157081	1963985	2343750	3452070	488900	66736	137058	637090	634151	1491315	1096580	NA	2564730	1047295	891205	1494905	574066.5	147759
SDAAVDTSSEITTK	sp|13546-REF|PTMA-REF;sp|13547-REF|PTMA-REF;sp|13548-REF|PTMA-REF;sp|169274-REF|ENSG00000259020-REF	334302.5	201125.5	187687	74127.95	16808.15	38982.4	16085.25	12939.1	5274.85	NA	NA	NA	165326.85	NA	NA	10450.85	NA	18842.7	69251.5	28281.7	97886.75	66934.2	217346	8640.15	332323.5	304854	57004	202664	215090	203422	NA	NA	NA	428584.5	23479.65
VDNDENEHQLSLR	sp|110717-REF|NPM1P26-REF;sp|129081-REF|NPM1P39-REF;sp|26434-REF|NPM1-REF;sp|26436-REF|NPM1-REF;sp|26438-REF|NPM1-REF;sp|26439-REF|NPM1-REF;sp|26442-REF|NPM1-REF;sp|26443-REF|NPM1-REF;sp|26444-REF|NPM1-REF;sp|26445-REF|NPM1-REF;sp|26446-REF|NPM1-REF;sp|95998-REF|NPM1P31-REF	330891	NA	NA	NA	NA	NA	NA	NA	NA	NA	NA	NA	NA	NA	NA	NA	NA	NA	NA	NA	NA	NA	NA	NA	NA	NA	NA	NA	NA	NA	NA	NA	NA	NA	NA
YISPDQLADLYK	sp|524-REF|ENO1-REF;sp|525-REF|ENO1-REF	325178.5	NA	NA	NA	NA	NA	NA	NA	NA	NA	NA	NA	NA	NA	NA	NA	NA	NA	NA	NA	NA	NA	NA	NA	NA	NA	NA	NA	NA	NA	NA	NA	NA	NA	NA
AEPAVQRTLLEK	sp|86203-REF|CD99-REF;sp|86205-REF|CD99-REF;sp|86207-REF|CD99-REF;sp|89574-REF|CD99_PAR_Y-REF;sp|89576-REF|CD99_PAR_Y-REF;sp|89578-REF|CD99_PAR_Y-REF	322783.5	709330	634368.5	29830.7	NA	29768.625	2417.48	NA	NA	NA	NA	NA	NA	NA	NA	NA	NA	NA	NA	NA	NA	31837.15	127388	NA	147272.5	159220.1	114434.6	233974	201510.6	138801.4	43283.75	NA	NA	105742.45	39728.600000000006
IIEPSLRQLAQKY	sp|77084-REF|UBA52-REF;sp|77095-REF|UBA52-REF;sp|77096-REF|UBA52-REF	315306	69584.79999999999	79977.05	NA	2265.425	8150.6	NA	1095.585	NA	NA	NA	NA	NA	NA	NA	NA	NA	NA	NA	NA	NA	NA	NA	NA	NA	NA	NA	NA	NA	NA	NA	NA	NA	NA	NA
QSPESKDSTEMSL	sp|65390-REF|ZNF629-REF	306390	NA	NA	NA	NA	NA	NA	NA	NA	NA	NA	NA	NA	NA	NA	NA	NA	NA	NA	NA	NA	NA	NA	NA	NA	NA	NA	NA	NA	NA	NA	NA	NA	NA	NA
IIEPSLRQL	sp|77084-REF|UBA52-REF;sp|77095-REF|UBA52-REF;sp|77096-REF|UBA52-REF	304134.5	81422.4	104570	1707425	1669695	1881230	359939.5	453161.5	458397.5	NA	99225	73382	3307425	2564380	1048690	NA	NA	NA	3792535	964087	2207335	269759.5	148310	185951	855009.5	5848490	15928335	14994200	17473600	31032900	131194.5	32072.2	204883.5	177092	215097
FLQFGAQGSPFLK	Biognosys|iRT-Kit|index11	294829	718729.5	949377.5	88416.75	45645.95	57028.1	13367.43	14921.2	12452.345	NA	NA	NA	207443.5	81811	14287.2	NA	NA	NA	104491.1	NA	NA	NA	139591.25	NA	1120889.5	890506	926306	1820370	2438430	2046990	NA	NA	NA	36326.28	126784
VEALFDSGEK	sp|45614-REF|NLRP10-REF	287987	279376	222592	545873.5	443510.5	443143	440987.5	432080	414002.5	NA	NA	435989	NA	NA	322753	NA	428087	NA	NA	NA	NA	NA	442697	NA	1258390	927574	785271	673546	756273	628797	NA	NA	NA	722381.5	631718
LLELQQTTVKEKLE	sp|48966-REF|EMSY-REF;sp|48967-REF|EMSY-REF;sp|48968-REF|EMSY-REF;sp|48969-REF|EMSY-REF;sp|48970-REF|EMSY-REF	284464	188109	304968.5	NA	NA	NA	NA	NA	NA	NA	NA	NA	NA	NA	NA	NA	NA	NA	NA	NA	NA	NA	NA	NA	NA	NA	NA	NA	NA	NA	NA	NA	NA	NA	NA
PEAFPALA	sp|3234-REF|SERBP1-REF;sp|3235-REF|SERBP1-REF;sp|3236-REF|SERBP1-REF;sp|3237-REF|SERBP1-REF	281408.5	471058.8000000001	459612.4	312680.5	254300.7	325520.5	301142.5	216288	252649.5	NA	NA	NA	437868	134451.5	218421.5	NA	NA	NA	586117.5	131790	315859.5	12472.6	146459.2	38452.65	61521.5	866479	534753	914079	924528	550074	NA	353232	60462	217776	228282.4
ATPGPMCHCEAGW	sp|43723-REF|SLIT1-REF;sp|43724-REF|SLIT1-REF	280719.5	288631.5	226281	373638	366624	349329	361705.5	393418.5	346952.5	401528.5	588534.5	131234.5	728949.5	893400.5	243401	222808	372512	632488.5	430850.5	581539	858548	93878	NA	87743.65	1100649.5	735326	1647380	1247400	1736600	1709490	553415	855511	839846.5	75373.5	144620.5
TGFLPGIRRLGLR	sp|31853-REF|GHRHR-REF	272892	478877.25	587408	46860.130000000005	23408.9	23097.050000000003	9578.98	NA	NA	NA	NA	5357.5	NA	NA	NA	NA	NA	NA	NA	NA	NA	21566.6	2340.47	NA	21596.4	195582.4	98753	1861104	NA	322138	NA	NA	NA	117952.9	47159.15
SEVDIAKA	sp|83839-REF|MX1-REF;sp|83843-REF|MX1-REF;sp|83845-REF|MX1-REF;sp|83846-REF|MX1-REF;sp|83859-REF|MX1-REF;sp|83863-REF|MX1-REF	269362	40707.6	43598.8	43918.2	107210	135253.5	104589.05	79715.9	47873.35	NA	NA	NA	109541.5	43683.95	34657.1	NA	NA	NA	32948.4	69293.5	78160.6	NA	NA	NA	195800.5	81540	40735.75	NA	NA	6031.96	36153.2	22110.6	14596.55	15365.45	6797.15
PKFEVIEKPQA	sp|83344-REF|ATP5PF-REF;sp|83345-REF|ATP5PF-REF	263930.5	446156.3	402708.35	417253.35	497897	563918.3	191547	185759	199793.5	99595.5	92378	104074.1	386234.7	224568.5	151983.5	NA	52656	NA	188069	163636	217783.5	150222.5	128647.65	172503.5	1851308.5	1558247	2377104.5	670289	574332	650411.9	57573.5	111872.5	68125	205129.8	240806.2
LHAHKLRVD	sp|63347-REF|HBA2-REF;sp|63348-REF|HBA2-REF;sp|63349-REF|HBA2-REF;sp|63350-REF|HBA1-REF;sp|63351-REF|HBA1-REF;sp|P69905|HBA_HUMAN	263258	544225.75	588098.8	216604	268313	310829.75	129100.5	303240	220791.5	1074801.5	1031331	1194045	628623.5	1268692	753895.5	1606259.05	1597050	1550855	975207	814416	1001110	94179	244678.3	352864	3898240.1	4428226	4982100	651678	560538	656586	728990	1361342.5	1814125	948131.5	840346.45
GYSFTTTAER	sp|31299-REF|ACTB-REF;sp|31302-REF|ACTB-REF;sp|31305-REF|ACTB-REF;sp|31309-REF|ACTB-REF;sp|31310-REF|ACTB-REF;sp|72827-REF|ACTG1-REF;sp|72828-REF|ACTG1-REF;sp|72836-REF|ACTG1-REF	253518.5	NA	NA	NA	NA	NA	NA	NA	NA	NA	NA	NA	NA	NA	NA	NA	NA	NA	NA	NA	NA	NA	NA	NA	NA	NA	NA	NA	NA	NA	NA	NA	NA	NA	NA
TFIAIKPDGVQR	sp|71277-REF|NME1-REF;sp|71278-REF|NME1-REF;sp|71279-REF|NME1-REF;sp|71280-REF|NME1-REF;sp|71282-REF|NME1-REF;sp|71283-REF|NME1-NME2-REF;sp|71283-REF|NME1-NME2-REF;sp|71284-REF|NME1-NME2-REF;sp|71284-REF|NME1-NME2-REF;sp|71285-REF|NME1-NME2-REF;sp|71285-REF|NME1-NME2-REF;sp|71286-REF|NME2-REF;sp|71290-REF|NME2-REF	248702.5	NA	NA	NA	NA	NA	NA	NA	NA	NA	NA	NA	NA	NA	NA	NA	NA	NA	NA	NA	NA	NA	NA	NA	NA	NA	NA	NA	NA	NA	NA	NA	NA	NA	NA
FEGLLEGPALAR	sp|62345-REF|PML-REF;sp|62360-REF|PML-REF	248432.5	NA	138278500	NA	NA	NA	NA	NA	NA	NA	25772750	8777700	NA	NA	NA	NA	NA	NA	NA	NA	NA	NA	NA	7333650	NA	NA	NA	NA	NA	NA	NA	87148500	NA	NA	NA
IIEPSLRQLAQ	sp|77084-REF|UBA52-REF;sp|77095-REF|UBA52-REF;sp|77096-REF|UBA52-REF	243334	95941.55	127839.5	8539.205	2301.765	14995.4	2440.295	NA	NA	NA	NA	NA	11965.55	NA	NA	NA	NA	NA	NA	NA	NA	NA	16997.6	NA	NA	18546.7	NA	98506.7	129535	101085	NA	NA	NA	3349.07	1905.815
LNEISEETTIQ	sp|22865-REF|CEP44-REF	238255	210625	286926	670446.5	284556.5	366682.5	255612	614347	333981	21144.05	NA	22033.1	2244790	759978	448568	NA	NA	NA	2173042	496935	2300840	17284.2	102985.55	59326.3	4447925	3168220	3403410	399868	356271	395417	4940410	2147905	945748	306758	276116
SLHTLFGDELCK	sp|P02769|ALBU_BOVIN	236370.5	NA	NA	NA	NA	NA	NA	NA	NA	NA	NA	NA	NA	NA	NA	NA	NA	NA	NA	NA	NA	NA	NA	1356.165	NA	NA	NA	NA	NA	NA	NA	NA	NA	NA	NA
NFSMSVNSAAVLR	sp|13605-REF|GIGYF2-REF;sp|13606-REF|GIGYF2-REF;sp|13607-REF|GIGYF2-REF;sp|13610-REF|GIGYF2-REF;sp|13615-REF|GIGYF2-REF;sp|13616-REF|GIGYF2-REF;sp|13618-REF|GIGYF2-REF;sp|13621-REF|GIGYF2-REF;sp|13622-REF|GIGYF2-REF	218588	239774.5	852406.5	70861.65	43980.45	60473.899999999994	44580.05	89561	NA	NA	NA	NA	443280.5	NA	NA	NA	NA	NA	223245.5	NA	NA	NA	NA	NA	742171	114559	666874	867638	950781	1245820	69766	379524.5	372139	115559.6	28440.8
ESYSVYVYK	sp|27427-REF|H2BC4-REF;sp|27432-REF|H2BC5-REF;sp|27434-REF|H2BC6-REF;sp|27448-REF|H2BC9-REF;sp|27450-REF|H2BC10-REF;sp|27512-REF|H2BC12-REF;sp|27525-REF|H2BC13-REF;sp|27530-REF|H2BC14-REF;sp|27534-REF|H2BC15-REF;sp|27535-REF|H2BC15-REF;sp|4618-REF|H2BC18-REF;sp|4619-REF|H2BC18-REF;sp|83972-REF|H2BC12L-REF	217714.5	NA	NA	NA	NA	NA	NA	NA	NA	NA	NA	NA	NA	NA	NA	NA	NA	NA	NA	NA	NA	NA	NA	NA	NA	NA	NA	NA	NA	NA	NA	NA	NA	NA	NA
ADEGISFR	sp|2597-REF|PRDX1-REF;sp|2601-REF|PRDX1-REF;sp|Q06830|PRDX1_HUMAN	212331	NA	NA	NA	NA	NA	NA	NA	NA	NA	NA	NA	NA	NA	NA	NA	NA	NA	NA	NA	NA	NA	NA	NA	NA	NA	NA	NA	NA	NA	NA	NA	NA	NA	NA
GGNFGFGDSR	sp|31683-REF|HNRNPA2B1-REF;sp|31684-REF|HNRNPA2B1-REF	204558	NA	NA	NA	NA	NA	NA	NA	NA	NA	NA	NA	NA	NA	NA	NA	NA	NA	NA	NA	NA	NA	NA	NA	NA	NA	NA	NA	NA	NA	NA	NA	NA	NA	NA
FEELNADLFR	sp|50377-REF|HSPA8-REF;sp|50378-REF|HSPA8-REF;sp|50382-REF|HSPA8-REF;sp|50384-REF|HSPA8-REF;sp|50391-REF|HSPA8-REF;sp|50393-REF|HSPA8-REF;sp|58848-REF|HSPA2-REF	202264	NA	NA	NA	NA	NA	NA	NA	NA	NA	NA	NA	NA	NA	NA	NA	NA	NA	NA	NA	NA	NA	NA	NA	NA	NA	NA	NA	NA	NA	NA	NA	NA	NA	NA
QGSPGTSYSLD	sp|74976-REF|PLK5-REF;sp|74979-REF|PLK5-REF	185955.5	308301.5	266758	105865.3	99424.85	102817.95	NA	NA	34827.8	26523.3	27675.15	17819.7	67211.25	28385.35	NA	NA	NA	NA	50411	83227.5	97039.8	NA	85129.5	81416.45	1107070	777979	577734	723879	517212	760485	NA	NA	NA	86020	92987.95
TNVLEGDSMDQD	sp|83727-REF|KCNJ6-REF	172039.5	262800.5	668302	872430.5	939824	512430	NA	NA	NA	337078	353027	138353	726457.5	158518	NA	NA	135845	182049.5	156486.5	NA	167635.5	194261	NA	NA	929583.5	494493	1167120	1149100	1333690	1047190	NA	85958.5	47659.65	740615	NA
PGYYGPACQFRC	sp|5534-REF|PEAR1-REF	168419.5	542954	284782	438673.5	356008.5	468910.5	244161.5	243112	213216	NA	NA	NA	288218	498739	NA	26108.4	NA	NA	971200	NA	81519.5	NA	NA	5347.45	408460.5	691820	1260145	3569870	4126200	3929090	NA	NA	NA	124393.4	74087
AASYSGLMRI	sp|73048-REF|GPS1-REF;sp|73049-REF|GPS1-REF;sp|73050-REF|GPS1-REF;sp|73052-REF|GPS1-REF;sp|73053-REF|GPS1-REF;sp|73054-REF|GPS1-REF;sp|73055-REF|GPS1-REF;sp|73056-REF|GPS1-REF;sp|73057-REF|GPS1-REF;sp|73058-REF|GPS1-REF;sp|73059-REF|GPS1-REF;sp|73060-REF|GPS1-REF;sp|73061-REF|GPS1-REF;sp|73062-REF|GPS1-REF;sp|73063-REF|GPS1-REF;sp|73064-REF|GPS1-REF;sp|73065-REF|GPS1-REF;sp|73066-REF|GPS1-REF	164425	187213	NA	NA	117912.5	89734	67985.5	72870	NA	81492	110271.5	115671	NA	NA	NA	432799	NA	353324	341460	NA	311230	77346.5	NA	NA	NA	NA	NA	NA	NA	NA	165006	157774.5	NA	71464	114279
GVVDSEDLPLNISR	sp|149507-REF|HSP90AB3P-REF;sp|161050-REF|HSP90AA2P-REF;sp|28915-REF|HSP90AB1-REF;sp|60122-REF|HSP90AA1-REF;sp|60123-REF|HSP90AA1-REF;sp|64074-REF|TRAP1-REF;sp|64075-REF|TRAP1-REF;sp|64077-REF|TRAP1-REF;sp|64078-REF|TRAP1-REF	160011	NA	NA	NA	NA	NA	NA	NA	NA	NA	NA	NA	NA	NA	NA	NA	NA	NA	NA	NA	NA	NA	NA	NA	NA	NA	NA	NA	NA	NA	NA	NA	NA	NA	NA
ELPSFLGK	sp|5007-REF|S100A4-REF	156073	NA	NA	NA	NA	NA	NA	NA	NA	NA	NA	NA	NA	NA	NA	NA	NA	NA	NA	NA	NA	NA	NA	NA	NA	NA	NA	NA	NA	NA	NA	NA	NA	NA	NA
GNPTVEVDLFTSK	sp|524-REF|ENO1-REF;sp|525-REF|ENO1-REF;sp|526-REF|ENO1-REF;sp|527-REF|ENO1-REF;sp|528-REF|ENO1-REF;sp|530-REF|ENO1-REF	149696.5	NA	NA	NA	NA	NA	NA	NA	NA	NA	NA	NA	NA	NA	NA	NA	NA	NA	NA	NA	NA	NA	NA	NA	NA	NA	NA	NA	NA	NA	NA	NA	NA	NA	NA
WGSLPFLK	sp|24386-REF|SPZ1-REF;sp|24387-REF|SPZ1-REF	148142	807075	953095	193974.5	146143	130061.5	69059.95	69993.8	74242.75	7920.65	NA	16876.1	136930	85851	19670.75	NA	NA	NA	71462	NA	180875	15291.3	NA	NA	1317015	1307930	1061321	2256000	2185240	3004800	NA	381868	320075	216669	145209.5
VNLGGSKSISIS	sp|52878-REF|KRT1-REF;sp|P04264|K2C1_HUMAN	140197	43650.75	14144.85	69861.2	NA	NA	8444.05	5484.3	NA	NA	NA	NA	16279.4	NA	NA	NA	NA	NA	NA	75201.2	NA	NA	NA	NA	190519	89216	56944.5	64296.4	69303.6	96682	NA	NA	NA	26744.85	9284.95
TFIIDPGGVIR	Biognosys|iRT-Kit|index9	137869.5	615951.5	690578.5	667198	497389.5	624577	164038	184583.5	273770	182542.5	603398.5	260179	889238.5	NA	38772.1	139867.5	232328.5	322587.5	3084640	1731290	2580930	92273	91540	NA	2068845	3498820	3378040	28805.5	1346890	5578930	802925	1450940	1749955	82001.5	305606
TAAAASLATA	sp|51484-REF|YBX3-REF;sp|51485-REF|YBX3-REF	134333.5	313768	242976.5	619604	512978.5	819630	471855.5	287022	334057	49125.45	15866.55	NA	730806	259474.5	334946.5	NA	NA	NA	399655	478124	389016	12570.05	25696.75	NA	NA	36429.9	NA	NA	NA	NA	125790.5	155584	232329.5	NA	15699.25
AVFLLDDK	sp|23534-REF|CPLANE1-REF;sp|23535-REF|CPLANE1-REF	133984	NA	NA	NA	NA	NA	NA	NA	NA	NA	NA	NA	NA	NA	NA	NA	NA	NA	NA	NA	NA	NA	NA	NA	NA	NA	NA	NA	NA	NA	NA	NA	NA	NA	NA
SQIHDIVLVGGSTR	sp|50377-REF|HSPA8-REF;sp|50378-REF|HSPA8-REF;sp|50382-REF|HSPA8-REF;sp|50384-REF|HSPA8-REF;sp|50391-REF|HSPA8-REF;sp|50393-REF|HSPA8-REF	132884.5	NA	NA	NA	NA	NA	NA	NA	NA	NA	NA	NA	NA	NA	NA	NA	NA	NA	NA	NA	NA	NA	NA	NA	NA	NA	NA	NA	NA	NA	NA	NA	NA	NA	NA
IIEPSLRQLAQKYN	sp|77084-REF|UBA52-REF;sp|77095-REF|UBA52-REF;sp|77096-REF|UBA52-REF	131017	129854.5	185756	NA	NA	NA	NA	NA	NA	NA	NA	NA	NA	NA	NA	NA	NA	NA	NA	NA	NA	NA	NA	NA	NA	NA	NA	NA	NA	NA	NA	NA	NA	NA	NA
DKKRKGQVIQF	sp|135987-REF|RPL36AP37-REF;sp|58395-REF|RPL36AL-REF;sp|88123-REF|RPL36A-REF;sp|88126-REF|RPL36A-REF;sp|88127-REF|RPL36A-REF;sp|96094-REF|RPL36AP52-REF;sp|99911-REF|RPL36AP7-REF	126570	89555.3	124677	NA	6609	16549.1	3295.235	NA	NA	NA	NA	NA	NA	NA	NA	NA	NA	NA	NA	NA	NA	NA	NA	NA	NA	NA	NA	NA	NA	NA	NA	NA	NA	2925.82	2340.835
GDLGIEIPAEK	sp|5291-REF|PKLR-REF;sp|5292-REF|PKLR-REF;sp|62253-REF|PKM-REF;sp|62254-REF|PKM-REF;sp|62255-REF|PKM-REF;sp|62257-REF|PKM-REF;sp|62258-REF|PKM-REF;sp|62260-REF|PKM-REF;sp|62261-REF|PKM-REF	125913	NA	NA	NA	NA	NA	NA	NA	NA	NA	NA	NA	NA	NA	NA	NA	NA	NA	NA	NA	NA	NA	NA	NA	NA	NA	NA	NA	NA	NA	NA	NA	NA	NA	NA
ADDGRPFPQVIK	sp|65248-REF|ALDOA-REF;sp|65249-REF|ALDOA-REF;sp|65251-REF|ALDOA-REF;sp|65252-REF|ALDOA-REF;sp|65253-REF|ALDOA-REF;sp|65254-REF|ALDOA-REF;sp|65256-REF|ALDOA-REF;sp|65258-REF|ALDOA-REF;sp|65260-REF|ALDOA-REF;sp|P00883|ALDOA_RABIT	123048.5	NA	NA	NA	NA	NA	NA	NA	NA	NA	NA	NA	NA	NA	NA	NA	NA	NA	NA	NA	NA	NA	NA	NA	NA	NA	NA	NA	NA	NA	NA	NA	NA	NA	NA
KDISNCMAK	sp|39469-REF|CEMIP2-REF;sp|39470-REF|CEMIP2-REF;sp|39471-REF|CEMIP2-REF	120831	394894.5	NA	NA	NA	398814.5	NA	258374.5	1010476	114243.95	NA	59244	NA	1226215	NA	19983.25	108065	NA	886290	NA	NA	58908.5	111847.85	64254	NA	NA	NA	299681	NA	NA	NA	1029629	NA	17507.5	NA
IDTIEIITDR	sp|31683-REF|HNRNPA2B1-REF;sp|31684-REF|HNRNPA2B1-REF	114276.5	NA	NA	NA	NA	NA	NA	NA	NA	NA	NA	NA	NA	NA	NA	NA	NA	NA	NA	NA	NA	NA	NA	NA	NA	NA	NA	NA	NA	NA	NA	NA	NA	NA	NA
SLPFKDMDK	sp|72006-REF|ABCA5-REF;sp|72009-REF|ABCA5-REF	114239	539685	452754	103867	NA	49862.35	54097	56647.5	NA	NA	NA	NA	NA	NA	NA	NA	NA	NA	NA	NA	NA	NA	76327.5	NA	632805.5	NA	79465	4668830	NA	NA	NA	NA	NA	218409.9	83788.6
LGGGGDLGAR	sp|1698-REF|TMEM200B-REF	109027	339197	366282.5	175918	114909.05	153063.5	88058.8	75743.8	105684	26964.05	NA	53860.5	35422.25	74490	49749.1	NA	13936.3	35170.55	167135	159466	243881.5	45668.15	16333.65	NA	1201535	861351	810477	1121130	1103090	933127	50952	172879	195465.5	162869	132301.5
VLSPADKTNVKAA	sp|63347-REF|HBA2-REF;sp|63350-REF|HBA1-REF;sp|P69905|HBA_HUMAN	108727.5	285545.6	292780.75	NA	NA	NA	NA	NA	NA	NA	NA	NA	NA	NA	NA	NA	NA	NA	NA	NA	NA	NA	2082.335	NA	9349.9	NA	NA	NA	NA	NA	NA	NA	NA	6195.715	2487.06
KAPKKAFK	sp|14627-REF|C3orf20-REF;sp|14628-REF|C3orf20-REF	106034.5	90844.85	394170	1113573.5	899175	1353220	651974.5	942290	1182730	445845.5	229733	606894.5	3721235	1145605	1672815	4443705	4654310	2346980	6551675	3959870	5720030	1895255	363795	790415	NA	NA	682145	1797310	3908170	4351910	3858620	4353010	2813065	654799.5	325198.5
GEPGPPGPP	rev_sp|29120-REF|COL21A1-REF;rev_sp|29121-REF|COL21A1-REF;rev_sp|29122-REF|COL21A1-REF;sp|12192-REF|COL5A2-REF;sp|12193-REF|COL5A2-REF;sp|13355-REF|COL4A3-REF;sp|15635-REF|COL7A1-REF	104516	NA	NA	NA	NA	NA	NA	NA	NA	6014950	NA	NA	NA	NA	NA	NA	NA	NA	NA	NA	NA	NA	NA	NA	NA	NA	NA	NA	NA	NA	NA	NA	NA	NA	NA
NLDIERPTYTNLNR	sp|11086-REF|TUBA3E-REF;sp|11138-REF|TUBA3D-REF;sp|13179-REF|TUBA4A-REF;sp|13180-REF|TUBA4A-REF;sp|13181-REF|TUBA4A-REF;sp|13186-REF|TUBA4B-REF;sp|52535-REF|TUBA1B-REF;sp|52536-REF|TUBA1B-REF;sp|52541-REF|TUBA1A-REF;sp|52544-REF|TUBA1A-REF;sp|52547-REF|TUBA1C-REF;sp|52549-REF|TUBA1C-REF;sp|55885-REF|TUBA3C-REF;sp|55886-REF|TUBA3C-REF;sp|84257-REF|TUBA8-REF;sp|84258-REF|TUBA8-REF;sp|84260-REF|TUBA…	103382	NA	NA	NA	NA	NA	NA	NA	NA	NA	NA	NA	NA	NA	NA	NA	NA	NA	NA	NA	NA	NA	NA	NA	NA	NA	NA	NA	NA	NA	NA	NA	NA	NA	NA
TASQNGAPAL	sp|54985-REF|CUX2-REF	101596	275927	245719	25921300	24713750	22617850	22842250	30488200	25963700	996511.5	762090	755982.5	65706750	37814350	27527055	43198900	43335100	37149100	52434000	90110600	57680600	25946550	34090400	16443400	11724350	7606590	7428350	1310810	1294490	1435080	19491955	15010670	19955200	40603500	41682250
GDKKRKGQVIQF	sp|135987-REF|RPL36AP37-REF;sp|58395-REF|RPL36AL-REF;sp|88123-REF|RPL36A-REF;sp|88126-REF|RPL36A-REF;sp|88127-REF|RPL36A-REF;sp|96094-REF|RPL36AP52-REF;sp|99911-REF|RPL36AP7-REF	101213.5	159821.5	192597.5	4556.33	13796.75	9080.8	NA	NA	NA	NA	NA	NA	NA	NA	NA	NA	NA	NA	NA	NA	NA	NA	NA	NA	NA	NA	NA	NA	20416.8	NA	NA	NA	NA	24664.300000000003	17044.4
VNVEINVAPGKD	sp|70137-REF|KRT9-REF;sp|70138-REF|KRT9-REF;sp|P35527|K1C9_HUMAN	100752.5	31392	27684.85	13692.1	NA	11173.65	NA	NA	NA	NA	NA	NA	NA	NA	NA	NA	NA	NA	NA	NA	NA	NA	NA	NA	209618.5	78232.7	23037.6	NA	NA	43766.7	NA	NA	NA	NA	NA
AESNPVTQKL	sp|67846-REF|ZZEF1-REF	96543.5	255739.5	235958.5	140923.5	134723	147831	83927.9	83193.45	45664.4	NA	NA	NA	95109	NA	NA	NA	NA	NA	NA	128814	NA	38334.45	NA	NA	901342.5	614410	342006.5	861035	1089200	1008290	398045.5	NA	NA	71624.7	89409.8
DAGTIAGLNVLR	sp|105349-REF|HSPA8P8-REF;sp|110302-REF|HSPA8P1-REF;sp|124755-REF|HSPA8P7-REF;sp|141227-REF|HSPA8P9-REF;sp|151147-REF|HSPA8P11-REF;sp|50377-REF|HSPA8-REF;sp|50378-REF|HSPA8-REF;sp|50380-REF|HSPA8-REF;sp|50381-REF|HSPA8-REF;sp|50382-REF|HSPA8-REF;sp|50384-REF|HSPA8-REF;sp|50385-REF|HSPA8-REF;sp|50386-REF|HSPA8-REF;sp|50390-REF|HSPA8-REF	93618	NA	NA	NA	NA	NA	NA	NA	NA	NA	NA	NA	NA	NA	NA	NA	NA	NA	NA	NA	NA	NA	NA	NA	NA	NA	NA	NA	NA	NA	NA	NA	NA	NA	NA
GPPGTGKTLL	sp|108595-REF|PSMC1P2-REF;sp|117528-REF|PSMC1P10-REF;sp|117964-REF|ENSG00000236814-REF;sp|131767-REF|PSMC1P3-REF;sp|139539-REF|PSMC1P1-REF;sp|157728-REF|AFG3L2P1-REF;sp|28747-REF|PEX6-REF;sp|30626-REF|KATNA1-REF;sp|30628-REF|KATNA1-REF;sp|30629-REF|KATNA1-REF;sp|32333-REF|FIGNL1-REF;sp|33085-REF|PEX1-REF;sp|33086-REF|PEX1-REF;sp|33087-REF|PEX1-REF;sp|39143-REF|VCP-REF;sp|39144-REF|VCP-REF;sp|3914…	88965	215968.5	95215	NA	70008	76817.5	NA	NA	NA	NA	NA	NA	NA	170519	NA	NA	NA	NA	NA	NA	NA	383571.5	177408.5	144044.5	NA	302473	188129	1248090	1107510	1108760	NA	NA	NA	41691.3	73275.5
LGEGPRMV	sp|78344-REF|PSMC4-REF;sp|78345-REF|PSMC4-REF	88152.25	193230.75	181498.5	86135.2	79042.15	89647.1	77346.2	63308.100000000006	40225.95	NA	16733.95	35270.6	46586.2	20260.45	16149.95	NA	NA	NA	53237	149325	67002.85	146916	48999.5	93790.45	205022	169465	91820	1010750	1090320	945859.9	69435	34333.2	NA	47944.95	47303.5
IILDLISESPIK	sp|39617-REF|HNRNPK-REF;sp|39619-REF|HNRNPK-REF;sp|39621-REF|HNRNPK-REF;sp|39624-REF|HNRNPK-REF;sp|39626-REF|HNRNPK-REF;sp|39633-REF|HNRNPK-REF;sp|39635-REF|HNRNPK-REF;sp|39637-REF|HNRNPK-REF;sp|39642-REF|HNRNPK-REF;sp|39644-REF|HNRNPK-REF	86517	NA	NA	NA	NA	NA	NA	NA	NA	NA	NA	NA	NA	NA	NA	NA	NA	NA	NA	NA	NA	NA	NA	NA	NA	NA	NA	NA	NA	NA	NA	NA	NA	NA	NA
LQIDNARLAADDF	sp|157107-REF|KRT18P37-REF;sp|52898-REF|KRT18-REF;sp|52899-REF|KRT18-REF;sp|70066-REF|KRT28-REF;sp|70067-REF|KRT10-REF;sp|70068-REF|KRT10-REF;sp|70134-REF|KRT19-REF;sp|70136-REF|KRT19-REF;sp|70139-REF|KRT14-REF;sp|70140-REF|KRT16-REF;sp|70143-REF|KRT17-REF;sp|70146-REF|KRT17-REF;sp|P13645|K1C10_HUMAN	83415	11769.15	NA	13987.4	NA	NA	NA	NA	NA	NA	NA	NA	NA	NA	NA	NA	NA	NA	NA	NA	NA	NA	NA	NA	39330.9	34302.7	9853.05	NA	NA	NA	NA	NA	NA	4723.705	10053.635
PGLARQAPKPRKQ	sp|53181-REF|DCD-REF;sp|53182-REF|DCD-REF	83272	238554	280156.5	130080	141060	176945.5	155255.5	108748.2	141722.5	62037.95	20843.15	115330	169129.5	110229	181645	84172.5	54539.5	67885.5	530180.5	432598	404797	54924.55	57582.5	38832.85	542637.5	467540	659561.5	618322	462735	315074	131684	454142	426719.5	155772	90601.05
NAAPGVDLTQL	sp|70067-REF|KRT10-REF;sp|70068-REF|KRT10-REF;sp|P13645|K1C10_HUMAN	81953	20233.4	7728.05	18174.15	NA	NA	NA	NA	NA	NA	NA	NA	NA	NA	NA	NA	NA	NA	NA	NA	NA	NA	NA	NA	21811.4	31886	NA	20228.2	NA	45343.9	NA	NA	NA	NA	NA
VQNGEKQCLMIQ	sp|23429-REF|TTC23L-REF	81501.5	255338.75	237205.5	659229.5	251788.5	190004.5	181236.8	441227	222343.25	NA	NA	NA	1340539.5	274099	71183	NA	NA	NA	639240	417975	725252	5088.9	54974.5	NA	373253.5	639967	132528	NA	NA	NA	935935.5	495699.5	34849.55	87254.15	84960.55
LHVDPRKSN	sp|54471-REF|TMPO-REF;sp|54472-REF|TMPO-REF;sp|54474-REF|TMPO-REF	77980	387243.5	392954.3	574359.5	651000.5	1207077	694491	654789	590997	647376.5	582730.65	789577.5	1339847.5	983732.5	1009013	1889578.5	1569098.9500000002	1757409.75	1208393	905745	1332172	436167.5	561589.5	271238.35	1333711.5	750826	1071545	1012976	721148	1309472	1026553	2152024.5	1744938.5	199953.6	202431.7
EPVTGLDAK	Biognosys|iRT-Kit|index2	75844	393314.75	942833.5	292831.5	241824.45	280839.25	98910.8	61408.55	31469.45	NA	NA	NA	134060	36020.4	44437.75	NA	NA	11343.65	399383.5	159873	251692.5	5633.05	134664.5	85597.5	2062866	1508485	810523	1511493	1454949	2269047	918752	82941	NA	279277	204834.95
QLFHPEQLITGK	sp|11086-REF|TUBA3E-REF;sp|11138-REF|TUBA3D-REF;sp|13179-REF|TUBA4A-REF;sp|13180-REF|TUBA4A-REF;sp|13182-REF|TUBA4A-REF;sp|13183-REF|TUBA4A-REF;sp|13184-REF|TUBA4A-REF;sp|13185-REF|TUBA4A-REF;sp|13186-REF|TUBA4B-REF;sp|145954-REF|TUBAP14-REF;sp|161322-REF|TUBAP2-REF;sp|52535-REF|TUBA1B-REF;sp|52536-REF|TUBA1B-REF;sp|52537-REF|TUBA1B-REF;sp|52538-REF|TUBA1B-REF;sp|52541-REF|TUBA1A-REF;sp|52544-REF…	72935.5	NA	NA	NA	NA	NA	NA	NA	NA	NA	NA	NA	NA	NA	NA	NA	NA	NA	NA	NA	NA	NA	NA	NA	NA	NA	NA	NA	NA	NA	NA	NA	NA	NA	NA
VEIIANDQGNR	sp|131957-REF|HSPA8P16-REF;sp|28047-REF|HSPA1L-REF;sp|28048-REF|HSPA1A-REF;sp|28050-REF|HSPA1B-REF;sp|40562-REF|HSPA5-REF;sp|40563-REF|HSPA5-REF;sp|40564-REF|HSPA5-REF;sp|50377-REF|HSPA8-REF;sp|50378-REF|HSPA8-REF;sp|50380-REF|HSPA8-REF;sp|50381-REF|HSPA8-REF;sp|50382-REF|HSPA8-REF;sp|50385-REF|HSPA8-REF;sp|50386-REF|HSPA8-REF;sp|50387-REF|HSPA8-REF;sp|50388-REF|HSPA8-REF;sp|50390-REF|HSPA8-REF;s…	72608.5	NA	NA	NA	NA	NA	NA	NA	NA	NA	NA	NA	NA	NA	NA	NA	NA	NA	NA	NA	NA	NA	NA	NA	NA	NA	NA	NA	NA	NA	NA	NA	NA	NA	NA
EGAPYCEGCYTDTL	sp|34763-REF|ZYX-REF;sp|34765-REF|ZYX-REF;sp|34766-REF|ZYX-REF;sp|34767-REF|ZYX-REF	72466.85	36285.95	NA	66974.5	NA	NA	NA	NA	NA	NA	39681.1	NA	NA	NA	NA	NA	NA	NA	NA	NA	127303	NA	NA	NA	NA	NA	251567.5	NA	NA	NA	NA	NA	NA	NA	NA
KTQPSSQPLQSGQ	sp|82644-REF|NCOA5-REF	72083	205324.8	232463.7	1441436	1247608.5	1460989	1375543.5	975613.5	1144638	NA	66125.1	NA	2267234	1405601.5	944225.5	NA	NA	NA	1521776.5	1523145	1650569.5	NA	NA	NA	2511842	2029009	1521658.5	151112	167916	192134	658543	1580159	1685020.5	291793.9	305180.05
IGGIGTVPVGR	sp|106515-REF|EEF1A1P14-REF;sp|117017-REF|EEF1A1P6-REF;sp|119266-REF|EEF1A1P5-REF;sp|153987-REF|EEF1A1P19-REF;sp|178438-REF|EEF1A1P38-REF;sp|29292-REF|EEF1A1-REF;sp|29294-REF|EEF1A1-REF;sp|29296-REF|EEF1A1-REF;sp|29302-REF|EEF1A1-REF;sp|29305-REF|EEF1A1-REF;sp|83169-REF|EEF1A2-REF;sp|83170-REF|EEF1A2-REF;sp|83171-REF|EEF1A2-REF;sp|92435-REF|EEF1A1P4-REF	68192	22566.8	11172.05	NA	NA	NA	NA	NA	NA	NA	NA	NA	NA	NA	NA	NA	NA	NA	NA	NA	NA	NA	NA	NA	NA	NA	159833.5	NA	NA	NA	NA	NA	NA	NA	NA
PLDSTSRIMD	sp|53463-REF|ATP5F1B-REF;sp|53465-REF|ATP5F1B-REF	67978.5	233659	219504.5	68312.95000000001	56466.350000000006	56108.899999999994	57272.9	66856.15	44157.85	NA	27562.4	24398.75	84277.85	47969.55	NA	54265.75	NA	NA	37428.7	118912	92105.2	16144.25	41911.95	73210.1	1666970	1317110	1082451.5	217581	223201	252121	203439.5	NA	NA	151798.5	157166.5
KLDLMSPPESAK	sp|26046-REF|SLC36A2-REF;sp|26047-REF|SLC36A2-REF	67003.5	9673.25	NA	NA	NA	NA	NA	NA	NA	NA	NA	NA	NA	NA	NA	NA	NA	NA	NA	NA	NA	NA	NA	NA	NA	NA	NA	NA	NA	NA	NA	NA	NA	5637.3	NA
SAKSRTIG	sp|30267-REF|ARG1-REF;sp|30268-REF|ARG1-REF;sp|30269-REF|ARG1-REF;sp|30270-REF|ARG1-REF	66155.5	89105.05	57836.95	551753.5	45352.45	106524.7	186593	54564.2	62270.15	NA	NA	NA	59926.95	68795.5	38384.3	NA	NA	18293.95	29510.35	74794.5	97411.3	13912.15	12278.8	NA	734777	290310	237027	146832	84073.2	100861	NA	23321.4	36850.85	136296.5	48927.649999999994
KVHGSLARAGKVR	sp|138913-REF|FAUP1-REF;sp|47931-REF|FAU-REF;sp|47933-REF|FAU-REF;sp|47937-REF|FAU-REF	65898	34148.85	63665.5	6502.55	NA	45741.4	NA	NA	NA	NA	NA	NA	81773	5453.9	NA	NA	NA	NA	12358.45	NA	NA	NA	NA	NA	71700	51132.7	45962.4	97461.5	64841.5	NA	NA	NA	NA	3115.705	6367.3
VKLAKAGKNQGD	sp|13532-REF|NCL-REF;sp|13535-REF|NCL-REF;sp|13538-REF|NCL-REF;sp|13539-REF|NCL-REF;sp|13541-REF|NCL-REF;sp|13542-REF|NCL-REF	63172.5	338188.35	357640.94999999995	100164.75	91564.25	93208.05	90574.3	77331.8	73643	102346.75	81345.6	124240.05	153264	84678.5	132179	NA	50587.5	NA	276917	374415	379701.5	69795.6	66609.2	NA	86434.1	37625.4	21614.1	129144	119860	99633.3	NA	307741.5	420093.5	11687.1	7786.25
VPTFGKKKGPNANS	sp|47931-REF|FAU-REF;sp|47933-REF|FAU-REF	61143	25713.9	37459.35	NA	NA	NA	NA	NA	NA	NA	NA	NA	NA	NA	NA	NA	NA	NA	NA	NA	NA	NA	NA	NA	NA	NA	NA	NA	92596.6	NA	NA	NA	NA	NA	NA
AEPSAATQSHS	sp|47628-REF|RTN3-REF;sp|47629-REF|RTN3-REF;sp|47630-REF|RTN3-REF;sp|47631-REF|RTN3-REF;sp|47632-REF|RTN3-REF;sp|47633-REF|RTN3-REF;sp|47634-REF|RTN3-REF;sp|47635-REF|RTN3-REF;sp|47636-REF|RTN3-REF;sp|47637-REF|RTN3-REF	60680.5	196214	178810.5	29536.7	7476.55	41801.9	7597.139999999999	34476.1	36635.2	NA	NA	NA	32707.4	21927.55	NA	356580	NA	477444.5	49650.25	5521.31	55499.5	67645.55	NA	NA	50250.5	36826.9	19054.6	380907	551525	282946	79196.5	NA	NA	6026.45	NA
VPQVSTPTLVEVSR	sp|20914-REF|ALB-REF;sp|20915-REF|ALB-REF;sp|20917-REF|ALB-REF;sp|20918-REF|ALB-REF;sp|20919-REF|ALB-REF;sp|20920-REF|ALB-REF;sp|20921-REF|ALB-REF;sp|20922-REF|ALB-REF;sp|P02768|ALBU_HUMAN;sp|P02769|ALBU_BOVIN	58311.5	NA	NA	NA	NA	NA	NA	NA	NA	NA	NA	NA	NA	NA	NA	NA	NA	NA	NA	NA	NA	NA	NA	NA	NA	NA	NA	NA	NA	NA	NA	NA	NA	NA	NA
LGPSLATDKS	sp|58481-REF|TMX1-REF	57285.5	233623	194072.5	27346.95	25086.75	64671.65	NA	NA	NA	NA	NA	NA	59632.5	38109.45	NA	NA	NA	NA	12518.25	NA	NA	NA	19481.45	NA	138596.2	93804.5	86452	437220	520307	498732	NA	NA	NA	NA	8650.85
YLLASQAVDK	sp|18987-REF|MCF2L2-REF;sp|18988-REF|MCF2L2-REF;sp|18989-REF|MCF2L2-REF;sp|18990-REF|MCF2L2-REF	48649.55	306090	265003	110256.05	90420.45	122143.75	66224.1	54677.7	45651	28678.35	34848.8	61320.45	61390	55123	28336.95	NA	171843	60469.5	44649.9	130769	49064.5	29860.35	NA	11393.5	856453	621433	417803	778356	630683	407161	NA	22840.45	27302.85	79252.04999999999	77222.95
VEATFGVD	Biognosys|iRT-Kit|index3	48410.85	311856.5	240339.5	156295.5	96143.75	103381.35	35823.95	15635.7	16241.2	NA	NA	NA	98325.75	9276.15	7453.65	NA	NA	NA	16676.8	NA	NA	3051.61	94465.5	9010.3	1214832.5	910500	773019.5	1546250	1651870	1337030	54786.5	11542	NA	119659.5	102579
KVHGSLARAGKVRG	sp|138913-REF|FAUP1-REF;sp|47931-REF|FAU-REF;sp|47933-REF|FAU-REF;sp|47937-REF|FAU-REF	46460.75	92704.2	123020	30926.550000000003	38753.65	112000.5	NA	NA	NA	NA	NA	NA	107704.9	NA	NA	125591.5	NA	NA	143378.5	NA	NA	36857.55	NA	NA	40877.5	106442	78810	179487	276982	120425	NA	NA	NA	21103.75	41663.05
PAGVPMSTYLKM	sp|54647-REF|C12orf73-REF;sp|54648-REF|C12orf73-REF;sp|54653-REF|C12orf73-REF;sp|54654-REF|C12orf73-REF	46256.5	183040.5	159039.5	441356.5	270699.5	556907.5	53986.75	22576.4	48700.35	NA	NA	NA	346510	57482.5	45294.4	NA	NA	NA	114063	NA	NA	35879.2	NA	26854.05	NA	846980	1193625	427774	465982	302142	NA	165371.5	95341	121375.5	160349.5
TLKCHSSMPP	sp|61919-REF|DAPK2-REF	43448.3	147600	NA	442789	NA	NA	NA	NA	NA	NA	NA	NA	NA	NA	422305	NA	NA	NA	NA	NA	NA	NA	NA	NA	NA	NA	NA	NA	NA	NA	NA	NA	NA	NA	NA
VDEVGGEALGR	sp|45393-REF|HBB-REF;sp|45395-REF|HBB-REF;sp|45396-REF|HBB-REF;sp|P68871|HBB_HUMAN	42726.75	NA	NA	NA	NA	NA	NA	NA	NA	NA	NA	NA	NA	NA	NA	NA	NA	NA	NA	NA	NA	NA	NA	NA	NA	NA	NA	NA	NA	NA	NA	NA	NA	NA	NA
YLLAKKGTDV	sp|4109-REF|LRIF1-REF	37066.75	307408.5	336225.5	117413.6	101146.3	88802.25	71158.6	64027.45	29318.55	73599.5	162585	57287	92501.95	49653.9	64493	NA	NA	NA	51730.5	50745.7	NA	94371.8	10349.95	70133.55	633844.5	434573	253047.5	914140	733660	379175	45260.15	13285	NA	68746.45000000001	61470.100000000006
NVLGDGGVKL	sp|45575-REF|NLRP14-REF	35540.5	234469.5	212432.5	214781	475896	653860	430610	405987	395054	87975.5	57389.5	341526.5	830225	626024	352720	NA	NA	29929.5	62987	362399	129395.5	84511	NA	79009	309612.5	379499	375791.5	NA	NA	NA	NA	66587	77184.5	NA	NA
PDSYHRRDFW	sp|80758-REF|U2AF2-REF;sp|80759-REF|U2AF2-REF	34774.1	144401	331656	33977.15	27007.65	NA	28332.85	53347	29160.15	NA	NA	NA	NA	NA	NA	NA	NA	NA	NA	NA	NA	NA	NA	NA	NA	NA	114550	320178	179390	75012.5	NA	NA	NA	9067.35	72036.85
PAPPPPPPP	rev_sp|10155-REF|ATOH8-REF;rev_sp|13100-REF|CDK5R2-REF;rev_sp|170200-REF|ENSG00000290823-REF;rev_sp|175502-REF|WASH4P-REF;rev_sp|27974-REF|BAG6-REF;rev_sp|27975-REF|BAG6-REF;rev_sp|27976-REF|BAG6-REF;rev_sp|27978-REF|BAG6-REF;rev_sp|27979-REF|BAG6-REF;rev_sp|27981-REF|BAG6-REF;rev_sp|29758-REF|SOBP-REF;rev_sp|322439-REF|WASH2P-REF;rev_sp|33782-REF|KMT2E-REF;rev_sp|33783-REF|KMT2E-REF;rev_sp|38529…	33926.85	210026	209785	164870.5	144930.5	183417	157920	161304.5	168214	NA	49756.6	130639.9	131049.8	95123	111561	NA	159727	168136.5	284759.5	385746	332652.5	109117.75	30927.85	115000.95	807343.5	804080	2380750	290597	257540	669459	116319	60064.5	374151	43028.75	61443.5
AKDVKFGADARA	sp|113134-REF|HSPD1P12-REF;sp|12377-REF|HSPD1-REF;sp|12382-REF|HSPD1-REF;sp|12385-REF|HSPD1-REF;sp|12387-REF|HSPD1-REF;sp|12388-REF|HSPD1-REF;sp|147286-REF|HSPD1P1-REF;sp|165091-REF|HSPD1P4-REF	33805.8	190498	189127	127042	107960.4	175467.5	81569	90598.2	110415.3	NA	5554.05	NA	156396.5	56063.5	14809.15	NA	NA	NA	9496.7	NA	NA	91729.15	64831.5	51183.7	528904.5	308175	426328.5	1137370	903720	1008130	NA	NA	NA	67121.65	77700.55
ADVTCSVSFVPVDG	sp|45067-REF|MUC5B-REF	32655.6	203405	142264.15	NA	22518.6	23062.6	31827.45	18335.8	NA	NA	NA	NA	93673.5	NA	NA	NA	NA	NA	NA	NA	NA	11092.05	NA	5289.4	935853	NA	387434	2195700	2062060	NA	46739.9	NA	NA	NA	46979.85
FGAQGSPFLK	Biognosys|iRT-Kit|index11	31119.8	442445.5	749101	106070	90971.95	113820.25	67984.4	37160.35	47232.55	24044.8	NA	13429.7	362845	226382.5	47601.1	NA	NA	NA	34985.65	72783.2	NA	25576.85	1467797.45	NA	510593	467525	313971.5	1518899	1087016	1211944	NA	NA	NA	47494.23	51947.55
VQPDGRWNDDFCLQ	sp|68137-REF|ASGR2-REF;sp|68138-REF|ASGR2-REF;sp|68139-REF|ASGR2-REF;sp|68140-REF|ASGR2-REF	29878.6	110358.605	NA	NA	173235.5	NA	119544	96843	NA	NA	182112	193804	NA	NA	67747	NA	NA	NA	101927.2	NA	NA	NA	NA	NA	985358.95	106037	NA	NA	NA	NA	505820	NA	284196.5	100447.5	105177
APKAVLNRNRPEKN	sp|1932-REF|SMIM12-REF	29494.75	103085.6	89556.54999999999	NA	NA	NA	NA	NA	NA	NA	NA	NA	NA	NA	NA	NA	NA	NA	NA	NA	NA	NA	NA	NA	37205.95	70589.9	22008.9	NA	NA	NA	NA	NA	NA	NA	NA
RNVSTGDVNVE	sp|70067-REF|KRT10-REF;sp|70068-REF|KRT10-REF;sp|P13645|K1C10_HUMAN	27696.05	81068.9	NA	78892.9	42309	279482.5	85796.5	85786.05	63392.350000000006	7732.75	184428.5	NA	292982	41214.95	113196	NA	113834.8	NA	243313	154005	217465.5	184918	57059.1	48294.850000000006	2256385	4896100	123836.5	369722	226586	281260	NA	249870	70206.5	73589.1	52827.5
YLLASQPVDK	sp|57062-REF|MCF2L-REF;sp|57065-REF|MCF2L-REF;sp|57066-REF|MCF2L-REF;sp|57068-REF|MCF2L-REF;sp|57069-REF|MCF2L-REF;sp|57071-REF|MCF2L-REF;sp|57072-REF|MCF2L-REF;sp|57077-REF|MCF2L-REF;sp|57082-REF|MCF2L-REF	27530.35	356877.5	335646.5	85725.75	79281.95	91699.9	45039.899999999994	34822.149999999994	39880.2	14355	NA	31141.85	49762.35	46008.9	26240.05	NA	NA	NA	32225.6	NA	NA	5134.5	NA	NA	520186	444473	324333.5	534303	701723	468173	NA	NA	NA	48763.3	51192.05
SMMPPPVGMVA	sp|2204-REF|SMAP2-REF;sp|2205-REF|SMAP2-REF;sp|2206-REF|SMAP2-REF;sp|2207-REF|SMAP2-REF	26250.9	NA	NA	NA	NA	NA	7107.05	NA	8948.5	NA	NA	NA	NA	NA	NA	NA	NA	NA	NA	NA	NA	NA	6470.25	NA	NA	NA	NA	NA	NA	NA	NA	NA	NA	34000.75	41117.65
GLDPSTPAQV	sp|8363-REF|LPIN1-REF;sp|8364-REF|LPIN1-REF;sp|8367-REF|LPIN1-REF;sp|8368-REF|LPIN1-REF;sp|8369-REF|LPIN1-REF;sp|8370-REF|LPIN1-REF	25548.65	NA	NA	NA	NA	NA	113282	132081.5	NA	NA	NA	36259.3	NA	NA	NA	NA	NA	NA	NA	332928	NA	NA	NA	NA	NA	NA	NA	NA	NA	NA	NA	NA	NA	118958	76703
TFGVDESNAK	Biognosys|iRT-Kit|index3	NA	8050650.5	3596172	4778080.5	166373	2742445	2476515	2191561.5	2070728.1	NA	43011.85	NA	5553591	6713473.5	93621.5	5092200	NA	NA	154125	20599454	248588.5	NA	55554.5	36576.6	13670950	1624872	841859.5	1403540	1462300	1525990	243333.2	103672.5	13656782.5	95205.9	118717
YLIGKESQV	sp|24798-REF|TRIM36-REF;sp|24799-REF|TRIM36-REF;sp|24800-REF|TRIM36-REF	NA	7923000	NA	NA	NA	NA	2656940	NA	NA	NA	3751800	9588845	NA	NA	NA	9949675	5044000	2208920	NA	NA	NA	NA	1511325	1908810	NA	NA	9744450	NA	NA	NA	2294330	NA	NA	NA	NA
EAICCVYGGVLR	sp|69048-REF|SLC47A2-REF;sp|69049-REF|SLC47A2-REF;sp|69050-REF|SLC47A2-REF	NA	6725850	NA	NA	NA	NA	2356085	NA	NA	NA	NA	NA	NA	NA	NA	NA	505460	NA	NA	NA	NA	NA	NA	445562.5	NA	NA	NA	NA	NA	NA	NA	NA	NA	NA	NA
IIDPGGVIR	Biognosys|iRT-Kit|index9	NA	5800341.5	6337869.5	2493429	1562000	2202506.5	2654154	991597	880659.5	194005.5	66458.5	490102.5	1110996	1117236.5	574065	409097.5	89007	119294.5	3603031.5	6861230	2658353	1123666	547715	NA	21845570	19403210	13839930	30506360	55092390	48667400	206635.5	1941052	9529795	2466221.5	1830894
IKSGLQNLLWD	sp|33720-REF|FBXL13-REF	NA	5722275	7169175	3968945	NA	NA	NA	NA	NA	NA	NA	NA	NA	NA	44581750	NA	13283600	13199950	NA	NA	NA	NA	NA	NA	17617000	12736400	37057300	NA	NA	NA	NA	NA	28911500	NA	1228870
KPYECCECAK	sp|86944-REF|ZNF674-REF;sp|86945-REF|ZNF674-REF;sp|86946-REF|ZNF674-REF	NA	4253465.5	NA	NA	NA	NA	NA	NA	NA	NA	NA	NA	NA	NA	NA	NA	NA	NA	NA	NA	NA	NA	NA	NA	NA	NA	NA	NA	NA	NA	NA	NA	NA	NA	NA
QAQKAEGAGDAK	sp|115957-REF|HMGN2P31-REF;sp|116788-REF|HMGN2P3-REF;sp|119639-REF|HMGN2P5-REF;sp|1485-REF|HMGN2-REF;sp|166751-REF|HMGN2P6-REF	NA	2675800	5775915	65144.5	103302	99017.4	NA	76551	433148	11585025	10866695	7899294	226755	143225.5	2748580	22759750	27659150	22720600	83886.5	NA	144729.1	4710952.5	8467695	5968970	NA	476506	NA	12028700	15700100	42744500	543820	842564.5	2184325	1089651	2843080
EPLAAVLR	sp|12792-REF|PLEKHM3-REF;sp|12793-REF|PLEKHM3-REF;sp|12794-REF|PLEKHM3-REF	NA	2337225	NA	NA	NA	NA	NA	NA	NA	NA	NA	NA	NA	NA	NA	NA	NA	NA	691715	NA	NA	NA	NA	112384	NA	NA	1504255	9089520	NA	NA	1113310	956635	NA	NA	NA
SIPLSSTPCHLSP	sp|65215-REF|TAOK2-REF	NA	2043225	NA	NA	NA	NA	NA	NA	NA	NA	NA	NA	NA	NA	NA	NA	NA	NA	NA	NA	NA	NA	NA	NA	200577.5	NA	NA	NA	NA	NA	NA	NA	NA	NA	NA
MKLAANISGDK	sp|66587-REF|NIP7-REF;sp|66588-REF|NIP7-REF;sp|66589-REF|NIP7-REF	NA	1998496	61751	NA	NA	NA	NA	29858.05	NA	NA	NA	NA	NA	90002	NA	NA	NA	NA	NA	NA	47822.1	22436.45	NA	NA	NA	NA	NA	159272	NA	NA	NA	NA	NA	NA	NA
TDQAQKAEGAGDAK	sp|115957-REF|HMGN2P31-REF;sp|116788-REF|HMGN2P3-REF;sp|119639-REF|HMGN2P5-REF;sp|1485-REF|HMGN2-REF;sp|166751-REF|HMGN2P6-REF	NA	1823185	3712198.05	7254190	6023305	157646	6631745	11737031.5	191077.2	13333400	13397450	14548600	24172750	24469600	NA	23701350	26933550	23835550	21336300	14539300	21894700	4060095	5527015	6974290	NA	910007	NA	11764067	1443650	47899202	18710600	29098200	24804800	1088211.5	3010270
IYIEANSGAVK	sp|17595-REF|RUVBL1-REF;sp|17596-REF|RUVBL1-REF;sp|17597-REF|RUVBL1-REF	NA	1764620.5	2988840	1351175	1194575	1625275	934622.5	855620.5	759983	551646.5	735753.5	575842	1150716	1133883.5	429941	2141005	906333	1351275	1759410	2192120	1397870	532994	267242	545971.5	5403600	7864830	5586075	9213010	8573760	NA	664035	1303136	661761.5	983163	951848
VEAGASLMKTDQ	sp|46641-REF|DGKZ-REF;sp|46643-REF|DGKZ-REF;sp|46646-REF|DGKZ-REF;sp|46647-REF|DGKZ-REF;sp|46648-REF|DGKZ-REF;sp|46649-REF|DGKZ-REF;sp|46650-REF|DGKZ-REF;sp|46651-REF|DGKZ-REF	NA	1712855	1495945	1008650	919412	1029445	752994.5	711448	666393	NA	982586.5	NA	562530	502950	NA	1581735	902630	3038745	4147355	2690230	3882050	689784.5	1214827.5	565850	3248065	5030050	2182620	4315340	3902010	3865740	4403385	2948830	NA	634680.5	678021
PLVSDLSLV	sp|39179-REF|UNC13B-REF;sp|39180-REF|UNC13B-REF;sp|39181-REF|UNC13B-REF;sp|39182-REF|UNC13B-REF;sp|39183-REF|UNC13B-REF;sp|76913-REF|UNC13A-REF	NA	1667375	1638265	27252950	NA	NA	NA	NA	NA	NA	NA	NA	NA	NA	8877200	NA	205407500	188056000	NA	105865000	NA	NA	NA	NA	NA	2164110	5366895	NA	NA	NA	3065195	4888470	12798140	NA	75843150
VGQDGQVL	sp|67246-REF|BANP-REF;sp|67254-REF|BANP-REF;sp|67256-REF|BANP-REF;sp|67259-REF|BANP-REF	NA	1506905	NA	NA	5803260	NA	3002645	NA	2032300	NA	NA	NA	11239100	6728300	NA	NA	NA	NA	NA	NA	NA	NA	NA	NA	6188000	7797830	4412625	NA	NA	NA	NA	NA	NA	718140	1465040
DVACMAICSCQCPA	sp|15271-REF|SEC22C-REF;sp|15272-REF|SEC22C-REF;sp|15273-REF|SEC22C-REF;sp|15275-REF|SEC22C-REF;sp|15276-REF|SEC22C-REF;sp|15277-REF|SEC22C-REF	NA	1493305	NA	NA	NA	NA	NA	NA	NA	NA	NA	NA	NA	NA	NA	NA	NA	NA	NA	NA	NA	NA	NA	NA	NA	2448320	NA	NA	NA	NA	NA	NA	NA	NA	NA
AEAEPEPEL	sp|66293-REF|NOL3-REF;sp|66296-REF|NOL3-REF;sp|70167-REF|P3H4-REF	NA	1325597	1029662.5	109479950	89710300	80682250	54704955	61781700	57045650	144688950	156110200	232589200	125552600	57408970	16556180	83597800	199838450	65895400	35227115	7836060	77088300	58644620	271065800	78779895	7442890	5140020	5794735	526414	751109	684396	4844305	3246076	4003163	176604950	131465250
KADCLDMDPKA	sp|30190-REF|PTPRK-REF;sp|30191-REF|PTPRK-REF;sp|30192-REF|PTPRK-REF;sp|30193-REF|PTPRK-REF;sp|30196-REF|PTPRK-REF;sp|30199-REF|PTPRK-REF	NA	1198860	370209.5	NA	NA	NA	NA	NA	NA	NA	NA	NA	NA	NA	NA	NA	NA	NA	NA	NA	NA	NA	NA	NA	NA	NA	NA	NA	NA	NA	NA	NA	NA	NA	NA
KKAAKSPAK	sp|27445-REF|H1-3-REF	NA	1160967	1826094	1034123	575715	1159995	NA	2737260	NA	NA	NA	337061.5	192444	3662775	NA	1197235	2948625	NA	3393580	NA	4811960	NA	453993	246740	NA	NA	NA	2605650	NA	NA	NA	3339590	NA	NA	NA
MNENLENSK	sp|54400-REF|FGD6-REF;sp|54402-REF|FGD6-REF;sp|54404-REF|FGD6-REF	NA	963430	450764.5	NA	NA	NA	NA	475369.5	423304	NA	258914.5	NA	NA	NA	NA	NA	NA	NA	249119.5	750666	272803	186268	148921	NA	6089460	NA	1297940	5651080	NA	NA	NA	71011000	NA	310296	110130.5
GPPGTGKT	sp|108595-REF|PSMC1P2-REF;sp|117528-REF|PSMC1P10-REF;sp|117964-REF|ENSG00000236814-REF;sp|131767-REF|PSMC1P3-REF;sp|132-REF|ATAD3C-REF;sp|134-REF|ATAD3B-REF;sp|135-REF|ATAD3B-REF;sp|136-REF|ATAD3A-REF;sp|137-REF|ATAD3A-REF;sp|138-REF|ATAD3A-REF;sp|139539-REF|PSMC1P1-REF;sp|157728-REF|AFG3L2P1-REF;sp|17596-REF|RUVBL1-REF;sp|17597-REF|RUVBL1-REF;sp|19217-REF|RFC4-REF;sp|19218-REF|RFC4-REF;sp|19221-…	NA	936997.5	700079.5	NA	NA	NA	NA	NA	NA	NA	NA	NA	NA	NA	NA	NA	NA	NA	NA	NA	NA	NA	NA	NA	850365	974169	487888.5	5059370	2712420	5080740	NA	NA	NA	132561.5	174117
TVTAVDLDEGTNKA	sp|25611-REF|PCDHB1-REF	NA	910133.5	NA	1791090	1762120	1874025	1227086	1448130.5	1324124	2632475	635570	564275	1088180	683700	1093785	6016200	4660085	6342755	13858340	7003020	4712380	NA	910870	2025640	5535700	NA	6854900	NA	NA	NA	10688705	8671305	1845350	533890	1099359.5
KAAKPKSGK	sp|27445-REF|H1-3-REF	NA	784870	731515	270444	522220	1541654	324339	2575410	772904.5	NA	687461	1464260	418514.5	1467155	430286	9789760	7719570	4865760	9235950	NA	1208480	346724.5	NA	NA	NA	NA	NA	3394290	NA	NA	2505880	9810780	830359	307614	NA
AAYLLYAFTRI	sp|26380-REF|RARS1-REF	NA	736327	685287.5	173649.5	127305	189627	47434.2	NA	6513.95	NA	60514.8	33583.2	103565.35	44986	23779.95	NA	NA	NA	NA	NA	NA	18377.35	19423.35	NA	1352345	1375280	1030009	2443740	2193550	1825800	NA	89486.5	NA	154667	150366.5
KPLADSEKLP	sp|75065-REF|AP3D1-REF;sp|75069-REF|AP3D1-REF;sp|75070-REF|AP3D1-REF	NA	725117.5	294767	NA	NA	NA	NA	NA	NA	NA	NA	NA	NA	993565	913220	NA	NA	NA	NA	NA	NA	NA	NA	NA	NA	NA	NA	NA	NA	NA	NA	NA	NA	NA	1403070
KAPAKKANSTTTAG	sp|41227-REF|BRD3-REF;sp|41228-REF|BRD3-REF	NA	692404	416677.5	309058	387985	757111.5	426209.5	1685515	1950495	860643.5	252460	3583585	1807135	1317555	2056855	1647990	2809420	748290	1759875.5	2009870	3760825	381856	729115	678653.5	NA	NA	NA	3794320	2054190	3095520	NA	2683250	2590075	109898.5	301421
PAKAKAVKPKAAKP	sp|27431-REF|H1-4-REF	NA	662231	1545816.5	2324820	1507660	2303650	1345530	3386345	3895190	1281455	262294.5	1021972.6	9826940	4105720	4646520	8919500	8246960	4191945	14792150	9892180	11495965	3480070	707770	2517125	NA	2386930	470084	3951490	1242540	2207030	10293855	9722405	5673150	740037.5	1489766
KPKAAKPKAAKPK	rev_sp|27537-REF|H1-5-REF;rev_sp|27537-REF|H1-5-REF;sp|27537-REF|H1-5-REF;sp|27537-REF|H1-5-REF	NA	660248.5	468778.5	286032.5	NA	2219840	NA	1579426.5	NA	508039.5	NA	719112.5	6484485	763095	2167830	1460475	5995410	1190945	3240420	NA	9305440	2717020	NA	1375610	NA	672772	380479	1892420	1669100	2533880	NA	3438495	NA	626496.5	862360.5
QESKEYKEMMHYLK	sp|30083-REF|TBC1D32-REF;sp|30084-REF|TBC1D32-REF;sp|30085-REF|TBC1D32-REF	NA	601608.5	87743.5	NA	50602.5	NA	6423	NA	NA	1257970	NA	606574	135919	NA	NA	1159290	327190.5	2354165	NA	NA	NA	324641	70944.5	817700	NA	NA	NA	NA	NA	NA	NA	NA	NA	NA	15123.75
EGAAGAGP	sp|69804-REF|ARHGAP23-REF;sp|69805-REF|ARHGAP23-REF;sp|69807-REF|ARHGAP23-REF	NA	592072.5	1406125	NA	NA	96297.75	NA	18716.1	26903.25	NA	NA	NA	539031.5	224048	117070	1144055	7664140	1516045	81066	NA	169327	647182.5	366723	NA	NA	NA	NA	NA	NA	379572	639420.5	756381.5	582685	NA	19985.5
KVRWTGSRTRGRWK	sp|49028-REF|RSF1-REF;sp|49029-REF|RSF1-REF;sp|49031-REF|RSF1-REF;sp|49032-REF|RSF1-REF	NA	559015.5	661370	1674183	129299.5	284773	1310330	1257839.5	NA	4151920	2491175	6728565	1491925	2584735	4008880	NA	6608450	10552270	2608950	NA	1577300	1574590	3771025	NA	NA	NA	NA	5409510	3005830	3226570	3935800	2590920	NA	NA	256852.5
KAPKSGFEGM	sp|10682-REF|RANBP2-REF;sp|10682-REF|RANBP2-REF;sp|10682-REF|RANBP2-REF;sp|10682-REF|RANBP2-REF;sp|10685-REF|RANBP2-REF	NA	525216.5	258280.5	NA	NA	NA	NA	NA	NA	NA	NA	1183640	NA	NA	NA	3159790	5507535	5916885	585675	3212090	3082785	611850	506880	NA	NA	NA	NA	NA	NA	NA	2364985	11756315	5652180	NA	NA
ILEERILG	sp|74004-REF|ATP5F1A-REF;sp|74006-REF|ATP5F1A-REF;sp|74008-REF|ATP5F1A-REF;sp|74009-REF|ATP5F1A-REF;sp|74010-REF|ATP5F1A-REF;sp|74011-REF|ATP5F1A-REF;sp|74012-REF|ATP5F1A-REF	NA	518282.5	390832.5	81342.65	80901	110806.65	209881.5	177292	261409	NA	NA	NA	648950.5	321013	155120	NA	NA	NA	NA	NA	NA	42339.35	11033.15	NA	43553.2	217503	256485.45	2056260	1677560	2088320	NA	NA	NA	64781.75	58640.95
KAPAQTQMCPQMS	sp|42191-REF|ZNF438-REF;sp|42192-REF|ZNF438-REF;sp|42197-REF|ZNF438-REF	NA	493288.5	426250	529086.5	159343.5	805041	152365	876530	2176520	1626069.5	NA	3053260	827748.5	1536510	1095800	7976925	1075570	1863310	NA	1621250	3321970	413556	NA	381952	NA	707736	469278.5	2352620	3209430	NA	2569170	1290589	193908	NA	324099.5
GPILMELQTYR	sp|21552-REF|PDHA2-REF;sp|86560-REF|PDHA1-REF;sp|86561-REF|PDHA1-REF;sp|86562-REF|PDHA1-REF;sp|86563-REF|PDHA1-REF;sp|86564-REF|PDHA1-REF	NA	491267	479446.5	181562.5	129350.5	146014.5	49388	57433	10743.75	NA	NA	NA	65669.5	65428.5	NA	NA	NA	NA	74565	NA	NA	NA	36083800	76741.4	1209580	1082740	938706.5	NA	2180580	14838100	NA	NA	NA	135378.5	133186
KAPKAGQGP	sp|17723-REF|H1-8-REF;sp|17724-REF|H1-8-REF	NA	487566	NA	NA	691725	NA	296872	NA	NA	NA	NA	NA	NA	NA	NA	NA	NA	442429	NA	NA	NA	NA	NA	25340.45	NA	NA	NA	NA	NA	NA	NA	137413	NA	NA	NA
KAAKPKVVKPKKAA	sp|27412-REF|H1-2-REF	NA	485341.5	NA	543930.5	336110.5	451604.5	443659.5	1942480	268046.5	680576.5	50229.5	61041	3682334.5	912991	620985	3742500	4007160	2071972	8340355.5	10605700	8162285	2899680	327785.5	591768.5	NA	NA	NA	3120230	2622320	2913280	5723100	8332180	1841030	105010.5	480334
KAPAKKPLIKREKP	sp|42769-REF|CTNNA3-REF;sp|42772-REF|CTNNA3-REF	NA	479206.5	997488	NA	585948.5	591220	NA	1784580	2161645	365207.5	NA	84933	2715060	1865615	2551990	938460	1000015	849407	3438070	NA	1755990	532865	NA	NA	NA	NA	NA	NA	NA	NA	NA	1387823.5	NA	NA	172071.5
TVLQVNEKS	sp|54278-REF|CEP290-REF;sp|54279-REF|CEP290-REF;sp|54282-REF|CEP290-REF;sp|54283-REF|CEP290-REF;sp|54284-REF|CEP290-REF;sp|54288-REF|CEP290-REF;sp|54289-REF|CEP290-REF;sp|54290-REF|CEP290-REF	NA	474372.5	NA	NA	NA	NA	NA	NA	NA	NA	NA	NA	NA	NA	NA	NA	NA	NA	NA	NA	128219.5	NA	NA	NA	793410	NA	381867.5	NA	NA	NA	NA	NA	NA	NA	NA
LSLGADINSK	sp|41657-REF|ANKRD16-REF	NA	472019.5	429197	254545	261223	270254	226848	191944	211660.5	142402	85594.5	215838	178212	202516.5	84382	40982	116162.5	30144.45	246421.5	293860	209418	164490	101445.5	154613.5	1592195	1095820	512630	1450990	1294790	1384820	74737	76367.5	25641.1	160664	177313.5
AGSSEPVTGLD	Biognosys|iRT-Kit|index2	NA	437527.5	403349.5	211318.05	161935.5	159959.2	131382.6	133170.75	126021.9	141191.5	152150	260839.5	181750	39607.5	NA	NA	NA	NA	114500.2	248998.6	86391.6	99031.95	183854.5	138319.5	1069762	808754	584640.5	925295	1174561	1235607	52612	21741.7	22580.05	162344.09999999998	159234.75
PLQRILPS	sp|80177-REF|ZNF836-REF	NA	435539	269840.5	NA	NA	NA	NA	NA	NA	NA	NA	NA	NA	NA	NA	NA	NA	NA	23298.5	NA	NA	NA	NA	NA	NA	NA	NA	NA	NA	NA	NA	NA	NA	NA	NA
KPKAKKAGAAKP	sp|27445-REF|H1-3-REF	NA	427245	218590	151791.5	NA	NA	NA	181357	NA	172197.5	NA	NA	NA	NA	NA	NA	153641	NA	960376	NA	673490	432516.5	NA	117391	NA	NA	1345929	1108230	891921	540529	NA	1142751.5	651870	297539.5	191453.5
KKPAAAGVKK	sp|27537-REF|H1-5-REF	NA	411759	835192	225709	724062	1289625	975447	1355580	1061740	187091.5	809649.85	1451035	2792285	1486105	2941225	2635345	2223810	1773515	3122920	3077450	5514535	1145819.5	1243099.5	394663	NA	NA	NA	2585370	5689720	5533910	3716680	2100595	3201505	209862	453463
PGQVGETGK	sp|15635-REF|COL7A1-REF	NA	411485.5	448554.5	63124	NA	72935.5	NA	NA	NA	NA	NA	NA	NA	NA	NA	NA	NA	NA	NA	NA	NA	NA	NA	NA	3792125	2327720	3046270	2138610	1671230	1353020	NA	NA	NA	243333	522398
KPFGCDECGKA	sp|26912-REF|ZFP62-REF;sp|26913-REF|ZFP62-REF	NA	411112.5	NA	NA	NA	NA	NA	NA	NA	NA	NA	NA	NA	NA	NA	NA	NA	NA	NA	NA	NA	NA	NA	NA	NA	NA	NA	NA	NA	NA	NA	NA	NA	NA	NA
ASDFPDYAAA	sp|56800-REF|OXGR1-REF	NA	404632	312876.5	159677.5	126528.75	110952.9	48296.7	26540.85	35372.05	42050.95	NA	45297.8	160358.25	47955.4	25368.15	NA	18638.65	NA	87988.5	NA	88764.5	31077.05	NA	30818.75	975755	1149660	1023943.5	1834240	2176600	1398740	NA	77412	NA	145298	145064.5
SLGPSLATDKS	sp|58481-REF|TMX1-REF	NA	384219	331945	664499	540293.5	757873.5	165674.5	159654.5	126266.5	NA	NA	NA	766517	357372.5	182524	NA	NA	64282	278699	NA	344812	112967.5	189599.8	151305.5	3514970	1910390	2425325	605961	536327	672592	355793.5	160378	NA	223255	248573.5
AQKAEGAGDAK	sp|115957-REF|HMGN2P31-REF;sp|116788-REF|HMGN2P3-REF;sp|119639-REF|HMGN2P5-REF;sp|1485-REF|HMGN2-REF;sp|160857-REF|HMGN2P36-REF;sp|166751-REF|HMGN2P6-REF;sp|171890-REF|ENSG00000235390-REF	NA	372289	1303329.5	NA	NA	NA	NA	NA	NA	1703310	NA	NA	NA	NA	NA	NA	NA	729675	NA	NA	NA	NA	NA	NA	NA	NA	NA	NA	NA	NA	NA	NA	NA	NA	NA
SEDAGTVKI	sp|21119-REF|FRAS1-REF;sp|21120-REF|FRAS1-REF	NA	371910	NA	217585.5	263057.5	273399	NA	NA	NA	NA	NA	NA	NA	NA	NA	NA	NA	NA	NA	NA	NA	NA	38994.6	NA	NA	NA	NA	NA	NA	NA	NA	NA	NA	NA	NA
ITGAPYEYR	Biognosys|iRT-Kit|index6	NA	358697.5	337023.5	137093.5	114610	NA	170426	151261	85422.5	111193.5	191999	NA	538326.5	297413	235484.5	NA	53035	NA	1545119	1041180	507640	26523.6	NA	28562.25	1517643.5	NA	1051959.5	1305360	1793670	NA	420768.5	740942	NA	87899	451438.5
KAAKSDMQD	sp|107317-REF|STAG3L5P-REF;sp|33484-REF|STAG3-REF;sp|33489-REF|STAG3-REF	NA	354695.5	NA	NA	NA	NA	NA	NA	NA	NA	NA	NA	NA	NA	NA	NA	NA	NA	NA	NA	NA	NA	NA	NA	NA	NA	NA	4236060	NA	NA	NA	NA	NA	NA	NA
LQFGAQGSPFLK	Biognosys|iRT-Kit|index11	NA	354188.5	382650	68997.65	42847.6	69926	14849.15	13243.4	21911.95	5641.8	NA	NA	17328.6	NA	15061.9	NA	NA	NA	NA	NA	174443	3371.28	33570.7	NA	801932	711083	505657	1268000	1272850	866787	NA	221509.5	NA	73755.54999999999	86417.25
SPPPPPPPP	rev_sp|11740-REF|ERICH2-REF;rev_sp|11741-REF|ERICH2-REF;rev_sp|11746-REF|ERICH2-REF;rev_sp|117910-REF|ENSG00000291073-REF;rev_sp|21086-REF|SHROOM3-REF;rev_sp|21087-REF|SHROOM3-REF;rev_sp|22481-REF|FHDC1-REF;rev_sp|2914-REF|DMRTB1-REF;rev_sp|30945-REF|PDE10A-REF;rev_sp|33187-REF|PEG10-REF;rev_sp|33189-REF|PEG10-REF;rev_sp|33191-REF|PEG10-REF;rev_sp|33782-REF|KMT2E-REF;rev_sp|33782-REF|KMT2E-REF;re…	NA	344221	116058.5	65158	111663.05	206662	115847	243766	66272	NA	121189.5	185216	NA	66470	192064	NA	NA	NA	81679	996711	NA	46186.3	36173.95	NA	1098990	891968	1926880	569638	205688	1156900	323387.5	323287.5	197080.5	59402.8	52211.5
QLIRETLISW	sp|124431-REF|XPOTP1-REF;sp|53788-REF|XPOT-REF;sp|53790-REF|XPOT-REF	NA	340331	434140.5	21891.4	12127.6	7433.85	1438.31	NA	NA	NA	NA	NA	NA	NA	NA	NA	NA	NA	NA	NA	NA	NA	NA	NA	415871	350577	300505	672974	655217	509508	NA	NA	NA	31259.25	40901.399999999994
KEETQPPVAL	sp|151792-REF|SERBP1P5-REF;sp|3234-REF|SERBP1-REF;sp|3235-REF|SERBP1-REF;sp|3236-REF|SERBP1-REF;sp|3237-REF|SERBP1-REF	NA	335474.5	262546	30146362	26868786	27293487	20975723	22729858	18540165.5	29729356	31209876.5	29959601	64577662	37322347.5	20640605.5	42966773	37126237	51756300	22268731	16626800	16601800	9733213.5	28006815	9806687.5	2599150	2573310	3024780	1355250	1284640	1183390	962010	2003216	1972751	32807367	28461557
RAGLQFPVGRVH	sp|27409-REF|H2AC4-REF;sp|27429-REF|H2AC6-REF;sp|27437-REF|ENSG00000282988-REF;sp|27438-REF|ENSG00000282988-REF;sp|27440-REF|H2AC7-REF;sp|27442-REF|H2AC8-REF;sp|27510-REF|H2AC11-REF;sp|27513-REF|H2AC12-REF;sp|27526-REF|H2AC13-REF;sp|27529-REF|H2AC14-REF;sp|27533-REF|H2AC15-REF;sp|27536-REF|H2AC16-REF;sp|27541-REF|H2AC17-REF;sp|4623-REF|HIST2H2AA3-REF;sp|4624-REF|H2AC19-REF;sp|4628-REF|H2AC20-REF;…	NA	324263.5	339739.5	NA	NA	NA	NA	NA	NA	104838	137114.5	113987.65	NA	NA	NA	NA	NA	NA	NA	NA	NA	4695.625	11554.6	6454.3	NA	NA	NA	244295	180836	142623	NA	NA	NA	NA	NA
REEGTPLTL	sp|16-REF|NOC2L-REF	NA	323217	264070.5	44755349.25	30936341.799999997	22378437.55	25279705.9	18790619.700000003	7725116.05	13867600	15378100	15330950	68175404.3	55859050	52875700	80476750	78564850	74282200	95225300	66100800	159145000	15414500	30613898.5	11296096.5	20951150	36581500	51812800	7008670	8349120	9920680	93066500	124635500	95145950	106969005.5	101078985.75
DAVENDDYDKA	sp|7701-REF|DISC1-REF;sp|7702-REF|DISC1-REF;sp|7703-REF|DISC1-REF;sp|7704-REF|DISC1-REF;sp|7705-REF|DISC1-REF;sp|7706-REF|DISC1-REF;sp|7707-REF|DISC1-REF;sp|7708-REF|DISC1-REF;sp|7710-REF|DISC1-REF;sp|7711-REF|DISC1-REF;sp|7712-REF|DISC1-REF	NA	322261	NA	NA	NA	NA	NA	NA	NA	NA	NA	NA	NA	NA	NA	NA	NA	NA	NA	NA	NA	NA	NA	NA	NA	NA	NA	NA	NA	NA	NA	NA	NA	NA	NA
AVDTVIYTCGHMCL	sp|44109-REF|NEURL1-REF	NA	318721.5	303208.5	NA	NA	NA	NA	NA	NA	NA	NA	NA	NA	NA	NA	NA	NA	NA	NA	NA	NA	NA	NA	NA	65983.5	NA	NA	NA	NA	NA	NA	55692	NA	13551.1	16516.65
KKRKGQVIQF	sp|129851-REF|RPL36AP28-REF;sp|135987-REF|RPL36AP37-REF;sp|58395-REF|RPL36AL-REF;sp|88123-REF|RPL36A-REF;sp|88126-REF|RPL36A-REF;sp|88127-REF|RPL36A-REF;sp|96094-REF|RPL36AP52-REF;sp|99911-REF|RPL36AP7-REF	NA	296741	557132.5	NA	86982.95	35808.35	NA	13364.75	NA	NA	NA	NA	NA	NA	NA	NA	NA	NA	NA	NA	NA	NA	NA	NA	NA	140287	84426	202969	283998	NA	NA	NA	NA	23723.9	17053.65
KAPKSLPAK	sp|27397-REF|SLC17A3-REF;sp|27398-REF|SLC17A3-REF	NA	295010.5	703212.5	496330.5	360931	832958	NA	1263750	1630210	337978.5	NA	NA	1500535	NA	1786720	914460	NA	NA	2540110	1798130	906395	47909.15	NA	NA	NA	NA	NA	NA	3108690	NA	NA	1037875	NA	NA	NA
LGDGPKLV	sp|117528-REF|PSMC1P10-REF;sp|131767-REF|PSMC1P3-REF;sp|139539-REF|PSMC1P1-REF;sp|155029-REF|PSMC1P4-REF;sp|59621-REF|PSMC1-REF;sp|59622-REF|PSMC1-REF;sp|97560-REF|PSMC1P11-REF	NA	294806.5	265798	150854	178177	198587.5	155586.5	163235	126175.5	232640.5	292704.5	204849.5	387189.5	248245.1	191821.5	822600.5	2144890	1612790	464221	1198390	1017813.5	831001	581632.5	1141718	204809.95	251520	247270	2333230	2238970	3154850	574726.5	286081.55	231750.5	12207.15	NA
LYPASRQAAGIPG	sp|12665-REF|CYP20A1-REF;sp|12666-REF|CYP20A1-REF;sp|12667-REF|CYP20A1-REF	NA	284552.5	243822.5	114119.5	78554.1	144636.5	26683.25	14136.2	16626.65	NA	NA	NA	71248.8	NA	NA	NA	NA	17268.25	183100.5	NA	134797.5	12763.65	33884.9	NA	1038480.5	740412	886864	625055	620800	291967	293610	NA	NA	65166.3	67366.65
PEPAKSAPAPK	sp|27427-REF|H2BC4-REF;sp|27434-REF|H2BC6-REF;sp|27450-REF|H2BC10-REF;sp|27507-REF|H2BC11-REF;sp|27512-REF|H2BC12-REF;sp|4627-REF|H2BC21-REF;sp|83972-REF|H2BC12L-REF	NA	283913.95	307669.6	88594.70000000001	101682.2	87618.65	160340.5	173347	191861.3	582124	425224	452816	327804	357925.5	267683.5	793992	471619.5	761909	260688.5	207544	255992	157638.8	1126801.5	209798.4	324205.1	221494	215657.5	179944	162558	133527	188965	368667	492322.5	91292.985	NA
AVTPDFMQSEKT	sp|75800-REF|MUC16-REF	NA	279820.85	240697.05	NA	7438.45	NA	4121.82	NA	NA	NA	NA	NA	NA	NA	NA	NA	NA	NA	NA	NA	25210	NA	23011.35	NA	499157	368793	2203600	251917	374548	380272	NA	NA	NA	507048	295385.8
KAPLQGYVTH	sp|38787-REF|FREM1-REF	NA	278582	NA	NA	NA	NA	NA	NA	NA	NA	NA	NA	NA	NA	1673690	NA	NA	NA	NA	NA	NA	NA	NA	NA	NA	NA	4599180	NA	NA	NA	NA	12528350	NA	NA	NA
KDHLLLEQKKYLE	sp|41107-REF|TSC1-REF;sp|41109-REF|TSC1-REF;sp|41111-REF|TSC1-REF;sp|41112-REF|TSC1-REF;sp|41118-REF|TSC1-REF;sp|41119-REF|TSC1-REF	NA	278349	NA	18470.7	23130.9	71050.5	NA	NA	NA	1124390	690055	207066.5	NA	NA	NA	NA	2216260	NA	76732.5	NA	NA	555970	NA	NA	NA	NA	NA	NA	NA	2673010	NA	NA	NA	NA	152115
KKGIYHHTGL	sp|49314-REF|CTSC-REF;sp|49316-REF|CTSC-REF;sp|49319-REF|CTSC-REF;sp|49320-REF|CTSC-REF;sp|49326-REF|CTSC-REF	NA	276413	241767	NA	NA	NA	NA	NA	NA	NA	NA	NA	NA	NA	NA	NA	NA	460572	NA	NA	4139980	432832.5	NA	NA	5041600	8276280	3942740	NA	1519570	NA	NA	NA	NA	825305	NA
LYLGVKTND	sp|21815-REF|COL25A1-REF;sp|21816-REF|COL25A1-REF;sp|21818-REF|COL25A1-REF;sp|21819-REF|COL25A1-REF;sp|21820-REF|COL25A1-REF	NA	272555.5	230798.5	244570	199576	488180	230468.5	222933	233500.5	NA	NA	NA	356532	247027	176308.5	NA	NA	NA	116984.5	229828	66087.5	121266	NA	NA	817365.5	627000	499085.5	837396	687338	624250	NA	36180.9	NA	92136.5	166977.5
KAKKPAQTASKLPP	sp|24767-REF|APC-REF	NA	255273	1109128	NA	700885	273233.5	668020	914225	293920	1402056.5	355530.5	2063390	6330695	1677033	833085	5763135	7121755	4813860	10172265	NA	10423445	3504460	601765	591758.5	NA	NA	NA	NA	NA	NA	7606350	920445	1367830	NA	216209
AVLLPKKTESH	sp|27387-REF|H2AC1-REF;sp|27409-REF|H2AC4-REF;sp|27429-REF|H2AC6-REF;sp|27438-REF|ENSG00000282988-REF;sp|27440-REF|H2AC7-REF;sp|27442-REF|H2AC8-REF;sp|27510-REF|H2AC11-REF;sp|27513-REF|H2AC12-REF;sp|27526-REF|H2AC13-REF;sp|27529-REF|H2AC14-REF;sp|27533-REF|H2AC15-REF;sp|27536-REF|H2AC16-REF;sp|27541-REF|H2AC17-REF;sp|4623-REF|HIST2H2AA3-REF;sp|4624-REF|H2AC19-REF;sp|4628-REF|H2AC20-REF;sp|4629-RE…	NA	250723	269039.5	NA	NA	NA	NA	NA	NA	NA	18874.8	NA	NA	NA	NA	NA	NA	NA	NA	NA	NA	NA	NA	NA	NA	NA	NA	NA	NA	NA	NA	NA	NA	NA	NA
EATFGVDESNAK	Biognosys|iRT-Kit|index3	NA	247413.5	209812.5	137898.5	166894.5	50985	14142.7	18083.95	20195.1	NA	13622.85	39219.5	NA	92533	NA	109142	250047.45	91157.5	1077569.5	418863	326246	24985.65	NA	61867	1224710	773259	526179.5	798649	719557	1274460	NA	376974	NA	70515.4	74818.55
NNSQAPSPGLGSKA	sp|25130-REF|AFF4-REF	NA	246112.5	248132.5	123084	85850.2	274775.5	56618.75	55541	NA	NA	NA	133683.5	477569.5	222893	47362.3	820709.5	625400	NA	130523.5	218270	81156	83368	139528.5	163290	NA	NA	NA	NA	NA	NA	NA	NA	NA	NA	NA
PVNFKLLSH	sp|63345-REF|HBZ-REF;sp|63347-REF|HBA2-REF;sp|63348-REF|HBA2-REF;sp|63350-REF|HBA1-REF;sp|63351-REF|HBA1-REF;sp|P69905|HBA_HUMAN	NA	235563.85	181056.9	91567.85	88275.95	69243.95	47689.3	59830.100000000006	55474.1	306131	383102	301783	298425.5	369249.5	231475	751926.5	804310.5	614040	903256	558596	1080500	92435.45	85204.85	54745.5	183238.5	984093	1266722.5	259085	260872	459882	981511.5	1147075	1087182.5	139174.4	138859.55
NEFPEPIKL	sp|17615-REF|RAB7A-REF;sp|17617-REF|RAB7A-REF;sp|17618-REF|RAB7A-REF;sp|17620-REF|RAB7A-REF;sp|17621-REF|RAB7A-REF;sp|17623-REF|RAB7A-REF	NA	232956.5	214866.5	79994030	75766370	76344460	48335465	39128410	51726810	85392525	56229265.5	53057380	96156600	141660705	101076810	89957330	96564590	74131579	197921706	70535376	140609000	39451580	54503785	34648153	418029.5	11305300	18289637.55	4222280	3586970	4689280	92566517.7	73452986	48160764	85281361.5	117714485
KKVAVVRTPP	sp|70788-REF|MAPT-REF;sp|70789-REF|MAPT-REF;sp|70790-REF|MAPT-REF;sp|70791-REF|MAPT-REF;sp|70792-REF|MAPT-REF;sp|70793-REF|MAPT-REF;sp|70794-REF|MAPT-REF;sp|70795-REF|MAPT-REF;sp|70796-REF|MAPT-REF;sp|70798-REF|MAPT-REF;sp|70799-REF|MAPT-REF;sp|P10636|TAU_HUMAN	NA	227264.45	267619.5	236581.5	291782.5	186125	221419.5	122971	148478	366521	463748	181254	516845	431905	869265	1568885	491420	679467	NA	2350570	4840565	166615.5	496469	220051	9976310	8657550	6683185	NA	NA	510154	4088800	3881090	4431865	465564.5	1457875
VNSASVAAPAPAQ	sp|52766-REF|POU6F1-REF;sp|52767-REF|POU6F1-REF;sp|52768-REF|POU6F1-REF	NA	226959	339378.5	NA	26762.25	NA	138232	NA	NA	253740.5	318394.5	780146	145349	NA	NA	NA	337905	NA	NA	NA	2449558	98110.5	NA	NA	3295175	2512710	1359915	NA	NA	NA	NA	NA	6513585	464560.5	492874.5
SISISVARG	sp|52878-REF|KRT1-REF;sp|P04264|K2C1_HUMAN	NA	226751	213289	89506.65	87836.55	92724.15	89854.4	86547.45000000001	94433	NA	NA	29001.65	NA	134139	87005.5	NA	NA	NA	73219.75	70272.2	NA	NA	21236.15	36645.4	406703	233562	312443.5	402446	436819	470368	39791.75	NA	NA	19934.8	23346.1
KAKTLMSRSRTKK	sp|83102-REF|NTSR1-REF	NA	224288.5	566675	559916.5	412179	NA	NA	153509	NA	247594.5	NA	496565.5	771670	730150	NA	NA	801435	176757.5	NA	NA	936505	NA	NA	NA	NA	NA	NA	NA	NA	NA	NA	645335	NA	NA	NA
GEVPSYNAF	sp|133570-REF|ENSG00000235036-REF;sp|43058-REF|DNAJC9-REF	NA	224135	NA	57900.850000000006	72160.9	89298.79999999999	73275.35	39498.95	NA	NA	NA	NA	NA	196124	NA	NA	NA	NA	NA	749124	400201	NA	NA	NA	NA	NA	29715.8	NA	NA	NA	NA	NA	NA	52283	50373.25
KPKKHPKVAV	sp|8453-REF|HS1BP3-REF;sp|8455-REF|HS1BP3-REF;sp|8456-REF|HS1BP3-REF;sp|8457-REF|HS1BP3-REF	NA	223950.5	487328	668710.5	NA	358638	726290	377573	727035	719490	620505	516155	1327355	1644050	554945	NA	729975	NA	NA	2512450	1412680	NA	152777	NA	11208250	8947370	5300855	1357910	1899250	1686050	2054290	3666660	4275330	2291675	2094540
KKPTAIPKKP	sp|86202-REF|CD99-REF;sp|86204-REF|CD99-REF;sp|86205-REF|CD99-REF;sp|86207-REF|CD99-REF;sp|89573-REF|CD99_PAR_Y-REF;sp|89575-REF|CD99_PAR_Y-REF;sp|89576-REF|CD99_PAR_Y-REF;sp|89578-REF|CD99_PAR_Y-REF	NA	220652.5	287914.5	NA	NA	547892.5	NA	NA	NA	NA	NA	NA	NA	628965	NA	NA	NA	114448.5	1180454	NA	226684.5	NA	NA	183607	NA	165984	NA	988172	1436270	2365480	NA	NA	NA	NA	NA
KLAEGLKN	sp|8884-REF|NLRC4-REF;sp|8885-REF|NLRC4-REF;sp|8887-REF|NLRC4-REF	NA	219863	101993.5	248366.5	363595	450221.5	333365	225078.5	279198.5	NA	28523.5	NA	423316.5	222625.6	134020.5	NA	NA	NA	336567	278384	439695	8701.5	9772.95	NA	654533.5	574467	183329.5	NA	NA	NA	571380.5	253263.5	338275.5	39745.55	67932.45
AEPAVQRT	sp|86203-REF|CD99-REF;sp|86205-REF|CD99-REF;sp|86207-REF|CD99-REF;sp|89574-REF|CD99_PAR_Y-REF;sp|89576-REF|CD99_PAR_Y-REF;sp|89578-REF|CD99_PAR_Y-REF	NA	212525	226139.5	NA	NA	NA	NA	NA	NA	NA	NA	NA	NA	NA	NA	NA	NA	NA	NA	NA	NA	NA	94375	NA	NA	NA	NA	385039	NA	NA	NA	NA	NA	27454.3	NA
TVQRENAK	sp|27191-REF|HIVEP1-REF;sp|27192-REF|HIVEP1-REF;sp|27193-REF|HIVEP1-REF	NA	211652.5	NA	NA	NA	NA	NA	NA	NA	NA	NA	NA	NA	NA	NA	NA	NA	NA	NA	NA	NA	NA	NA	NA	NA	NA	NA	1013660	NA	NA	NA	NA	NA	NA	NA
KPKAAKPKKAAA	sp|27431-REF|H1-4-REF	NA	210800	225731	176675.5	213255	178085.1	196820.5	NA	411646.5	NA	NA	323490.7	120242.5	133967	302900	359031	221618	242215	688255	623952	769050	450616	64812	89130.5	NA	NA	NA	1476540	NA	487039	NA	NA	489781	NA	171887
TVGEVVDVNECDL	sp|41300-REF|CAMSAP1-REF;sp|41301-REF|CAMSAP1-REF;sp|41302-REF|CAMSAP1-REF	NA	208572.5	NA	NA	NA	NA	NA	NA	NA	NA	NA	NA	NA	NA	NA	NA	NA	NA	NA	NA	NA	NA	NA	NA	NA	NA	NA	NA	NA	NA	NA	NA	NA	NA	NA
PLPDEKTKK	sp|108595-REF|PSMC1P2-REF;sp|139546-REF|PSMC1P1-REF;sp|59621-REF|PSMC1-REF;sp|59622-REF|PSMC1-REF;sp|95266-REF|PSMC1P9-REF	NA	208043.5	207781	136581	140226	156512	186183	175849	146559.5	1071433.5	1154215	822730.5	381880	350921	385481	2301895	1402914	2050890	739712	576233	624735	1349745	1576605	1234145	158131.5	131918	98044.4	1493440	1081530	1267740	411188.5	854746	1477965	22297.45	30501.4
KAAKEMGME	sp|68628-REF|DNAH9-REF;sp|68629-REF|DNAH9-REF	NA	206355.5	NA	186600.5	NA	NA	NA	NA	NA	NA	NA	NA	NA	NA	NA	NA	NA	NA	NA	NA	NA	NA	NA	NA	NA	NA	NA	NA	NA	NA	NA	NA	NA	NA	NA
KAAAKPKKAT	sp|27537-REF|H1-5-REF	NA	205197	123166.5	379723.9	NA	1272610	20397.5	853235	28305.15	352968.5	NA	31845.6	157907.65	561846.1	123169	1642930.5	3134805	1256080.5	2501361	4966920	4603545	1428430	71806.5	NA	NA	NA	NA	603262	NA	3377800	3004260	2321375	443980.5	38203.45	308759.5
AEPPPPPEPARI	sp|89078-REF|CD99L2-REF;sp|89079-REF|CD99L2-REF;sp|89080-REF|CD99L2-REF;sp|89081-REF|CD99L2-REF;sp|89082-REF|CD99L2-REF;sp|89083-REF|CD99L2-REF	NA	204661	167010	NA	NA	NA	NA	NA	NA	NA	NA	NA	NA	NA	NA	NA	NA	NA	NA	NA	NA	NA	132629.5	NA	185857.25	125803	52358.5	NA	61068.7	NA	37714.1	NA	NA	23972.3	NA
KESSTVFEL	sp|63854-REF|ELOB-REF;sp|63855-REF|ELOB-REF;sp|63856-REF|ELOB-REF;sp|63858-REF|ELOB-REF;sp|63859-REF|ELOB-REF;sp|63861-REF|ELOB-REF	NA	203661	139893	18769034	15237571.5	17215921.5	8010092.95	8543237.55	7827268.300000001	17312150	15415250	10566500	26524634.25	38389186.2	11114710	34592850	31083200	29215150	9469305	9606530	8479930	6782998.7	20096075	6008425.3	264883.5	3775430	5178090	1119630	722213	NA	488937.5	3679270	1935610	14998624	18354768.5
FVIDPVRNL	sp|38306-REF|EPPK1-REF;sp|38307-REF|EPPK1-REF	NA	199612.5	228711.5	1272415	1277750	930075	458969	580504.5	473717	NA	NA	NA	215474.5	112498.5	72106	NA	NA	NA	NA	NA	NA	80865.65	99133.65	33230.2	240417	386775	163212.5	217107	165271	226133	NA	NA	NA	113735.5	264150
LGEGNLSR	sp|79840-REF|IL4I1-REF;sp|79841-REF|IL4I1-REF	NA	199169.5	201262.5	94630.35	81383.85	105964.15	44719.25	36137.2	46614.7	18891.55	NA	NA	NA	59951.5	42423.5	NA	NA	NA	135009	111533	183481.5	NA	10060.65	NA	633171.5	523410	408282.5	684242	561753	505070	NA	94877.5	125571.5	69137.70000000001	84001.9
KAAPKPAASGAC	sp|30518-REF|ADAT2-REF	NA	199026.5	472219.5	202296.5	413842.5	488854	NA	729335	95803.5	NA	NA	NA	84219.5	341318	NA	877058.5	543228.5	274283	1179781	999622	1025396	653760	NA	45605.55	NA	262817	NA	2501590	2570620	830819	NA	NA	NA	NA	103377.5
SALSDLHAHKLRVD	sp|63347-REF|HBA2-REF;sp|63348-REF|HBA2-REF;sp|63349-REF|HBA2-REF;sp|63350-REF|HBA1-REF;sp|63351-REF|HBA1-REF;sp|P69905|HBA_HUMAN	NA	198001.5	215937.5	6040.25	NA	5048.8	5002.9	8197.1	13584.44	NA	9224.05	NA	8256.5	NA	NA	NA	NA	NA	NA	NA	NA	NA	NA	NA	NA	374510	260319	106402	72737.3	31442.6	NA	NA	NA	92631.9	91788.05
SVRLLRPQLPS	sp|61850-REF|VPS13C-REF;sp|61851-REF|VPS13C-REF	NA	196072.5	129836	NA	NA	NA	NA	NA	NA	NA	NA	NA	NA	NA	NA	NA	NA	NA	NA	NA	NA	NA	NA	NA	NA	NA	NA	NA	NA	NA	NA	NA	NA	NA	NA
MITDVQLA	sp|8627-REF|OST4-REF	NA	191738.2	149446.9	NA	4616.7	19698.4	NA	NA	NA	NA	NA	NA	NA	NA	NA	NA	NA	NA	NA	NA	NA	NA	NA	NA	574476	899246	1412133.5	NA	NA	NA	NA	NA	NA	9488.4	9875.4
RSSGPYGGGGQYF	sp|108669-REF|HNRNPA1P21-REF;sp|110826-REF|HNRNPA1P40-REF;sp|112132-REF|HNRNPA1P63-REF;sp|113178-REF|HNRNPA1P35-REF;sp|119964-REF|HNRNPA1P22-REF;sp|147813-REF|HNRNPA1P44-REF;sp|155126-REF|HNRNPA1P12-REF;sp|170365-REF|HNRNPA1P5-REF;sp|305972-REF|ENSG00000273784-REF;sp|53086-REF|HNRNPA1-REF;sp|53087-REF|HNRNPA1-REF;sp|53089-REF|HNRNPA1-REF;sp|53092-REF|HNRNPA1-REF;sp|53094-REF|HNRNPA1-REF;sp|53095-…	NA	190265	187776.5	NA	NA	NA	NA	NA	NA	NA	NA	NA	NA	NA	NA	NA	NA	NA	NA	NA	NA	NA	NA	NA	NA	NA	NA	NA	NA	NA	NA	NA	NA	NA	NA
QKAEGAGDAK	sp|115957-REF|HMGN2P31-REF;sp|116788-REF|HMGN2P3-REF;sp|119639-REF|HMGN2P5-REF;sp|133664-REF|HMGN2P7-REF;sp|1485-REF|HMGN2-REF;sp|160857-REF|HMGN2P36-REF;sp|166751-REF|HMGN2P6-REF;sp|171890-REF|ENSG00000235390-REF	NA	189326	334171	665425	1219045	543175	NA	1185535	109517.5	492899	135137	815387	941000	811695	NA	960802	1164165	2403540	1087585	NA	3123590	446268	57800.5	248133	NA	NA	NA	1325720	2133200	5261360	1227640	2984195	1527855	114453.5	301449
ITDESLESTRR	sp|61135-REF|SNAP23-REF;sp|61136-REF|SNAP23-REF;sp|61137-REF|SNAP23-REF;sp|61141-REF|SNAP23-REF;sp|61143-REF|SNAP23-REF;sp|61145-REF|SNAP23-REF;sp|61146-REF|SNAP23-REF;sp|61147-REF|SNAP23-REF	NA	188981	179945	NA	NA	NA	NA	NA	NA	NA	NA	NA	NA	NA	NA	NA	NA	NA	NA	NA	NA	NA	NA	NA	NA	NA	NA	331753	NA	NA	NA	NA	NA	NA	NA
KKPAGPSISKPAA	sp|53354-REF|MYL6B-REF;sp|53357-REF|MYL6B-REF;sp|53358-REF|MYL6B-REF;sp|53359-REF|MYL6B-REF;sp|53360-REF|MYL6B-REF	NA	184372	120095	65823.5	NA	102388.5	NA	NA	NA	NA	NA	NA	NA	NA	NA	NA	NA	NA	822370.5	NA	NA	326481.95	NA	NA	NA	NA	NA	NA	NA	NA	NA	1005230	NA	NA	NA
RQQQDEAYLA	sp|26570-REF|FAF2-REF	NA	184343.5	89308.5	NA	NA	NA	NA	NA	NA	NA	NA	NA	NA	NA	NA	NA	NA	NA	NA	NA	NA	NA	NA	NA	NA	NA	NA	NA	NA	NA	NA	NA	NA	NA	NA
SAQSNPDDVL	sp|4758-REF|SETDB1-REF;sp|4761-REF|SETDB1-REF;sp|4764-REF|SETDB1-REF;sp|4766-REF|SETDB1-REF	NA	182100	153550	216732	212255	312064	160267	131060.8	100436.5	NA	26150.65	NA	302263	103934.5	72598	NA	NA	NA	26722.1	NA	NA	NA	NA	NA	1208075	860636	965196	NA	NA	NA	21494.35	NA	NA	125390.5	134919
LDKDSPQSA	sp|60959-REF|KNL1-REF;sp|60961-REF|KNL1-REF	NA	181508	181254.5	1253985	1073370	1033241.5	1186955	798713	810868	54372	81241.1	19117.199999999997	1508690	853479.5	654465	NA	NA	NA	607317.5	699116	793891	NA	NA	NA	2405375	1826390	1723670	245508	246469	214775	212611	646553.5	585376	390452.5	314799
VDTPSSEDFRPN	sp|16107-REF|TLR9-REF;sp|16108-REF|ENSG00000173366-REF	NA	180452	169441	12363.3	NA	24522.15	2070.425	NA	NA	NA	NA	NA	NA	NA	NA	NA	NA	NA	NA	NA	NA	NA	NA	NA	127707	193071	NA	NA	NA	135312	NA	NA	NA	38548.25	32561.949999999997
NMVWWNRVTENNLQ	sp|56065-REF|PAN3-REF	NA	179021	134111.5	97152	NA	NA	NA	NA	NA	NA	NA	NA	NA	NA	18748.75	NA	NA	NA	NA	NA	NA	NA	NA	NA	NA	NA	NA	NA	NA	NA	NA	NA	NA	NA	NA
FAPVNVTTEVKS	sp|104581-REF|EEF1A1P8-REF;sp|117017-REF|EEF1A1P6-REF;sp|119266-REF|EEF1A1P5-REF;sp|124721-REF|EEF1A1P12-REF;sp|165186-REF|EEF1A1P17-REF;sp|29292-REF|EEF1A1-REF;sp|29294-REF|EEF1A1-REF;sp|29296-REF|EEF1A1-REF;sp|29302-REF|EEF1A1-REF;sp|29305-REF|EEF1A1-REF	NA	177545.5	134869.5	67564.8	43531.5	56718.35	65591.9	65847.5	49757.600000000006	NA	NA	NA	107071	33427.65	21317.4	NA	NA	NA	NA	NA	NA	NA	38301.05	NA	61182.5	90866.7	66016	1261300	1268600	1046260	NA	NA	NA	18807.8	22949.2
DTLDPALL	sp|117964-REF|ENSG00000236814-REF;sp|58518-REF|PSMC6-REF;sp|58521-REF|PSMC6-REF;sp|78344-REF|PSMC4-REF;sp|78345-REF|PSMC4-REF;sp|89730-REF|ENSG00000256075-REF	NA	177437.5	159154	10307.1	11600.35	NA	2836.15	1433.61	NA	NA	NA	NA	NA	NA	NA	NA	NA	NA	NA	NA	NA	NA	42459.55	NA	NA	NA	32390.5	554466	404253	475148	NA	NA	NA	NA	6872.3
SKSISISVARG	sp|52878-REF|KRT1-REF;sp|P04264|K2C1_HUMAN	NA	174626.75	185574	NA	4024.625	NA	NA	3784.995	NA	406353.5	471427.5	412312.5	1135592	843000	655922	767406.5	802067	797323	1089530	1123830	1223295	NA	6181.45	NA	220683	291183.4	392981	385128.1	451170.3	420385.7	857702	1059291.5	1022581	24824.215	8684.665
AQRVKEVLPHVPLG	sp|9993-REF|AUP1-REF	NA	174274	93820.2	NA	NA	NA	NA	NA	NA	NA	NA	NA	NA	NA	NA	NA	NA	NA	NA	NA	NA	NA	NA	NA	NA	NA	NA	NA	NA	NA	NA	NA	NA	NA	NA
GLEDEQKM	sp|2664-REF|UQCRH-REF;sp|872-REF|UQCRHL-REF	NA	173507	162740	56181.05	51212.4	71147.29999999999	91265.5	72975.35	51718.25	NA	NA	NA	153257.5	66986.5	55889	NA	NA	NA	NA	NA	31506.95	NA	NA	NA	194453.5	115065	69729	285744	185360	382811	NA	NA	NA	36656.2	48834.25
GLTSSVASALSE	sp|47852-REF|ATG2A-REF;sp|47853-REF|ATG2A-REF	NA	172675	378048.5	NA	NA	NA	NA	NA	NA	NA	NA	NA	NA	NA	NA	NA	NA	NA	NA	NA	NA	NA	NA	NA	NA	377160	NA	992661	NA	NA	NA	NA	NA	26309.85	NA
KAKTREKEK	sp|5379-REF|ARHGEF2-REF;sp|5382-REF|ARHGEF2-REF;sp|5385-REF|ARHGEF2-REF	NA	172338	132378	NA	NA	NA	NA	NA	NA	NA	NA	1076360	NA	NA	NA	NA	NA	NA	NA	NA	NA	NA	NA	NA	NA	NA	NA	NA	NA	NA	NA	705340	NA	NA	NA
PHPPPPPPP	rev_sp|79907-REF|KCNC3-REF;rev_sp|79908-REF|KCNC3-REF;rev_sp|79910-REF|KCNC3-REF;rev_sp|87645-REF|AR-REF;rev_sp|87646-REF|AR-REF;rev_sp|87647-REF|AR-REF;sp|11183-REF|R3HDM1-REF;sp|11184-REF|R3HDM1-REF;sp|11185-REF|R3HDM1-REF;sp|11186-REF|R3HDM1-REF;sp|11187-REF|R3HDM1-REF;sp|11188-REF|R3HDM1-REF;sp|11195-REF|R3HDM1-REF;sp|11928-REF|HOXD8-REF;sp|11930-REF|HOXD8-REF;sp|36662-REF|MTFR1-REF;sp|36663-…	NA	171764.5	407088.5	153857	127798	49895.2	39582.55	108472	NA	NA	NA	NA	NA	NA	NA	NA	NA	NA	48614.95	224840	NA	27783.05	NA	27323.4	580855	581464	619390	520879	NA	658397	NA	NA	NA	111812.1	19970
SVGESSSKGP	sp|70067-REF|KRT10-REF;sp|70068-REF|KRT10-REF;sp|P13645|K1C10_HUMAN	NA	171028	173392.5	256904.5	161000	195636.5	187992	115655.95	124710.5	NA	NA	NA	235497.5	117960	114426.5	NA	NA	NA	67350	107165	129717.45	24013	57486.5	NA	1619955	995724	571188	451016	474693	590539	139143.5	NA	72938	336301	135930
GPPGTGKTL	sp|108595-REF|PSMC1P2-REF;sp|117528-REF|PSMC1P10-REF;sp|117964-REF|ENSG00000236814-REF;sp|131767-REF|PSMC1P3-REF;sp|132-REF|ATAD3C-REF;sp|134-REF|ATAD3B-REF;sp|135-REF|ATAD3B-REF;sp|136-REF|ATAD3A-REF;sp|137-REF|ATAD3A-REF;sp|138-REF|ATAD3A-REF;sp|139539-REF|PSMC1P1-REF;sp|157728-REF|AFG3L2P1-REF;sp|28747-REF|PEX6-REF;sp|30626-REF|KATNA1-REF;sp|30628-REF|KATNA1-REF;sp|30629-REF|KATNA1-REF;sp|3233…	NA	169061.5	168785	93294.15	110851.7	121193	120392.5	93447.85	NA	78975	103916	NA	180601	126640.15	81708	238913	NA	NA	102820	288965	198082	356167.5	78152	195859.5	496864	287035	172132	1182860	1298370	1443640	118297.5	95284	NA	85859.25	61866.9
TVPGPLEHLCCDL	sp|52427-REF|ZNF641-REF;sp|52428-REF|ZNF641-REF;sp|52430-REF|ZNF641-REF;sp|52432-REF|ZNF641-REF;sp|52433-REF|ZNF641-REF;sp|52434-REF|ZNF641-REF;sp|52435-REF|ZNF641-REF	NA	166988.5	178443.95	NA	NA	NA	NA	NA	NA	NA	NA	NA	NA	NA	NA	NA	NA	NA	NA	NA	NA	NA	NA	NA	647399.5	922552	319667.5	NA	NA	535437	NA	NA	NA	160814	128938
ADLLAYCEAHVR	sp|7780-REF|GNG4-REF	NA	166905.8	309879	NA	NA	NA	NA	NA	NA	NA	87009	37423.85	138485.5	116652.5	74218	NA	NA	NA	321791	NA	NA	33186.1	NA	NA	447084	80510	60535	NA	NA	NA	158800	NA	NA	32974.4	40182.9
GPQEEKGK	sp|20776-REF|CENPC-REF	NA	166743.5	NA	64709	89333.3	65734.5	99930.25	76848.95	73535.95	NA	NA	NA	173621	83664.5	128289	NA	NA	NA	41087.05	88040.2	NA	NA	NA	NA	NA	NA	NA	887136	NA	591268	NA	NA	NA	NA	NA
PLVSVVDTI	sp|8326-REF|ATP6V1C2-REF;sp|8327-REF|ATP6V1C2-REF;sp|8328-REF|ATP6V1C2-REF;sp|8329-REF|ATP6V1C2-REF	NA	166647.5	189273	3194430	2611210	4413105	2128415	NA	NA	NA	NA	NA	3514755	15381900	3893565	7526495	3864540	9165980	16108150	9750560	20737350	NA	584700	NA	NA	478795	1296824	1131450	1249610	2570240	1733645	5013140	6781544	6334520	7132265
TGAPYEYR	Biognosys|iRT-Kit|index6	NA	166638.5	152529	77439.3	63793.45	56210.1	23545.55	17117.3	15265.2	NA	NA	NA	44809.85	10207.8	NA	NA	NA	NA	NA	NA	16399.6	NA	68923.5	20383.6	534597.5	600882	426728.5	773199	878046	692181	65879.5	NA	NA	93102.35	81062.1
KDKGPEPTFKP	sp|66332-REF|KCTD19-REF;sp|66333-REF|KCTD19-REF	NA	165253	125820	114893.7	185962.5	NA	NA	NA	NA	NA	NA	NA	NA	NA	NA	NA	NA	NA	NA	NA	NA	NA	NA	NA	NA	340023	199918	345053	382620	NA	NA	NA	NA	344704	331332
KSSASAPDVDD	sp|3234-REF|SERBP1-REF;sp|3235-REF|SERBP1-REF;sp|3236-REF|SERBP1-REF;sp|3237-REF|SERBP1-REF	NA	164715	167270.5	NA	NA	NA	NA	NA	NA	108104	105842.6	88353.25	NA	NA	NA	NA	13204.8	22475.2	NA	NA	12780.35	9398.8	54396.5	17836.45	39674	62834.9	NA	NA	NA	NA	NA	NA	NA	NA	16335.65
GPGDGSPV	sp|60924-REF|DISP2-REF	NA	164051	207347	148908.5	78113.5	116712.9	65237.7	70410.9	47279.85	NA	NA	NA	375900	47612.25	16342.4	NA	NA	NA	275545	217702	NA	NA	NA	NA	653789	424473	164660.5	701669	1065520	670619	174309	NA	NA	63665.5	61470.55
DDSVVEKSLKS	sp|19743-REF|LETM1-REF	NA	162157.7	143012.84999999998	25270	4445.785	56584.6	27310.3	18252.73	13699.415	NA	NA	NA	8533.25	8851	NA	NA	NA	NA	NA	NA	NA	NA	NA	NA	75014.3	19667	22967	395771	365936	440658	NA	NA	NA	NA	5431.259999999999
QFGAQGSPFLK	Biognosys|iRT-Kit|index11	NA	160102.5	142524.5	56572.3	51246.8	56099.8	45795.8	26483.95	34157.75	NA	18730.35	NA	25834	18968.25	8521.45	NA	NA	NA	NA	NA	NA	6591.5	20967.65	34728.9	354758	333571	168784	426002	491924	528617	NA	NA	NA	47722.8	37776.600000000006
GAGSSEPVTG	Biognosys|iRT-Kit|index2	NA	157063	153168.57	NA	64678.05	72018	61087.15	76174.25	23149.4	NA	NA	NA	156930.5	NA	NA	NA	NA	NA	89979	199922	NA	14941.85	NA	NA	452298.5	413828.8	77839.5	292646	222276	486743.6	NA	NA	NA	20395.9	43323.05
TVPHAYATADCDL	sp|46410-REF|PDHX-REF;sp|46411-REF|PDHX-REF	NA	155990	117304.45	NA	NA	NA	NA	NA	NA	NA	NA	NA	NA	NA	NA	NA	NA	NA	NA	NA	NA	NA	NA	NA	189091	339224	259613	423150	476466	335445	NA	NA	NA	116607.5	60037.5
RDNKKTRIIP	sp|27387-REF|H2AC1-REF;sp|27409-REF|H2AC4-REF;sp|27429-REF|H2AC6-REF;sp|27437-REF|ENSG00000282988-REF;sp|27438-REF|ENSG00000282988-REF;sp|27440-REF|H2AC7-REF;sp|27442-REF|H2AC8-REF;sp|27510-REF|H2AC11-REF;sp|27513-REF|H2AC12-REF;sp|27526-REF|H2AC13-REF;sp|27529-REF|H2AC14-REF;sp|27533-REF|H2AC15-REF;sp|27536-REF|H2AC16-REF;sp|27541-REF|H2AC17-REF;sp|4623-REF|HIST2H2AA3-REF;sp|4624-REF|H2AC19-REF;…	NA	154790.5	185155	NA	NA	NA	NA	NA	NA	NA	NA	10150.05	NA	NA	NA	NA	NA	NA	NA	NA	NA	NA	NA	NA	NA	NA	NA	NA	NA	NA	NA	NA	NA	NA	NA
PPLPPPPPP	rev_sp|11183-REF|R3HDM1-REF;rev_sp|11184-REF|R3HDM1-REF;rev_sp|11185-REF|R3HDM1-REF;rev_sp|11186-REF|R3HDM1-REF;rev_sp|11187-REF|R3HDM1-REF;rev_sp|11188-REF|R3HDM1-REF;rev_sp|11195-REF|R3HDM1-REF;rev_sp|11382-REF|FMNL2-REF;rev_sp|11383-REF|FMNL2-REF;rev_sp|22701-REF|NAF1-REF;rev_sp|23822-REF|PDE4D-REF;rev_sp|27283-REF|CAP2-REF;rev_sp|27284-REF|CAP2-REF;rev_sp|27285-REF|CAP2-REF;rev_sp|27287-REF|C…	NA	154216	NA	37770.25	47433.25	39054.8	38443.3	15456.2	NA	NA	NA	NA	NA	NA	NA	NA	NA	NA	56627	368809	NA	10709.15	NA	NA	286496	251498	92585.5	144060	70187.8	118757	NA	NA	NA	3474.655	7375.4
GTFIIDPA	Biognosys|iRT-Kit|index10	NA	150610	154424	42245.4	26833.85	31039.7	20112.55	10511.75	NA	NA	NA	NA	NA	NA	NA	NA	NA	NA	NA	NA	NA	NA	25119.8	NA	516098.5	431274	202177	474844	440166	377052	NA	NA	NA	75193.65	46935.149999999994
KAPAAKAGGPP	sp|46698-REF|CKAP5-REF;sp|46699-REF|CKAP5-REF	NA	148886	122489	NA	NA	NA	NA	NA	NA	514310	1031157	NA	1292270	759970	NA	4485090	848765	2065035	581705	2477760	3870505	417478	NA	NA	NA	NA	NA	NA	2088040	NA	2197500	1891218	2109970	NA	NA
LAGVVSGGA	sp|80018-REF|KLK9-REF	NA	147145.5	118231.5	76202.25	60274.65	92508.2	16036.7	27327.65	26458.15	NA	NA	NA	65856.5	19619	7035.9	NA	NA	19570.7	127526.7	NA	138105.2	8714.3	NA	5772	571334.5	473152	315230	659613	569780	180997	439520	33613.9	NA	46804.45	44767.45
APAIIFID	sp|39143-REF|VCP-REF;sp|39144-REF|VCP-REF;sp|39147-REF|VCP-REF;sp|39149-REF|VCP-REF;sp|39150-REF|VCP-REF;sp|39151-REF|VCP-REF;sp|39155-REF|VCP-REF;sp|39157-REF|VCP-REF;sp|78344-REF|PSMC4-REF;sp|78345-REF|PSMC4-REF	NA	146758	131013	NA	2038.2	NA	NA	NA	NA	NA	NA	NA	NA	NA	NA	NA	NA	NA	NA	NA	NA	NA	27812.8	NA	NA	NA	NA	600038	361333	431379	NA	NA	NA	NA	NA
ATAPHTPG	sp|26701-REF|FAM193B-REF;sp|26703-REF|FAM193B-REF	NA	146641	149637	NA	NA	NA	NA	NA	NA	NA	NA	NA	NA	NA	NA	NA	NA	NA	NA	41489.7	NA	NA	NA	NA	533495.5	323662	421519.5	887882	667112	847789	NA	NA	NA	108168.5	106074.1
ADIQTERAY	sp|79704-REF|RPS11-REF;sp|79706-REF|RPS11-REF;sp|79707-REF|RPS11-REF	NA	146598	112040.5	39456.5	29718.9	77132.25	6530.35	NA	3426.66	9853.55	5852	NA	5301.85	8678.35	NA	NA	132063	NA	NA	NA	NA	NA	NA	NA	90165.5	118607	82911.5	180183	165161	70249.5	NA	NA	NA	38899.15	NA
SGGPYEYR	Biognosys|iRT-Kit|index5	NA	146170	125305	116367	68697.05	76018.25	40776.55	32142.75	28486.4	NA	5879.75	61663.5	22149.9	23101.15	NA	NA	NA	NA	35494.15	NA	51659	34023.05	40300.15	5575.45	581310	652354	354489	901184	977605	626296	NA	99872.5	NA	91573.45	62654
GPEAAKSDETAAK	sp|108021-REF|HSPB1P1-REF;sp|32756-REF|HSPB1-REF;sp|32759-REF|HSPB1-REF;sp|32760-REF|HSPB1-REF;sp|32764-REF|HSPB1-REF	NA	143625.75	153013.8	NA	NA	NA	NA	NA	NA	NA	NA	NA	NA	NA	NA	NA	NA	NA	NA	NA	NA	NA	4156.435	NA	25646.45	57598	NA	5324.3	NA	NA	NA	NA	NA	23844.2	3450.255
LSPVREGSGL	sp|59214-REF|MIDEAS-REF;sp|59215-REF|MIDEAS-REF	NA	142807.5	129764.5	NA	NA	NA	NA	NA	NA	NA	NA	NA	NA	NA	NA	NA	NA	NA	NA	NA	NA	NA	NA	NA	NA	28644.8	NA	NA	NA	NA	NA	NA	NA	NA	NA
DLLAKDQTAA	sp|32996-REF|CFAP69-REF	NA	141533	83624.5	NA	24567.9	276569.5	NA	NA	NA	NA	NA	NA	NA	NA	NA	NA	NA	NA	NA	NA	264287.5	NA	NA	NA	2721535	1787030	1239375	2155940	1192170	NA	NA	112023	NA	147300	269185.5
QNDMHNDESGKNT	sp|12225-REF|PMS1-REF;sp|12226-REF|PMS1-REF;sp|12227-REF|PMS1-REF;sp|12229-REF|PMS1-REF;sp|12231-REF|PMS1-REF;sp|12234-REF|PMS1-REF;sp|12236-REF|PMS1-REF	NA	141525.5	122686.5	116874.5	104793.45	100368.1	125380.5	135799.5	129603.5	51202	98269.75	114420.5	128037	192317	NA	NA	NA	NA	NA	NA	NA	78119.4	NA	17776.95	259431.5	226886	410878.5	512959	624801	606111	41213	NA	NA	NA	NA
IYIGDQVQKS	sp|35642-REF|XPO7-REF;sp|35644-REF|XPO7-REF	NA	140620	165844.5	40511.8	33936.5	50944.899999999994	23232.949999999997	10274.4	14832.45	NA	NA	NA	17893.5	14286.75	NA	NA	NA	NA	NA	11769.1	NA	NA	NA	15650.65	338967	252192	109639.5	916572	297417	206874	33012.05	NA	NA	27191.65	29119.45
KKPAAATVTKK	sp|27412-REF|H1-2-REF	NA	138974	244070.5	450947.5	411874	276122.5	161306	910134.5	821888.5	NA	NA	NA	375210	27761.65	1455500	420601	487697.5	110706.4	418006	860185	502792	670461	74867.5	471322.5	NA	149667	NA	1389660	3352640	438865	445769	90274.5	NA	NA	253227.5
GRGAPPPP	sp|1237-REF|HNRNPR-REF;sp|1238-REF|HNRNPR-REF;sp|1239-REF|HNRNPR-REF;sp|1241-REF|HNRNPR-REF;sp|1242-REF|HNRNPR-REF;sp|1243-REF|HNRNPR-REF;sp|34175-REF|WASL-REF;sp|74932-REF|DAZAP1-REF;sp|74933-REF|DAZAP1-REF;sp|74934-REF|DAZAP1-REF;sp|74935-REF|DAZAP1-REF;sp|74936-REF|DAZAP1-REF	NA	138700	148112	NA	NA	NA	NA	NA	NA	NA	NA	NA	NA	NA	NA	NA	NA	NA	NA	NA	NA	NA	NA	NA	NA	NA	NA	NA	NA	NA	NA	NA	NA	NA	NA
KAPRKQLATKAA	sp|27405-REF|H3C1-REF;sp|27408-REF|H3C2-REF;sp|27411-REF|H3C3-REF;sp|27439-REF|H3C4-REF;sp|27443-REF|H3C6-REF;sp|27447-REF|H3C7-REF;sp|27449-REF|H3C8-REF;sp|27527-REF|H3C10-REF;sp|27538-REF|H3C11-REF;sp|27540-REF|H3C12-REF;sp|4611-REF|H3-7-REF;sp|4620-REF|H3C13-REF;sp|4622-REF|H3C14-REF;sp|4625-REF|H3C15-REF;sp|52111-REF|H3-5-REF;sp|72332-REF|H3-3B-REF;sp|72333-REF|H3-3B-REF;sp|72334-REF|H3-3B-RE…	NA	138136	31649.7	NA	NA	NA	NA	NA	NA	NA	NA	NA	NA	NA	NA	NA	NA	NA	NA	NA	NA	NA	NA	NA	NA	NA	NA	114663	42241.9	NA	NA	NA	NA	NA	NA
PENFRLLG	sp|45393-REF|HBB-REF;sp|45398-REF|HBD-REF;sp|P68871|HBB_HUMAN	NA	138133	104676.1	11515.35	13802.45	4247.12	NA	7659.65	7679.65	NA	NA	NA	NA	18017.9	NA	NA	NA	NA	NA	NA	NA	NA	NA	NA	25121.7	395155	333628.5	103910	82828.9	123562	NA	NA	NA	70220.5	69580.2
AAAAVVEFQRAQS	sp|69508-REF|PSMD11-REF;sp|69510-REF|PSMD11-REF	NA	135466	133307.5	33073.2	17302.9	62798.3	17144.25	6402.3550000000005	5351.645	NA	NA	NA	14668.65	NA	NA	NA	NA	NA	NA	NA	NA	NA	21455.1	NA	NA	130337	133697.35	734640	771968	724616	NA	NA	NA	23822	14818
MNFKTPRGPV	sp|62847-REF|RPS17-REF;sp|62849-REF|ENSG00000260836-REF	NA	135381.5	103383.5	NA	NA	86949.29999999999	9530.1	NA	NA	NA	NA	NA	NA	NA	NA	NA	NA	NA	NA	NA	NA	33741.7	NA	NA	558561.5	534117	98903.5	101691	107021	NA	NA	NA	NA	5221.8	3326.18
AHWKWTPDRPDFLQ	sp|11333-REF|NEB-REF;sp|11334-REF|NEB-REF;sp|11335-REF|NEB-REF;sp|11336-REF|NEB-REF;sp|11337-REF|NEB-REF;sp|11341-REF|NEB-REF;sp|11342-REF|NEB-REF	NA	134882.15	165090	16469.075	NA	8038.1	752.93	NA	NA	NA	NA	NA	NA	NA	NA	NA	NA	NA	NA	NA	NA	NA	NA	NA	NA	25791.5	18225.25	NA	NA	NA	NA	NA	NA	21527.35	26532.6
KYYEKEALLA	sp|67721-REF|SGSM2-REF;sp|67722-REF|SGSM2-REF;sp|67723-REF|SGSM2-REF	NA	134709.5	NA	370776	162130	336182	124550	120290.5	101257.5	NA	NA	NA	NA	NA	NA	NA	NA	NA	NA	NA	NA	NA	37047.35	NA	441533	818208	328589	NA	NA	NA	853460	NA	NA	83469.9	52800
PGGGAGCGGSRFS	sp|28928-REF|TMEM151B-REF	NA	134282.5	155748	NA	NA	70492	NA	NA	51166	NA	NA	NA	NA	28058.3	NA	NA	NA	NA	NA	NA	NA	NA	NA	31429.55	NA	NA	NA	574869	135744	NA	NA	NA	NA	NA	NA
SEFKGDLETL	sp|4279-REF|CSDE1-REF;sp|4280-REF|CSDE1-REF;sp|4281-REF|CSDE1-REF;sp|4283-REF|CSDE1-REF;sp|4284-REF|CSDE1-REF;sp|4291-REF|CSDE1-REF;sp|4292-REF|CSDE1-REF;sp|4294-REF|CSDE1-REF;sp|4303-REF|CSDE1-REF;sp|4304-REF|CSDE1-REF;sp|4305-REF|CSDE1-REF;sp|4306-REF|CSDE1-REF;sp|4307-REF|CSDE1-REF	NA	134125.5	77806.4	13469421	10612064	10066836.5	12346497.5	12419286.5	8005597.5	20643308	15879962.5	13452578	15135406.5	25309031.65	8588566.5	22575186	14372841.5	17043276.6	17053511.6	14011984	19834550	6634891	13429252	5152635.5	1561570	4218090	5652265	553583	565918	559346	432818	1264810	847579	34772170.5	32334031.5
LYLAQNKSL	sp|153203-REF|PDCD6-DT-REF;sp|197504-REF|TSIX-REF	NA	132593	130574	NA	32793.1	NA	NA	NA	NA	NA	NA	NA	NA	NA	NA	NA	NA	NA	NA	NA	NA	NA	NA	NA	NA	NA	NA	NA	NA	NA	NA	NA	NA	NA	NA
DTGRPSTTVR	sp|73720-REF|DSG1-REF	NA	130289.5	117489	232540.5	44849.4	141608.5	196316.5	172821.5	34384.8	766775	NA	427595	363749	NA	71157	941305	NA	1135055	354413.5	NA	676533.5	578569	580382	329924.5	1132940.5	428407	482193	NA	NA	323978	464050.5	304807	1131930	138056.5	71138.55
LYINIERAE	sp|61046-REF|TYRO3-REF;sp|61047-REF|TYRO3-REF	NA	128032.5	111809.5	NA	NA	NA	NA	NA	NA	NA	NA	NA	NA	NA	NA	NA	NA	NA	NA	NA	NA	NA	NA	NA	229055.5	310265	174665.5	447813	418517	348704	NA	NA	NA	NA	NA
SEADGLRQRRP	sp|81791-REF|APMAP-REF	NA	127981.5	139015	NA	NA	NA	NA	NA	NA	NA	NA	NA	NA	NA	NA	NA	NA	NA	NA	NA	NA	NA	NA	NA	25777.8	NA	12814.45	24257.7	25138.1	44103.8	NA	NA	NA	9491.98	13406.56
AAGDGDVKLGT	sp|22170-REF|PGRMC2-REF;sp|22171-REF|PGRMC2-REF	NA	127482	96263.7	15862.25	NA	15655.75	NA	NA	NA	NA	NA	NA	17351.4	NA	NA	NA	NA	NA	NA	NA	NA	NA	NA	NA	15926.8	16345.9	13805.8	102415	75607.3	110411	NA	NA	NA	NA	NA
KASASLNGD	sp|9495-REF|USP34-REF;sp|9496-REF|USP34-REF;sp|9497-REF|USP34-REF	NA	124668	138382.5	NA	86111	90442.5	149755	143396	345798.5	NA	NA	NA	867585	301810	896130	NA	NA	NA	NA	NA	NA	NA	NA	NA	314644	276124	360188.5	409344	NA	NA	NA	1208945	NA	33040.2	57828.649999999994
TGIYIQLEVPR	sp|18033-REF|PIK3CB-REF;sp|18039-REF|PIK3CB-REF;sp|18040-REF|PIK3CB-REF	NA	124262.5	130323	2490.245	6103.615000000001	7024.9	1033.915	NA	1589.71	NA	NA	NA	NA	2842.125	54617	NA	NA	NA	NA	NA	NA	NA	NA	NA	100575.15	99453.2	132847	464543	482703	150052	NA	NA	NA	12805.275	12375.7
GAGGGFGSR	sp|52878-REF|KRT1-REF;sp|P04264|K2C1_HUMAN	NA	123390.5	94620.9	127367	106523	295640.5	479205	196570.5	199926.5	136812	706523	168733.5	411076.5	101063	700406.5	778125	270412	686187.5	626938	2552150	555509	89281.5	258916	NA	2608580	276513	258112.5	332960	277729	377962	860795	1177060	2499445	214525	207701
EGTPADTGDLSPGH	sp|44703-REF|PWWP2B-REF;sp|44704-REF|PWWP2B-REF	NA	122853	94669.9	39074.85	10917.15	25321.9	NA	NA	NA	NA	NA	NA	NA	NA	NA	NA	NA	NA	NA	NA	NA	NA	13714.5	NA	278796.5	344122	176045	416941	456173	295944	NA	NA	NA	37479.5	41230.2
LGDGQLNR	sp|52697-REF|LARP4-REF;sp|52698-REF|LARP4-REF;sp|52701-REF|LARP4-REF;sp|52702-REF|LARP4-REF;sp|52703-REF|LARP4-REF;sp|52704-REF|LARP4-REF;sp|52705-REF|LARP4-REF	NA	122290	NA	76920.85	21732.55	NA	26075.949999999997	21868.7	20216.25	9265.3	NA	NA	NA	NA	15494.85	NA	NA	NA	15691.25	NA	NA	NA	NA	7920.25	NA	245096	196338	1186210	296863	234613	NA	NA	NA	28256.4	30093.45
IHSLPPEGKLG	sp|47664-REF|COX8A-REF	NA	121907	120108.5	210976.5	91828	374766	NA	NA	NA	NA	NA	NA	NA	NA	NA	NA	NA	NA	167111.5	NA	NA	NA	NA	NA	682065	348273	232913.5	NA	NA	NA	NA	NA	160389.5	NA	NA
KTKPKLAKVP	sp|12057-REF|TTN-REF	NA	121765.5	NA	16258900	8670400	6826500	NA	NA	NA	NA	NA	NA	16251000	17782200	8364177.5	20882850	22389600	19082700	471554	7224560	4386650	6996200	NA	NA	NA	NA	NA	NA	NA	NA	NA	3146430	4502365	NA	4454375
TEAPLNPK	sp|11097-REF|POTEI-REF;sp|11106-REF|POTEJ-REF;sp|11133-REF|POTEE-REF;sp|126628-REF|ACTG1P14-REF;sp|150298-REF|ENSG00000184188-REF;sp|23812-REF|ACTBL2-REF;sp|31299-REF|ACTB-REF;sp|31302-REF|ACTB-REF;sp|31305-REF|ACTB-REF;sp|31309-REF|ACTB-REF;sp|43478-REF|ACTA2-REF;sp|43479-REF|ACTA2-REF;sp|60808-REF|ACTC1-REF;sp|72827-REF|ACTG1-REF;sp|72828-REF|ACTG1-REF;sp|72836-REF|ACTG1-REF;sp|7636-REF|ACTA1-R…	NA	121028.5	170053	164075.5	12326.15	62742.25	39325.85	30379.15	25183.65	NA	NA	NA	176882	18959.9	81284	NA	NA	NA	12872.9	102152	NA	NA	19730.4	NA	410074	181338	47244.75	NA	110244	33872.4	34627.95	NA	30751.9	266821	8722.755
DDSVVEKSLK	sp|19743-REF|LETM1-REF	NA	120936.65	113957.75	58022.100000000006	15147.25	104161.05	NA	2304.86	NA	NA	NA	NA	113905	40916.95	NA	NA	NA	NA	NA	NA	92067	16852.665	67128.85	46537.35	179132.7	62848.4	139502.25	80715.6	45239.1	51636.8	110601.5	122709.5	198849.5	NA	NA
SSSGLNSEK	sp|69402-REF|BLMH-REF	NA	120933.5	NA	NA	NA	NA	30832.3	NA	NA	NA	NA	NA	NA	NA	NA	NA	NA	NA	NA	NA	NA	NA	NA	NA	443079.5	121385	NA	NA	NA	NA	NA	NA	169906	35013.05	NA
KKVAMMTQPP	sp|78143-REF|RYR1-REF;sp|78144-REF|RYR1-REF	NA	119072.5	108119.5	NA	NA	357601	NA	NA	NA	NA	NA	NA	NA	524980	1921615	NA	NA	869175	5077555	NA	1201440	NA	NA	NA	NA	NA	11260265	NA	NA	NA	NA	5248800	NA	1157570	1248465
ILSSIDPGLSTST	sp|45388-REF|OR52E1-REF	NA	118486.5	47870.85	NA	86346.6	NA	51883	72668	51387.5	NA	NA	NA	110538	NA	NA	NA	NA	NA	NA	NA	NA	NA	NA	NA	215382.5	NA	248655.5	708322	NA	NA	NA	NA	NA	NA	NA
SDKSAWVQGATG	sp|338875-REF|pol-REF;sp|338877-REF|gag-pol-REF	NA	118386	95591	67974.6	54866.35	96395.95	18079.75	53720.5	NA	NA	NA	NA	139249.05	62953.5	NA	NA	NA	NA	NA	NA	34882.55	NA	NA	NA	NA	NA	NA	NA	NA	NA	63990	NA	NA	NA	NA
KAPKMCSQPA	sp|585-REF|UBE4B-REF;sp|586-REF|UBE4B-REF;sp|587-REF|UBE4B-REF	NA	118041.5	NA	NA	NA	NA	277129	NA	NA	NA	NA	NA	NA	NA	NA	NA	NA	NA	NA	NA	NA	NA	NA	NA	NA	NA	NA	NA	NA	NA	NA	1975174	NA	NA	NA
APPPPSSPL	sp|5115-REF|UBAP2L-REF;sp|5116-REF|UBAP2L-REF;sp|5120-REF|UBAP2L-REF;sp|5126-REF|UBAP2L-REF	NA	117560.5	NA	NA	NA	NA	NA	NA	NA	NA	NA	NA	NA	NA	NA	NA	95545	NA	NA	NA	NA	NA	NA	NA	NA	154292	NA	NA	NA	NA	NA	NA	NA	NA	NA
AAAAVQGGR	sp|48871-REF|SPCS2-REF;sp|48873-REF|SPCS2-REF;sp|48874-REF|SPCS2-REF	NA	117538.5	103976.65	150124.5	131850	187349.5	46448.55	38410.850000000006	18262.1	NA	NA	NA	69727.25	35358.55	78421	NA	NA	NA	183445.25	159631	36885.65	83640.5	83062.5	112184	891800	494251	672955.5	151746	136781	180661	NA	NA	NA	19773.9	54034.15
GGEAGLSR	sp|62151-REF|CLN6-REF	NA	117460.5	121886	59173.4	112430	87444	27343.2	76219.3	NA	145077.45	80771.5	63689.4	108575	NA	87963.5	16399.75	69957.2	19389	171291	NA	73821.25	22488.55	36274.45	27348.77	535474	493327	245536	481233	600480	588618	NA	NA	NA	72043.75	70205.4
SEEKLPRLL	sp|52784-REF|BIN2-REF	NA	117412	NA	NA	NA	NA	42752.1	54863.5	60914	NA	NA	159238.5	NA	NA	NA	388838	344603	NA	834260	NA	NA	NA	NA	NA	NA	NA	NA	NA	NA	NA	NA	458859.5	NA	NA	NA
RGVQIIDDEPQA	sp|54060-REF|RAB21-REF	NA	116708	88465.85	NA	NA	43547.3	NA	NA	NA	NA	NA	NA	NA	NA	NA	NA	NA	NA	NA	NA	NA	NA	34816.35	NA	171385.5	139124	83344.5	160084	NA	157584	NA	NA	NA	NA	NA
GSGSGWSSSRGPY	sp|4935-REF|HRNR-REF;sp|4935-REF|HRNR-REF;sp|4935-REF|HRNR-REF	NA	115165.5	NA	73007.35	7611.95	9761.35	NA	7840.15	NA	NA	NA	NA	54452.3	NA	NA	399434	NA	394608	287672	NA	251444	209831.5	NA	26164.9	849299	659445	171316.5	274190	121834	121025	432067.5	31499	98000.5	18479.800000000003	49162.7
EVASPATVSRCGM	sp|12335-REF|DNAH7-REF	NA	115110.75	203031	130983	97929.25	101733.15	35055.6	35956.5	26253.65	NA	NA	NA	106926	NA	NA	221469.1	148121.5	133799	434801	NA	882388.5	42239.4	218032	125379.5	1617415	949831	790615.5	675622	682236	1642360	359309.5	101137	NA	135337	140792.5
QVLRQQQDEAYLA	sp|26570-REF|FAF2-REF	NA	114968.5	24815.65	NA	NA	NA	NA	NA	NA	NA	NA	NA	NA	NA	NA	NA	NA	NA	NA	NA	NA	NA	NA	NA	NA	NA	NA	NA	NA	NA	NA	NA	NA	NA	NA
KKPVSKKA	sp|25238-REF|MACROH2A1-REF;sp|25239-REF|MACROH2A1-REF;sp|25240-REF|MACROH2A1-REF;sp|25243-REF|MACROH2A1-REF	NA	114890	769210.5	229434	392435.5	456575.5	523869.5	682097.5	770591	NA	NA	253081	416977.5	NA	NA	NA	NA	306881	NA	NA	NA	333330.5	NA	NA	NA	400596	NA	1937570	NA	NA	NA	4643865	1380670	160169	357465
DREVQRILL	sp|78344-REF|PSMC4-REF;sp|78345-REF|PSMC4-REF	NA	114195.5	100024.7	47674.7	23971.55	38866.8	30486.95	NA	6910.1	215817.5	405612.5	264408.5	142172.5	26399.8	29964.7	367597	NA	921202.5	1209594	932395	1349380	225495.5	111235.5	40882.3	NA	NA	NA	605853	655481	764372	1228040	572699	761317.5	NA	6911
KAKAPKAGQGPN	sp|17723-REF|H1-8-REF;sp|17724-REF|H1-8-REF	NA	113734.25	109698.5	105080	186827.5	98358	204615	321589	324619	134414.5	NA	842221.5	298523.5	65516.5	NA	226598	452459.5	197580	544140	NA	132442	87607	163055	75692.5	262644.5	NA	NA	NA	513638	913563	447744.5	408328.5	260474.5	NA	NA
GTFIIDPGG	Biognosys|iRT-Kit|index9	NA	113576	121211	31626.15	24413.550000000003	62675.25	65283.45	NA	NA	NA	NA	NA	50046.7	NA	NA	NA	NA	NA	NA	NA	NA	15355.95	NA	NA	262594.5	261279	165518.5	283376	298547	246246	NA	NA	NA	51589.45	39117.5
VSQAGTLT	sp|61050-REF|MGA-REF;sp|61051-REF|MGA-REF;sp|61052-REF|MGA-REF;sp|61053-REF|MGA-REF;sp|61055-REF|MGA-REF	NA	113437.05	95925.65	242762	243076	226548	189905	20049.65	80847	NA	NA	NA	102043.5	74840	NA	NA	NA	NA	NA	NA	NA	NA	NA	NA	NA	NA	NA	NA	NA	NA	NA	NA	NA	NA	NA
AAGPSAAA	sp|14587-REF|NUP210-REF	NA	113223.15	252592.5	83461.95	104490	119719	33867.45	128011.5	185463	149120.5	488238.5	1041770	1116650	926611.5	NA	662145	1755360	1021490.5	193560.5	708329	1333260	14217.25	614897	75349.2	22988800	16413400	15359550	7127440	6116520	10123200	2974520	5253910	5633280	84046.04999999999	76843.95000000001
RNVSTGDVN	sp|70067-REF|KRT10-REF;sp|70068-REF|KRT10-REF;sp|P13645|K1C10_HUMAN	NA	112158.5	NA	190380	93778.1	111740.5	123180	23913.85	27024.7	NA	NA	NA	47650.2	17792.05	NA	NA	NA	NA	293471.5	66585.6	103493.1	34338.75	13579.65	12905.45	1528550	515213	167501	305137	134904	148819	NA	NA	459934	76547.65	69234.05
KKVAKVEPAV	sp|81629-REF|RRBP1-REF;sp|81630-REF|RRBP1-REF;sp|81634-REF|RRBP1-REF	NA	111504.5	NA	106240	NA	NA	NA	NA	NA	NA	NA	NA	562385	NA	633530	349652.5	NA	NA	2034660	NA	874245	NA	NA	NA	6867660	NA	5555780	NA	NA	833463	1705235	5115100	NA	744435	NA
SLDAQSVYVATDSE	sp|81910-REF|POFUT1-REF	NA	110952.75	NA	NA	NA	NA	NA	NA	NA	NA	NA	NA	NA	NA	NA	NA	NA	NA	NA	NA	NA	NA	NA	NA	NA	NA	NA	NA	NA	NA	NA	1003965	NA	NA	NA
KARKEQSRFFIDK	sp|38684-REF|PLGRKT-REF	NA	110453.5	87481.4	NA	NA	NA	NA	NA	NA	NA	NA	NA	NA	NA	NA	NA	NA	NA	NA	NA	NA	NA	NA	NA	NA	NA	NA	NA	NA	NA	NA	NA	NA	NA	NA
VGVKPVGSD	sp|74336-REF|TXNL1-REF;sp|74341-REF|TXNL1-REF	NA	110417.5	111455.55	33812.75	35872.4	32604.1	42514.9	6589.7	6178.55	NA	NA	NA	NA	14298.1	NA	NA	NA	NA	14331.1	NA	NA	NA	NA	NA	379291.5	200778	198325	83682.6	89689.6	96082.6	NA	NA	NA	32137.4	30304.95
TVNPQGTDDLDN	sp|9588-REF|AFTPH-REF;sp|9589-REF|AFTPH-REF;sp|9590-REF|AFTPH-REF;sp|9591-REF|AFTPH-REF;sp|9592-REF|AFTPH-REF;sp|9593-REF|AFTPH-REF;sp|9594-REF|AFTPH-REF	NA	110380.4	44889.75	NA	NA	NA	NA	NA	NA	NA	NA	NA	NA	NA	NA	NA	NA	NA	NA	NA	NA	NA	NA	NA	NA	NA	NA	NA	NA	NA	NA	NA	NA	NA	NA
IGGAGDAR	sp|73980-REF|SLC14A1-REF	NA	110150.35	97277.8	244402	NA	NA	NA	NA	NA	NA	NA	NA	NA	NA	NA	NA	NA	NA	NA	NA	NA	NA	NA	NA	1380125	949479	1105703.5	283182	191306	217863	NA	NA	NA	193492	184801.5
VVRHQLLKT	sp|114386-REF|ENSG00000235449-REF;sp|24458-REF|COX7C-REF	NA	109366.25	105302	437219.3	430195.4499999999	619063	670666.37	583261	728407	401225.9	469356.5	341479.5	708751	732738	607946.5	1124270	649865	1093740	428643.5	335119	332466	205185	149631	149750.5	1143343.9	707732	1278513.6	612172	453550	433385	379052	399037	416759	166976.86	181630.435
VLYDEIKKYT	sp|88506-REF|SLC25A5-REF	NA	108269.1	34433.15	NA	NA	NA	NA	NA	NA	NA	NA	NA	NA	NA	NA	NA	NA	NA	NA	NA	NA	NA	NA	NA	NA	406027.2	560816	436241.9	12765.5	NA	NA	NA	NA	2990.435	41003.5
APAAGEDA	sp|50225-REF|RPS25-REF	NA	108058.5	85254.05	276757.5	288002	396729	40635.35	32623.3	NA	NA	NA	NA	32899.95	NA	67338	NA	NA	NA	NA	NA	NA	NA	NA	NA	329389.5	NA	292332	NA	NA	NA	NA	NA	NA	NA	NA
LPPPPPPPP	rev_sp|11183-REF|R3HDM1-REF;rev_sp|11184-REF|R3HDM1-REF;rev_sp|11185-REF|R3HDM1-REF;rev_sp|11186-REF|R3HDM1-REF;rev_sp|11187-REF|R3HDM1-REF;rev_sp|11188-REF|R3HDM1-REF;rev_sp|11195-REF|R3HDM1-REF;rev_sp|11382-REF|FMNL2-REF;rev_sp|11383-REF|FMNL2-REF;rev_sp|12678-REF|RAPH1-REF;rev_sp|12679-REF|RAPH1-REF;rev_sp|158559-REF|SRPK2P-REF;rev_sp|200141-REF|NNT-AS1-REF;rev_sp|22481-REF|FHDC1-REF;rev_sp|22…	NA	107217	35389.4	NA	NA	50396.1	NA	NA	NA	NA	NA	NA	NA	NA	NA	NA	NA	NA	190088.6	NA	NA	NA	NA	NA	142752	248760	561796.5	NA	NA	261603	NA	NA	NA	NA	NA
AGAGVGYA	sp|47498-REF|UQCC3-REF	NA	106198	97923.7	52438	27815.9	86827.9	NA	NA	2526.455	NA	NA	NA	76997	33447.2	33269.95	7424.2	NA	3344.045	66318.04999999999	118226	48537.55	NA	9844.1	11091.25	453123	291588	264721.5	NA	NA	NA	48926.5	NA	NA	19814.9	14077.1
TDPVTGDL	sp|22927-REF|TENM3-REF	NA	105641.75	94551.35	28260.95	13557.25	33914.55	NA	NA	NA	NA	NA	NA	NA	NA	NA	NA	NA	NA	7751.35	NA	NA	NA	NA	NA	603614	424473	235468.5	396158	386491	346037	106573	NA	NA	46659.2	56506.55
TVAFTQVNSEDK	sp|112207-REF|RPL7AP20-REF;sp|139522-REF|RPL7AP6-REF;sp|141363-REF|RPL7AP11-REF;sp|143188-REF|RPL7AP62-REF;sp|187886-REF|RPL7AP66-REF;sp|41174-REF|RPL7A-REF;sp|41176-REF|RPL7A-REF	NA	105630.95	64890.25	NA	NA	NA	69026000	NA	46422700	191753500	366595000	260837000	125503000	97023000	NA	188173500	458291500	328637500	451487000	599474000	456372000	46729950	60073500	36894765	238549.5	353722	986250000	354882	426126	1567420000	487935500	NA	846938000	NA	18177.55
AEFDDRRGVL	sp|77415-REF|URI1-REF;sp|77419-REF|URI1-REF;sp|77421-REF|URI1-REF	NA	105119	74912.15	7833366	10357993	7619324	6169788.5	4997519.85	3950232.25	3854265	4286819.6	3082700	2475956	3337191	953730	2072718	2839230	1359209	28991.2	49595.6	155247.5	2278071	1923827	3829946.5	467654.5	489004	602930	NA	11855.1	NA	20893.05	NA	NA	9829807	8656077
PSVISVTSHPWD	sp|5538-REF|ARHGEF11-REF;sp|5539-REF|ARHGEF11-REF	NA	104380.5	92051	51342.7	32262.6	41947.65	49429.75	20771.25	39396.9	NA	46000.45	77682.65	NA	14463.9	NA	NA	NA	NA	58726.5	NA	49948.7	74851.5	30340.5	NA	281442	317573	371730	419018	373474	218022	NA	NA	NA	40545.899999999994	37584.850000000006
PDKISGADINSI	sp|78344-REF|PSMC4-REF;sp|78345-REF|PSMC4-REF	NA	104364.35	82773.55	45861.05	57724.899999999994	57947.600000000006	40236.05	11779.4	23639.7	NA	NA	4595.965	69218	NA	NA	9409.45	NA	NA	41483.55	92045.3	NA	79225.15	169958.2	90578.9	50306	94186.4	67972.5	428492	395026	506101	NA	NA	NA	27506.449999999997	19807.55
ANLERTFIAIKPD	sp|71283-REF|NME1-NME2-REF;sp|71284-REF|NME1-NME2-REF;sp|71285-REF|NME1-NME2-REF;sp|71286-REF|NME2-REF;sp|71290-REF|NME2-REF	NA	102794.15	132021	1701.84	NA	NA	NA	NA	NA	NA	NA	NA	NA	NA	NA	NA	NA	NA	NA	NA	NA	NA	NA	NA	NA	NA	NA	19421.4	NA	16390.6	NA	NA	NA	NA	NA
PSPPPPPPP	rev_sp|11740-REF|ERICH2-REF;rev_sp|11741-REF|ERICH2-REF;rev_sp|11746-REF|ERICH2-REF;rev_sp|22481-REF|FHDC1-REF;rev_sp|47814-REF|SF1-REF;rev_sp|47823-REF|SF1-REF;rev_sp|47824-REF|SF1-REF;rev_sp|68406-REF|KDM6B-REF;rev_sp|68407-REF|KDM6B-REF;rev_sp|81751-REF|NKX2-4-REF;rev_sp|84945-REF|RNF215-REF;sp|22795-REF|PALLD-REF;sp|22801-REF|PALLD-REF;sp|42490-REF|ANTXRL-REF;sp|56886-REF|ZIC5-REF;sp|79728-RE…	NA	102251.5	124396.5	53161.5	NA	66220	57406	NA	76280.5	120988	NA	NA	NA	NA	NA	NA	NA	NA	533735	192511	746876.5	27159.1	NA	115276.8	NA	NA	NA	NA	NA	409986	NA	NA	160992	31991.85	NA
EIYSINYEL	sp|64349-REF|ATF7IP2-REF;sp|64350-REF|ATF7IP2-REF	NA	101842.5	NA	NA	NA	NA	NA	NA	NA	NA	NA	5492650	NA	NA	NA	NA	NA	NA	NA	NA	NA	NA	NA	NA	NA	NA	NA	NA	NA	631744	NA	368136	328228	NA	NA
GALFGANANRKFLD	sp|84220-REF|ATP6V1E1-REF;sp|84221-REF|ATP6V1E1-REF;sp|84222-REF|ATP6V1E1-REF	NA	100678.2	57847.35	NA	NA	NA	NA	NA	NA	NA	NA	NA	NA	NA	NA	NA	NA	NA	NA	NA	NA	NA	NA	NA	NA	NA	NA	NA	NA	NA	NA	NA	NA	NA	NA
PGGGASDT	sp|28248-REF|RING1-REF	NA	100544.5	NA	NA	NA	NA	NA	NA	29355.7	NA	NA	NA	NA	NA	NA	NA	NA	NA	NA	NA	NA	NA	NA	NA	NA	NA	NA	NA	NA	NA	NA	NA	NA	NA	5708
LTAEAEELKP	sp|6353-REF|SOAT1-REF;sp|6354-REF|SOAT1-REF	NA	100341	68928.1	NA	NA	NA	NA	NA	NA	NA	NA	NA	NA	NA	NA	NA	NA	NA	NA	NA	NA	NA	NA	NA	NA	59941.1	155257	82238	NA	NA	NA	NA	NA	NA	NA
EHAPSIVFID	sp|139539-REF|PSMC1P1-REF;sp|59621-REF|PSMC1-REF;sp|59622-REF|PSMC1-REF	NA	100280.35	104848.8	9713.575	6398.985000000001	12783.919999999998	9914.285	9892.7	NA	NA	NA	NA	NA	7297.15	NA	NA	NA	NA	NA	NA	NA	81470.8	50095	25921.800000000003	NA	NA	NA	321790	180641	312592	NA	NA	NA	NA	NA
YLALVGGGK	sp|73172-REF|WDR45B-REF	NA	99942.1	65120.65	47359.8	20541.3	50605.45	13985.15	21624.175000000003	NA	NA	NA	NA	NA	35244.1	NA	NA	NA	NA	NA	NA	NA	NA	NA	NA	106545.5	186746	109611.5	303257	246134	230179	NA	NA	NA	13400.2	17763.65
LRNVSTGD	sp|70067-REF|KRT10-REF;sp|70068-REF|KRT10-REF;sp|P13645|K1C10_HUMAN	NA	99487.8	81430.65	104053.9	69513.04999999999	79993.1	70914.5	54081.9	47551.85	NA	NA	NA	58404.85	61059	30791.8	NA	NA	NA	19374	NA	NA	NA	NA	NA	596072	440123	499458.5	349025	361425	279153	NA	NA	15957	74244.75	85221.1
GDAPSPEEKLH	sp|1876-REF|YARS1-REF;sp|1877-REF|YARS1-REF	NA	99023.15	44814.9	29429.05	23013.300000000003	32249.9	6732.45	NA	NA	NA	NA	NA	22130.6	NA	NA	NA	NA	NA	NA	NA	NA	2714.685	19552.2	16478.15	141997.5	57728.2	34794.6	106729	90789.9	94316.9	NA	NA	NA	3498.72	NA
TEPLPEKTQESL	sp|36927-REF|TPD52-REF;sp|36928-REF|TPD52-REF;sp|36929-REF|TPD52-REF;sp|36930-REF|TPD52-REF;sp|36931-REF|TPD52-REF;sp|36932-REF|TPD52-REF;sp|36933-REF|TPD52-REF	NA	98834.95	89684	221627.5	293950	193906	NA	NA	9324.4	NA	NA	4532.645	225210.5	141499.5	36569.05	NA	NA	NA	2828560	3070890	2559875	44795.2	350944.5	69856.5	8484230	5117140	6289200	2222010	2381570	2587460	8864710	3088380	1733765	77617.6	78242.35
YDSNSGGEREIQRT	sp|59621-REF|PSMC1-REF;sp|59622-REF|PSMC1-REF	NA	98706.2	97748.75	5670.55	NA	7593.75	NA	11249.25	NA	12652.4	22362.5	NA	53579.5	NA	NA	NA	NA	NA	42919.3	NA	NA	5413.35	15220.35	91680	25028.6	38192.9	8325.5	224970	227984	78664.5	NA	50178	NA	19450.4	21965.15
VSSSTNPFRPQK	sp|3457-REF|GNG5-REF;sp|88399-REF|GNG5B-REF	NA	98241.85	94673.35	46747.1	54547.350000000006	102340.05	NA	NA	NA	NA	NA	NA	NA	NA	NA	NA	NA	NA	NA	NA	NA	NA	NA	NA	175944.5	101442	162916	NA	NA	NA	NA	NA	NA	2961.365	4016.54
SLVNLGGSK	sp|52878-REF|KRT1-REF;sp|P04264|K2C1_HUMAN	NA	98149.9	103393.05	63711.2	28635.2	225462.5	50014.5	52236	NA	NA	37517.5	NA	207634.5	NA	322159.5	NA	NA	NA	NA	199456	20510.95	NA	NA	NA	509130.5	2010660	NA	639618	592065	579774	NA	NA	41842.55	88364.4	57348.2
AQLDAYNARMDTS	sp|72957-REF|ALYREF-REF	NA	97462.85	98824.8	NA	NA	NA	NA	NA	NA	NA	NA	NA	NA	NA	NA	NA	NA	NA	NA	NA	NA	NA	NA	NA	NA	NA	NA	NA	NA	NA	NA	NA	NA	NA	NA
DQPLPDTKPLPPPQ	sp|68828-REF|MED9-REF;sp|68829-REF|MED9-REF	NA	96749.5	69313.75	65298.649999999994	47085.65	84195.9	34868.4	22579.25	18504.65	NA	NA	NA	63256	NA	NA	NA	NA	NA	NA	NA	39744.65	NA	46974.8	NA	564932.5	509412	429814.5	254180	NA	NA	NA	NA	NA	74295.6	54784.8
GELGNGNIKL	sp|81457-REF|PCNA-REF	NA	96629.7	76524.2	65936175.5	51322167.5	48482198.5	42693068	40892624	33316214.5	37120000	33876550	18873150	87961366.1	59262210.5	37683850	82224650	63867250	90933350	96708050	49967000	113876750	15566092	41210453.8	14351980	12493150	18891300	23027089.2	10183900	11076800	12140300	52655500	74053000	73531650	157046895	121040610.5
RIAGQVAAANKKH	sp|101771-REF|RPS19P1-REF;sp|78648-REF|RPS19-REF;sp|78650-REF|RPS19-REF	NA	96153.3	92921.1	30774.75	26457.4	84086.85	6839.7	4884.045	NA	NA	NA	NA	31685.1	NA	20295.55	33035.8	NA	36248.05	12921.1	27985.9	23400	NA	NA	NA	133635.5	33437.8	34352.2	48685.1	90647.6	62125.6	24465.3	17274.15	47929.5	17902.9	17278.95
AAPGVDLT	sp|70063-REF|KRT25-REF;sp|70065-REF|KRT27-REF;sp|70067-REF|KRT10-REF;sp|70068-REF|KRT10-REF;sp|70069-REF|KRT12-REF;sp|70130-REF|KRT15-REF;sp|70131-REF|KRT15-REF;sp|70133-REF|KRT15-REF;sp|O77727|K1C15_SHEEP;sp|P13645|K1C10_HUMAN	NA	95308.6	45893.95	43968.7	90126	256436.5	100968.7	100897.3	51547.350000000006	NA	NA	NA	330487	NA	NA	NA	NA	NA	NA	NA	235377.5	NA	122855.5	59040	10746750	1078960	223571	321589	432331	453334	NA	NA	NA	179608	46956.25
ASVEPYCADITSEE	sp|14271-REF|TADA3-REF;sp|14273-REF|TADA3-REF	NA	94724.25	54572	NA	NA	NA	NA	NA	NA	NA	NA	NA	NA	NA	NA	NA	NA	NA	NA	NA	NA	NA	NA	NA	NA	NA	NA	NA	NA	NA	NA	NA	NA	NA	NA
EHAPSIVFI	sp|139539-REF|PSMC1P1-REF;sp|59621-REF|PSMC1-REF;sp|59622-REF|PSMC1-REF	NA	94169.75	93666.1	NA	11241.3	10593.75	NA	8756.85	5135.3	NA	NA	NA	NA	NA	NA	NA	NA	NA	NA	NA	NA	NA	22444.65	NA	NA	NA	NA	560163	336604	504298	NA	NA	NA	NA	NA
GGGRFLAG	sp|43805-REF|LOXL4-REF	NA	94102.4	97917.35	174293.5	186438.5	277359.5	195899.5	194266.5	232476.5	80093.5	NA	108119.35	1015118	832935	534735	NA	75036	74496.5	977809	1052510	1102410	NA	10187	NA	295740.5	200084	254546.5	60746.7	50595.5	67450.4	1205355	1165180	1174155	35284.85	32793.35
SRNLRTALIFGG	sp|20234-REF|SMIM20-REF;sp|20235-REF|SMIM20-REF	NA	93086.05	100491.45	NA	NA	NA	NA	NA	NA	NA	NA	NA	NA	NA	NA	NA	NA	NA	NA	NA	NA	NA	NA	NA	NA	23886.6	19881.85	NA	NA	NA	NA	NA	NA	NA	5646.25
VDLEETGRV	sp|74004-REF|ATP5F1A-REF;sp|74006-REF|ATP5F1A-REF;sp|74008-REF|ATP5F1A-REF;sp|74009-REF|ATP5F1A-REF;sp|74010-REF|ATP5F1A-REF;sp|74011-REF|ATP5F1A-REF;sp|74012-REF|ATP5F1A-REF	NA	93081.95	80373.35	NA	NA	NA	NA	NA	NA	NA	NA	NA	NA	NA	NA	NA	NA	NA	NA	NA	NA	NA	NA	NA	195898	NA	NA	447653	448961	390725	NA	NA	NA	NA	NA
IFIQFGLYSPRID	sp|5673-REF|IGSF9-REF;sp|5674-REF|IGSF9-REF	NA	92516.8	199917.5	NA	NA	NA	NA	NA	NA	NA	NA	NA	NA	NA	NA	NA	NA	NA	NA	NA	NA	NA	101149.5	NA	25689.15	NA	NA	131410	164591	166199	NA	NA	NA	20436.55	1552.575
GEVDPKVAL	sp|76612-REF|NDUFB7-REF	NA	92360.2	61034	67199950	68282870	53594680	57684980	52800305	38489605	44465190.6	44234909	28311735.5	68386215	110081879.85	43220396	96269213	97822488.5	111313678	121846448.5	78608091	125797680	27597640	57113245	25106180	36797824	32907350	42762849	5197202.5	6080960	6246610	113002450	96462902.5	86379741.5	159618250	145988920
KPPPPPPPP	sp|279686-REF|EXTL3-AS1-REF;sp|47033-REF|MED19-REF;sp|47034-REF|MED19-REF;sp|69340-REF|MYO18A-REF	NA	92208.6	39494.75	12911.7	NA	11202.25	47679.2	15615.1	NA	NA	NA	NA	NA	NA	NA	NA	NA	NA	23368.1	38311.6	NA	NA	NA	8913.9	260816.5	122144	506896	NA	NA	NA	NA	7954.2	NA	NA	NA
IIQSIRMGM	sp|18323-REF|SERP1-REF;sp|56333-REF|SERP2-REF	NA	91854.7	70229.25	91531.7	71599.75	113919	26014.699999999997	13616.6	19074.4	NA	NA	NA	340159	160876	121873	NA	NA	NA	572438	683957	634140.5	NA	NA	NA	13353373.8	33583275	40605102.5	26710568	28892242	31716698	1148263	459590.5	354636	47607.3	42940.82
PIPEDEKKE	sp|70037-REF|SMARCE1-REF;sp|70038-REF|SMARCE1-REF;sp|70042-REF|SMARCE1-REF;sp|70055-REF|SMARCE1-REF;sp|70056-REF|SMARCE1-REF;sp|70060-REF|SMARCE1-REF	NA	89816.04999999999	84234.55	34866.3	42195.95	38722.15	67478.7	57359	NA	60060.5	82683	NA	219670.5	202047.5	81114	NA	NA	NA	200481.5	142097	249530.5	NA	NA	NA	485262.5	382401	133193.5	NA	NA	181857	NA	132020	210737	25358.45	NA
GDAPSPEEKLHL	sp|1876-REF|YARS1-REF;sp|1877-REF|YARS1-REF	NA	89802.55	60849.2	35153.65	20097.55	46789	28209.199999999997	20748.8	19343.4	NA	NA	NA	22038.05	4605.465	NA	NA	NA	NA	NA	NA	NA	4162.005	12739.85	NA	8540.45	28276.1	27514.3	421379	455061	438149	NA	NA	NA	14895	13219.6
VEFATDRVEE	sp|67051-REF|PLCG2-REF;sp|67054-REF|PLCG2-REF;sp|67055-REF|PLCG2-REF	NA	89767.15	61942.45	29646.7	17745.5	13763.3	8848.525	NA	NA	NA	NA	NA	NA	NA	NA	NA	NA	NA	NA	NA	31136.4	NA	NA	NA	349758	268238	149812.5	201033	250672	237115	NA	NA	NA	26447.75	29792.65
LGEGMVRP	sp|52763-REF|TFCP2-REF	NA	89455	NA	NA	NA	NA	NA	21387.3	NA	NA	NA	NA	NA	NA	NA	NA	NA	NA	NA	NA	NA	NA	NA	NA	NA	NA	NA	NA	NA	NA	NA	NA	NA	20436.95	NA
ISSLRSGL	sp|64068-REF|SLX4-REF	NA	89284	172822	86630.5	NA	NA	NA	NA	NA	70007	NA	NA	NA	225171.5	NA	NA	NA	288645	132091.55	NA	NA	NA	NA	NA	317566.5	NA	223619	NA	NA	NA	54459.5	NA	NA	NA	41487.9
GECHFLDQPAPEA	sp|9990-REF|DQX1-REF	NA	89277.6	31506.55	27193.8	171083	154139.5	NA	62429	NA	488059.5	285149	NA	322215	NA	75706.5	NA	NA	NA	578990	NA	388432.5	NA	102697	NA	508648	576534	892447	637282	543224	609173	NA	NA	324767.5	92997.3	66761.8
KESEVFYEL	sp|58781-REF|HIF1A-REF;sp|58782-REF|HIF1A-REF;sp|58783-REF|HIF1A-REF;sp|58784-REF|HIF1A-REF	NA	89116.5	136412	9066769.4	8331062.5	8133242.35	6899410	6542389.2	5643569.5	10441757.5	9207313	7293487.65	20406521.5	12663943.5	10523171	39515825	23916668	38517860	2690400	3318920	4365645	7320586	9775257.5	6894116.5	NA	2012980	2681930	526335	513892	378179	264259.5	3002604.5	3029832.5	12465203.6	16633658.5
LEPTVIDEVR	sp|52535-REF|TUBA1B-REF;sp|52536-REF|TUBA1B-REF;sp|52537-REF|TUBA1B-REF;sp|52538-REF|TUBA1B-REF;sp|52539-REF|TUBA1B-REF;sp|52541-REF|TUBA1A-REF;sp|52544-REF|TUBA1A-REF;sp|52547-REF|TUBA1C-REF;sp|52548-REF|TUBA1C-REF;sp|52549-REF|TUBA1C-REF	NA	88659.70000000001	68483.15	NA	NA	NA	NA	NA	NA	NA	NA	NA	NA	NA	NA	NA	NA	NA	NA	NA	NA	NA	14721.7	NA	NA	NA	NA	NA	NA	NA	NA	NA	NA	NA	NA
VTNLSSTPS	sp|82601-REF|SNX21-REF;sp|82604-REF|SNX21-REF	NA	87381	101129.65	100047.5	192913.5	146294	137048.5	259293.5	41909.75	NA	NA	NA	640739.5	256245.5	NA	8169.8	NA	NA	200005.6	NA	35341.7	21277.5	NA	NA	287258.5	207712	73613.5	NA	NA	134302	128730	68979	NA	56803.1	37488.95
RETGVIEKL	sp|4279-REF|CSDE1-REF;sp|4280-REF|CSDE1-REF;sp|4281-REF|CSDE1-REF;sp|4284-REF|CSDE1-REF;sp|4289-REF|CSDE1-REF;sp|4290-REF|CSDE1-REF;sp|4292-REF|CSDE1-REF;sp|4294-REF|CSDE1-REF;sp|4303-REF|CSDE1-REF;sp|4304-REF|CSDE1-REF;sp|4305-REF|CSDE1-REF;sp|4306-REF|CSDE1-REF;sp|4307-REF|CSDE1-REF	NA	87202.04999999999	82412.25	5539935	7137860	7952180	7520900	9142500	10382485	2441470	2363430	2708195	18546250	13662420	11636393.5	6414850	5683465	3734665	1505240	2133000	1463510	13311100	9464315	7648900	2498470	2600170	2992990	437190	NA	426793	1515674	1437571	1473623.5	9681210	9268960
GSGGSGGYGGRSRY	sp|31683-REF|HNRNPA2B1-REF;sp|31684-REF|HNRNPA2B1-REF	NA	86974.85	88925.85	NA	NA	NA	NA	NA	NA	NA	NA	NA	NA	NA	NA	NA	NA	NA	NA	NA	NA	NA	NA	NA	NA	NA	NA	NA	NA	NA	NA	NA	NA	NA	NA
SVRVTDIN	sp|49368-REF|FAT3-REF;sp|49369-REF|FAT3-REF	NA	86868.55	71709	NA	NA	NA	NA	NA	NA	NA	NA	NA	NA	NA	NA	NA	NA	NA	NA	NA	NA	NA	NA	NA	40274.35	81209.7	57214.5	NA	114569	128954	NA	NA	NA	NA	NA
EGVTPWASFK	sp|30679-REF|AKAP12-REF;sp|30681-REF|AKAP12-REF;sp|30682-REF|AKAP12-REF	NA	86735.6	82721.1	10287.65	46472.65	45090.45	28314.85	24147.35	23797.85	NA	NA	NA	7237.1	NA	113268	NA	NA	NA	NA	NA	NA	11185.65	NA	NA	153212.55	260811	147663	345334	292505	NA	NA	NA	NA	23825.6	27565.2
IYKGPGSEAGP	sp|84348-REF|COMT-REF;sp|84355-REF|COMT-REF;sp|84358-REF|COMT-REF	NA	86706.8	89855.20000000001	161891.5	134213.5	199689.5	NA	NA	NA	NA	NA	NA	523655	NA	NA	NA	NA	NA	NA	NA	NA	NA	8715.8	12452.9	NA	NA	NA	194143	188422	181312	NA	NA	NA	NA	NA
KDLAGQDAKDL	sp|37784-REF|ANXA13-REF;sp|37785-REF|ANXA13-REF	NA	86508.45	77365.45	62068.95	49228.1	84684.9	55850.85	57626.75	77377.2	NA	NA	NA	104618.65	82976	106600.5	NA	NA	NA	278299.5	249815	248848.5	NA	NA	NA	65937.35	68884.6	29918.35	NA	NA	NA	217342	73885	54231	5690.735000000001	2220.925
AAEDVVATGAD	sp|88503-REF|PGRMC1-REF;sp|88504-REF|PGRMC1-REF	NA	85043.33	34288	42155.6	109474.8	106149.7	40437.305	15658.2	29671.6	NA	NA	NA	36017.25	39366	68491.9	NA	NA	NA	NA	NA	NA	NA	NA	NA	593040.5	378703	271792.45	100967.4	112534.5	142352.8	NA	NA	NA	18471.695	35563.4
YILAGVEN	Biognosys|iRT-Kit|index4	NA	84890.25	78544.1	39570.45	27471.7	61618.35	NA	NA	NA	NA	NA	NA	NA	NA	NA	NA	NA	NA	NA	NA	NA	NA	NA	NA	174880.75	159829	99410.5	312875	225068	159976	NA	NA	NA	28885.05	21506.800000000003
LLGEEKKST	sp|24778-REF|REEP5-REF	NA	83598.9	83009.95000000001	NA	11101.55	20919.6	NA	NA	NA	NA	NA	NA	NA	NA	7959.2	NA	NA	NA	NA	NA	NA	NA	NA	NA	64673.5	53190.2	NA	167260	NA	NA	NA	NA	NA	NA	5211.85
SEVDIAKAD	sp|83839-REF|MX1-REF;sp|83843-REF|MX1-REF;sp|83845-REF|MX1-REF;sp|83846-REF|MX1-REF;sp|83859-REF|MX1-REF;sp|83863-REF|MX1-REF	NA	82806.65	80308.5	81317.75	80403.85	107683	64145.6	62769.100000000006	59812.3	NA	NA	NA	157596	76145.5	57313.5	NA	NA	NA	58550.399999999994	87894.3	129759.5	6354.25	9544.45	24442.9	119276.9	64507.7	40598.95	NA	NA	29672.8	60729.5	52762.5	56442.5	9930.925	10247.505
PGASSGQIL	sp|34815-REF|NOBOX-REF;sp|34816-REF|NOBOX-REF;sp|34817-REF|NOBOX-REF;sp|34818-REF|NOBOX-REF	NA	82709.20000000001	62671.45	NA	21210.7	43440.35	NA	10366.8	6819.55	NA	NA	NA	43764.1	6564.1	NA	NA	NA	NA	NA	NA	NA	NA	NA	NA	48333	NA	42790.4	NA	NA	NA	336617.5	NA	58356.5	NA	NA
REFIAPVTL	sp|18190-REF|PLOD2-REF;sp|18191-REF|PLOD2-REF;sp|18192-REF|PLOD2-REF;sp|18193-REF|PLOD2-REF;sp|18194-REF|PLOD2-REF;sp|18197-REF|PLOD2-REF;sp|18201-REF|PLOD2-REF	NA	82611.45000000001	93343.3	3679970	3238070	4537795	1668095	1871525	1846800	1444175	2021050	1860670	5896270	5789395	4432345	585801	380618.5	578556	607062	478239	610654	2196641.5	2093200	2466465	NA	80428.1	104770.5	57891.2	NA	NA	NA	154690	38175.35	905996	1635325
VTTVVNPKYEGK	sp|42225-REF|ITGB1-REF;sp|42232-REF|ITGB1-REF;sp|42233-REF|ITGB1-REF;sp|42249-REF|ITGB1-REF	NA	82543	87031.6	NA	NA	NA	NA	NA	NA	NA	NA	NA	NA	NA	NA	NA	NA	NA	NA	NA	NA	16612.295	3298.81	NA	166951	97153.8	121373.55	87221.3	104997	NA	NA	NA	NA	NA	7464.7750000000005
RTTQRIVAPP	sp|35868-REF|DPYSL2-REF;sp|35870-REF|DPYSL2-REF;sp|35871-REF|DPYSL2-REF	NA	82423.5	54701	NA	NA	NA	NA	NA	NA	NA	NA	NA	NA	NA	NA	NA	NA	NA	NA	NA	NA	NA	NA	NA	NA	NA	NA	NA	NA	NA	NA	NA	NA	NA	17270.65
KGAVQMGVD	sp|75337-REF|PLIN4-REF;sp|75338-REF|PLIN4-REF	NA	81815.5	NA	NA	NA	NA	NA	NA	NA	NA	NA	NA	NA	NA	NA	NA	NA	NA	NA	NA	NA	NA	NA	NA	NA	257720	159829.5	NA	NA	58402.4	NA	NA	NA	NA	15717.5
LHNHGTVDWNSKRR	sp|20141-REF|LCORL-REF;sp|20146-REF|LCORL-REF	NA	80778.4	103377.2	12175.45	NA	NA	NA	NA	NA	NA	NA	NA	NA	NA	NA	NA	NA	NA	NA	NA	NA	NA	NA	4956.255	NA	63798.8	69511	NA	NA	NA	NA	NA	NA	56025.6	27162.8
AEAKEKIYL	sp|25810-REF|LARS1-REF;sp|25811-REF|LARS1-REF;sp|25813-REF|LARS1-REF;sp|25814-REF|LARS1-REF;sp|25815-REF|LARS1-REF;sp|25816-REF|LARS1-REF;sp|25818-REF|LARS1-REF;sp|25819-REF|LARS1-REF;sp|25820-REF|LARS1-REF	NA	79899.4	76634.65	9763064.4	10674837	9484457.2	9514714.35	12414831.15	12974860	24675717.25	21994485	16369050	21572955	15065219.35	11950265	24521520	15944400	19600995	12663460	12726980	11281080	7949314.4	11395624	5579693.75	583928.5	961982	1277124	84917.2	159064.8	93190.4	2722837	2588818	2666591.5	8462194.85	9558894.1
AEVQVQAPPVVA	sp|57560-REF|OXA1L-REF;sp|57561-REF|OXA1L-REF;sp|57563-REF|OXA1L-REF;sp|57564-REF|OXA1L-REF	NA	79858.05	54579.149999999994	NA	NA	NA	NA	NA	NA	NA	NA	NA	NA	NA	NA	NA	NA	NA	NA	NA	NA	NA	NA	NA	25665.45	50803.2	56689.5	NA	NA	NA	NA	NA	NA	NA	NA
ADSLASKVTRLKS	sp|44777-REF|BET1L-REF;sp|44778-REF|BET1L-REF;sp|44779-REF|BET1L-REF;sp|44780-REF|BET1L-REF;sp|44781-REF|BET1L-REF;sp|44782-REF|BET1L-REF	NA	79759	64736.7	NA	NA	NA	NA	NA	NA	NA	NA	NA	NA	NA	NA	NA	NA	NA	NA	NA	NA	NA	NA	NA	NA	NA	NA	NA	NA	NA	NA	NA	NA	NA	NA
SPLLSRTEFCTA	sp|61157-REF|STARD9-REF	NA	78773.15	68459.85	29333.55	15414.4	23136.1	24199.85	13206.25	NA	NA	NA	NA	NA	NA	NA	NA	NA	NA	151291	NA	NA	NA	NA	NA	149627	233023	110110	381243	NA	NA	NA	NA	NA	31495.05	31129.1
AAATAAPP	rev_sp|10246-REF|FOXI3-REF;rev_sp|177496-REF|ENSG00000259952-REF;rev_sp|41930-REF|STAM-REF;rev_sp|68342-REF|SOX15-REF;rev_sp|68344-REF|SOX15-REF;sp|49513-REF|MAML2-REF	NA	78021.95	NA	19357.45	92535.5	222505.5	NA	NA	NA	NA	117602	NA	245056.65	1270288.5	131633	441757.5	961030	576823.5	1363759	1175820	49913.65	153106.95	139716	58263	NA	NA	NA	NA	NA	NA	NA	1071840	NA	NA	NA
KYQPPPPP	sp|67166-REF|GSE1-REF;sp|67168-REF|GSE1-REF;sp|67169-REF|GSE1-REF;sp|67170-REF|GSE1-REF	NA	77671.35	19872.55	NA	NA	NA	NA	NA	NA	NA	NA	NA	NA	NA	NA	NA	NA	NA	NA	NA	NA	NA	NA	NA	122416	814608	167547	NA	NA	NA	NA	NA	NA	NA	NA
PPRAAVPD	sp|4341-REF|ATP1A1-REF;sp|4342-REF|ATP1A1-REF;sp|4344-REF|ATP1A1-REF;sp|5691-REF|ATP1A2-REF;sp|5692-REF|ATP1A2-REF;sp|5693-REF|ATP1A2-REF;sp|5694-REF|ATP1A4-REF;sp|78674-REF|ATP1A3-REF;sp|78675-REF|ATP1A3-REF;sp|78676-REF|ATP1A3-REF;sp|78677-REF|ATP1A3-REF	NA	77445.45	90020.3	NA	46995.25	NA	NA	70127.9	NA	NA	NA	NA	NA	NA	NA	NA	NA	NA	32776.2	NA	94320	NA	NA	NA	588920	364162	678101	NA	68627.6	NA	NA	NA	NA	68709.4	54779.2
PVPPPPPPP	rev_sp|60020-REF|EVL-REF;rev_sp|60021-REF|EVL-REF;rev_sp|60022-REF|EVL-REF;rev_sp|60027-REF|EVL-REF;rev_sp|67878-REF|PELP1-REF;rev_sp|67880-REF|PELP1-REF;rev_sp|67881-REF|PELP1-REF;sp|29871-REF|WASF1-REF;sp|31377-REF|GRID2IP-REF;sp|31378-REF|GRID2IP-REF;sp|31379-REF|GRID2IP-REF;sp|31793-REF|WIPF3-REF;sp|31794-REF|WIPF3-REF;sp|44379-REF|ENO4-REF;sp|44381-REF|ENO4-REF;sp|44382-REF|ENO4-REF;sp|70755…	NA	76939.05	NA	NA	NA	NA	8673.6	NA	NA	NA	NA	NA	NA	NA	NA	NA	NA	NA	NA	NA	NA	NA	NA	NA	NA	NA	283024	45418	NA	NA	NA	NA	NA	NA	NA
ADKLNEQKL	sp|178246-REF|ATP5PBP7-REF;sp|4147-REF|ATP5PB-REF;sp|4148-REF|ATP5PB-REF	NA	76697.35	73331.6	482859.5	566691.5	505076	871173	793720	890411	177389	188475	179896.5	2729385	2661915	2728165	NA	NA	223833	2915745	2539500	2583860	NA	NA	NA	1224240	776787	933055	68592.8	NA	172074	3159425	3556310	3270640	104293.65	97139.85
GLGSGGSIR	sp|70137-REF|KRT9-REF;sp|P35527|K1C9_HUMAN	NA	76512.9	54780.3	101442.2	17475.25	68828.35	117046.5	41898.7	48696.100000000006	NA	NA	NA	106313.2	45513.1	NA	NA	NA	7045	29162.1	89899	80723.65	27624.85	NA	5554.9	489964.5	326703	836296	NA	103933	113986	38314.5	NA	NA	78044.4	15550.65
GISTPEELGLDKV	sp|62491-REF|COX5A-REF;sp|62493-REF|COX5A-REF;sp|62495-REF|COX5A-REF	NA	76285	62781.15	NA	NA	NA	NA	NA	NA	NA	NA	NA	NA	NA	NA	NA	NA	NA	NA	NA	NA	NA	NA	NA	NA	NA	NA	NA	NA	NA	NA	NA	NA	NA	1798.87
REIDVRLDRNA	sp|61413-REF|MYEF2-REF;sp|61414-REF|MYEF2-REF;sp|61415-REF|MYEF2-REF;sp|61416-REF|MYEF2-REF;sp|61417-REF|MYEF2-REF;sp|75765-REF|HNRNPM-REF;sp|75767-REF|HNRNPM-REF;sp|75775-REF|HNRNPM-REF	NA	76035.65	49481.149999999994	406990.5	413086.5	474695	160160	151442	61245.5	NA	NA	NA	216715.5	243197.5	NA	NA	NA	NA	NA	NA	NA	99902.5	53615.5	40471.85	376274	265408	243790	82300.4	NA	NA	NA	NA	NA	258002	308713
AVKPKAAKPKT	sp|27431-REF|H1-4-REF	NA	75846.35	48342.25	NA	3387.385	NA	15702.45	4731.34	19932.9	26560.1	55916	NA	NA	NA	NA	NA	NA	NA	NA	NA	NA	NA	82737	NA	61375	125172	NA	53560.7	53053.1	56126.1	NA	NA	NA	72816.65	NA
VDKVLERDQK	sp|483-REF|VAMP3-REF;sp|484-REF|VAMP3-REF;sp|51010-REF|VAMP1-REF;sp|51011-REF|VAMP1-REF;sp|51012-REF|VAMP1-REF;sp|51013-REF|VAMP1-REF;sp|68467-REF|ENSG00000263620-REF;sp|68468-REF|VAMP2-REF;sp|68469-REF|VAMP2-REF;sp|68470-REF|VAMP2-REF;sp|68471-REF|VAMP2-REF	NA	75675.95	81262.25	17910.5	NA	21853.7	29681.15	16347.7	NA	NA	NA	NA	NA	NA	NA	NA	NA	NA	NA	NA	NA	NA	NA	NA	34094.7	18739.6	NA	67121	97325.9	105992	NA	NA	NA	4468.495	4524.46
EPAKSAPAPKKG	sp|27427-REF|H2BC4-REF;sp|27434-REF|H2BC6-REF;sp|27450-REF|H2BC10-REF;sp|27507-REF|H2BC11-REF;sp|27512-REF|H2BC12-REF;sp|4627-REF|H2BC21-REF;sp|83972-REF|H2BC12L-REF	NA	75548.5	NA	NA	NA	NA	NA	NA	NA	NA	NA	NA	NA	NA	NA	NA	NA	NA	NA	NA	NA	NA	NA	NA	NA	NA	NA	NA	NA	NA	NA	NA	NA	NA	NA
KFINIESK	sp|20418-REF|NSUN7-REF;sp|20419-REF|NSUN7-REF	NA	75527.5	NA	NA	NA	NA	NA	NA	NA	NA	NA	NA	NA	NA	NA	NA	NA	NA	NA	NA	NA	NA	NA	NA	245272.5	375725	214731.5	600769	641087	620854	NA	NA	NA	NA	NA
GGYGGGYGP	sp|52878-REF|KRT1-REF;sp|P04264|K2C1_HUMAN	NA	75507.95	74137.4	NA	NA	NA	NA	NA	NA	NA	NA	NA	NA	NA	NA	NA	NA	NA	NA	NA	NA	NA	9321.6	NA	NA	NA	NA	NA	NA	NA	NA	NA	NA	NA	NA
PPALVGIR	sp|16602-REF|GPR27-REF	NA	75503.25	81163.25	37690.65	38858.2	39348.7	32798.1	26743	10447.7	NA	NA	13278.2	7462.95	NA	NA	NA	NA	NA	NA	NA	9867.8	NA	7573.9	NA	203657.5	166231	93336	136919	138805	149022	NA	NA	NA	16695.8	21499.800000000003
KFEEILTR	sp|79101-REF|CKM-REF;sp|P06732|KCRM_HUMAN	NA	75399	6384950	NA	NA	NA	NA	NA	NA	NA	NA	NA	NA	NA	NA	587205	NA	4537725	NA	NA	NA	NA	NA	NA	NA	NA	NA	NA	NA	NA	NA	NA	NA	NA	NA
IVSAQSLAEDDVE	sp|7743-REF|TOMM20-REF	NA	75304.54999999999	59449.649999999994	9010.715	3917.57	9700.71	NA	NA	NA	NA	NA	NA	NA	NA	NA	NA	NA	NA	NA	NA	NA	NA	21583.1	NA	149607.5	170651	107457	NA	118943	NA	NA	NA	NA	4420.37	12429.25
SISISVARGG	sp|52878-REF|KRT1-REF;sp|P04264|K2C1_HUMAN	NA	75146.4	73829.70000000001	36809.649999999994	39991.4	13400.85	28517.8	37931.9	48465.149999999994	NA	NA	NA	10535	NA	NA	NA	NA	NA	NA	NA	NA	NA	12914.05	9341.7	199557.5	107328	61474	111572	152508	156120	NA	NA	NA	27351.9	22906.6
AAQVAPAAASSLG	sp|1496-REF|ARID1A-REF;sp|1498-REF|ARID1A-REF	NA	75117.55	51991.6	NA	NA	NA	NA	NA	NA	NA	NA	NA	NA	NA	NA	NA	NA	NA	NA	NA	NA	NA	NA	NA	17222.55	NA	NA	NA	NA	NA	NA	NA	NA	NA	NA
ISGGPYEYR	Biognosys|iRT-Kit|index5	NA	74924.54999999999	67337.25	69256.75	47662.35	53753.95	27803	15418.65	7060.35	6238	NA	NA	NA	5632.3	NA	NA	NA	NA	NA	NA	NA	6953.5	15761.35	NA	247436.5	328316	170555	320410	315507	259921	NA	NA	NA	50350.15	33567.55
VDEVVDIMR	sp|483-REF|VAMP3-REF;sp|68467-REF|ENSG00000263620-REF;sp|68468-REF|VAMP2-REF;sp|68470-REF|VAMP2-REF;sp|68471-REF|VAMP2-REF	NA	73892	51570.45	NA	25324.55	45054.85	51980.5	58543.5	77276	NA	NA	NA	91271.5	NA	NA	NA	NA	NA	NA	NA	NA	NA	NA	NA	NA	61872.2	31043.95	131054	137936	101966	NA	NA	NA	NA	NA
LQEVGYTDTI	sp|58115-REF|STRN3-REF;sp|58116-REF|STRN3-REF;sp|58119-REF|STRN3-REF;sp|8937-REF|STRN-REF;sp|8938-REF|STRN-REF	NA	73729.5	NA	NA	NA	NA	NA	10621.7	NA	NA	NA	NA	NA	NA	NA	NA	NA	NA	NA	NA	NA	NA	NA	NA	NA	NA	NA	NA	NA	NA	NA	NA	NA	NA	6991.85
VISAEKAYHEQ	sp|11086-REF|TUBA3E-REF;sp|11138-REF|TUBA3D-REF;sp|13179-REF|TUBA4A-REF;sp|13180-REF|TUBA4A-REF;sp|13181-REF|TUBA4A-REF;sp|161322-REF|TUBAP2-REF;sp|52535-REF|TUBA1B-REF;sp|52536-REF|TUBA1B-REF;sp|52541-REF|TUBA1A-REF;sp|52544-REF|TUBA1A-REF;sp|52547-REF|TUBA1C-REF;sp|52549-REF|TUBA1C-REF;sp|55885-REF|TUBA3C-REF;sp|55886-REF|TUBA3C-REF	NA	72838.8	85878.70000000001	39086.25	22492.05	19998.9	NA	8937.7	NA	NA	NA	NA	13099.65	NA	NA	NA	NA	NA	NA	NA	NA	1466.885	22000.65	4200.44	133854.95	113023	149193.3	158292	118981	NA	NA	NA	NA	NA	10301.6
KKPAGAAKKP	sp|27431-REF|H1-4-REF	NA	72458.35	214198.5	101751	124128.5	226819.5	198908	1350240	998724.5	1061125	865688	975012	969911.5	493055.5	NA	2302335	1469070	2610055	2370860	576545	1813878	763036.5	419822.5	500334	NA	NA	NA	1330900	1478540	2809400	1373780	1758230	2568780	NA	185959
SERTCTLAIIKPD	sp|18000-REF|NME9-REF;sp|18002-REF|NME9-REF;sp|18003-REF|NME9-REF;sp|18004-REF|NME9-REF;sp|18005-REF|NME9-REF	NA	72260.7	67205.95	NA	NA	NA	NA	NA	NA	NA	NA	NA	NA	NA	NA	NA	NA	NA	NA	NA	NA	NA	NA	NA	27956.75	146190	84025	NA	NA	NA	NA	NA	NA	26850.25	19555.85
REIQTAVRL	sp|205184-REF|ENSG00000290735-REF;sp|27388-REF|H2BC1-REF;sp|27410-REF|H2BC3-REF;sp|27427-REF|H2BC4-REF;sp|27432-REF|H2BC5-REF;sp|27434-REF|H2BC6-REF;sp|27448-REF|H2BC9-REF;sp|27450-REF|H2BC10-REF;sp|27507-REF|H2BC11-REF;sp|27512-REF|H2BC12-REF;sp|27525-REF|H2BC13-REF;sp|27530-REF|H2BC14-REF;sp|27534-REF|H2BC15-REF;sp|27535-REF|H2BC15-REF;sp|27542-REF|H2BC17-REF;sp|295753-REF|ENSG00000290735-REF;s…	NA	72106.13500000001	55813.05	12005855	11919320	12090585	31111455	38270885	35248995	41543790	38831590	28087990	74038815	85587100	71109001.5	104596360	108302730	111068250	86199780	44391460	98601465	40270880	66302365	44147530	5188847	6252391	9105237	967966	1311436	1727380	64825355	75074180	66143720	40906355	48271920
GSEFVQKY	sp|78344-REF|PSMC4-REF;sp|78345-REF|PSMC4-REF	NA	72038	73138.45	NA	31503.5	29016.7	35854.75	34240.05	NA	NA	NA	NA	85499	NA	NA	NA	NA	NA	NA	NA	NA	89061.55	34064.75	67824.25	NA	133247	NA	322598	261898	221359	NA	NA	NA	9774	NA
DRITNILDS	sp|35680-REF|HR-REF;sp|35681-REF|HR-REF	NA	71854.7	48335.45	46881.85	28973.45	76454.9	49640.25	40382.850000000006	15430.55	NA	NA	9985.6	32739.55	53277.5	47077.2	69191.5	NA	NA	17254.4	NA	12089.9	NA	NA	NA	136420.5	241367	192575	616868	516326	843572	NA	NA	NA	29852.6	51825.75
LKASAPAPGHH	sp|60290-REF|ATP5MJ-REF;sp|60293-REF|ATP5MJ-REF	NA	71757.95	69719	NA	9810.55	24788.65	NA	NA	10636.3	15225.2	NA	NA	98868.05	33492.55	NA	230774.5	184480	185101	NA	24496.6	35252.8	38572.7	71190.65	23678.45	110166	69387.5	116904.5	160123	NA	176201	22308.2	83733.15	59940.95	NA	NA
KDSTAWMEQFYQ	sp|78061-REF|WDR87-REF;sp|78062-REF|WDR87-REF	NA	71608.15	68688.85	82258.95000000001	65762.75	81027.75	11881.4	27307.75	NA	NA	NA	NA	144627	55296	NA	NA	NA	NA	234093.5	301987	NA	NA	NA	NA	993396.5	703359	484287	107506	140260	103913	NA	NA	NA	118681.35	105671.5
PGGHLGGGGP	sp|38418-REF|SLC52A2-REF	NA	71218.6	NA	NA	NA	NA	NA	NA	NA	25454.9	NA	NA	NA	NA	NA	NA	NA	NA	NA	NA	NA	NA	NA	NA	NA	NA	NA	NA	NA	NA	NA	NA	NA	NA	NA
PGGAGSDT	sp|50364-REF|SORL1-REF	NA	70588.1	127189.5	NA	NA	31262.8	NA	29678.45	28943.4	NA	NA	NA	NA	NA	NA	NA	NA	NA	NA	NA	NA	NA	NA	NA	NA	NA	NA	NA	NA	NA	NA	NA	NA	NA	9188.37
AGGHKLGLGLEFQA	sp|108398-REF|VDAC1P2-REF;sp|117062-REF|VDAC1P3-REF;sp|121443-REF|VDAC1P1-REF;sp|25146-REF|VDAC1-REF	NA	70189.85	36616.3	NA	NA	NA	NA	NA	NA	NA	NA	NA	NA	NA	NA	NA	NA	NA	NA	NA	NA	NA	NA	NA	NA	NA	NA	NA	NA	NA	NA	NA	NA	NA	NA
DAPVPGGPG	sp|5065-REF|DENND4B-REF	NA	70057.5	NA	368602	269898.5	289591.5	165910.5	172005.5	125544.5	5845.05	5487.95	NA	123123	41171.6	37367.7	NA	NA	NA	150252.5	106643	62929	76336	404499	49989.15	NA	NA	NA	192383	NA	186965	NA	NA	NA	375115	388778.5
TPVITGAPYEY	Biognosys|iRT-Kit|index6	NA	70039.2	68318.25	7964.9	NA	3314.135	NA	NA	1736.785	NA	NA	NA	NA	NA	NA	NA	NA	NA	NA	NA	NA	NA	NA	NA	78440	119616	76989.5	154686	225353	95006.9	NA	NA	NA	11194.035	16116.2
PGHLQEGFGCVVT	sp|151792-REF|SERBP1P5-REF;sp|3234-REF|SERBP1-REF;sp|3235-REF|SERBP1-REF;sp|3236-REF|SERBP1-REF;sp|3237-REF|SERBP1-REF	NA	69946.85	32664.9	NA	NA	NA	NA	NA	NA	NA	NA	NA	NA	NA	NA	NA	NA	NA	NA	NA	NA	NA	7712.25	NA	NA	NA	NA	NA	NA	NA	NA	NA	NA	NA	NA
KEVDAQSSL	sp|30706-REF|SYNE1-REF;sp|30709-REF|SYNE1-REF	NA	69080.5	NA	NA	NA	NA	56904.100000000006	44224.95	19975.7	NA	NA	NA	33764.75	NA	NA	NA	NA	NA	NA	NA	NA	49873.65	20677.5	53932.399999999994	20961.5	NA	21547.25	NA	NA	NA	NA	NA	NA	40814.8	46727.95
SISISVAR	sp|52878-REF|KRT1-REF;sp|P04264|K2C1_HUMAN	NA	68252	NA	33340.25	78064.35	71270.55	71801.85	63427.3	70061.95000000001	NA	NA	NA	248946.5	NA	89769	NA	323507.5	174777	NA	66129.7	NA	9809.8	NA	30704.05	159020	246100	144457.5	337324	345018	300436	NA	NA	NA	NA	NA
QNRPIPQWIR	sp|109145-REF|RPL39P3-REF;sp|88529-REF|RPL39-REF	NA	67263.20000000001	63829.65	NA	NA	NA	NA	NA	NA	NA	NA	NA	NA	NA	NA	NA	NA	NA	NA	NA	NA	NA	NA	NA	NA	37333.1	53641.5	172047	85399.9	NA	NA	NA	NA	NA	NA
TNRIDILD	sp|71768-REF|PSMC5-REF;sp|71769-REF|PSMC5-REF;sp|71777-REF|PSMC5-REF	NA	65932.54999999999	44651.85	NA	NA	NA	NA	NA	NA	NA	NA	NA	NA	47947.3	NA	NA	NA	NA	217483	509064	118353.5	NA	NA	NA	126602.9	248570	186302.5	706139	843695	1053060	NA	NA	NA	28852.05	21387.4
FRVPTANVS	sp|51024-REF|GAPDH-REF;sp|51025-REF|GAPDH-REF;sp|51028-REF|GAPDH-REF	NA	65663.1	20323.75	161154.5	NA	79935.4	41958.6	28684.15	60601.05	NA	NA	NA	NA	64987	NA	NA	NA	NA	NA	123954	NA	NA	NA	NA	884515.5	361286	254879.5	NA	NA	66709.7	NA	NA	NA	74430.25	46521.899999999994
LYLAGKGDGNI	sp|62163-REF|CORO2B-REF;sp|62164-REF|CORO2B-REF	NA	65562	NA	66471.79999999999	51456.8	76662.6	49170.600000000006	29446.35	26512	NA	53198	NA	NA	36399.05	NA	NA	NA	NA	NA	NA	NA	130909.5	NA	NA	158863	NA	NA	431613	NA	NA	NA	NA	NA	55147.55	43032.25
PEPAKSAP	sp|27427-REF|H2BC4-REF;sp|27434-REF|H2BC6-REF;sp|27450-REF|H2BC10-REF;sp|27507-REF|H2BC11-REF;sp|27512-REF|H2BC12-REF;sp|4627-REF|H2BC21-REF;sp|83972-REF|H2BC12L-REF	NA	65486.15	68727.3	NA	NA	NA	NA	NA	NA	37257.8	NA	NA	NA	NA	NA	NA	NA	NA	NA	NA	NA	NA	NA	5948.9	NA	34999.2	NA	NA	NA	NA	NA	NA	NA	5764.55	NA
FGGRSSGP	sp|106668-REF|HNRNPA1P33-REF;sp|108669-REF|HNRNPA1P21-REF;sp|109065-REF|HNRNPA1P28-REF;sp|110826-REF|HNRNPA1P40-REF;sp|112132-REF|HNRNPA1P63-REF;sp|113178-REF|HNRNPA1P35-REF;sp|114502-REF|HNRNPA1P59-REF;sp|119964-REF|HNRNPA1P22-REF;sp|147813-REF|HNRNPA1P44-REF;sp|151524-REF|HNRNPA1P4-REF;sp|155126-REF|HNRNPA1P12-REF;sp|157483-REF|HNRNPA1P36-REF;sp|170365-REF|HNRNPA1P5-REF;sp|182168-REF|HNRNPA1P16…	NA	65408.55	71761.65	NA	NA	NA	NA	NA	NA	65136	NA	NA	NA	NA	NA	NA	NA	NA	NA	NA	NA	55597.9	377035.5	NA	130397	NA	NA	NA	NA	NA	NA	NA	NA	NA	NA
DAVDALMQKAFNS	sp|85700-REF|RANGAP1-REF	NA	65188.95	NA	NA	NA	NA	NA	NA	NA	NA	NA	NA	NA	NA	NA	NA	NA	NA	NA	NA	NA	NA	NA	NA	NA	224392	145636	311854	390136	NA	NA	NA	NA	12137.9	12004.8
MREIVHLQAGQCG	sp|27035-REF|TUBB2A-REF;sp|27036-REF|TUBB2B-REF;sp|27767-REF|TUBB-REF;sp|41464-REF|TUBB4B-REF;sp|67474-REF|TUBB3-REF;sp|67475-REF|TUBB3-REF;sp|67476-REF|TUBB3-REF;sp|67477-REF|TUBB3-REF;sp|73459-REF|TUBB6-REF;sp|73460-REF|TUBB6-REF;sp|73461-REF|TUBB6-REF;sp|73462-REF|TUBB6-REF;sp|73463-REF|TUBB6-REF;sp|73464-REF|TUBB6-REF;sp|73465-REF|TUBB6-REF;sp|73466-REF|TUBB6-REF;sp|75542-REF|TUBB4A-REF;sp|75…	NA	64908.8	41587.95	NA	NA	NA	NA	NA	NA	NA	NA	NA	NA	NA	NA	NA	NA	NA	NA	NA	NA	NA	NA	NA	40127.3	23229	NA	NA	NA	NA	NA	NA	NA	NA	NA
PLPPPPPPP	rev_sp|11183-REF|R3HDM1-REF;rev_sp|11184-REF|R3HDM1-REF;rev_sp|11185-REF|R3HDM1-REF;rev_sp|11186-REF|R3HDM1-REF;rev_sp|11187-REF|R3HDM1-REF;rev_sp|11188-REF|R3HDM1-REF;rev_sp|11195-REF|R3HDM1-REF;rev_sp|11382-REF|FMNL2-REF;rev_sp|11383-REF|FMNL2-REF;rev_sp|12678-REF|RAPH1-REF;rev_sp|12679-REF|RAPH1-REF;rev_sp|200141-REF|NNT-AS1-REF;rev_sp|22481-REF|FHDC1-REF;rev_sp|22701-REF|NAF1-REF;rev_sp|24367…	NA	64376.5	54660.5	24760.35	NA	NA	NA	NA	NA	NA	NA	NA	NA	NA	NA	NA	NA	NA	NA	NA	NA	NA	NA	NA	340794.5	NA	233649.5	NA	NA	NA	NA	NA	NA	NA	4613.635
SQFETSAAK	sp|483-REF|VAMP3-REF;sp|484-REF|VAMP3-REF;sp|68467-REF|ENSG00000263620-REF;sp|68468-REF|VAMP2-REF;sp|68469-REF|VAMP2-REF;sp|68470-REF|VAMP2-REF;sp|68471-REF|VAMP2-REF	NA	64254.8	63316.3	NA	46297.95	NA	NA	NA	NA	NA	NA	NA	NA	NA	NA	NA	NA	NA	NA	NA	NA	NA	NA	NA	81619.5	92439.4	54780	77079.5	NA	NA	NA	NA	NA	NA	NA
ASNVTNKTD	sp|159354-REF|HNRNPCP6-REF;sp|57373-REF|HNRNPC-REF;sp|57374-REF|HNRNPC-REF;sp|57375-REF|HNRNPC-REF;sp|57378-REF|HNRNPC-REF;sp|57382-REF|HNRNPC-REF;sp|57383-REF|HNRNPC-REF;sp|57384-REF|HNRNPC-REF;sp|57385-REF|HNRNPC-REF;sp|57386-REF|HNRNPC-REF;sp|57387-REF|HNRNPC-REF;sp|57388-REF|HNRNPC-REF;sp|57389-REF|HNRNPC-REF;sp|57390-REF|HNRNPC-REF;sp|57391-REF|HNRNPC-REF;sp|57392-REF|HNRNPC-REF;sp|57394-REF…	NA	64216.95	57771.45	26906.25	16312.4	22260.85	14617.85	18673.9	31127.45	NA	25130.4	NA	11374.9	27106.15	NA	NA	9656.25	NA	28099.7	56762.5	20412.4	21241.65	20199.35	5347.05	255824.5	232708	132783.5	55039.1	NA	NA	39834.55	NA	NA	33533.05	26146.3
AIRNDEELNKLL	sp|27387-REF|H2AC1-REF;sp|27409-REF|H2AC4-REF;sp|27429-REF|H2AC6-REF;sp|27437-REF|ENSG00000282988-REF;sp|27438-REF|ENSG00000282988-REF;sp|27440-REF|H2AC7-REF;sp|27442-REF|H2AC8-REF;sp|27510-REF|H2AC11-REF;sp|27513-REF|H2AC12-REF;sp|27526-REF|H2AC13-REF;sp|27529-REF|H2AC14-REF;sp|27533-REF|H2AC15-REF;sp|27536-REF|H2AC16-REF;sp|27541-REF|H2AC17-REF;sp|4623-REF|HIST2H2AA3-REF;sp|4624-REF|H2AC19-REF;…	NA	64169.899999999994	58912.65	NA	NA	NA	NA	NA	NA	NA	NA	NA	NA	NA	NA	NA	NA	NA	NA	NA	NA	NA	NA	NA	NA	NA	NA	NA	NA	NA	NA	NA	NA	NA	NA
KEIDKEEHL	sp|87326-REF|MAGED1-REF;sp|87329-REF|MAGED1-REF;sp|87330-REF|MAGED4B-REF;sp|87332-REF|MAGED4B-REF;sp|87333-REF|MAGED4B-REF;sp|87335-REF|MAGED4-REF;sp|87336-REF|MAGED4-REF;sp|87337-REF|MAGED4-REF	NA	63788.595	67231.54999999999	80738044.3	71590605.15	66716681.35	60242191.7	59599645.4	52153722.7	121623250	79816000	61785966.35	85502431.5	80121988.35	133696117	63535250	60777550	121743350	33661735	30473150	40857150	21678336.9	61218538.5	52965561	13869370	11187530	13666645	1168250	975896	1304760	25566690	49882755	61462590	93256589.5	107713229.4
YLIAEKVQAE	sp|54856-REF|ACACB-REF	NA	63539.7	51352.8	20777.35	25320.35	NA	NA	NA	NA	NA	NA	NA	NA	NA	NA	NA	NA	NA	NA	NA	NA	NA	NA	NA	151089.5	163086	86355.5	264095	252587	249191	NA	NA	NA	NA	NA
PTFGKKKGPNANS	sp|47931-REF|FAU-REF;sp|47933-REF|FAU-REF	NA	63110.65	84745.25	NA	NA	NA	NA	NA	17154.15	NA	NA	NA	NA	NA	NA	NA	NA	NA	NA	NA	NA	NA	8699.25	NA	NA	NA	NA	89876.8	NA	NA	NA	NA	NA	NA	NA
KDGKAYCRKDYFDM	sp|55310-REF|PXN-REF;sp|55311-REF|PXN-REF;sp|55312-REF|PXN-REF;sp|55313-REF|PXN-REF;sp|55314-REF|PXN-REF;sp|55320-REF|PXN-REF	NA	63056.5	121416.5	NA	18814.05	26881.7	58927.05	108745.5	17364.65	995675	222605.5	266120	226162	84820.5	102921.5	1340175	1112835	2401945	113506.7	NA	86139	376909	199146.5	309797	51327	80358.5	NA	NA	NA	NA	91085	182774	414240.5	8987.35	15686.95
KESTLHLVL	sp|231510-REF|RPS27AP5-REF;sp|55684-REF|UBC-REF;sp|55684-REF|UBC-REF;sp|55684-REF|UBC-REF;sp|55684-REF|UBC-REF;sp|55684-REF|UBC-REF;sp|55684-REF|UBC-REF;sp|55684-REF|UBC-REF;sp|55684-REF|UBC-REF;sp|55684-REF|UBC-REF;sp|55686-REF|UBC-REF;sp|55686-REF|UBC-REF;sp|55686-REF|UBC-REF;sp|55686-REF|UBC-REF;sp|55687-REF|UBC-REF;sp|55687-REF|UBC-REF;sp|55688-REF|UBC-REF;sp|55688-REF|UBC-REF;sp|55689-REF|UB…	NA	62917.45	51547.5	8334970.5	9537798.65	8482455	8440905.11	6301245	6384145	1228775	549105	2969610	37383800	25992050	8037850	19841700	20790500	13324250	7666685	7033320	7264220	3015715	11810003	3866190	NA	1743890	3137220	927320	1132390	1443330	90245	2187015	2410310	7367290.4	11594098.84
FAGDDAPRA	sp|11059-REF|POTEF-REF;sp|11097-REF|POTEI-REF;sp|11106-REF|POTEJ-REF;sp|11133-REF|POTEE-REF;sp|31299-REF|ACTB-REF;sp|31300-REF|ACTB-REF;sp|31301-REF|ACTB-REF;sp|31302-REF|ACTB-REF;sp|31303-REF|ACTB-REF;sp|31309-REF|ACTB-REF;sp|31312-REF|ACTB-REF;sp|43478-REF|ACTA2-REF;sp|43479-REF|ACTA2-REF;sp|60808-REF|ACTC1-REF;sp|72827-REF|ACTG1-REF;sp|72828-REF|ACTG1-REF;sp|72836-REF|ACTG1-REF;sp|7637-REF|ACT…	NA	62874.2	49889.3	247351	300433.5	242030.5	297175.5	175625	141917.5	35081.850000000006	23653.6	19572.9	201424	112349.5	109410	NA	NA	NA	120762.5	105055	136827.5	39470.8	19982.35	27571.75	5333895	2929620	4238890	5302060	5566800	5272240	97019	80372.95	46828.4	168977.5	163572.5
VAAAGAGP	sp|407-REF|ESPN-REF	NA	62857.75	126266.5	NA	NA	121088.5	NA	201215	186358	358942	NA	272419.5	67919.5	861980	536290	992310	3264235	2493330	1392890	NA	92677.5	296619	1347529	483417.5	NA	NA	NA	4259980	NA	227172	1284795	686795	1071633.5	NA	NA
AAPRPPPKPM	sp|104623-REF|RPS26P58-REF;sp|111650-REF|RPS26P47-REF;sp|136644-REF|RPS26P11-REF;sp|138072-REF|RPS26P3-REF;sp|138670-REF|RPS26P31-REF;sp|139035-REF|RPS26P6-REF;sp|140774-REF|ENSG00000243403-REF;sp|141539-REF|RPS26P15-REF;sp|53325-REF|RPS26-REF	NA	62222.25	NA	NA	NA	170680	NA	NA	NA	NA	NA	NA	NA	NA	NA	NA	NA	NA	NA	NA	348057.5	NA	NA	NA	NA	324837	594413	NA	NA	207508	NA	NA	NA	NA	NA
KIEFPLPDE	sp|139546-REF|PSMC1P1-REF;sp|59621-REF|PSMC1-REF;sp|59622-REF|PSMC1-REF;sp|95266-REF|PSMC1P9-REF	NA	62143.55	66862.15	25352.85	14873.45	30509.75	33549.45	13453.7	38577.8	NA	NA	43069.55	27306.65	38880.9	NA	NA	NA	NA	NA	34175	NA	268281	146874.65	190247.5	NA	448051	91578.5	434616	600006	576220	NA	NA	NA	30795	30617.9
AEEQVNRSAG	sp|30147-REF|HINT3-REF	NA	62135.350000000006	50643.7	20294.050000000003	17872.3	43970.600000000006	NA	19629.65	13000.05	NA	NA	NA	66617.9	14549.4	17722.3	NA	NA	NA	9688.45	NA	NA	11963.1	NA	33847.5	165233.5	71129.7	33682.5	NA	NA	40147.8	NA	NA	NA	NA	NA
TGPVADTNLD	sp|2801-REF|EPS15-REF;sp|2802-REF|EPS15-REF;sp|2803-REF|EPS15-REF;sp|2804-REF|EPS15-REF;sp|2805-REF|EPS15-REF;sp|2806-REF|EPS15-REF	NA	61140.3	45295	NA	NA	NA	NA	NA	NA	73901	114339	NA	NA	NA	NA	NA	NA	NA	161513	NA	NA	NA	NA	NA	288452	NA	82657.5	199505	258847	NA	NA	NA	NA	NA	40264.9
GNFGGSRNMGGP	sp|31683-REF|HNRNPA2B1-REF;sp|31684-REF|HNRNPA2B1-REF	NA	60850.5	63892.649999999994	NA	NA	NA	NA	NA	NA	NA	NA	NA	NA	NA	NA	NA	NA	NA	NA	NA	NA	NA	NA	NA	NA	NA	NA	NA	NA	NA	NA	NA	NA	NA	NA
GEGKPTPAL	sp|10177-REF|IMMT-REF;sp|10178-REF|IMMT-REF;sp|10179-REF|IMMT-REF;sp|10180-REF|IMMT-REF;sp|10181-REF|IMMT-REF	NA	60286.399999999994	58521.8	16768380.15	17230966.15	17707903.1	11962617.8	12262582.48	12746034.275	6315025	9460540	10562050	24746831.85	16445080	12977715	8164550	5347535	4573880	8535730	10811000	8612140	7348169.529999999	8735766.5	8107685	1946855	1186790	1492070	393193	350469	372084	4300840	4429975	5359515	10171412	9922757.5
VGSEFVQKY	sp|78344-REF|PSMC4-REF;sp|78345-REF|PSMC4-REF	NA	60276.65	40556.05	58862.15	56450.3	59616.100000000006	52678.95	57906.55	NA	33662.8	23968.95	6215.5	71715	NA	41258.7	32010.35	NA	NA	88783.1	226651	133936.2	154839	78139.85	136471.5	35590.2	59012.4	65215.5	344667	298814	246257	87766.5	80814.5	41472.95	NA	NA
KAPKKFAETDM	sp|56767-REF|SLITRK5-REF	NA	59990.5	42922.35	NA	NA	252635.5	NA	NA	NA	NA	NA	NA	NA	NA	NA	NA	NA	NA	NA	NA	NA	NA	NA	NA	NA	NA	NA	NA	NA	NA	NA	NA	NA	NA	NA
SLPFCGPNGID	sp|50427-REF|OR6T1-REF	NA	59658.149999999994	26575.65	NA	NA	NA	NA	NA	NA	NA	NA	NA	NA	NA	NA	NA	NA	NA	NA	NA	NA	NA	NA	NA	238635	179304	74931.5	237263	NA	NA	NA	NA	NA	NA	NA
PGRGAPLAKVVFRD	sp|38487-REF|RPL8-REF;sp|38491-REF|RPL8-REF;sp|38492-REF|RPL8-REF	NA	59643.5	39650.5	10268.065	NA	6815.85	5202.8	6789.75	NA	NA	NA	NA	NA	9467.7	NA	NA	NA	NA	NA	NA	NA	4063.88	4728.375	NA	NA	106274	89012	37239.5	NA	16097.3	NA	NA	NA	10106.3	17342.8
SVRYSSSK	sp|70067-REF|KRT10-REF;sp|70068-REF|KRT10-REF;sp|P13645|K1C10_HUMAN	NA	58867.2	NA	5618.05	NA	3142.44	NA	NA	NA	NA	NA	NA	NA	NA	NA	NA	NA	NA	NA	NA	NA	NA	NA	NA	314891.5	44823.7	NA	NA	NA	NA	NA	NA	NA	28081.7	4288.78
PAGVPMSTYLK	sp|54647-REF|C12orf73-REF;sp|54648-REF|C12orf73-REF;sp|54653-REF|C12orf73-REF;sp|54654-REF|C12orf73-REF	NA	58654.65	32382.2	59387.5	49745.95	153021.5	NA	NA	NA	NA	NA	NA	NA	NA	77107.5	NA	NA	NA	NA	NA	NA	NA	NA	NA	NA	244442	351035.5	NA	NA	NA	NA	NA	NA	NA	NA
AGAGPKRRALAAP	sp|158272-REF|ENSG00000291073-REF;sp|305330-REF|ENSG00000288632-REF;sp|67240-REF|SLC7A5-REF	NA	57878.2	27708.2	NA	NA	NA	NA	NA	NA	NA	NA	NA	NA	NA	NA	NA	NA	NA	NA	NA	NA	NA	NA	NA	NA	NA	NA	NA	NA	NA	NA	NA	NA	12235.4	6354.55
AAKPKVVKPK	sp|27412-REF|H1-2-REF	NA	57749.05	63237	NA	5372.85	2633.415	42556.2	6204.95	45524.899999999994	102207.4	151586	86345.9	NA	NA	NA	63134.5	53315.5	70388	102201	176259	137218.5	30757.35	127771.5	16923.2	NA	698407	157480	24396.9	117957	52736.2	215138.5	67830.5	544433	136435.5	NA
GEVPGSAVL	sp|133441-REF|FKBP9P1-REF;sp|31893-REF|FKBP9-REF;sp|31894-REF|FKBP9-REF;sp|31896-REF|FKBP9-REF	NA	57357.5	NA	21447749.5	21812628	25912133	16204416.5	14158219.5	10768488.5	7923145	6427571.45	7709675.05	21827929	8460948	6614050	4007740	4861090	3440315	4263318.5	1369551	3718604	40839116	51049179.45	41044907	2196195	2715580	2860820	1256260	1111420	1048500	3928647.5	1895035	1225864.5	30676134.5	24787749.5
VNKYGDTWDE	sp|20546-REF|OCIAD1-REF;sp|20548-REF|OCIAD1-REF;sp|20553-REF|OCIAD1-REF;sp|20557-REF|OCIAD1-REF	NA	57157.3	45463	NA	NA	NA	NA	NA	NA	NA	NA	NA	NA	NA	NA	NA	NA	NA	NA	NA	NA	NA	NA	NA	NA	NA	NA	96838.2	42474.3	NA	NA	NA	NA	NA	NA
GESDDSILRL	sp|141431-REF|RPS21P4-REF;sp|83091-REF|RPS21-REF;sp|83093-REF|RPS21-REF	NA	56825.15	17325	51255261	43012284	26106035.5	23377469.5	28372576.5	37196788	29832105.5	36530319	28317305	67991907.5	86421472	24154328.5	65625850	65031594	74264200	149063467	73254900	147255635.5	14860512.1	34698253.5	17768532	915377	16251700	20673858.95	3160820	3503710	3538520	23532000	52408450	51734850	111277502.5	104796765
ALKRQGRTLYGFGG	sp|27406-REF|H4C1-REF;sp|27407-REF|HIST1H4B-REF;sp|27425-REF|H4C3-REF;sp|27436-REF|H4C4-REF;sp|27441-REF|H4C5-REF;sp|27451-REF|H4C8-REF;sp|27511-REF|H4C9-REF;sp|27531-REF|H4C11-REF;sp|27532-REF|H4C12-REF;sp|27539-REF|H4C13-REF;sp|4621-REF|H4C14-REF;sp|4626-REF|H4C15-REF;sp|51616-REF|H4C16-REF	NA	56673.1	70343.15	7467	NA	NA	NA	NA	NA	NA	NA	NA	NA	NA	NA	NA	NA	NA	NA	NA	NA	NA	NA	NA	NA	26840.4	NA	NA	NA	NA	NA	NA	NA	NA	NA
VLGDGGVKL	sp|45575-REF|NLRP14-REF	NA	56149.3	55374.05	154278.5	152279	146101	140349	148111.5	63104	NA	NA	NA	190835.5	139045	76724	NA	NA	NA	49117.05	77896.5	38837.9	NA	NA	NA	672675.5	417394	471176.5	33587.4	NA	NA	NA	NA	NA	77635.75	81055.54999999999
SSSKGSLGGGF	sp|70067-REF|KRT10-REF;sp|70068-REF|KRT10-REF;sp|P13645|K1C10_HUMAN	NA	55694.25	52174.4	73912.3	25764.1	51648.25	44556.05	15247.1	6611.55	14566.95	11338.85	NA	72273.25	23877.9	10779.2	NA	NA	NA	7075.25	27067	NA	21529.949999999997	57626.7	15759.6	448279	240770	70104	137932	213027	202836	19185.2	NA	NA	58465.35	27732.85
DPALIRPGRI	sp|139546-REF|PSMC1P1-REF;sp|33085-REF|PEX1-REF;sp|33086-REF|PEX1-REF;sp|33087-REF|PEX1-REF;sp|39143-REF|VCP-REF;sp|39144-REF|VCP-REF;sp|39147-REF|VCP-REF;sp|39149-REF|VCP-REF;sp|39150-REF|VCP-REF;sp|39151-REF|VCP-REF;sp|39157-REF|VCP-REF;sp|58518-REF|PSMC6-REF;sp|58521-REF|PSMC6-REF;sp|59621-REF|PSMC1-REF;sp|59622-REF|PSMC1-REF;sp|7404-REF|NVL-REF;sp|7406-REF|NVL-REF;sp|7407-REF|NVL-REF;sp|7409-…	NA	55593.649999999994	39944.55	31284.75	NA	34993.95	12604.38	36473.25	NA	NA	230563.5	79626	NA	NA	NA	1053446.5	551140	1319650	877477.5	720831	976613.5	382298	251757.5	310810	NA	119060	122942	614377	700066	864048	1028812.5	631588	397922.5	8610.9	16461.95
KIQQYDKALDDAIK	sp|84806-REF|TTC28-REF	NA	55339.899999999994	48472.149999999994	NA	NA	NA	NA	NA	NA	NA	NA	NA	NA	NA	NA	NA	NA	NA	NA	NA	NA	NA	NA	NA	NA	NA	NA	NA	NA	NA	NA	NA	NA	NA	NA
EAVGTGVR	sp|77687-REF|DMKN-REF;sp|77688-REF|DMKN-REF;sp|77689-REF|DMKN-REF;sp|77692-REF|DMKN-REF;sp|77695-REF|DMKN-REF;sp|77700-REF|DMKN-REF;sp|77703-REF|DMKN-REF	NA	55185.5	8332.7	159555.5	NA	NA	NA	89829	234091.5	NA	NA	NA	NA	162023	215920.5	NA	NA	NA	NA	NA	484281	79703.5	NA	NA	584062.5	235582	213851	130934	NA	NA	NA	NA	NA	84002	110866
KGKELEAADKN	sp|4216-REF|MAGI3-REF	NA	55023.75	62450.8	236982.5	204531.5	212104	231170	162732.5	196039.5	NA	NA	NA	330203.5	293625.5	289483.5	NA	NA	NA	463948.5	372464	415292	282226	NA	NA	943790.5	576268	715795.5	378240	338140	509460	NA	409299.5	274326	153858.5	170294.5
LSLAEKAV	sp|41317-REF|GPSM1-REF	NA	54992.3	47908	11014.2	17001.75	25535.45	8581.25	5225.1	12413	NA	NA	NA	29175.55	26317.35	33011.7	NA	NA	NA	22209.15	NA	NA	NA	NA	NA	NA	45413.3	28212.7	NA	NA	84488.3	NA	NA	NA	NA	NA
KIHIDLPNE	sp|117964-REF|ENSG00000236814-REF;sp|58518-REF|PSMC6-REF;sp|58521-REF|PSMC6-REF	NA	54951	30236.145	11533.2	23345.800000000003	29648.1	10598.3	23489.75	5627	NA	NA	NA	38850.2	32891.9	NA	NA	143658.5	NA	138329.85	126106	NA	317484	282256.05	321291.5	20610.4	51282.1	82106.85	396671	265525	382419	NA	80615.5	NA	22280.95	11936.25
KKAPPSQPP	sp|52187-REF|CNTN1-REF;sp|52195-REF|CNTN1-REF	NA	54871.5	216763	97412.5	141772.5	72426.5	50480.5	NA	68117	NA	139075	NA	NA	468869.5	NA	322505.5	676025	929900	732520.3	NA	127316.5	258616.5	NA	104228.5	NA	NA	NA	NA	306793	1517310	NA	886643.5	445786	NA	253469.5
EAQAQGLL	sp|30122-REF|TPD52L1-REF;sp|30123-REF|TPD52L1-REF;sp|30124-REF|TPD52L1-REF;sp|30125-REF|TPD52L1-REF;sp|30126-REF|TPD52L1-REF;sp|30132-REF|TPD52L1-REF	NA	54761.5	22722.45	72179	62969.5	NA	NA	NA	NA	NA	NA	NA	380355.5	NA	NA	NA	NA	NA	247345.5	510968	982781	NA	NA	NA	NA	NA	NA	NA	NA	NA	NA	163056	NA	NA	NA
LPKKTESHHKAKGK	sp|27409-REF|H2AC4-REF;sp|27429-REF|H2AC6-REF;sp|27440-REF|H2AC7-REF;sp|27442-REF|H2AC8-REF;sp|27510-REF|H2AC11-REF;sp|27526-REF|H2AC13-REF;sp|27533-REF|H2AC15-REF;sp|27536-REF|H2AC16-REF;sp|27541-REF|H2AC17-REF;sp|4623-REF|HIST2H2AA3-REF;sp|4624-REF|H2AC19-REF;sp|7625-REF|H2AC25-REF	NA	54512.850000000006	42717.2	NA	NA	7468.9	NA	NA	NA	NA	NA	NA	NA	NA	NA	NA	NA	NA	NA	NA	NA	NA	NA	NA	NA	NA	NA	34031.4	31827.6	54003.4	NA	NA	NA	NA	NA
GLARQAPKPRKQ	sp|53181-REF|DCD-REF;sp|53182-REF|DCD-REF	NA	53816	69693.7	59371.65	33351.1	38895.15	48487.7	35197.8	50461.4	18427.55	NA	68604.45	85703.29999999999	49923.45	60532	NA	NA	21942.45	194177	205996	166478.5	13153.1	8823	NA	326016.5	286568	277201	192888	132128	171913	NA	143329	194974.5	67115.65	37475
PKTDHRLGKVGR	sp|58500-REF|RTRAF-REF	NA	53621.7	72284.15	33980.65	NA	9912.15	NA	NA	NA	NA	NA	NA	NA	NA	NA	NA	NA	NA	NA	NA	NA	NA	NA	NA	161042.5	265785	76606	159356	122274	NA	NA	NA	NA	174695	53451.25
KTEKKDLPP	sp|6202-REF|PRRC2C-REF;sp|6203-REF|PRRC2C-REF;sp|6204-REF|PRRC2C-REF	NA	53510.5	110815.35	NA	NA	67097.5	115417	37566.7	62341.5	582897.5	285366	447245.5	131897.5	NA	NA	1377315	981432.5	1265545	227341	NA	NA	346299.5	907677.5	411449	NA	NA	NA	733905	539394	660739	NA	252232.5	943638	NA	NA
VEVKRPRGVSL	sp|76176-REF|PRKCSH-REF;sp|76177-REF|PRKCSH-REF;sp|76178-REF|PRKCSH-REF;sp|76179-REF|PRKCSH-REF;sp|76180-REF|PRKCSH-REF;sp|76182-REF|PRKCSH-REF;sp|76183-REF|PRKCSH-REF;sp|76184-REF|PRKCSH-REF;sp|76185-REF|PRKCSH-REF	NA	53404.850000000006	58707.25	NA	NA	NA	NA	NA	NA	NA	NA	NA	NA	NA	NA	NA	NA	NA	NA	NA	NA	NA	NA	NA	NA	NA	43593.25	NA	NA	NA	NA	NA	NA	NA	NA
REWKGIDRL	sp|83973-REF|RRP1B-REF	NA	53342.55	55218.55	4226535	5153790	1764635	3270640	5034870	2760555	4204675	3819185	2442030	20492565	17077260	8587500	9313565	7258370	5486360	2862345	4959960	1637260	14919450	4575165	19061820	250514.5	2211940	4491280	2585810	NA	NA	3393020	2951550	2671459.5	2896805	6250772.5
SIVDKYIGE	sp|117964-REF|ENSG00000236814-REF;sp|58518-REF|PSMC6-REF;sp|58519-REF|PSMC6-REF;sp|58520-REF|PSMC6-REF;sp|58521-REF|PSMC6-REF;sp|89730-REF|ENSG00000256075-REF	NA	52314.75	NA	NA	NA	NA	NA	NA	NA	NA	NA	NA	NA	NA	NA	NA	NA	NA	NA	NA	NA	NA	NA	NA	NA	243514	209951	559938	593529	585652	NA	NA	NA	NA	NA
AGPESDAQY	sp|110400-REF|ATP5MKP1-REF;sp|44098-REF|ATP5MK-REF	NA	52272.3	46908.05	NA	NA	NA	NA	11251.05	NA	NA	NA	NA	22159	8289.15	NA	NA	NA	NA	NA	NA	NA	5946.6	NA	NA	125411.35	96325.2	48058.6	35004.8	NA	34107.7	NA	NA	NA	5121.3	NA
AAAQEADGARSA	sp|79067-REF|CLPTM1-REF;sp|79068-REF|CLPTM1-REF	NA	52027.6	25236.2	9167.2	NA	24439.15	5559.95	10542.965	NA	NA	NA	NA	15232.35	4997.505	NA	NA	NA	NA	NA	NA	NA	NA	8103.35	NA	108799.5	64074.9	44387.85	118639	110319	132494	NA	NA	NA	4112.225	4300.88
PKKTESHHKAKGK	sp|27409-REF|H2AC4-REF;sp|27429-REF|H2AC6-REF;sp|27440-REF|H2AC7-REF;sp|27442-REF|H2AC8-REF;sp|27510-REF|H2AC11-REF;sp|27526-REF|H2AC13-REF;sp|27533-REF|H2AC15-REF;sp|27536-REF|H2AC16-REF;sp|27541-REF|H2AC17-REF;sp|4623-REF|HIST2H2AA3-REF;sp|4624-REF|H2AC19-REF;sp|7625-REF|H2AC25-REF	NA	51938.2	46207	NA	NA	NA	NA	NA	NA	NA	NA	NA	NA	NA	NA	NA	NA	NA	NA	NA	NA	10728.96	4494.45	NA	NA	NA	NA	67549.8	41584.4	77244.1	NA	NA	NA	NA	NA
SSGSVGESSSKGP	sp|70067-REF|KRT10-REF;sp|70068-REF|KRT10-REF;sp|P13645|K1C10_HUMAN	NA	51920.5	45930	91811.35	95245.65	73267.4	78491.7	49789.350000000006	80802.4	NA	20466.85	NA	374395.5	82184.5	66060.5	10620.9	79269.7	NA	93329.15	NA	313203	22005.6	32508.7	63014.9	542524	344000	55211.5	242995	174476	674972	98898	66021.5	65904	115913	39377.55
LIGKKGQQKTV	sp|21625-REF|H2AZ1-REF;sp|21626-REF|H2AZ1-REF;sp|94994-REF|H2AZP3-REF	NA	51878.95	57684.75	NA	NA	NA	NA	NA	NA	NA	NA	NA	NA	NA	NA	NA	NA	NA	NA	NA	NA	NA	NA	NA	NA	NA	NA	NA	NA	NA	NA	NA	NA	NA	NA
GSVGESSSKGP	sp|70067-REF|KRT10-REF;sp|70068-REF|KRT10-REF;sp|P13645|K1C10_HUMAN	NA	51767.899999999994	49364.25	101477.45	38349.35	101911	75238.35	79766.5	112836	NA	16091.5	NA	245906	80587.5	NA	190721.65	NA	NA	112532	NA	486994.5	NA	39835.5	25656.1	369534.5	246380	95277.2	NA	NA	381433	NA	NA	95729	129791.5	42730.85
AQVQKQRARELG	sp|47951-REF|CAPN1-REF;sp|47952-REF|CAPN1-REF;sp|47953-REF|CAPN1-REF;sp|47956-REF|CAPN1-REF;sp|47958-REF|CAPN1-REF;sp|47962-REF|CAPN1-REF;sp|47963-REF|CAPN1-REF;sp|47964-REF|CAPN1-REF;sp|47965-REF|CAPN1-REF	NA	51092.85	56392.7	NA	NA	NA	NA	NA	NA	NA	NA	NA	NA	NA	NA	NA	NA	NA	NA	NA	NA	NA	NA	NA	NA	NA	NA	NA	NA	NA	NA	NA	NA	NA	NA
VGSHFDDFVTN	sp|6351-REF|SOAT1-REF;sp|6352-REF|SOAT1-REF;sp|6353-REF|SOAT1-REF;sp|6354-REF|SOAT1-REF	NA	50929.65	16460.2	NA	NA	NA	NA	NA	NA	NA	NA	NA	NA	NA	NA	NA	NA	NA	NA	NA	NA	NA	NA	NA	NA	NA	NA	40754.6	NA	NA	NA	NA	NA	NA	NA
SDLHAHKLRVD	sp|63347-REF|HBA2-REF;sp|63348-REF|HBA2-REF;sp|63349-REF|HBA2-REF;sp|63350-REF|HBA1-REF;sp|63351-REF|HBA1-REF;sp|P69905|HBA_HUMAN	NA	50916.65	63028.45	7605.915	4954.915	6610.55	NA	4062.84	NA	NA	NA	NA	NA	NA	9911.7	NA	NA	NA	NA	NA	NA	NA	NA	NA	201490	237489	119698	13653.3	NA	NA	NA	NA	NA	47168.55	40985.7
REAVPEPVL	sp|78569-REF|TGFB1-REF;sp|78570-REF|TGFB1-REF;sp|78571-REF|TGFB1-REF	NA	50877.399999999994	NA	7118205	7892765	7779360	2616185	6003775	5867615	3806300	2953235	3386495	21146950	11202355	7885150	1932530	NA	1865630	1172395	1069420	564170	6187980	2268470	5828270	336438.5	830043	2731855	NA	NA	NA	NA	256966	NA	8194570	6635870
SSEPVTGLD	Biognosys|iRT-Kit|index2	NA	50813.5	96672.7	7011.2	14054.55	NA	NA	NA	NA	NA	NA	NA	NA	NA	NA	NA	NA	NA	NA	NA	NA	NA	NA	NA	284248	179497	64703	275723	250820	197296	NA	NA	NA	48971	25615.949999999997
FVKLIHIPINN	sp|32385-REF|SEC61G-REF	NA	50773.45	59154.100000000006	NA	NA	NA	NA	NA	NA	NA	NA	NA	NA	NA	NA	NA	NA	NA	NA	NA	NA	NA	NA	NA	NA	NA	NA	NA	NA	NA	NA	NA	NA	NA	NA
PEPAKSAPAPKKG	sp|27427-REF|H2BC4-REF;sp|27434-REF|H2BC6-REF;sp|27450-REF|H2BC10-REF;sp|27507-REF|H2BC11-REF;sp|27512-REF|H2BC12-REF;sp|4627-REF|H2BC21-REF;sp|83972-REF|H2BC12L-REF	NA	50418.3	50241.600000000006	NA	NA	NA	NA	6350	NA	NA	NA	NA	NA	NA	NA	289847	205279	109643.85	NA	NA	NA	69707.2	85202	9468.25	NA	NA	NA	NA	NA	NA	NA	NA	NA	NA	NA
PEAASAPG	sp|53181-REF|DCD-REF;sp|53182-REF|DCD-REF	NA	49503.8	56447.75	25381.7	26044.8	58157	NA	17791.65	NA	NA	NA	NA	NA	NA	NA	NA	NA	NA	3861.075	NA	NA	NA	NA	NA	221066	223338	73778.2	162969	161753	94252.1	NA	NA	NA	56942.5	31216.35
SPDLPKLKPD	sp|P02769|ALBU_BOVIN	NA	49423.899999999994	22948.25	NA	NA	NA	NA	NA	NA	NA	NA	23138.2	NA	NA	NA	NA	47126.9	NA	154327	NA	59301	NA	NA	4414.205	NA	50718.1	NA	NA	NA	NA	97325.5	130603.5	NA	NA	NA
VKPKKAAPKKK	sp|27412-REF|H1-2-REF	NA	49322.6	128988	56992.5	NA	28585.75	25822.95	34179.75	53439	NA	NA	NA	NA	NA	NA	NA	NA	NA	586693	NA	NA	NA	40224.45	NA	NA	NA	193564	NA	148196	NA	NA	122348	239588.5	NA	117045.5
GEIGTKTTL	sp|17597-REF|RUVBL1-REF;sp|17598-REF|RUVBL1-REF	NA	48876.95	44286.05	9846039.9	10777025.55	10443809.55	11299481.57	12709281.15	12779850	12550970	11441765	11401850	17468157.7	14332710	8483000	12133930	8846635	6484880	18790723.65	11770200	21859700	7982630	10414003	6633405.95	4356690	2990630	3663470	574247	575990	498498	5607630	8334530	6054500	19276397	15688537.55
PPSGLKQS	sp|3101-REF|PGM1-REF	NA	48450.850000000006	36931.7	151159	188068.5	209319	125593.1	128069.4	110320.85	NA	NA	35093.8	366743	370970	218356	NA	NA	NA	514660	525919	135770	NA	NA	NA	219277.5	125922	103158.25	187029	298861	418330	NA	99869	NA	31166.35	57039.85
NLQVTQPTVG	sp|108404-REF|ENSG00000232346-REF;sp|143352-REF|RPS17P5-REF;sp|62847-REF|RPS17-REF;sp|62849-REF|ENSG00000260836-REF	NA	48355.2	25312.5	NA	NA	23934.25	NA	NA	NA	NA	NA	NA	NA	NA	NA	NA	NA	NA	NA	NA	NA	NA	NA	NA	NA	NA	NA	NA	NA	NA	NA	NA	NA	NA	NA
GAGSSEPVTGLDA	Biognosys|iRT-Kit|index2	NA	48089.9	42517.85	19554.4	8244.15	27512.800000000003	1089.035	6022.3	NA	NA	NA	NA	9932.15	NA	NA	NA	NA	NA	NA	NA	NA	NA	10355.75	NA	149964.5	121358	56499.5	164064	196563	175616	NA	NA	NA	13256	14368.8
SPCQVQEAQ	sp|31446-REF|THSD7A-REF	NA	48071.5	46527.600000000006	NA	NA	NA	NA	NA	NA	NA	NA	NA	NA	NA	NA	NA	NA	NA	NA	NA	NA	NA	NA	NA	NA	NA	NA	NA	NA	NA	NA	NA	NA	NA	NA
APAGAEAD	sp|85450-REF|MICALL1-REF;sp|85451-REF|MICALL1-REF;sp|85452-REF|MICALL1-REF;sp|85453-REF|MICALL1-REF;sp|85454-REF|MICALL1-REF	NA	47916.1	NA	NA	NA	NA	51356.5	NA	NA	NA	NA	NA	NA	NA	NA	507115	1284450	NA	NA	NA	NA	NA	NA	NA	338960	NA	NA	NA	NA	NA	NA	NA	899155	NA	NA
AAGPPISEGKY	sp|27845-REF|CDSN-REF	NA	47395.8	11538.45	134553	NA	45788.8	36116.75	11736.35	14447.55	NA	NA	NA	69144	16611.9	NA	NA	NA	NA	NA	NA	NA	36921.35	NA	NA	115850.95	104117	48668.6	NA	99073.3	51121.1	74057.5	NA	NA	40582.55	23849.45
STGPTAATGSNR	sp|483-REF|VAMP3-REF	NA	47374.4	75458.79999999999	NA	NA	NA	NA	27923.7	NA	NA	NA	NA	21584.55	62932.5	NA	NA	NA	NA	NA	NA	NA	NA	NA	NA	NA	NA	NA	101509	NA	NA	NA	NA	NA	NA	NA
LLDVPTAAV	sp|77003-REF|IFI30-REF;sp|77004-REF|IFI30-REF	NA	47126.5	48403.65	50168310	44752970	52820810	97393830	116418935	126495600	224017905	233675095	203996850	123760590	72014160	68553993.5	390160725	535506420	498882965	96585615	52071590	83844410	136222770	193801390	150029015	497967950	2303607200	2936578500	2601389000	2372014000	2794895000	221330000	188410760	403997320	150054890	121567360
GFGGGGFG	rev_sp|52877-REF|KRT2-REF;rev_sp|52877-REF|KRT2-REF;rev_sp|52878-REF|KRT1-REF;rev_sp|52878-REF|KRT1-REF;rev_sp|52878-REF|KRT1-REF;rev_sp|52879-REF|KRT77-REF;rev_sp|70067-REF|KRT10-REF;rev_sp|70068-REF|KRT10-REF;rev_sp|P04264|K2C1_HUMAN;rev_sp|P04264|K2C1_HUMAN;rev_sp|P04264|K2C1_HUMAN;rev_sp|P13645|K1C10_HUMAN;rev_sp|P35908|K22E_HUMAN;rev_sp|P35908|K22E_HUMAN;sp|52877-REF|KRT2-REF;sp|52877-REF|KR…	NA	46783.15	36605.3	33494.65	NA	10559.1	25109.6	NA	5104.15	NA	NA	NA	27495	11576.05	NA	NA	NA	NA	NA	NA	NA	NA	10543.9	NA	139998.5	NA	94215	NA	NA	117960	57176.5	NA	NA	25948.8	21512.199999999997
VSTVLTSKYR	sp|63347-REF|HBA2-REF;sp|63348-REF|HBA2-REF;sp|63350-REF|HBA1-REF;sp|63351-REF|HBA1-REF;sp|P69905|HBA_HUMAN	NA	46720.75	48349	NA	NA	NA	NA	NA	NA	NA	NA	NA	177366.5	NA	313123	NA	NA	NA	326880.5	NA	NA	NA	NA	NA	758965	324749	584914	NA	NA	NA	NA	322002	NA	169624	NA
APSIIFMD	sp|71768-REF|PSMC5-REF;sp|71769-REF|PSMC5-REF;sp|71772-REF|PSMC5-REF;sp|71774-REF|PSMC5-REF;sp|71776-REF|PSMC5-REF;sp|71777-REF|PSMC5-REF	NA	46393.600000000006	33099.1	NA	23089.6	NA	NA	NA	NA	NA	NA	NA	NA	NA	NA	NA	NA	NA	NA	58596.4	NA	NA	NA	NA	NA	NA	102855	565798	353493	288570	NA	NA	NA	NA	NA
QNEEGLTTNEGLK	sp|83824-REF|DSCAM-REF;sp|83825-REF|DSCAM-REF;sp|83826-REF|DSCAM-REF	NA	46289.05	39680.4	50799.65	18336.85	25949.8	2749.685	NA	NA	NA	NA	NA	9413	NA	NA	NA	NA	NA	131857.15	NA	32766.95	NA	NA	NA	220668.5	185483	62293	221281	263160	309585	66841.5	30354.35	NA	21623.800000000003	25253.35
SGGSGGYGGRSRY	sp|31683-REF|HNRNPA2B1-REF;sp|31684-REF|HNRNPA2B1-REF	NA	46209.25	45968.75	NA	NA	NA	NA	NA	NA	NA	NA	NA	NA	NA	NA	NA	NA	NA	NA	NA	NA	NA	NA	NA	NA	NA	NA	NA	NA	NA	NA	NA	NA	NA	NA
PEPAKSAPAP	sp|27427-REF|H2BC4-REF;sp|27434-REF|H2BC6-REF;sp|27450-REF|H2BC10-REF;sp|27507-REF|H2BC11-REF;sp|27512-REF|H2BC12-REF;sp|4627-REF|H2BC21-REF;sp|83972-REF|H2BC12L-REF	NA	45157.35	42809.45	58839	22604	NA	NA	31165.95	15276.6	NA	NA	NA	23707.35	NA	NA	NA	NA	NA	NA	NA	NA	NA	51976	NA	35898.05	35496.3	NA	NA	NA	NA	NA	NA	NA	46691.6	NA
KAPKKTWGQD	sp|25192-REF|JADE2-REF;sp|25194-REF|JADE2-REF;sp|25196-REF|JADE2-REF;sp|25197-REF|JADE2-REF	NA	44994.3	112855.5	NA	NA	NA	NA	NA	NA	NA	857930	NA	NA	NA	NA	NA	NA	NA	977810	NA	1802305	NA	NA	NA	NA	NA	NA	NA	NA	NA	NA	2719600	9396450	NA	NA
GSKSISISVARG	sp|52878-REF|KRT1-REF;sp|P04264|K2C1_HUMAN	NA	44843.3	61146.55	41919.7	NA	NA	NA	NA	81309	89193.5	NA	52140.5	216358	228097	128922	NA	NA	NA	48185.55	NA	NA	NA	NA	NA	63937	NA	57545	138160	NA	NA	20534.05	NA	NA	NA	NA
LLGPRLVLA	sp|59343-REF|TMED10-REF	NA	44835.9	49797.100000000006	17372100	15390500	16573600	18318000	18705950	13752500	34833500	43610200	18947050	54196500	36374200	16308250	35878700	24454150	31071950	85071000	49405300	92664100	10653950	17515650	11330250	264153	206868000	678060105	2233892543	1689100129	1639876760	110650500	115643000	96106550	7597275	18907200
LGGGGGGLRES	sp|29261-REF|KCNQ5-REF;sp|29262-REF|KCNQ5-REF;sp|29263-REF|KCNQ5-REF;sp|29264-REF|KCNQ5-REF;sp|29265-REF|KCNQ5-REF;sp|29266-REF|KCNQ5-REF	NA	44536.3	49649.2	17182.35	38486.45	52318.75	14038.9	30679.6	NA	NA	NA	NA	NA	NA	NA	NA	NA	NA	NA	NA	NA	NA	NA	NA	94717.5	123045	52563	115967	119273	130234	NA	NA	NA	33461.85	8688.85
ATPFLVVRHQLLKT	sp|24458-REF|COX7C-REF	NA	44151.7	19035.7	7316.4	5781.05	21214.45	13923.8	3985.78	NA	NA	NA	NA	NA	NA	NA	NA	NA	NA	NA	NA	NA	NA	NA	NA	NA	NA	NA	NA	NA	NA	NA	NA	NA	1685.9	16433.25
PILYRPVAVALD	sp|62253-REF|PKM-REF;sp|62254-REF|PKM-REF;sp|62256-REF|PKM-REF;sp|62257-REF|PKM-REF;sp|62258-REF|PKM-REF;sp|62260-REF|PKM-REF;sp|62261-REF|PKM-REF;sp|62262-REF|PKM-REF;sp|62263-REF|PKM-REF	NA	44009.85	45692.05	NA	NA	NA	NA	NA	NA	NA	NA	NA	NA	NA	NA	NA	NA	NA	NA	NA	NA	NA	NA	NA	NA	NA	NA	NA	NA	NA	NA	NA	NA	NA	NA
VPPPPPPPP	rev_sp|22701-REF|NAF1-REF;rev_sp|28815-REF|ZNF318-REF;rev_sp|31019-REF|AFDN-REF;rev_sp|31020-REF|AFDN-REF;rev_sp|31021-REF|AFDN-REF;rev_sp|31022-REF|AFDN-REF;rev_sp|31024-REF|AFDN-REF;rev_sp|31025-REF|AFDN-REF;rev_sp|31026-REF|AFDN-REF;rev_sp|31028-REF|AFDN-REF;rev_sp|31031-REF|AFDN-REF;rev_sp|31033-REF|AFDN-REF;rev_sp|42069-REF|ABI1-REF;rev_sp|42070-REF|ABI1-REF;rev_sp|42071-REF|ABI1-REF;rev_sp|…	NA	43844.7	81414.35	NA	NA	17557.6	NA	11596.75	NA	NA	NA	NA	NA	NA	NA	NA	NA	NA	NA	NA	NA	NA	NA	NA	183608	237676	284086	NA	NA	NA	NA	NA	NA	NA	NA
AAFIRVVG	sp|78344-REF|PSMC4-REF;sp|78345-REF|PSMC4-REF	NA	43667.2	38687.05	3785.51	6203.8	18285.800000000003	6003.1	17055.5	NA	16107.45	NA	NA	NA	NA	NA	NA	NA	NA	147761.5	NA	NA	35944.3	18624.55	27796.800000000003	NA	NA	NA	259974	194994	302983	NA	NA	NA	NA	NA
VGGEGGAGGRSP	sp|47498-REF|UQCC3-REF	NA	43512.95	27269.55	19164.65	17965.75	45898.9	42069.6	82275.9	52355	NA	NA	NA	61876.5	44820	NA	NA	NA	NA	NA	NA	NA	NA	NA	NA	NA	NA	NA	115370	62531.9	191201	NA	NA	NA	NA	NA
SEHGPNPIL	sp|52348-REF|HDAC7-REF;sp|52349-REF|HDAC7-REF;sp|52350-REF|HDAC7-REF;sp|52351-REF|HDAC7-REF;sp|52353-REF|HDAC7-REF;sp|52364-REF|HDAC7-REF	NA	43232.899999999994	19774.6	7191959.7	7870230.05	8738639.5	6691437.949999999	6431764.3	5611273	5232120	5191060	5854235	10870180	6459080	5417100	5212000	2987740	2831570	1341548	1582100	1173370	3071171.45	4107883	2525906.6	536768.5	483650	408336	90279.7	NA	NA	NA	255073	NA	10879959.4	9828056.9
SLPAPSCSEPEGPV	sp|14077-REF|ING5-REF	NA	42845.4	NA	108686	NA	NA	NA	NA	102503.5	NA	NA	NA	NA	NA	NA	NA	NA	NA	207400	NA	NA	NA	NA	NA	1267186	380269	510710	NA	NA	1883830	371555.5	NA	NA	NA	64643
GLGSGGSIRSS	sp|70137-REF|KRT9-REF;sp|P35527|K1C9_HUMAN	NA	42719.05	19944.85	21698.4	NA	NA	NA	NA	NA	NA	NA	NA	17510.3	NA	NA	NA	NA	NA	NA	NA	NA	NA	21675.7	NA	128986	145084	167141	NA	NA	NA	NA	NA	NA	38435.7	NA
EAAWKVTDECIQIM	sp|68169-REF|ACADVL-REF;sp|68170-REF|ACADVL-REF;sp|68171-REF|ACADVL-REF;sp|68172-REF|ACADVL-REF;sp|68173-REF|ACADVL-REF	NA	42515.8	38715.95	7783.4	NA	NA	NA	NA	NA	NA	NA	NA	NA	NA	NA	NA	NA	NA	25237.8	NA	NA	NA	148937.1	NA	203180	395127	471163.5	NA	210194	NA	NA	NA	NA	12423.4	6759.45
VLLPKKTE	sp|27387-REF|H2AC1-REF;sp|27409-REF|H2AC4-REF;sp|27429-REF|H2AC6-REF;sp|27438-REF|ENSG00000282988-REF;sp|27440-REF|H2AC7-REF;sp|27442-REF|H2AC8-REF;sp|27510-REF|H2AC11-REF;sp|27513-REF|H2AC12-REF;sp|27526-REF|H2AC13-REF;sp|27529-REF|H2AC14-REF;sp|27533-REF|H2AC15-REF;sp|27536-REF|H2AC16-REF;sp|27541-REF|H2AC17-REF;sp|4623-REF|HIST2H2AA3-REF;sp|4624-REF|H2AC19-REF;sp|4628-REF|H2AC20-REF;sp|4629-RE…	NA	42210.05	55743	NA	NA	NA	NA	NA	NA	NA	NA	NA	NA	NA	NA	NA	NA	NA	NA	NA	NA	NA	NA	NA	NA	NA	NA	NA	NA	NA	NA	NA	NA	NA	NA
LAIESQDAGIKT	sp|61135-REF|SNAP23-REF;sp|61136-REF|SNAP23-REF;sp|61137-REF|SNAP23-REF;sp|61141-REF|SNAP23-REF;sp|61143-REF|SNAP23-REF;sp|61145-REF|SNAP23-REF	NA	41957.3	10316.05	NA	NA	NA	NA	NA	NA	NA	NA	NA	NA	NA	NA	NA	NA	NA	NA	NA	NA	NA	NA	NA	NA	NA	6334.85	128806	77174	57220.2	NA	NA	NA	NA	NA
GGGGGGLGSGGSIR	sp|70137-REF|KRT9-REF;sp|P35527|K1C9_HUMAN	NA	41545.7	NA	90942.95	8242.7	34672.05	43635.5	42057.899999999994	NA	NA	NA	NA	45334.45	38293.75	NA	NA	NA	NA	NA	NA	40049.3	16863.05	30773.55	29478.1	368890	245363	241340	NA	64930.8	80599.7	NA	NA	NA	62759.600000000006	27175.35
SNSGGEREIQRT	sp|59621-REF|PSMC1-REF;sp|59622-REF|PSMC1-REF	NA	40995.05	36980.8	NA	NA	NA	NA	NA	NA	NA	NA	NA	NA	NA	NA	NA	NA	NA	9112.3	NA	NA	8486.05	4829.885	NA	NA	44732.4	NA	975175	316251	66347.4	NA	NA	NA	12577.2	NA
TPVISGGPYEY	Biognosys|iRT-Kit|index5	NA	40709.75	51153.9	11083.9	9678.75	7342.9	NA	5037.65	NA	NA	NA	NA	NA	NA	NA	NA	NA	NA	NA	NA	NA	NA	NA	NA	210474.5	160846	103254.5	263290	264737	254413	NA	NA	NA	14466.65	27846.7
KEKARAVLAK	sp|86633-REF|PHEX-REF	NA	40513.5	185365.5	174268.5	NA	NA	NA	NA	47899.05	NA	121235	NA	385681.5	100411	NA	NA	191909.5	109507	225433	NA	NA	NA	78511.5	51854	1154690	1672430	803940	NA	NA	NA	417014	973986	861089.5	NA	217430
LYIAKQATGGA	sp|56211-REF|SPART-REF	NA	39877.9	45615.45	NA	NA	NA	NA	NA	NA	NA	NA	NA	NA	NA	NA	NA	NA	NA	NA	NA	NA	NA	NA	NA	67396	96957.1	NA	100985	127004	107234	NA	NA	NA	NA	NA
NAGEDPGLAR	sp|53181-REF|DCD-REF;sp|53182-REF|DCD-REF	NA	39800.45	16312.5	68149.3	NA	NA	127798.5	NA	161024	NA	NA	NA	44308.75	NA	NA	NA	NA	NA	NA	76224.3	NA	NA	NA	NA	536148	222317	73391	231423	NA	NA	NA	NA	NA	160417.5	147749.5
SAVISLEGKPL	sp|48067-REF|CFL1-REF;sp|48069-REF|CFL1-REF;sp|48072-REF|CFL1-REF	NA	39779.75	19306.25	NA	NA	NA	NA	NA	NA	NA	NA	NA	NA	NA	NA	NA	NA	NA	NA	NA	NA	NA	NA	NA	95069	491874	652749.5	582514	462618	375196	NA	NA	NA	10559.15	NA
VNLGGSKSIS	sp|52878-REF|KRT1-REF;sp|P04264|K2C1_HUMAN	NA	39668.5	NA	29345.05	NA	NA	3633.55	NA	NA	NA	NA	NA	NA	NA	NA	NA	NA	NA	NA	NA	10714.95	NA	NA	NA	161474.5	60868.3	25556.85	20057.7	20031.4	NA	NA	NA	NA	6342.905000000001	NA
GPGGVAPAA	sp|52564-REF|C1QL4-REF	NA	39564.45	200309	NA	10477.5	15829.8	NA	NA	NA	NA	NA	NA	NA	NA	NA	NA	NA	NA	NA	NA	NA	NA	NA	NA	NA	NA	NA	NA	NA	NA	134341.5	NA	NA	NA	NA
QRSLGPSLATDKS	sp|58481-REF|TMX1-REF	NA	39463.6	28676.8	35327.85	30191.55	54265.1	5583.7	NA	NA	NA	NA	NA	7701.6	NA	NA	NA	NA	NA	NA	NA	NA	NA	NA	14627.1	363875	169162	206264	75470.9	20815.4	75871.8	NA	NA	NA	6250.65	5438.6
SSLLEKGLDG	sp|53181-REF|DCD-REF;sp|53182-REF|DCD-REF	NA	39388.6	NA	NA	NA	NA	NA	NA	NA	NA	NA	NA	NA	NA	NA	NA	NA	NA	NA	NA	NA	NA	NA	NA	301827	251180	NA	275022	NA	NA	NA	NA	NA	NA	NA
SLAPAGKD	sp|73000-REF|PYCR1-REF;sp|73001-REF|PYCR1-REF;sp|73003-REF|PYCR1-REF	NA	39160.45	30131.05	86175.3	55775	57071	NA	NA	57599.5	NA	NA	NA	99368.5	134297.5	203534	NA	NA	NA	NA	199571	NA	NA	NA	NA	NA	NA	NA	NA	NA	NA	NA	NA	NA	NA	NA
SVSTVLTSKYR	sp|63347-REF|HBA2-REF;sp|63348-REF|HBA2-REF;sp|63350-REF|HBA1-REF;sp|63351-REF|HBA1-REF;sp|P69905|HBA_HUMAN	NA	39075.2	39572.5	12311.2	12638.75	NA	NA	NA	NA	NA	NA	NA	NA	NA	NA	NA	NA	NA	NA	NA	NA	NA	NA	NA	156623.5	287828	295589	NA	NA	NA	NA	NA	NA	48389.35	43088.4
PRIASNAGSIA	sp|69836-REF|RPL23-REF;sp|69839-REF|RPL23-REF	NA	38789.8	37184.5	NA	NA	20963.8	NA	NA	NA	NA	NA	NA	51292	NA	NA	NA	NA	NA	NA	NA	NA	NA	NA	NA	87667.5	170711	NA	NA	NA	NA	NA	NA	NA	NA	NA
FATPFLVVRHQ	sp|24458-REF|COX7C-REF	NA	38662.5	42599.3	10352.55	6956.93	9217.57	NA	NA	NA	NA	NA	NA	NA	NA	NA	NA	NA	NA	NA	NA	NA	NA	NA	NA	NA	36198.9	71862.5	NA	NA	NA	NA	NA	NA	NA	NA
VAVSGKGF	sp|59525-REF|TSHR-REF	NA	38620.399999999994	37100.350000000006	NA	NA	NA	NA	NA	NA	49133.1	35758.7	NA	NA	NA	NA	39308.45	70279	NA	174439	99432	64287	NA	33831.75	NA	70207.25	71493.6	89011.2	NA	9425.86	NA	82669.5	44840.4	115304	NA	15371
AEPSAPESKHKSS	sp|14914-REF|STT3B-REF	NA	38466.35	29422.300000000003	NA	NA	NA	NA	NA	NA	NA	NA	NA	NA	NA	NA	NA	NA	NA	NA	NA	NA	NA	NA	NA	30953.15	35604	NA	NA	NA	NA	NA	NA	NA	NA	2748.74
RDVDPGEHY	sp|30266-REF|ARG1-REF;sp|30267-REF|ARG1-REF;sp|30268-REF|ARG1-REF;sp|30270-REF|ARG1-REF	NA	37805.95	24455.7	121435.5	10305.05	NA	47862.2	22339.2	52021.65	NA	NA	NA	48319.95	15824.1	19338.15	NA	NA	NA	15813.05	162388	117301.5	39019.75	NA	NA	208552	135158	35457.95	NA	NA	NA	NA	NA	NA	46271.9	18704.7
LEASASEIW	sp|74393-REF|ALPK2-REF	NA	37608.6	30077	4230.51	11501.35	NA	5590.35	9866.955	12945.15	NA	NA	NA	18394.1	NA	NA	NA	NA	NA	NA	NA	NA	NA	NA	NA	NA	41808.6	27928.35	81376.4	147087	142206	NA	NA	NA	NA	NA
GRMHAPGKGLSQS	sp|45959-REF|RPS13-REF;sp|45960-REF|RPS13-REF;sp|45961-REF|RPS13-REF	NA	37392.4	35807.95	100543.2	56612.4	151475.5	NA	NA	NA	NA	NA	NA	50508	NA	NA	77731	21047.6	22899.45	NA	NA	NA	34243.8	8060.7	NA	430725	325359	320860	196111	171731	96115.4	NA	NA	NA	40829.05	32872.95
PAHSQSPCERGDAK	sp|58786-REF|SYT16-REF;sp|58787-REF|SYT16-REF	NA	37298.95	826074	NA	NA	NA	NA	NA	NA	696805	834215	3180390	NA	NA	175015	3670755	4659250	4214565	NA	NA	431475.5	NA	478178	1798340	NA	NA	NA	NA	NA	NA	NA	865730	NA	16953.2	NA
VLSPADKTNVKA	sp|63347-REF|HBA2-REF;sp|63350-REF|HBA1-REF;sp|P69905|HBA_HUMAN	NA	37135.7	35744.6	NA	13651.23	NA	NA	NA	NA	NA	NA	NA	NA	NA	NA	NA	NA	NA	NA	NA	NA	NA	NA	NA	NA	NA	NA	NA	NA	NA	NA	NA	NA	NA	NA
LYLNSNKL	sp|68890-REF|FLII-REF;sp|68892-REF|FLII-REF;sp|68893-REF|FLII-REF;sp|68896-REF|FLII-REF;sp|68897-REF|FLII-REF	NA	37018.1	449274.5	643240	NA	815435	NA	499144.5	1172205	NA	1551350	NA	NA	NA	NA	736775	NA	NA	5223075	NA	7875620	NA	NA	NA	NA	NA	NA	NA	NA	NA	NA	NA	NA	263446.5	NA
GSSEPVTGLD	Biognosys|iRT-Kit|index2	NA	36757.5	29024.05	NA	NA	14697	NA	NA	NA	NA	NA	NA	NA	NA	NA	NA	NA	NA	NA	NA	NA	NA	NA	NA	218382	177840	68193.5	160129	165650	180597	NA	NA	NA	13355.65	NA
ISPVGGAKGA	sp|6691-REF|KIF21B-REF;sp|6692-REF|KIF21B-REF;sp|6693-REF|KIF21B-REF;sp|6694-REF|KIF21B-REF	NA	36674.75	64125.95	NA	NA	NA	NA	NA	NA	NA	NA	NA	NA	NA	NA	NA	NA	NA	NA	NA	NA	NA	NA	NA	NA	NA	NA	NA	NA	NA	NA	NA	NA	NA	NA
SGPPVSELITK	sp|27412-REF|H1-2-REF;sp|27431-REF|H1-4-REF;sp|27445-REF|H1-3-REF	NA	36513.95	18099.85	NA	NA	NA	NA	NA	NA	NA	NA	NA	NA	NA	NA	NA	NA	NA	NA	NA	NA	NA	6022.95	NA	NA	NA	NA	NA	NA	NA	NA	NA	NA	12101.75	NA
KASGPPVSELITK	sp|27412-REF|H1-2-REF;sp|27431-REF|H1-4-REF;sp|27445-REF|H1-3-REF	NA	35860.75	14321.25	NA	NA	NA	4361.865	NA	NA	NA	NA	NA	49184.15	NA	NA	NA	NA	NA	NA	NA	NA	NA	10255.65	NA	NA	NA	NA	NA	NA	NA	NA	NA	NA	NA	NA
AAIRKKLVIVGD	sp|15797-REF|ENSG00000290318-REF;sp|15798-REF|RHOA-REF;sp|15799-REF|RHOA-REF;sp|15800-REF|RHOA-REF;sp|15802-REF|RHOA-REF;sp|15803-REF|RHOA-REF;sp|4190-REF|RHOC-REF;sp|4196-REF|RHOC-REF;sp|4198-REF|RHOC-REF;sp|4199-REF|RHOC-REF;sp|4200-REF|RHOC-REF;sp|4201-REF|RHOC-REF;sp|4202-REF|RHOC-REF;sp|4203-REF|ENSG00000271810-REF;sp|4204-REF|ENSG00000271810-REF	NA	35806.65	26384.9	NA	NA	NA	NA	NA	NA	NA	NA	NA	NA	NA	NA	NA	NA	NA	NA	NA	NA	NA	NA	NA	NA	NA	4572.9	NA	NA	NA	NA	NA	NA	2658.895	3530.855
GAGGGFGSRS	sp|52878-REF|KRT1-REF;sp|P04264|K2C1_HUMAN	NA	35793.55	8691.55	148596	45942	54636.05	84284.15	8594.85	17929.55	NA	NA	NA	28720.6	7376.15	8949.05	NA	NA	NA	64639.600000000006	144142	39263.55	24138.449999999997	4294.705	16437.85	469113.5	118433	51233.5	101566	64242.2	127656	NA	NA	42248.35	121784.5	48074.9
SLGGGFGGGSRG	sp|70137-REF|KRT9-REF;sp|P35527|K1C9_HUMAN	NA	35751.100000000006	13316.9	NA	NA	NA	31419.55	NA	NA	NA	NA	NA	41952.85	NA	NA	NA	NA	NA	NA	101994	30293.5	NA	NA	NA	2743130	226192	65929	120333	235404	230281	NA	NA	18554.15	96036.45	29983
GGPGGVGGL	sp|52877-REF|KRT2-REF;sp|P35908|K22E_HUMAN	NA	35449.7	26299.05	NA	11423.6	180929	62665.45	19828.65	18542.9	NA	41559.1	NA	140696.5	10082.1	NA	NA	NA	NA	73453.05	NA	NA	10190.95	25883.5	23869.4	2785355	217303	161682.5	154705	209568	239251	122402.5	48877.35	180851.5	46574.25	6958.75
SKSISISVARGG	sp|52878-REF|KRT1-REF;sp|P04264|K2C1_HUMAN	NA	35084.1	56360.35	NA	NA	NA	14526.75	NA	NA	NA	6484.6	4907.21	16420.5	14619.9	NA	NA	NA	NA	NA	NA	NA	8483.4	NA	10475.6	163034	139930	72970	112537	144372	156741.9	NA	NA	NA	NA	33482.149999999994
LGGNEIQRD	sp|6335-REF|ANGPTL1-REF	NA	35012.8	36848.7	NA	NA	NA	NA	NA	NA	NA	NA	NA	NA	NA	NA	NA	NA	NA	NA	NA	NA	NA	NA	40960.9	143231.5	101394	58072	132739	122052	135887	NA	NA	NA	11033.1	NA
PSESGELL	sp|6949-REF|NUAK2-REF	NA	34884.25	NA	NA	NA	NA	NA	NA	NA	NA	NA	NA	NA	NA	NA	NA	NA	NA	NA	NA	NA	NA	4053.085	NA	22261.85	27299.9	NA	NA	NA	NA	NA	NA	NA	NA	NA
TPVISGGPYE	Biognosys|iRT-Kit|index5	NA	34813.399999999994	NA	NA	257830.5	NA	NA	150161.5	NA	NA	NA	NA	NA	NA	NA	NA	NA	NA	NA	NA	NA	NA	NA	NA	136851	245306	421019.5	278136	2877270	NA	NA	359144.5	NA	NA	NA
VGSELIQKY	sp|117528-REF|PSMC1P10-REF;sp|131767-REF|PSMC1P3-REF;sp|139539-REF|PSMC1P1-REF;sp|155029-REF|PSMC1P4-REF;sp|59621-REF|PSMC1-REF;sp|59622-REF|PSMC1-REF;sp|97560-REF|PSMC1P11-REF	NA	34802.85	28917.75	3362.685	10877.65	NA	NA	NA	NA	NA	NA	NA	NA	NA	NA	NA	NA	96080.5	5444.75	25257.4	NA	NA	NA	NA	NA	NA	8542.8	197997	139643	102437	NA	NA	NA	NA	NA
KGGNFGGRSSGP	sp|106668-REF|HNRNPA1P33-REF;sp|108669-REF|HNRNPA1P21-REF;sp|109065-REF|HNRNPA1P28-REF;sp|113178-REF|HNRNPA1P35-REF;sp|114502-REF|HNRNPA1P59-REF;sp|119964-REF|HNRNPA1P22-REF;sp|151524-REF|HNRNPA1P4-REF;sp|155126-REF|HNRNPA1P12-REF;sp|170365-REF|HNRNPA1P5-REF;sp|182168-REF|HNRNPA1P16-REF;sp|197083-REF|HNRNPA1P67-REF;sp|305972-REF|ENSG00000273784-REF;sp|53086-REF|HNRNPA1-REF;sp|53087-REF|HNRNPA1-RE…	NA	34774.75	42007.95	NA	NA	NA	NA	NA	NA	561458	165981	508783.5	NA	NA	NA	NA	NA	NA	NA	NA	NA	NA	45034.65	NA	NA	NA	NA	NA	NA	NA	NA	NA	NA	NA	NA
SVRYSSSKHYS	sp|70067-REF|KRT10-REF;sp|70068-REF|KRT10-REF;sp|P13645|K1C10_HUMAN	NA	34668.35	NA	NA	NA	NA	NA	NA	NA	NA	NA	NA	NA	NA	NA	NA	NA	NA	NA	NA	NA	NA	NA	NA	59773.45	NA	7643.1	NA	NA	NA	NA	NA	NA	18921.65	NA
AEVEQKKKRTF	sp|107755-REF|ENSG00000235605-REF;sp|116880-REF|RPS15P4-REF;sp|74939-REF|RPS15-REF;sp|74943-REF|RPS15-REF;sp|74945-REF|RPS15-REF;sp|74946-REF|RPS15-REF	NA	34617.6	42883.4	NA	NA	NA	NA	NA	NA	NA	NA	NA	NA	NA	NA	NA	NA	NA	NA	NA	NA	NA	NA	NA	NA	NA	NA	NA	NA	NA	NA	NA	NA	4203.34	NA
HLPPSPKP	sp|117912-REF|MTATP8P2-REF;sp|89721-REF|MT-ATP8-REF	NA	33923.4	NA	NA	NA	NA	NA	NA	NA	NA	NA	NA	NA	NA	NA	NA	NA	NA	NA	NA	NA	NA	NA	NA	252042.5	NA	NA	NA	NA	NA	NA	NA	NA	17518.1	NA
APPMPGGPHSYH	sp|58590-REF|MAPK1IP1L-REF	NA	33811.3	43417.8	NA	NA	NA	NA	NA	NA	NA	NA	NA	NA	NA	NA	NA	NA	NA	NA	NA	NA	NA	NA	NA	NA	NA	NA	NA	NA	NA	NA	NA	NA	NA	NA
AVEAKKTYVRD	sp|65065-REF|TUFM-REF	NA	33803.2	28585.800000000003	NA	NA	NA	NA	NA	NA	NA	NA	NA	NA	NA	NA	NA	NA	NA	NA	NA	NA	NA	NA	NA	40480.8	52647.7	34900.5	35873.1	NA	NA	NA	7239.95	NA	26087.75	24719.949999999997
GPGGYPGGIH	sp|52877-REF|KRT2-REF;sp|P35908|K22E_HUMAN	NA	33701.75	NA	97969.15	40345.3	53490	71424.45	74079.2	NA	NA	NA	NA	57288	NA	NA	NA	NA	NA	31868.1	NA	NA	54736.2	NA	39750.55	250608	73748.6	NA	146220	112350	124272	NA	NA	NA	28217.050000000003	NA
PDKISGADI	sp|78344-REF|PSMC4-REF;sp|78345-REF|PSMC4-REF	NA	33686.1	27208.85	NA	71832	121022.5	136292	63238	NA	NA	NA	102172.5	NA	NA	39816.75	NA	NA	NA	NA	NA	NA	67759	45044.15	44004.25	NA	NA	NA	145475	121757	130407	NA	NA	NA	NA	47144.5
KDAIANGSAD	sp|24820-REF|LVRN-REF	NA	32958.1	26696.5	NA	NA	NA	NA	NA	NA	NA	NA	NA	NA	NA	NA	NA	NA	NA	NA	NA	NA	NA	NA	NA	195100	301182	NA	NA	NA	NA	NA	269610.5	NA	NA	NA
AVLLPKKTE	sp|27387-REF|H2AC1-REF;sp|27409-REF|H2AC4-REF;sp|27429-REF|H2AC6-REF;sp|27438-REF|ENSG00000282988-REF;sp|27440-REF|H2AC7-REF;sp|27442-REF|H2AC8-REF;sp|27510-REF|H2AC11-REF;sp|27513-REF|H2AC12-REF;sp|27526-REF|H2AC13-REF;sp|27529-REF|H2AC14-REF;sp|27533-REF|H2AC15-REF;sp|27536-REF|H2AC16-REF;sp|27541-REF|H2AC17-REF;sp|4623-REF|HIST2H2AA3-REF;sp|4624-REF|H2AC19-REF;sp|4628-REF|H2AC20-REF;sp|4629-RE…	NA	32940.649999999994	28452.9	NA	NA	NA	NA	NA	NA	NA	NA	NA	NA	NA	NA	NA	NA	NA	NA	NA	NA	NA	NA	NA	NA	NA	NA	NA	NA	NA	NA	NA	NA	NA	NA
SVRYSSSKHY	sp|70067-REF|KRT10-REF;sp|70068-REF|KRT10-REF;sp|P13645|K1C10_HUMAN	NA	32547.5	9095.75	8748.65	NA	NA	6909.1	NA	NA	NA	NA	NA	NA	NA	NA	NA	NA	NA	NA	NA	NA	NA	NA	NA	148159.5	53125.1	16147.25	NA	NA	NA	NA	NA	NA	21794.1	NA
GPPVSELITK	sp|27412-REF|H1-2-REF;sp|27431-REF|H1-4-REF;sp|27445-REF|H1-3-REF;sp|27537-REF|H1-5-REF	NA	32424.199999999997	NA	NA	NA	NA	NA	NA	NA	NA	NA	NA	55304	NA	NA	NA	NA	NA	NA	NA	NA	NA	NA	NA	NA	NA	NA	NA	NA	NA	NA	NA	NA	NA	NA
VGRNSAIAAG	sp|112121-REF|TOMM20P4-REF;sp|7743-REF|TOMM20-REF	NA	32100.55	11104.85	NA	NA	11489.25	NA	NA	NA	NA	NA	NA	NA	NA	NA	NA	NA	NA	NA	81790.5	NA	NA	NA	NA	175387.5	86367.5	64195.5	NA	NA	NA	NA	NA	NA	10788.8	16556.75
SAVARDCSIQ	sp|22556-REF|DCHS2-REF	NA	32043.55	NA	30675.85	NA	19935.6	NA	NA	203663.5	NA	NA	NA	240752	331792	NA	NA	NA	NA	475343	875649	305775	NA	NA	NA	58741.5	494114	1502400	NA	NA	NA	1109295.5	NA	NA	33546.45	222736.9
VHLTPEEKSAVTAL	sp|45393-REF|HBB-REF;sp|45395-REF|HBB-REF;sp|45396-REF|HBB-REF;sp|P68871|HBB_HUMAN	NA	31908.699999999997	27285.8	1734.4	8276.974999999999	4248.555	NA	NA	NA	NA	NA	NA	NA	NA	NA	NA	NA	NA	18854.35	NA	NA	NA	NA	NA	NA	NA	NA	NA	NA	NA	NA	NA	NA	NA	NA
KEYVGIVRL	sp|89464-REF|DKC1-REF;sp|89465-REF|DKC1-REF;sp|89466-REF|DKC1-REF;sp|89467-REF|DKC1-REF;sp|89468-REF|DKC1-REF;sp|89471-REF|DKC1-REF	NA	31883.805	8501.6	43434000	43802165.5	39370700	24750497.5	32931505	26323320	10281480	11840930	9968050	106243750	109789900	83864228	114543000	116608350	94728555	113212200	95492800	138546240	47742725	45246980	45367090	485321	6179520	12023695	3238720	3623700	3655580	87039835	120105500	100575790	34626671	41279214
AAAAPRAVA	sp|2130-REF|PABPC4-REF;sp|2131-REF|PABPC4-REF;sp|2132-REF|PABPC4-REF;sp|2135-REF|PABPC4-REF;sp|2136-REF|PABPC4-REF;sp|2137-REF|PABPC4-REF;sp|2138-REF|PABPC4-REF;sp|2139-REF|PABPC4-REF;sp|2140-REF|PABPC4-REF;sp|2141-REF|PABPC4-REF;sp|2142-REF|PABPC4-REF	NA	31868.4	146918	17629800	20706200	19236200	88895200	88941250	109573550	38645400	15402200	15188750	26756400	21042250	1581130	22994750	17861350	21943900	2694770	7707310	5797325	27927300	30485950	62580150	2942315	1600950	1462225	NA	NA	NA	717767.5	869698.5	313291.5	34545000	19575050
VFDVNDKVENS	sp|24717-REF|EFNA5-REF	NA	31149.6	28106.1	3754.75	NA	12045.1	19078.45	7069.1	7288.3	NA	NA	NA	NA	NA	NA	NA	NA	NA	NA	NA	NA	NA	NA	NA	NA	NA	NA	101620	102341	96638	NA	NA	NA	NA	NA
QKENAGEDPGLAR	sp|53181-REF|DCD-REF;sp|53182-REF|DCD-REF	NA	31147.550000000003	12437.5	30991.65	6717.2	NA	10168.5	15178.15	NA	NA	NA	NA	NA	NA	NA	176376.6	NA	NA	31700	NA	19987.7	43730.6	16205.5	NA	293816	122426	NA	328525	NA	NA	NA	NA	32094.1	89763.75	22416.699999999997
ASGNARIGKPAPD	sp|76374-REF|PRDX2-REF;sp|76375-REF|PRDX2-REF	NA	31055.25	43809.2	6182.275	NA	NA	NA	NA	NA	NA	NA	NA	7678.65	NA	NA	NA	NA	NA	NA	NA	NA	NA	9175.8	NA	26508.8	20892.9	9292.3	NA	NA	NA	53682.5	NA	NA	2964.47	NA
PDPAKSAPAPK	sp|205183-REF|ENSG00000290735-REF;sp|27448-REF|H2BC9-REF;sp|27542-REF|H2BC17-REF;sp|4618-REF|H2BC18-REF;sp|4619-REF|H2BC18-REF	NA	30907.9	41699.25	14257.9	6470.25	10624.9	15267.1	NA	NA	NA	20046.6	36720.7	18951.65	9687.05	24345.4	117409	36968.6	45240.15	NA	NA	NA	18095.25	231669.5	14639.8	NA	NA	NA	NA	NA	NA	NA	NA	NA	NA	NA
AAAKVALTKRAD	sp|33225-REF|SLC25A13-REF;sp|33226-REF|SLC25A13-REF	NA	30794.85	31068.65	30345.4	23251.05	44543.7	11240.3	18519.15	8088.35	NA	NA	NA	33074.1	NA	NA	NA	NA	NA	NA	NA	NA	3121.91	NA	NA	221022.5	183065	172336.35	21876	NA	31175.7	NA	NA	NA	21581.15	21166.6
SSSGSVGESSSKGP	sp|70067-REF|KRT10-REF;sp|70068-REF|KRT10-REF;sp|P13645|K1C10_HUMAN	NA	30752.35	34696.8	91073.05	107594.5	104890.05	68150.7	50871.5	60800.5	NA	NA	NA	288474	117353	122723	NA	NA	NA	NA	65147.4	160889.5	NA	43326.6	NA	476743	496635	31630.75	NA	NA	417235	NA	NA	44354.35	82742.5	31783.1
RPGRLDRKIEF	sp|138148-REF|PSMC2P1-REF;sp|139546-REF|PSMC1P1-REF;sp|33753-REF|PSMC2-REF;sp|33758-REF|PSMC2-REF;sp|33760-REF|PSMC2-REF;sp|59621-REF|PSMC1-REF;sp|59622-REF|PSMC1-REF;sp|71768-REF|PSMC5-REF;sp|71769-REF|PSMC5-REF;sp|71777-REF|PSMC5-REF;sp|78344-REF|PSMC4-REF;sp|78345-REF|PSMC4-REF	NA	30723.15	28142.8	NA	NA	NA	NA	NA	NA	NA	NA	NA	NA	NA	NA	NA	NA	NA	NA	NA	NA	NA	NA	NA	NA	NA	NA	NA	NA	12602.7	NA	NA	NA	3408.145	1547.615
AVNNPKKQE	sp|8627-REF|OST4-REF	NA	30512.6	30620.65	76481.85	73139.15	114778.55	5156.65	NA	NA	NA	NA	NA	28172.35	16793.35	14010.35	NA	NA	NA	20707.7	28085.7	43046.9	NA	NA	NA	209238.5	74132.4	50310.5	NA	31547.3	91644.3	NA	NA	NA	8750.675	13326.7
KVGQPCELNIAKA	sp|86677-REF|SUPT20HL1-REF	NA	30382.9	13706.75	NA	NA	105766	NA	NA	NA	NA	NA	NA	NA	107760.5	NA	NA	NA	NA	NA	NA	NA	NA	NA	NA	183115.5	249782	NA	NA	NA	NA	NA	NA	NA	NA	NA
KDDLSGADI	sp|117534-REF|PSMC1P10-REF;sp|139546-REF|PSMC1P1-REF;sp|59621-REF|PSMC1-REF;sp|59622-REF|PSMC1-REF;sp|95266-REF|PSMC1P9-REF	NA	30064.949999999997	13681.55	NA	NA	NA	NA	NA	NA	NA	NA	NA	NA	NA	NA	NA	NA	NA	NA	NA	NA	21631.45	NA	NA	NA	NA	NA	201414	NA	NA	NA	NA	NA	31804.5	NA
LGGSGAAREAGAA	sp|58707-REF|GPR135-REF	NA	29509.55	NA	NA	NA	NA	NA	NA	NA	608850	NA	1701680	NA	NA	NA	NA	NA	NA	696155	NA	NA	NA	497921	441151	2799680	NA	1892695	NA	NA	NA	NA	NA	696875	NA	NA
AALRPLVKPK	sp|135695-REF|RPL32P11-REF;sp|141522-REF|RPL32P18-REF;sp|14572-REF|RPL32-REF;sp|14574-REF|RPL32-REF;sp|14577-REF|RPL32-REF;sp|14578-REF|RPL32-REF;sp|186641-REF|ENSG00000267589-REF	NA	29434.75	34409.5	57223.9	82386.8	57041.15	32372.15	47011.7	42755.4	12723.9	29364.1	15417.95	195564	155073.35	NA	44710	NA	132718	172306	141435	115212.35	5123.2	7093.9	14871.95	173771.5	98286.8	150080	170747	78509.9	68664.1	147867	160265	87155	18576.4	21764.8
GGRVQAVLTSD	sp|31622-REF|GPNMB-REF;sp|31623-REF|GPNMB-REF;sp|31624-REF|GPNMB-REF;sp|31625-REF|GPNMB-REF	NA	29321.75	17039.4	NA	NA	NA	NA	NA	NA	NA	NA	NA	NA	NA	NA	NA	NA	NA	NA	NA	NA	NA	NA	NA	104172.95	92578.6	45158.15	NA	NA	NA	NA	NA	NA	9829.795	11699.2
TQAPAVATT	sp|122920-REF|RPS2P48-REF;sp|124120-REF|ENSG00000225475-REF;sp|124281-REF|ENSG00000237783-REF;sp|124624-REF|RPS2P35-REF;sp|127223-REF|RPS2P7-REF;sp|135579-REF|RPS2P46-REF;sp|139104-REF|ENSG00000228981-REF;sp|142254-REF|ENSG00000213750-REF;sp|142615-REF|ENSG00000240418-REF;sp|207729-REF|ENSG00000274756-REF;sp|63682-REF|RPS2-REF;sp|63683-REF|RPS2-REF;sp|63688-REF|RPS2-REF;sp|94873-REF|ENSG000002132…	NA	29321.45	NA	NA	NA	NA	NA	NA	NA	NA	NA	NA	NA	NA	NA	NA	NA	NA	NA	NA	NA	NA	NA	NA	201086.5	130948	61504	NA	NA	NA	NA	NA	NA	NA	NA
PEPTKSAPAPK	sp|27432-REF|H2BC5-REF	NA	29291.65	26843.05	NA	NA	NA	NA	NA	NA	NA	NA	61750.7	NA	NA	NA	56743.5	57499.5	26414.65	6708.4	NA	26746.3	39235.05	34915.15	NA	NA	NA	NA	NA	NA	25606.5	NA	NA	NA	NA	NA
SGGSIRSSY	sp|70137-REF|KRT9-REF;sp|P35527|K1C9_HUMAN	NA	28905.75	8766.6	NA	NA	NA	NA	16835.95	NA	NA	NA	NA	NA	NA	NA	NA	NA	NA	NA	NA	23108.25	NA	11403	NA	1055170.5	697020	418083	NA	NA	NA	NA	NA	NA	88977.55	89317.95
YEDIAQKS	sp|52878-REF|KRT1-REF;sp|P04264|K2C1_HUMAN	NA	28851.050000000003	23965.7	NA	42739.399999999994	235847.5	129281.5	75218.1	7857	NA	NA	NA	152617.75	11021.75	NA	63956	147500.5	55892	NA	78764.7	55112	26131.25	NA	NA	1745545	981324	18433.5	NA	NA	31993.9	37773.9	162436.95	229985.5	20491.35	14220.4
GFAGDDAPR	sp|11059-REF|POTEF-REF;sp|11097-REF|POTEI-REF;sp|11106-REF|POTEJ-REF;sp|11133-REF|POTEE-REF;sp|31299-REF|ACTB-REF;sp|31300-REF|ACTB-REF;sp|31301-REF|ACTB-REF;sp|31302-REF|ACTB-REF;sp|31303-REF|ACTB-REF;sp|31309-REF|ACTB-REF;sp|31312-REF|ACTB-REF;sp|43478-REF|ACTA2-REF;sp|43479-REF|ACTA2-REF;sp|60808-REF|ACTC1-REF;sp|72827-REF|ACTG1-REF;sp|72828-REF|ACTG1-REF;sp|72836-REF|ACTG1-REF;sp|7637-REF|ACT…	NA	28647.75	50502.8	43487.15	NA	NA	NA	NA	NA	NA	NA	NA	48998.45	NA	NA	NA	NA	NA	14313.3	NA	NA	NA	1515.455	NA	147747.5	73305	12819.7	NA	NA	NA	12959.7	NA	NA	82195.4	3074.965
PEDVAFRI	sp|77457-REF|NUDT19-REF	NA	28645.85	33802.7	NA	NA	NA	NA	NA	NA	NA	NA	NA	NA	NA	NA	NA	NA	NA	NA	NA	NA	NA	NA	NA	NA	NA	NA	NA	23947	NA	NA	NA	NA	NA	NA
NVKVDPEIQ	sp|52877-REF|KRT2-REF;sp|P35908|K22E_HUMAN	NA	28582.699999999997	49717.149999999994	7500.1	86085.95000000001	124255.5	88131.45	NA	NA	NA	386855.5	NA	226264.5	16007.35	73354.5	32905.95	NA	NA	NA	NA	52277.75	94030.5	NA	NA	261256.5	1937250	76766	188853	405216	756958	136345	NA	NA	NA	17842.85
QVLRQQQDEA	sp|26570-REF|FAF2-REF	NA	28561.6	8532.29	NA	NA	NA	NA	NA	NA	NA	NA	NA	NA	NA	NA	NA	NA	NA	NA	NA	NA	NA	NA	NA	NA	NA	NA	NA	NA	NA	NA	NA	NA	NA	NA
TPVITGAPYE	Biognosys|iRT-Kit|index6	NA	28456.15	27090.8	NA	16056.15	15902.4	NA	NA	NA	NA	NA	NA	NA	NA	NA	NA	NA	NA	NA	NA	NA	NA	NA	NA	84161.7	109587	45977.05	55467.4	NA	262582	NA	NA	NA	NA	NA
LLSAPESITATST	sp|98587-REF|UBE2E4P-REF	NA	28271.7	21812.25	23241.85	16291.65	31633.9	18803.9	24150	25452.75	NA	NA	NA	32316.7	5370	NA	NA	NA	NA	NA	NA	NA	NA	10037.5	NA	96058.5	162644	151479.1	128451	137430	126915	NA	NA	NA	13604.55	12368.45
SILKIHARE	sp|524-REF|ENO1-REF;sp|525-REF|ENO1-REF;sp|526-REF|ENO1-REF;sp|527-REF|ENO1-REF;sp|528-REF|ENO1-REF;sp|530-REF|ENO1-REF	NA	28055	10552.3	45307.7	45741.35	72662.9	82786.54999999999	92892.35	70158.5	NA	24059.25	NA	414851	334618.5	264346	NA	NA	NA	NA	NA	NA	NA	NA	NA	NA	15970.5	NA	321058	290397	402982	NA	33739.1	NA	NA	2878.185
ALGVGGSK	sp|65344-REF|ZNF747-REF;sp|65347-REF|ZNF747-REF	NA	28048.6	20975.15	43775.5	40697.45	39248.95	NA	12099.8	NA	NA	NA	NA	NA	22295.15	NA	NA	NA	NA	1960350	NA	NA	NA	NA	NA	191204.5	149366	83108	210433	253612	111430	NA	NA	NA	12732.6	NA
KKIEVLKKQV	sp|77466-REF|CEP89-REF	NA	27855.35	91293.95	NA	NA	NA	NA	NA	NA	NA	NA	NA	NA	NA	NA	NA	NA	NA	1869010	NA	NA	93831	NA	NA	3507360	1650830	16086900	674142	NA	NA	NA	NA	NA	5939675	3196711
YGGGRGGYGGGGP	sp|31683-REF|HNRNPA2B1-REF;sp|31684-REF|HNRNPA2B1-REF	NA	27805.75	17554.95	NA	NA	NA	NA	NA	NA	NA	NA	NA	NA	NA	NA	NA	NA	NA	NA	NA	NA	NA	NA	NA	NA	NA	NA	NA	NA	NA	NA	NA	NA	NA	NA
TPVISGGP	Biognosys|iRT-Kit|index5	NA	27513.95	11124.9	42651.05	21823.1	29790.35	8035.05	2751.07	5238.35	NA	NA	NA	54737.5	NA	NA	NA	NA	NA	77086.5	NA	102627	NA	98259.4	18505.2	741623	327169	289365	43343	74987.6	683514	NA	NA	NA	43490.45	41407.45
RGGGGNFGP	sp|31683-REF|HNRNPA2B1-REF;sp|31684-REF|HNRNPA2B1-REF	NA	27296.1	63911.8	NA	NA	NA	NA	NA	NA	NA	NA	NA	NA	NA	NA	NA	NA	NA	NA	NA	NA	NA	NA	NA	NA	NA	NA	NA	NA	NA	NA	NA	NA	NA	NA
TKAVTKYTSSK	sp|205184-REF|ENSG00000290735-REF;sp|27388-REF|H2BC1-REF;sp|27410-REF|H2BC3-REF;sp|27427-REF|H2BC4-REF;sp|27432-REF|H2BC5-REF;sp|27434-REF|H2BC6-REF;sp|27448-REF|H2BC9-REF;sp|27450-REF|H2BC10-REF;sp|27525-REF|H2BC13-REF;sp|27530-REF|H2BC14-REF;sp|27534-REF|H2BC15-REF;sp|27535-REF|H2BC15-REF;sp|27542-REF|H2BC17-REF;sp|295753-REF|ENSG00000290735-REF;sp|35005-REF|H2BK1-REF;sp|4618-REF|H2BC18-REF;sp|…	NA	27184.449999999997	33252.6	NA	11071.55	11211.16	3949.3	NA	NA	NA	NA	NA	NA	NA	NA	211378.55	253232	284727	8802.1	NA	NA	191746	72936.5	40325.149999999994	16033.15	47768.8	7814.65	NA	NA	NA	NA	NA	NA	6045.6	15228.65
REAFLVNSDL	sp|12489-REF|ORC2-REF	NA	27097.1	NA	2803270	2876530	2605455	2212690	2276865	2782880	5099675	5091100	6515940	2740605	1801155	867545	1146620.5	1020776	1122637	351904	288910	347379	3297215	2582460	2505215	NA	230296	249318.5	44778.1	38732.3	NA	NA	NA	NA	2068190	2762910
AVQISKKRKFVAD	sp|48905-REF|RPS3-REF;sp|48907-REF|RPS3-REF;sp|48909-REF|RPS3-REF;sp|48910-REF|RPS3-REF;sp|48912-REF|RPS3-REF;sp|48913-REF|RPS3-REF	NA	26910.65	10528.65	NA	NA	NA	NA	NA	NA	NA	NA	NA	NA	NA	NA	NA	NA	NA	NA	NA	NA	NA	NA	NA	NA	NA	NA	NA	NA	NA	NA	NA	NA	NA	NA
PRKIEEIKDF	sp|72068-REF|RPL38-REF;sp|72070-REF|RPL38-REF;sp|72071-REF|RPL38-REF;sp|72072-REF|RPL38-REF	NA	26903.4	32368.9	20656.45	18897.1	42735.3	NA	NA	NA	NA	NA	NA	12761.5	NA	NA	NA	NA	NA	NA	NA	NA	NA	11875.45	NA	NA	91646.1	62119.5	101767	104308	66046.4	NA	NA	NA	3627.835	1769.52
LFTPKQEIQH	sp|82260-REF|RPN2-REF;sp|82261-REF|RPN2-REF;sp|82263-REF|RPN2-REF;sp|82265-REF|RPN2-REF	NA	26894.55	30769.25	NA	NA	NA	NA	NA	NA	NA	NA	NA	NA	NA	NA	NA	NA	NA	NA	NA	NA	NA	NA	NA	13186.25	7332.12	NA	NA	NA	NA	NA	NA	NA	NA	NA
GSELIQKY	sp|117528-REF|PSMC1P10-REF;sp|131767-REF|PSMC1P3-REF;sp|139539-REF|PSMC1P1-REF;sp|155029-REF|PSMC1P4-REF;sp|59621-REF|PSMC1-REF;sp|59622-REF|PSMC1-REF;sp|97560-REF|PSMC1P11-REF	NA	26704.3	26295.8	13388.25	7816.15	20201.1	9964.4	13896.95	NA	8003.55	5188.85	NA	NA	44707.65	34590.95	NA	NA	NA	NA	NA	4418.8	68414.95	26795.15	47605.1	13271	28715.1	NA	146796	110820	72908.8	NA	NA	NA	9528.85	NA
KELLKEMNQSTLAK	sp|12412-REF|SATB2-REF;sp|12413-REF|SATB2-REF;sp|12420-REF|SATB2-REF	NA	26209.35	NA	NA	NA	NA	NA	NA	NA	NA	NA	NA	NA	NA	NA	NA	NA	NA	NA	NA	NA	NA	NA	NA	NA	NA	NA	NA	NA	NA	NA	NA	NA	NA	NA
AEASVDPSL	sp|20869-REF|UTP3-REF	NA	26103.85	NA	10176420	8611015	8462605	19213695	15832670	15945845	12576461	12631055	16596965	9799325	3279685	2363614.5	4947516	6258600.5	9076127.5	3836535	1813327	5694036	22005840	28369279	24536650	3385235.5	2339466	2226265.5	205117	197732	149211	1048697	499038.1	317486.5	26682190	19985550
QWLQVENSK	sp|59909-REF|SYNE3-REF;sp|59910-REF|SYNE3-REF;sp|59912-REF|SYNE3-REF	NA	26053.75	NA	43053.75	23012.25	31056.85	NA	NA	NA	NA	NA	NA	NA	NA	NA	NA	NA	NA	NA	NA	NA	NA	NA	NA	582797	244934	NA	328596	682903	NA	NA	NA	NA	NA	NA
DAGAGIALNDH	sp|51024-REF|GAPDH-REF;sp|51025-REF|GAPDH-REF;sp|51028-REF|GAPDH-REF	NA	25986.65	5805.4	292378.5	47091	189408	313204.5	100148	NA	NA	NA	NA	59546	NA	295777	NA	NA	NA	202831.5	296168	558532.5	249671	127117.5	109094.5	619098	283823	118210.5	64627.3	50884.5	55770.9	NA	NA	NA	233500.5	NA
GSAVISLEGKPL	sp|48067-REF|CFL1-REF;sp|48069-REF|CFL1-REF;sp|48072-REF|CFL1-REF	NA	25890.8	27569.55	7726.35	NA	NA	12852.2	NA	NA	NA	NA	NA	NA	NA	NA	NA	NA	NA	NA	NA	NA	NA	NA	NA	NA	27506.2	18913.95	44932.9	38571.3	31667.2	NA	NA	NA	NA	NA
GPKFLKSGD	sp|101752-REF|EEF1A1P11-REF;sp|104581-REF|EEF1A1P8-REF;sp|106515-REF|EEF1A1P14-REF;sp|114413-REF|EEF1A1P44-REF;sp|117017-REF|EEF1A1P6-REF;sp|119266-REF|EEF1A1P5-REF;sp|151319-REF|EEF1A1P35-REF;sp|153987-REF|EEF1A1P19-REF;sp|154903-REF|EEF1A1P9-REF;sp|191939-REF|EEF1A1P7-REF;sp|29292-REF|EEF1A1-REF;sp|29294-REF|EEF1A1-REF;sp|29302-REF|EEF1A1-REF;sp|29305-REF|EEF1A1-REF;sp|90833-REF|EEF1A1P16-REF	NA	25835.3	NA	NA	NA	NA	NA	NA	NA	NA	NA	NA	NA	NA	NA	NA	NA	NA	NA	NA	NA	NA	NA	NA	127358.35	140362	97802.5	NA	NA	NA	NA	NA	NA	27472.45	19918.4
TAPPTMAPGLAQPK	sp|30656-REF|ULBP3-REF	NA	25702.7	NA	NA	NA	NA	NA	120119.5	NA	NA	NA	NA	NA	NA	NA	NA	NA	NA	NA	NA	NA	NA	NA	120006.5	NA	NA	22226.3	NA	NA	NA	NA	NA	NA	NA	NA
APGPDYQKSSMGSM	sp|41039-REF|PRRC2B-REF;sp|41041-REF|PRRC2B-REF	NA	25393.8	NA	139688	80936.5	243443	NA	245330.5	222417	NA	NA	635245	348957	NA	438034.5	NA	87507.5	NA	495878	NA	261065	123944	NA	78458.5	NA	190226	NA	NA	NA	NA	595635	NA	NA	NA	NA
RVPTANVS	sp|51024-REF|GAPDH-REF;sp|51025-REF|GAPDH-REF;sp|51028-REF|GAPDH-REF;sp|97593-REF|GAPDHP63-REF	NA	25283.1	NA	92968.5	NA	NA	13685.9	NA	NA	NA	NA	NA	NA	NA	NA	NA	NA	NA	NA	37465.9	17581.5	66386	32551.8	NA	637806.5	206190	84890	NA	NA	NA	NA	NA	NA	67431	33676.85
GVDIRHNKD	sp|79504-REF|RPL18-REF;sp|79505-REF|RPL18-REF;sp|79506-REF|RPL18-REF;sp|79509-REF|RPL18-REF	NA	25099.2	NA	8975.2	21050.15	39487.5	32513.9	26730.45	36025.75	80277	43633.75	NA	32283.55	95217.2	NA	NA	NA	NA	42855.2	99939.1	98565.4	NA	NA	NA	83284.1	103222	NA	NA	NA	NA	NA	29117.45	94042.95	15530.85	22265.199999999997
STGPTAATGSNRR	sp|483-REF|VAMP3-REF	NA	24779.1	12551.95	NA	NA	NA	NA	NA	NA	NA	NA	NA	NA	NA	NA	NA	NA	NA	NA	NA	NA	NA	NA	NA	16412.25	NA	NA	NA	NA	NA	NA	NA	NA	2871.6	1621.17
RTLYGFGG	sp|27406-REF|H4C1-REF;sp|27407-REF|HIST1H4B-REF;sp|27425-REF|H4C3-REF;sp|27436-REF|H4C4-REF;sp|27441-REF|H4C5-REF;sp|27451-REF|H4C8-REF;sp|27511-REF|H4C9-REF;sp|27531-REF|H4C11-REF;sp|27532-REF|H4C12-REF;sp|27539-REF|H4C13-REF;sp|4621-REF|H4C14-REF;sp|4626-REF|H4C15-REF;sp|51616-REF|H4C16-REF	NA	24094.9	10198.75	NA	NA	NA	NA	NA	NA	NA	NA	NA	NA	NA	NA	32402.4	NA	66997.5	NA	NA	NA	68743.45	21946.05	49668.600000000006	NA	NA	25007.9	NA	NA	NA	NA	NA	NA	NA	NA
RKGNYAERVG	sp|27429-REF|H2AC6-REF;sp|27510-REF|H2AC11-REF;sp|27513-REF|H2AC12-REF;sp|27526-REF|H2AC13-REF;sp|27529-REF|H2AC14-REF;sp|27533-REF|H2AC15-REF;sp|27536-REF|H2AC16-REF;sp|27541-REF|H2AC17-REF;sp|4623-REF|HIST2H2AA3-REF;sp|4624-REF|H2AC19-REF;sp|4628-REF|H2AC20-REF;sp|4629-REF|H2AC21-REF;sp|51617-REF|H2AJ-REF	NA	23732.55	34015.75	NA	NA	NA	NA	NA	NA	NA	NA	NA	NA	NA	NA	NA	NA	NA	NA	NA	NA	NA	34707.6	NA	NA	NA	NA	NA	NA	NA	NA	NA	NA	NA	NA
YILAGVENS	Biognosys|iRT-Kit|index4	NA	23682.15	15071.6	NA	NA	NA	NA	NA	NA	NA	NA	NA	NA	NA	NA	NA	NA	NA	NA	NA	NA	NA	NA	NA	36835.1	30858.9	NA	62424.4	NA	NA	NA	NA	NA	NA	NA
VSVSVSTSH	sp|52878-REF|KRT1-REF;sp|P04264|K2C1_HUMAN	NA	23679.5	20645.9	4562.58	NA	NA	6048.95	5607.75	NA	NA	NA	NA	NA	NA	NA	NA	NA	NA	NA	NA	NA	NA	NA	NA	20547.6	NA	14111.95	31659.2	37814.3	31615.3	NA	NA	NA	NA	NA
LQTDSIGEPPGQ	sp|80074-REF|LIM2-REF	NA	23568.75	21814.25	NA	NA	15902.15	NA	NA	NA	NA	NA	NA	NA	NA	NA	NA	NA	78198.1	32450.1	NA	NA	11604.15	48210.3	NA	181427	107146	56959.5	78838.4	121028	110620	NA	NA	NA	NA	7261.95
GGFGGGSFRGS	sp|70067-REF|KRT10-REF;sp|70068-REF|KRT10-REF;sp|P13645|K1C10_HUMAN	NA	23492.15	10692	2586.365	NA	NA	156817	45340	11380.1	NA	20159.5	NA	NA	NA	NA	NA	NA	NA	NA	NA	NA	10559.7	15440.55	5465.5	2406920	154124	50866	72796.3	181172	70568.5	NA	NA	NA	38657.149999999994	24564.7
SNFGPMKGGNFGG	sp|106668-REF|HNRNPA1P33-REF;sp|115834-REF|HNRNPA1P2-REF;sp|151524-REF|HNRNPA1P4-REF;sp|155126-REF|HNRNPA1P12-REF;sp|157454-REF|HNRNPA1P7-REF;sp|305972-REF|ENSG00000273784-REF;sp|53086-REF|HNRNPA1-REF;sp|53087-REF|HNRNPA1-REF;sp|53089-REF|HNRNPA1-REF;sp|53092-REF|HNRNPA1-REF;sp|53094-REF|HNRNPA1-REF;sp|53095-REF|HNRNPA1-REF;sp|53096-REF|HNRNPA1-REF;sp|53097-REF|HNRNPA1-REF;sp|53098-REF|HNRNPA1-RE…	NA	23267.2	12405.25	NA	NA	NA	NA	NA	NA	NA	NA	NA	NA	NA	NA	NA	NA	NA	NA	NA	NA	NA	NA	NA	NA	NA	NA	NA	NA	NA	NA	NA	NA	NA	NA
ADEKPKEGVK	sp|148839-REF|SUMO2P6-REF;sp|163035-REF|SUMO2P21-REF;sp|72205-REF|SUMO2-REF;sp|72206-REF|SUMO2-REF	NA	23176.75	22590.1	NA	NA	NA	NA	NA	NA	29408.4	27151.1	17945.7	NA	NA	NA	NA	NA	14822	NA	NA	NA	NA	163687.95	NA	NA	NA	NA	NA	NA	NA	NA	NA	NA	NA	NA
DLHAHKLRVD	sp|63347-REF|HBA2-REF;sp|63348-REF|HBA2-REF;sp|63349-REF|HBA2-REF;sp|63350-REF|HBA1-REF;sp|63351-REF|HBA1-REF;sp|P69905|HBA_HUMAN	NA	23062.45	22179.9	NA	NA	NA	NA	NA	NA	NA	NA	NA	NA	NA	NA	NA	NA	NA	NA	NA	NA	NA	NA	NA	112139.85	193432	112448.05	NA	NA	NA	NA	NA	NA	22015.9	48671.8
TVPVGRVE	sp|106515-REF|EEF1A1P14-REF;sp|117017-REF|EEF1A1P6-REF;sp|119266-REF|EEF1A1P5-REF;sp|153987-REF|EEF1A1P19-REF;sp|29292-REF|EEF1A1-REF;sp|29294-REF|EEF1A1-REF;sp|29296-REF|EEF1A1-REF;sp|29302-REF|EEF1A1-REF;sp|29305-REF|EEF1A1-REF;sp|83169-REF|EEF1A2-REF;sp|83170-REF|EEF1A2-REF;sp|83171-REF|EEF1A2-REF;sp|92435-REF|EEF1A1P4-REF	NA	22622.55	NA	NA	NA	NA	NA	NA	NA	NA	NA	NA	NA	NA	NA	NA	NA	NA	NA	NA	NA	NA	NA	NA	20240.6	NA	NA	NA	NA	NA	NA	NA	NA	NA	NA
YRQLFHPEQ	sp|11086-REF|TUBA3E-REF;sp|11138-REF|TUBA3D-REF;sp|114185-REF|ENSG00000291234-REF;sp|13179-REF|TUBA4A-REF;sp|13180-REF|TUBA4A-REF;sp|13182-REF|TUBA4A-REF;sp|13183-REF|TUBA4A-REF;sp|13184-REF|TUBA4A-REF;sp|13185-REF|TUBA4A-REF;sp|13186-REF|TUBA4B-REF;sp|161322-REF|TUBAP2-REF;sp|52535-REF|TUBA1B-REF;sp|52536-REF|TUBA1B-REF;sp|52537-REF|TUBA1B-REF;sp|52538-REF|TUBA1B-REF;sp|52541-REF|TUBA1A-REF;sp|5…	NA	22448.4	NA	22541.65	24590.6	44734.149999999994	4071.105	3624.44	NA	NA	NA	NA	NA	NA	NA	NA	NA	NA	NA	NA	NA	8772.2	NA	4518.385	NA	NA	34741.85	55889.5	63842	NA	NA	NA	NA	4305.555	2711.985
DHDFVVQE	sp|117964-REF|ENSG00000236814-REF;sp|58518-REF|PSMC6-REF;sp|58521-REF|PSMC6-REF;sp|89737-REF|ENSG00000256075-REF	NA	22295.6	30152	NA	12803.45	8991.7	NA	NA	NA	28773.95	NA	NA	NA	NA	NA	NA	58704.5	NA	46991.05	NA	59187.75	63385.95	198695	NA	201844.5	141584	69090	321615	344917	NA	NA	NA	NA	26638.95	28729.55
SGAGGDPAAKGE	sp|63549-REF|CACNA1H-REF;sp|63550-REF|CACNA1H-REF;sp|63551-REF|CACNA1H-REF;sp|63553-REF|CACNA1H-REF;sp|63554-REF|CACNA1H-REF;sp|63555-REF|CACNA1H-REF	NA	22098.300000000003	8145	92454.45	86246.20000000001	140354.5	84655.65	49891.7	66794.25	NA	NA	NA	189247	50454.5	41204.7	NA	NA	NA	18649	NA	NA	NA	NA	NA	19956.55	NA	NA	NA	NA	NA	NA	NA	NA	9255.45	NA
ESGPSIVH	sp|11059-REF|POTEF-REF;sp|11097-REF|POTEI-REF;sp|11106-REF|POTEJ-REF;sp|11133-REF|POTEE-REF;sp|120337-REF|ACTG1P23-REF;sp|31299-REF|ACTB-REF;sp|31304-REF|ACTB-REF;sp|31305-REF|ACTB-REF;sp|72827-REF|ACTG1-REF;sp|72828-REF|ACTG1-REF;sp|72836-REF|ACTG1-REF;sp|95514-REF|POTEKP-REF	NA	21942.949999999997	18487.3	NA	NA	NA	NA	NA	NA	NA	NA	NA	NA	NA	NA	NA	NA	NA	NA	NA	NA	NA	NA	NA	NA	NA	NA	NA	NA	NA	NA	NA	NA	NA	NA
TVDGPSGK	sp|115695-REF|GAPDHP2-REF;sp|130969-REF|GAPDHP1-REF;sp|147624-REF|GAPDHP38-REF;sp|153868-REF|GAPDHP44-REF;sp|154069-REF|GAPDHP60-REF;sp|51024-REF|GAPDH-REF;sp|51025-REF|GAPDH-REF;sp|51028-REF|GAPDH-REF	NA	21905.55	NA	51538	NA	NA	NA	NA	NA	NA	NA	NA	NA	NA	NA	NA	NA	NA	NA	NA	NA	NA	NA	NA	NA	NA	NA	NA	NA	NA	NA	NA	NA	96156.5	NA
AENKDEIAL	sp|12934-REF|XRCC5-REF;sp|12936-REF|XRCC5-REF	NA	21782.15	8808.7	7701609.95	5848284.6	6759308.25	5654910.55	5477966.75	5292659	11423300	10313235	9208710	16436686.5	8901875	6955106	13511850	15129000	10339775	3437385	3997570	3494660	3806951.35	11676997	4024480	1436400	1387230	1811030	NA	NA	NA	3971385	3318040	3729560	10457303	8567927.75
ILDKKVEKV	sp|127047-REF|ENSG00000235071-REF;sp|149511-REF|HSP90AB3P-REF;sp|28915-REF|HSP90AB1-REF	NA	21590.550000000003	22027.2	19705265	21026025	17881260	46064201.3	45263030.45	30899088.05	116347900	128590700	74189250	72414350	61383600	49760145	86142450	91912820	96845650	15106365	9560380	12916690	77332574.32	56992873.5	32814593.35	3433297.5	2473981	3219044.8	1835439	1551492	1504120	18380150	13912740	18013935	64143318.150000006	59875736.65
KDLQDEKI	sp|4144-REF|OVGP1-REF	NA	21471.9	NA	130192	153326.5	157146	133370	101521.2	52116	NA	NA	NA	138649.25	104189	108239	NA	NA	NA	NA	NA	NA	NA	NA	NA	222934.5	157316	128518	66256.5	NA	NA	37303.35	NA	NA	NA	NA
TSCGTSVASSE	sp|88265-REF|FAM199X-REF	NA	21443.3	NA	NA	NA	NA	NA	NA	NA	NA	NA	NA	NA	NA	NA	NA	NA	NA	NA	NA	NA	NA	NA	NA	NA	141780	10633.95	NA	NA	NA	NA	NA	NA	NA	12293.2
SRQFSSRSG	sp|52878-REF|KRT1-REF;sp|P04264|K2C1_HUMAN	NA	21321.85	10723.115	31081.55	9928.29	30905.800000000003	24138.45	21001	NA	NA	NA	NA	26262.6	NA	9564.2	NA	NA	8453.25	NA	72521.1	11573.15	19916.05	41924.9	21080.65	370323.5	206650	256083	NA	40940.8	42601.5	NA	NA	8151.75	129431	43296.75
RKGNYAERVGA	sp|27429-REF|H2AC6-REF;sp|27510-REF|H2AC11-REF;sp|27513-REF|H2AC12-REF;sp|27526-REF|H2AC13-REF;sp|27529-REF|H2AC14-REF;sp|27533-REF|H2AC15-REF;sp|27536-REF|H2AC16-REF;sp|27541-REF|H2AC17-REF;sp|4623-REF|HIST2H2AA3-REF;sp|4624-REF|H2AC19-REF;sp|4628-REF|H2AC20-REF;sp|4629-REF|H2AC21-REF;sp|51617-REF|H2AJ-REF	NA	21265.85	54423.2	NA	NA	NA	NA	NA	NA	49040.45	NA	552980.5	NA	NA	NA	NA	NA	NA	NA	NA	NA	NA	723715	NA	NA	NA	NA	NA	NA	NA	NA	NA	NA	NA	NA
GEARVGSEL	sp|64975-REF|GTF3C1-REF;sp|64976-REF|GTF3C1-REF	NA	21167.1	NA	6138610	6847150	6692110	10070020	11490660	9203040	7665540	7134690	9700450	14971400	9381350	12007825	8267120	9019345	6856460	1384899.5	1882040	1314650	10236705	6219446.95	9039065	7527150	4393910	5671750	411619	406072	336314	1011907	889433.5	1130553.5	9886602.25	10506936.65
VGLGGTKSIS	sp|52877-REF|KRT2-REF;sp|P35908|K22E_HUMAN	NA	20772.45	NA	125094.5	NA	62065.75	61413.5	58346	NA	NA	NA	NA	NA	NA	NA	NA	NA	NA	NA	NA	NA	NA	NA	NA	241404	126971	44493.95	NA	NA	NA	NA	NA	NA	32024.3	27269.699999999997
GSKSISISVARGG	sp|52878-REF|KRT1-REF;sp|P04264|K2C1_HUMAN	NA	20663.35	26037.3	NA	NA	NA	NA	NA	NA	NA	NA	NA	NA	NA	NA	NA	NA	NA	NA	NA	NA	NA	NA	NA	58948	NA	NA	NA	NA	NA	NA	NA	NA	NA	NA
REFNEEGALSVL	sp|1237-REF|HNRNPR-REF;sp|1239-REF|HNRNPR-REF;sp|1241-REF|HNRNPR-REF;sp|1243-REF|HNRNPR-REF	NA	20660.45	NA	1514645	1326505	974817.5	418640	738734	491333.5	869177	1028638	1801825	1144762	364866.5	265486	104887	86229.5	135253	177294	NA	154795.5	667918.5	3408665	750809.5	NA	NA	43909.75	26483.8	28174.4	NA	NA	NA	NA	412450	1399255
PNIVIAKMD	sp|61246-REF|PDIA3-REF;sp|61247-REF|PDIA3-REF;sp|61250-REF|PDIA3-REF;sp|61251-REF|PDIA3-REF;sp|61252-REF|PDIA3-REF;sp|61253-REF|PDIA3-REF;sp|61255-REF|PDIA3-REF	NA	20618.4	16836.75	NA	NA	NA	21872.3	NA	34006.45	NA	NA	NA	52236.5	NA	NA	NA	NA	NA	NA	130378	NA	NA	NA	NA	241268	204432	101823.5	NA	23465.2	NA	NA	NA	NA	61809.85	59449.95
SGSVGESSSKGP	sp|70067-REF|KRT10-REF;sp|70068-REF|KRT10-REF;sp|P13645|K1C10_HUMAN	NA	20586.4	21094.2	72814.6	43487.35	65572.75	20649.45	58809.3	50739.75	NA	NA	NA	171270.5	92213.5	NA	16589.6	NA	NA	111005.35	NA	96659.6	NA	20327.6	14625.8	361105.5	200035	36014.25	56458.4	36358.9	170117	NA	NA	NA	101653.65	23564.95
SEAAADREDD	sp|P00366|DHE3_BOVIN	NA	20401.1	NA	NA	NA	NA	NA	NA	NA	NA	NA	NA	NA	NA	NA	NA	NA	NA	NA	NA	NA	NA	NA	NA	72801	214904	90732	NA	NA	NA	NA	NA	NA	23801.35	23086.75
YGGGGQYF	sp|108669-REF|HNRNPA1P21-REF;sp|110826-REF|HNRNPA1P40-REF;sp|112132-REF|HNRNPA1P63-REF;sp|113178-REF|HNRNPA1P35-REF;sp|115834-REF|HNRNPA1P2-REF;sp|119964-REF|HNRNPA1P22-REF;sp|123462-REF|HNRNPA1P53-REF;sp|131061-REF|HNRNPA1P43-REF;sp|147813-REF|HNRNPA1P44-REF;sp|155126-REF|HNRNPA1P12-REF;sp|157454-REF|HNRNPA1P7-REF;sp|158620-REF|HNRNPA1P38-REF;sp|164786-REF|HNRNPA1P50-REF;sp|170365-REF|HNRNPA1P5-…	NA	20389.5	11795.65	NA	NA	NA	NA	NA	NA	NA	NA	NA	NA	NA	NA	NA	NA	NA	NA	NA	NA	NA	NA	NA	NA	NA	NA	NA	NA	NA	NA	NA	NA	NA	NA
QEKPASSL	sp|116065-REF|NHSL1-AS1-REF;sp|26701-REF|FAM193B-REF;sp|26703-REF|FAM193B-REF	NA	20317.35	NA	314637	221302.5	746143.5	486403.5	147316	342240.5	NA	NA	NA	750727	349731	149724.5	NA	NA	NA	NA	37554	28428.3	NA	NA	NA	1399590	705167	843436.5	1104270	881714	818014	NA	NA	NA	136069	117527
SPQSPGAGSA	sp|55982-REF|SPATA13-REF	NA	20303.1	12984.25	208694	233368	285933	165190	80621.5	81150.5	NA	NA	NA	649459.5	294155.5	NA	NA	NA	NA	415999.5	287919	355404.5	NA	NA	NA	NA	NA	NA	NA	NA	NA	149697	272579.5	180206	NA	NA
LIAVGVGA	sp|53239-REF|CD63-REF;sp|53248-REF|CD63-REF;sp|53249-REF|CD63-REF;sp|53250-REF|CD63-REF	NA	20169.3	9470.55	18477.949999999997	4366.79	21821.05	1349.295	NA	NA	NA	NA	NA	NA	NA	NA	NA	NA	NA	NA	NA	NA	NA	NA	NA	66957	99803.2	98068.5	75814.2	NA	NA	NA	NA	NA	2872.57	NA
TNRPDTLD	sp|117964-REF|ENSG00000236814-REF;sp|33753-REF|PSMC2-REF;sp|33758-REF|PSMC2-REF;sp|33760-REF|PSMC2-REF;sp|58518-REF|PSMC6-REF;sp|58521-REF|PSMC6-REF;sp|89730-REF|ENSG00000256075-REF	NA	20155.75	20717.5	NA	NA	NA	NA	NA	NA	NA	NA	NA	69810	50154.2	NA	NA	NA	NA	93011.5	93801.1	NA	52220.5	NA	NA	212950	123849	47218.85	NA	NA	225810	NA	NA	NA	21692.3	50979.9
MREIVHIQAGQ	sp|27035-REF|TUBB2A-REF;sp|27036-REF|TUBB2B-REF;sp|27767-REF|TUBB-REF;sp|41464-REF|TUBB4B-REF;sp|67474-REF|TUBB3-REF;sp|67475-REF|TUBB3-REF;sp|67476-REF|TUBB3-REF;sp|67477-REF|TUBB3-REF;sp|73459-REF|TUBB6-REF;sp|73460-REF|TUBB6-REF;sp|73461-REF|TUBB6-REF;sp|73462-REF|TUBB6-REF;sp|73463-REF|TUBB6-REF;sp|73464-REF|TUBB6-REF;sp|73465-REF|TUBB6-REF;sp|73466-REF|TUBB6-REF;sp|75542-REF|TUBB4A-REF;sp|75…	NA	20067.7	23978.5	12922.48	9557.1	18785.2	NA	NA	NA	NA	NA	NA	NA	NA	NA	NA	NA	NA	NA	NA	NA	NA	NA	NA	10982.6	NA	6370.3	NA	NA	NA	NA	NA	NA	3016.495	4004.230000000001
LEKGLDGA	sp|53181-REF|DCD-REF;sp|53182-REF|DCD-REF	NA	20042.35	29491.75	NA	NA	NA	30085.800000000003	3691.37	NA	NA	NA	NA	16202.15	NA	NA	NA	NA	NA	NA	NA	NA	5602.85	NA	NA	222603.5	63811.2	18903.9	31465	NA	48524.9	NA	NA	NA	20391.6	16147.15
KRFDAQTGA	sp|78344-REF|PSMC4-REF;sp|78345-REF|PSMC4-REF	NA	19826.8	22098.45	11134.1	26446.55	16111.75	14362.95	NA	8946.7	42347.9	NA	56352.75	NA	14063.8	NA	213997	152783.5	74905.6	84115.2	194596	91594.2	172973.5	129225	122875	NA	14764	NA	133616	NA	145699	33276.2	51508	73726	NA	2982.29
TAPGAPSPAAGP	sp|72825-REF|BAHCC1-REF;sp|72826-REF|BAHCC1-REF	NA	19741.25	77965.8	NA	51188.5	218652	132098	139520	349858	NA	100635	436670.5	675634	382324	239481	808292	306481	648712.5	481130.5	406510	535804	177995.5	54234	75878.25	NA	NA	NA	NA	NA	736118	1327764	548210.5	1100382.5	NA	NA
REIAQDFKTDL	sp|139062-REF|H3P44-REF;sp|27405-REF|H3C1-REF;sp|27408-REF|H3C2-REF;sp|27411-REF|H3C3-REF;sp|27439-REF|H3C4-REF;sp|27443-REF|H3C6-REF;sp|27447-REF|H3C7-REF;sp|27449-REF|H3C8-REF;sp|27527-REF|H3C10-REF;sp|27538-REF|H3C11-REF;sp|27540-REF|H3C12-REF;sp|4620-REF|H3C13-REF;sp|4622-REF|H3C14-REF;sp|4625-REF|H3C15-REF;sp|72332-REF|H3-3B-REF;sp|72334-REF|H3-3B-REF;sp|72338-REF|H3-3B-REF;sp|72339-REF|H3-3…	NA	19711.75	10943.3	27507305	27666850	28008650	31655650	38134600	35967500	57503400	83989750	49112750	30708600	20413725	14159277	68128650	72116400	58770400	30881885	24246630	22328065	26823920	57484300	22953350	1297584.5	2886154	3654153	2088170	1484328	1533346	5150348.45	4413128.5	5816355.5	32580200	37792650
GYEPPVQESV	sp|136289-REF|RPS3AP21-REF;sp|140895-REF|RPS3AP6-REF;sp|141422-REF|RPS3AP47-REF;sp|22429-REF|RPS3A-REF;sp|22431-REF|RPS3A-REF;sp|22432-REF|RPS3A-REF;sp|22438-REF|RPS3A-REF;sp|98551-REF|RPS3AP25-REF	NA	19529.6	10590	NA	43635.25	16289	NA	NA	NA	NA	NA	NA	NA	NA	NA	NA	NA	NA	NA	NA	NA	NA	NA	NA	45093.25	106258	48542.45	NA	53394.5	NA	NA	NA	NA	NA	24509.4
NAIGSASVV	sp|62310-REF|NPTN-REF;sp|62311-REF|NPTN-REF;sp|62312-REF|NPTN-REF;sp|62313-REF|NPTN-REF;sp|62314-REF|NPTN-REF;sp|62315-REF|NPTN-REF	NA	19437.2	22337.55	168328.55	127029.7	132298.5	10100.85	NA	NA	NA	NA	NA	16565.45	40590.399999999994	45950.05	NA	59203	NA	NA	103139	NA	NA	NA	32476.95	NA	NA	NA	NA	NA	NA	NA	NA	NA	47842.7	26568.95
NVELDPEIQ	sp|52868-REF|KRT71-REF;sp|52869-REF|KRT74-REF;sp|52870-REF|KRT74-REF;sp|52875-REF|KRT73-REF;sp|52878-REF|KRT1-REF;sp|P04264|K2C1_HUMAN	NA	19423.3	21017.5	NA	67565.20000000001	313018.75	78145.05	116944	NA	NA	75538.5	NA	45549.4	NA	NA	NA	NA	NA	NA	NA	NA	40885.4	NA	NA	254372.05	3331168	121386	99070.5	288197	866840.3	NA	158206.5	233769	66721.95	22270.65
SPALLFMD	sp|19953-REF|TBC1D14-REF	NA	19037.7	NA	NA	NA	NA	NA	NA	NA	NA	NA	NA	NA	38605.95	NA	NA	NA	NA	NA	NA	NA	6996.7	NA	NA	NA	NA	NA	130792	70574.7	208258	NA	NA	NA	NA	NA
PPSAKAAID	sp|65465-REF|FUS-REF;sp|65466-REF|FUS-REF;sp|65467-REF|FUS-REF;sp|69640-REF|TAF15-REF;sp|69642-REF|TAF15-REF	NA	18879.300000000003	NA	NA	NA	NA	NA	NA	NA	NA	NA	NA	NA	NA	NA	NA	NA	NA	NA	NA	NA	NA	NA	NA	21524.15	28336.2	NA	NA	NA	NA	NA	NA	NA	NA	NA
KIYEGQVEV	sp|119710-REF|RPL5P27-REF;sp|131904-REF|RPL5P32-REF;sp|136170-REF|RPL5P1-REF;sp|136762-REF|RPL5P24-REF;sp|139432-REF|RPL5P12-REF;sp|142956-REF|RPL5P23-REF;sp|143318-REF|RPL5P11-REF;sp|3637-REF|RPL5-REF;sp|3638-REF|RPL5-REF;sp|3640-REF|RPL5-REF	NA	18802.4	NA	14507816.45	13767728.5	12266352.5	16767324.5	17847949	16796002.5	19614660.05	20187053.15	14906219.65	27816432	18815290	10714415	40546900	34929745	45809384.5	39017493.05	26106090.8	36504582.45	7721803.5	22752210.5	7824330.5	4627220	4637870	5256280	284596	349607	265475	24182689.4	21648500	10773372.75	52956281.5	44710586.5
PSRTNLATGIPSSK	sp|81447-REF|TMEM230-REF;sp|81449-REF|TMEM230-REF;sp|81455-REF|TMEM230-REF;sp|81456-REF|TMEM230-REF	NA	18800.949999999997	9342.1	NA	NA	NA	NA	NA	NA	NA	NA	NA	5569.15	NA	NA	NA	NA	NA	NA	NA	NA	NA	NA	NA	89514.95	45320.1	31437.35	NA	NA	NA	NA	NA	NA	NA	NA
DGFDSRGDVKV	sp|108595-REF|PSMC1P2-REF;sp|131771-REF|PSMC1P3-REF;sp|139546-REF|PSMC1P1-REF;sp|142897-REF|PSMC1P7-REF;sp|59621-REF|PSMC1-REF;sp|59622-REF|PSMC1-REF	NA	18798.6	16333.05	4073.65	NA	NA	NA	NA	NA	29045.1	21500.95	NA	NA	NA	NA	NA	74580	31492.45	NA	NA	NA	135188.5	61021.149999999994	19881.75	NA	12490.4	NA	158540	110157	137190	NA	NA	NA	NA	NA
IRLENEIQ	sp|70067-REF|KRT10-REF;sp|70068-REF|KRT10-REF;sp|P13645|K1C10_HUMAN	NA	18790.2	NA	48343.8	NA	214885.5	61068.899999999994	28450.35	29675.45	NA	NA	NA	47346.4	NA	15316.6	26709.6	NA	NA	NA	NA	25617.8	69764.95	NA	NA	342235.5	1826730	111660.35	193862	86650.2	129945	NA	NA	354625.5	44207.1	18909.55
REEPEKIIL	sp|62946-REF|AKAP13-REF;sp|62947-REF|AKAP13-REF;sp|62948-REF|AKAP13-REF	NA	18418.5	5493.85	11077765	9751720	11496760	10400270	13043675	12392065	1975265	1943435	1646191	34860300	36324295	18741000	22636685	39410350	33168455	11610195	8302510	12136910	11503425	20636725	9524525	1077382.5	2930900	3420265	416560	429136	402377	8196873	12140865	12841100	14763170	14268075
GGGGLGSGGSIR	sp|70137-REF|KRT9-REF;sp|P35527|K1C9_HUMAN	NA	17713.75	14747.45	88423.79999999999	9315.7	32897.45	76945.35	35579.850000000006	23871.7	NA	NA	NA	27195.9	19346.2	NA	NA	NA	NA	18856.55	NA	33845.25	18179.3	15598.65	NA	410810	293135	512055.5	NA	66846.8	73682.7	39575.1	NA	NA	78057.3	NA
GGSKSISISVARG	sp|52878-REF|KRT1-REF;sp|P04264|K2C1_HUMAN	NA	17423.3	NA	NA	NA	NA	NA	185019	NA	NA	NA	NA	82219	NA	NA	NA	NA	NA	NA	NA	NA	NA	NA	NA	212651	204086	NA	NA	NA	112404	NA	NA	NA	NA	NA
KDFEKAYKT	sp|78344-REF|PSMC4-REF;sp|78345-REF|PSMC4-REF	NA	17403.75	16988.449999999997	NA	8897.2	5382.15	NA	NA	NA	10761.85	NA	7881.8	32551.5	NA	NA	NA	NA	NA	89867.5	98391.5	150291	NA	NA	NA	NA	NA	NA	140052	74032.3	131406	66185	190751.5	270258	NA	4172.315
TAASSTAGCGAAGP	sp|16133-REF|BAP1-REF	NA	17358.25	1380250	1946335	2296160	1570621.5	926095	4163930	3102525	NA	1381915	3978205	4399425	4207335	882275	2525640	6784925	5756520	3574325	4060910	4518025	NA	2145115	34032.35	NA	NA	NA	4286370	NA	12831300	3999485	7290975	4158015	111857.5	769111.5
PEPAKSAPAPKKGS	sp|27427-REF|H2BC4-REF;sp|27434-REF|H2BC6-REF;sp|27450-REF|H2BC10-REF;sp|27507-REF|H2BC11-REF;sp|27512-REF|H2BC12-REF;sp|4627-REF|H2BC21-REF;sp|83972-REF|H2BC12L-REF	NA	17295.25	21040.7	NA	NA	NA	NA	NA	NA	NA	NA	NA	NA	NA	NA	NA	14113.55	NA	NA	NA	NA	11912.95	27416.3	NA	NA	NA	NA	NA	NA	NA	NA	NA	NA	NA	NA
VAYDSDYAL	sp|39855-REF|FAM120A-REF;sp|39856-REF|FAM120A-REF;sp|39857-REF|FAM120A-REF;sp|39858-REF|FAM120A-REF	NA	17241.15	NA	132702	129739.45	123440.8	56535.25	45899.850000000006	27493.65	NA	NA	28919.8	NA	NA	NA	NA	NA	NA	NA	NA	NA	12087.8	112841.5	61163.5	124694.5	219508	161690	293185	NA	NA	NA	NA	NA	195090	178434
TPLTSMVVTKPEDN	sp|16203-REF|ITIH3-REF;sp|16204-REF|ITIH3-REF	NA	17026.25	NA	16146.1	5300	20159.35	29245.45	20725.65	15708.25	NA	NA	NA	15930.3	NA	NA	NA	NA	NA	11403.6	NA	NA	NA	26579.78	NA	45871.1	92911.2	49883.65	74946	60684.6	62152.4	NA	NA	NA	10209.945	10737.65
ALAPGLPTA	sp|7209-REF|NENF-REF	NA	16991.65	21026.1	20810675	18797275	21974385	75706450	68422750	76577400	131236400	106188900	114761600	70999250	43779135	29035070	128687300	119387100	104566150	45198900	41864880	57834750	105400350	168350400	122301150	810931500	1158229000	1157654500	2105763000	346873470	1781221000	198947250	329112850	347465200	125564900	86637300
PSKIQLPEDE	sp|86960-REF|NDUFB11-REF;sp|86962-REF|NDUFB11-REF	NA	16987.5	NA	32028.85	29075.050000000003	47042.399999999994	26174.9	25129.4	19600.449999999997	NA	NA	NA	31002.1	NA	NA	NA	NA	NA	NA	NA	NA	NA	NA	NA	209653	139341	84214.5	99854.4	NA	59544.1	41068.05	NA	NA	5863	11183.55
KGYGSGGGGAQQ	sp|31736-REF|HOXA10-REF	NA	16959.7	NA	33968.9	14137.1	30252.65	NA	NA	NA	NA	NA	NA	22052.4	NA	NA	NA	NA	NA	NA	NA	NA	NA	NA	NA	101438.5	52856.1	27615.3	55668.8	NA	NA	NA	NA	NA	15001.65	10287.065
DTGRPSTTVRY	sp|73720-REF|DSG1-REF	NA	16724.8	NA	16492.370000000003	NA	NA	5067.8	NA	NA	NA	NA	NA	NA	NA	NA	NA	NA	NA	NA	NA	NA	NA	NA	NA	161092	241414	64327	NA	NA	NA	NA	NA	NA	65366.3	40501.25
FGGGGFGG	rev_sp|52877-REF|KRT2-REF;rev_sp|52877-REF|KRT2-REF;rev_sp|52878-REF|KRT1-REF;rev_sp|52878-REF|KRT1-REF;rev_sp|52878-REF|KRT1-REF;rev_sp|52879-REF|KRT77-REF;rev_sp|70067-REF|KRT10-REF;rev_sp|70068-REF|KRT10-REF;rev_sp|P04264|K2C1_HUMAN;rev_sp|P04264|K2C1_HUMAN;rev_sp|P04264|K2C1_HUMAN;rev_sp|P13645|K1C10_HUMAN;rev_sp|P35908|K22E_HUMAN;rev_sp|P35908|K22E_HUMAN;sp|52877-REF|KRT2-REF;sp|52878-REF|KR…	NA	16716.9	7949.15	12756.6	10595.915	NA	NA	NA	NA	NA	NA	NA	8247.15	NA	NA	NA	NA	NA	NA	NA	NA	NA	NA	1577.325	72010	NA	80486.75	42782.3	77974.5	71431.2	NA	NA	NA	7717.45	10712.55
RTQAPTKASE	sp|16087-REF|RPL29-REF;sp|16088-REF|RPL29-REF	NA	16709.1	12351.65	NA	39143.2	20320.75	NA	NA	NA	NA	NA	NA	NA	NA	NA	NA	NA	NA	NA	NA	NA	NA	30278.95	NA	NA	NA	NA	NA	NA	67032.9	NA	NA	NA	NA	NA
KGYSPTHREEE	sp|4936-REF|FLG-REF	NA	16389.35	5417.45	9011.3	NA	5071.5	NA	NA	NA	NA	NA	NA	4270.68	NA	NA	NA	NA	NA	NA	NA	NA	NA	NA	NA	54897.5	56064.2	14621.65	NA	NA	NA	NA	NA	NA	17658.55	4998.719999999999
VAGNLSARGDGA	sp|15883-REF|MST1R-REF;sp|15884-REF|MST1R-REF;sp|15885-REF|MST1R-REF	NA	16085.25	22285.45	NA	NA	NA	NA	NA	NA	NA	NA	NA	NA	NA	NA	NA	NA	NA	NA	NA	NA	NA	NA	NA	NA	NA	NA	NA	NA	NA	NA	NA	NA	NA	NA
ADKAINTLNGL	sp|76187-REF|ELAVL3-REF;sp|76188-REF|ELAVL3-REF	NA	15986.85	17334.7	200623.5	93432.5	91889	335811.5	307195	212722	NA	NA	NA	620055	907024	555770	NA	NA	NA	846253	560136	811647	NA	NA	NA	425036	248139	295181	NA	NA	NA	713295.5	802847	552675	NA	17923.4
ASGPPVSELITK	sp|27412-REF|H1-2-REF;sp|27431-REF|H1-4-REF;sp|27445-REF|H1-3-REF	NA	15854	NA	NA	NA	NA	NA	NA	NA	NA	NA	NA	NA	NA	NA	NA	NA	NA	NA	NA	NA	NA	NA	NA	NA	NA	NA	NA	NA	NA	NA	NA	NA	10651.855	NA
DGFDSRGDVKVI	sp|108595-REF|PSMC1P2-REF;sp|131771-REF|PSMC1P3-REF;sp|139546-REF|PSMC1P1-REF;sp|142897-REF|PSMC1P7-REF;sp|59621-REF|PSMC1-REF;sp|59622-REF|PSMC1-REF	NA	15767.7	10139.8	NA	NA	NA	NA	NA	NA	NA	NA	NA	NA	NA	NA	NA	NA	NA	NA	NA	NA	NA	NA	NA	NA	NA	NA	NA	NA	NA	NA	NA	NA	NA	NA
KEFNEDGALAVL	sp|117664-REF|ENSG00000234241-REF;sp|29494-REF|SYNCRIP-REF;sp|29496-REF|SYNCRIP-REF;sp|29497-REF|SYNCRIP-REF;sp|29500-REF|SYNCRIP-REF;sp|29502-REF|SYNCRIP-REF;sp|29503-REF|SYNCRIP-REF;sp|29506-REF|SYNCRIP-REF;sp|29509-REF|SYNCRIP-REF	NA	15599.4	NA	3162560	3078210	2319580	1500335	2165945	1719625	5218050	5314850	4771675	2014530	1478160	1101615	591482	871495.5	556126.5	254496.5	172615	300977	1617355	3528765	1651260	NA	123029	115442.5	55283.1	NA	55067.8	NA	NA	NA	1409245	2731350
APAAPAAPAPAEK	sp|27431-REF|H1-4-REF	NA	15297.5	92880.5	NA	NA	NA	NA	NA	NA	NA	NA	NA	NA	NA	NA	NA	NA	NA	NA	NA	NA	NA	NA	NA	NA	NA	NA	NA	NA	NA	NA	NA	NA	NA	NA
GEIDGNKVTL	sp|13532-REF|NCL-REF;sp|13533-REF|NCL-REF;sp|13535-REF|NCL-REF;sp|13539-REF|NCL-REF;sp|13541-REF|NCL-REF;sp|13542-REF|NCL-REF	NA	15236.605	NA	6207659.050000001	5935870.4	3821372	3794876.95	3674880	3874370	6368744	7798742.5	5865245	16796200	5419029.5	5471099.5	13429150	11113155	16031700	2932055	3418070	3192700	2767997.25	7585613	1768872.4	1086290	1040350	1075826	159490	136065	140335	111624	566118	478581.5	4280937	7483725.8
GEFGGFGSV	sp|146751-REF|RBBP4P1-REF;sp|1859-REF|RBBP4-REF;sp|1860-REF|RBBP4-REF;sp|1862-REF|RBBP4-REF;sp|1864-REF|RBBP4-REF;sp|1865-REF|RBBP4-REF;sp|86498-REF|RBBP7-REF;sp|86499-REF|RBBP7-REF;sp|86502-REF|RBBP7-REF	NA	15103.95	NA	31892493	29845347.5	33438585.5	27020084.95	26184870	28364440	41419401.4	44159024	38764050	65206889	78805135	30677727.5	91234650	83902550	70025650	134617295.5	59393484	171217027	41933210.150000006	60211503.05	44015216.45	647835	3606040	4196200	1807720	1845770	1660800	27135200	48730511.5	40166950	42653144.6	37500980.15
AKDVKFGAD	sp|113134-REF|HSPD1P12-REF;sp|12377-REF|HSPD1-REF;sp|12382-REF|HSPD1-REF;sp|12385-REF|HSPD1-REF;sp|12387-REF|HSPD1-REF;sp|12388-REF|HSPD1-REF;sp|147286-REF|HSPD1P1-REF;sp|165091-REF|HSPD1P4-REF	NA	15033.35	25531.35	NA	NA	22397.25	NA	NA	NA	NA	NA	NA	54473	NA	NA	NA	NA	NA	NA	NA	NA	NA	NA	NA	142374.5	113702	61585.5	NA	NA	NA	NA	NA	NA	16112.45	23914.1
AEAGPDFEL	sp|9952-REF|RTKN-REF;sp|9953-REF|RTKN-REF;sp|9954-REF|RTKN-REF;sp|9955-REF|RTKN-REF	NA	14978.2	4000.345	2658415	2445939	2929263	5516141	5764790	4247599	1086399.45	995310.55	2303998.15	2390401	945353.5	903834	887777.5	1717495	600757	154031.6	NA	347248.65	4368625.5	6548200	8320457.5	68233	596975.4	642272.5	NA	NA	NA	NA	NA	NA	6395968	5440749.5
ADFAKVLEL	sp|48352-REF|AIP-REF;sp|48353-REF|AIP-REF;sp|48354-REF|AIP-REF;sp|48358-REF|AIP-REF;sp|48359-REF|AIP-REF;sp|48361-REF|AIP-REF	NA	14899.7	13159.9	2604989.95	2528137.35	2529370.4000000004	1652716.2999999998	1860720.75	1904989.05	2037405	2905485	2575082.1	6760909.75	4198882.65	1845766	765745	499928	973210	1411150	996265	1137684	1942093.25	3107818.5	2687041.65	NA	57435.9	222328.5	288953	213676	411209	347349.5	990710	968529	406551.75	1288222.3
PENVAPRSGATAG	sp|9528-REF|CCT4-REF;sp|9529-REF|CCT4-REF	NA	14714.5	8263.58	NA	NA	NA	3315.075	NA	NA	NA	NA	NA	NA	NA	NA	NA	NA	NA	35748.6	NA	NA	NA	NA	NA	10874.35	31735.4	NA	NA	NA	NA	NA	NA	NA	9268.75	5600.37
GEDRSPPTAL	sp|2676-REF|MKNK1-REF;sp|2677-REF|MKNK1-REF;sp|2678-REF|MKNK1-REF;sp|2683-REF|MKNK1-REF;sp|2687-REF|MKNK1-REF	NA	14592.15	NA	1810950	2059415	1941190	2887375	3123340	3007440	1208400	1192623	1196290	2952530	2614120	2399520	1078730	1116218.5	878194	715098.5	1230410	851418.5	2493840	1934335	3309425	367839.5	269097	220119	NA	67636.3	92397.2	175315.5	166295.5	109015.5	2535475	2462500
GEVDVEQHTL	sp|24007-REF|CCNB1-REF;sp|24008-REF|CCNB1-REF;sp|24010-REF|CCNB1-REF;sp|24011-REF|CCNB1-REF;sp|61774-REF|CCNB2-REF;sp|61776-REF|CCNB2-REF	NA	14561.9	NA	16537149.2	14961954.9	13748549.65	14462780.5	14505831.35	11264604	14389364.2	15516160.1	13337281.5	34845710.5	24763907.5	15803376.5	23433700	20478768	24665000	33114868.1	25551500	30223743.5	6554015	11127044	6236658.9	9437910	6852170	6938390	627004	669418	527199	7775085	5356365	4181980	37526200	39469307.5
LAQNYDIPNLAK	sp|196557-REF|ENSG00000271047-REF;sp|34476-REF|STMP1-REF	NA	14500.6	NA	44235.5	36969.3	46555.3	NA	7006.5	NA	NA	NA	NA	NA	NA	NA	NA	NA	NA	NA	NA	NA	NA	NA	NA	NA	53728.2	79131	NA	NA	NA	NA	NA	NA	NA	6842.85
VAETPDIKL	sp|81089-REF|RPS5-REF;sp|81090-REF|RPS5-REF;sp|81091-REF|RPS5-REF;sp|81092-REF|RPS5-REF	NA	14354.9	9292.65	12302.555	25653.65	12248.5	19319.1	36257.7	21149.58	NA	NA	NA	25447.75	25571.45	NA	NA	NA	NA	NA	NA	NA	NA	NA	NA	NA	NA	NA	52839.4	84593	46649.7	NA	NA	NA	NA	NA
AAAAATEPPGKP	sp|44746-REF|CALY-REF	NA	14221.55	NA	319837	357687	306261	228499	199986	92401	NA	NA	NA	118226.35	NA	NA	NA	NA	36357.65	NA	NA	NA	NA	NA	NA	NA	NA	13031000	17588200	NA	NA	NA	NA	NA	163209.5	180650
SYVTTSTR	sp|41921-REF|VIM-REF;sp|41922-REF|VIM-REF;sp|41923-REF|VIM-REF	NA	14210.65	28730.75	NA	27930.65	77476.54999999999	40316.45	70605.45000000001	60364.75	NA	NA	NA	45957.6	30590.1	NA	NA	NA	NA	NA	76665.6	NA	NA	NA	NA	NA	NA	NA	NA	NA	NA	NA	63651	NA	NA	NA
SKSISISVAR	sp|52878-REF|KRT1-REF;sp|P04264|K2C1_HUMAN	NA	14176.85	4514.88	NA	NA	NA	NA	NA	NA	NA	NA	NA	NA	NA	NA	NA	NA	NA	NA	NA	NA	NA	NA	NA	NA	NA	NA	NA	NA	NA	NA	NA	NA	NA	NA
ASTSTTIR	sp|52859-REF|KRT6B-REF;sp|52860-REF|KRT6C-REF;sp|52861-REF|KRT6A-REF	NA	14144.65	NA	NA	NA	NA	142821.5	NA	NA	NA	NA	NA	NA	NA	NA	NA	NA	NA	NA	NA	NA	NA	NA	NA	442695.5	235464	183480	NA	NA	381033	NA	NA	NA	82316.29999999999	NA
HYVAVNNPKKQE	sp|8627-REF|OST4-REF	NA	14104.75	16025.5	17281.4	26838.35	25533.35	NA	NA	NA	NA	NA	NA	NA	NA	NA	NA	NA	NA	NA	NA	NA	NA	NA	NA	22259.95	50078.2	42232.1	NA	NA	NA	NA	NA	NA	NA	NA
AHESVVKSEDF	sp|67183-REF|COX4I1-REF;sp|67184-REF|COX4I1-REF;sp|67185-REF|COX4I1-REF;sp|67189-REF|COX4I1-REF	NA	14066.8	NA	NA	NA	NA	NA	NA	NA	NA	NA	NA	NA	NA	NA	NA	NA	NA	NA	NA	NA	NA	NA	NA	NA	NA	NA	NA	NA	NA	NA	NA	NA	NA	NA
KLNEQKLA	sp|4147-REF|ATP5PB-REF;sp|4148-REF|ATP5PB-REF	NA	13864.1	13771.15	NA	14969.35	30293.1	22517.9	165414.5	48571.8	NA	NA	NA	171702.5	37105.95	NA	NA	NA	NA	168674.4	57693.9	148647	NA	NA	NA	36540.8	36260.8	17626.7	NA	NA	NA	252101.95	100385	161289.5	NA	NA
VSVQRTQAPAVATT	sp|124281-REF|ENSG00000237783-REF;sp|124624-REF|RPS2P35-REF;sp|135579-REF|RPS2P46-REF;sp|63682-REF|RPS2-REF;sp|63683-REF|RPS2-REF;sp|63688-REF|RPS2-REF;sp|95477-REF|RPS2P55-REF	NA	13808.85	10522.75	49002.8	23014.95	44753	1707.13	5064.2	NA	NA	NA	NA	39043.9	NA	NA	NA	NA	NA	65663.45	NA	48016.95	3734.175	NA	7708.3	169528.5	95897.1	31185.6	NA	NA	47373.6	50118	24512.25	NA	18017.65	22788.7
DNNRSLDLD	sp|52878-REF|KRT1-REF;sp|52879-REF|KRT77-REF;sp|52881-REF|KRT3-REF;sp|P04264|K2C1_HUMAN	NA	13612.15	NA	NA	NA	77824	NA	NA	NA	NA	80522	NA	NA	NA	NA	NA	NA	NA	NA	NA	NA	NA	44790.6	NA	1110870.5	436998	NA	NA	NA	NA	NA	NA	NA	4335	9226.75
HAPSIVFID	sp|139539-REF|PSMC1P1-REF;sp|59621-REF|PSMC1-REF;sp|59622-REF|PSMC1-REF	NA	13533.75	32716.75	10652.45	NA	NA	8470.55	NA	NA	NA	NA	NA	NA	NA	NA	NA	NA	NA	NA	NA	NA	31648.1	14321.8	20142.65	NA	NA	NA	176545	123885	199451	NA	NA	NA	NA	12072.3
VESFSDYPPLGR	sp|101752-REF|EEF1A1P11-REF;sp|117017-REF|EEF1A1P6-REF;sp|119266-REF|EEF1A1P5-REF;sp|154903-REF|EEF1A1P9-REF;sp|29292-REF|EEF1A1-REF;sp|29294-REF|EEF1A1-REF;sp|29305-REF|EEF1A1-REF	NA	13459.6	NA	7168	4689.53	5929.05	NA	5343.85	NA	NA	NA	NA	NA	NA	NA	NA	NA	NA	NA	NA	NA	NA	NA	NA	NA	109930	102038	166235	228294	194017	NA	NA	NA	5190.05	5580.95
FGGSRNMGGP	sp|31683-REF|HNRNPA2B1-REF;sp|31684-REF|HNRNPA2B1-REF	NA	13454.65	25915.199999999997	NA	NA	NA	NA	NA	NA	NA	NA	NA	NA	NA	NA	NA	NA	NA	NA	NA	NA	NA	NA	NA	NA	NA	NA	NA	NA	NA	NA	NA	NA	NA	NA
GYGGGRGGYGGGGP	sp|31683-REF|HNRNPA2B1-REF;sp|31684-REF|HNRNPA2B1-REF	NA	13303.25	13284.75	NA	NA	NA	NA	NA	NA	NA	NA	NA	NA	NA	NA	NA	NA	NA	NA	NA	NA	NA	NA	NA	NA	NA	NA	NA	NA	NA	NA	NA	NA	NA	NA
IRLENEIQT	sp|70067-REF|KRT10-REF;sp|70068-REF|KRT10-REF;sp|P13645|K1C10_HUMAN	NA	13286.55	15840.8	14560.7	61445.1	776089	70126.25	70973.65	NA	NA	NA	NA	NA	NA	NA	NA	NA	NA	NA	31304.5	NA	NA	76754	NA	662504.5	11615700	276861	242700	108667	508458	NA	NA	86051	NA	NA
GPEAAKSDETAA	sp|108021-REF|HSPB1P1-REF;sp|32756-REF|HSPB1-REF;sp|32759-REF|HSPB1-REF;sp|32760-REF|HSPB1-REF;sp|32764-REF|HSPB1-REF	NA	13165.425	12023.45	NA	NA	NA	NA	NA	150710	NA	NA	NA	NA	NA	NA	NA	NA	NA	NA	NA	NA	NA	53264.5	5212.45	NA	NA	NA	NA	NA	NA	NA	523685	NA	3017.715	NA
GITKPAIRRLA	sp|27406-REF|H4C1-REF;sp|27407-REF|HIST1H4B-REF;sp|27425-REF|H4C3-REF;sp|27436-REF|H4C4-REF;sp|27441-REF|H4C5-REF;sp|27451-REF|H4C8-REF;sp|27511-REF|H4C9-REF;sp|27531-REF|H4C11-REF;sp|27532-REF|H4C12-REF;sp|27539-REF|H4C13-REF;sp|4621-REF|H4C14-REF;sp|4626-REF|H4C15-REF;sp|51616-REF|H4C16-REF	NA	12992.1	10210.3	NA	NA	NA	NA	NA	NA	NA	NA	NA	NA	NA	NA	NA	NA	NA	NA	NA	NA	NA	NA	NA	NA	NA	NA	NA	NA	NA	NA	NA	NA	NA	NA
RVHVTQED	sp|188407-REF|ENSG00000267430-REF;sp|71768-REF|PSMC5-REF;sp|71769-REF|PSMC5-REF;sp|71777-REF|PSMC5-REF	NA	12960.3	NA	21710.55	18025.16	20493.4	11085.35	8232.8	7658.280000000001	NA	NA	NA	20595.3	NA	NA	NA	NA	11847.6	NA	NA	14994.6	21677.8	84650.5	90294.8	70227.5	71744.2	39734.5	268460	234141	228887	NA	NA	NA	20515.65	21353.5
SLAGGIIGV	sp|127237-REF|HNRNPKP2-REF;sp|141173-REF|HNRNPKP4-REF;sp|39617-REF|HNRNPK-REF;sp|39619-REF|HNRNPK-REF;sp|39621-REF|HNRNPK-REF;sp|39624-REF|HNRNPK-REF;sp|39626-REF|HNRNPK-REF;sp|39633-REF|HNRNPK-REF;sp|39635-REF|HNRNPK-REF;sp|39637-REF|HNRNPK-REF;sp|39642-REF|HNRNPK-REF;sp|39644-REF|HNRNPK-REF	NA	12705.5	NA	22040100	23392300	21852050	35051200	35109250	35585850	79460800	92000850	61705300	66930100	33630900	37594135	67199300	60410850	66105400	13431850	8231090	11470150	35448450	95587750	48500800	NA	2105700	3033430	1607040	1532920	1173240	1259756	805494	1206635	33145900	45900350
TVPGQLDL	sp|34756-REF|CLCN1-REF	NA	12638.55	NA	49918.45	NA	74043	NA	NA	NA	NA	NA	NA	69511.5	NA	NA	NA	NA	NA	NA	NA	NA	NA	NA	NA	NA	NA	NA	NA	NA	NA	NA	NA	NA	NA	NA
LQIDNARLA	sp|157107-REF|KRT18P37-REF;sp|52898-REF|KRT18-REF;sp|52899-REF|KRT18-REF;sp|70066-REF|KRT28-REF;sp|70067-REF|KRT10-REF;sp|70068-REF|KRT10-REF;sp|70069-REF|KRT12-REF;sp|70070-REF|KRT12-REF;sp|70134-REF|KRT19-REF;sp|70136-REF|KRT19-REF;sp|70139-REF|KRT14-REF;sp|70140-REF|KRT16-REF;sp|70143-REF|KRT17-REF;sp|70146-REF|KRT17-REF;sp|P13645|K1C10_HUMAN	NA	12617.45	15860.45	NA	120117	458888.5	45778.8	NA	26974.45	NA	NA	NA	62519.5	NA	71364.5	NA	NA	NA	NA	NA	NA	51351.5	NA	NA	66051	6687500	80755	187648	143607	305394	NA	NA	239854.5	73679.45000000001	NA
PLGLEAEKD	rev_sp|12119-REF|PDE1A-REF;rev_sp|12120-REF|PDE1A-REF;rev_sp|12122-REF|PDE1A-REF;rev_sp|12123-REF|PDE1A-REF;rev_sp|12124-REF|PDE1A-REF;rev_sp|53172-REF|PDE1B-REF;rev_sp|53173-REF|PDE1B-REF;rev_sp|53174-REF|PDE1B-REF;sp|17532-REF|ALDH1L1-REF;sp|17533-REF|ALDH1L1-REF;sp|17535-REF|ALDH1L1-REF;sp|17536-REF|ALDH1L1-REF;sp|17538-REF|ALDH1L1-REF;sp|17539-REF|ALDH1L1-REF;sp|17540-REF|ALDH1L1-REF;sp|17541…	NA	12589.25	NA	NA	NA	NA	NA	NA	NA	NA	NA	NA	NA	NA	NA	NA	NA	NA	NA	NA	NA	NA	NA	NA	142537	175158	91531.5	NA	NA	NA	NA	NA	NA	NA	8668.6
VLSDVIPSI	sp|88265-REF|FAM199X-REF	NA	12330.75	NA	2988.335	NA	NA	NA	NA	NA	NA	NA	NA	NA	NA	NA	NA	4706495	NA	NA	NA	NA	NA	29061.65	NA	NA	NA	NA	NA	NA	NA	NA	NA	NA	8252.95	29502.800000000003
IIAPPERKYS	sp|119161-REF|ACTBP11-REF;sp|155313-REF|ACTBP2-REF;sp|23812-REF|ACTBL2-REF;sp|31299-REF|ACTB-REF;sp|31304-REF|ACTB-REF;sp|31305-REF|ACTB-REF;sp|43478-REF|ACTA2-REF;sp|60808-REF|ACTC1-REF;sp|72827-REF|ACTG1-REF;sp|72828-REF|ACTG1-REF;sp|72836-REF|ACTG1-REF;sp|7636-REF|ACTA1-REF;sp|7637-REF|ACTA1-REF;sp|9889-REF|ACTG2-REF;sp|9892-REF|ACTG2-REF	NA	12309.25	11372.65	6996.95	NA	NA	NA	NA	NA	NA	NA	NA	NA	NA	NA	NA	NA	NA	NA	NA	NA	NA	NA	NA	132605	112882	220536	69514.7	69591.7	NA	NA	NA	NA	10098.75	9271.85
SFGGGSGF	sp|52877-REF|KRT2-REF;sp|P35908|K22E_HUMAN	NA	11870.4	NA	16745.4	2350.735	3919.37	1474.87	NA	NA	NA	NA	NA	NA	NA	NA	NA	NA	NA	NA	NA	NA	NA	NA	NA	137234.5	119626	54630.5	64414.4	32990.9	53417.7	33125.7	NA	NA	NA	NA
QTVAVGVIK	sp|102382-REF|EEF1A1P29-REF;sp|103506-REF|EEF1A1P3-REF;sp|117017-REF|EEF1A1P6-REF;sp|119266-REF|EEF1A1P5-REF;sp|130136-REF|EEF1A1P24-REF;sp|153987-REF|EEF1A1P19-REF;sp|154903-REF|EEF1A1P9-REF;sp|178442-REF|EEF1A1P38-REF;sp|29292-REF|EEF1A1-REF;sp|29294-REF|EEF1A1-REF;sp|29305-REF|EEF1A1-REF;sp|83170-REF|EEF1A2-REF;sp|83171-REF|EEF1A2-REF	NA	11614.75	NA	5910.45	NA	NA	NA	NA	NA	NA	NA	NA	NA	NA	NA	NA	NA	NA	NA	NA	NA	NA	NA	NA	NA	NA	NA	NA	NA	NA	NA	NA	NA	10173.105	NA
SAEKASNQKEL	sp|42711-REF|ANK3-REF	NA	11614.75	27185.25	113553.95	102058.75	100389.65	110588.5	78232.05	86115.9	NA	NA	NA	175761.5	86377	136100	NA	81273	NA	229800.5	160061	204895.5	NA	NA	NA	529321.5	311506	325684	176285	124175	282256	171920	193156.5	229505.5	95485.6	86091.15
NLAENISRV	sp|47812-REF|PYGM-REF;sp|47813-REF|PYGM-REF;sp|58472-REF|PYGL-REF;sp|58473-REF|PYGL-REF;sp|58474-REF|PYGL-REF;sp|81813-REF|PYGB-REF	NA	11344.95	NA	20831650	19427550	21068850	29984129.44	37377950	32568700	55448150	71311750	34445700	39233000	24520000	15434730	60199050	65073750	73991700	10601505	18748100	8010720	30077550	73541664.2	15925800	4021480	5630470	6887270	579148	579403	566891	895080	2794160	2883715	59867048.45	57668326
PDLEAEQLL	sp|66310-REF|ELMO3-REF;sp|66311-REF|ELMO3-REF	NA	11278.1	16178	12584650	11956350	12107850	6529815	7088155	7218255	4022750	9130290	4420960	26377450	30425650	14345305	13569700	9553100	NA	8400020	5104840	12455055	NA	13068100	2828715	10554.6	974600	861415	NA	NA	444482	979600	3040513.5	2280620	11265200	12279500
PAVQRTLLEK	sp|86203-REF|CD99-REF;sp|86205-REF|CD99-REF;sp|86207-REF|CD99-REF;sp|89574-REF|CD99_PAR_Y-REF;sp|89576-REF|CD99_PAR_Y-REF;sp|89578-REF|CD99_PAR_Y-REF	NA	11091.1	NA	NA	NA	3854.175	NA	NA	NA	NA	NA	NA	NA	NA	NA	NA	NA	NA	NA	NA	NA	NA	34194.45	NA	15479.05	23157.8	NA	37523	NA	56030.1	51911	14202.1	NA	3493.175	NA
AEPAVQRTLLE	sp|86203-REF|CD99-REF;sp|86205-REF|CD99-REF;sp|86207-REF|CD99-REF;sp|89574-REF|CD99_PAR_Y-REF;sp|89576-REF|CD99_PAR_Y-REF;sp|89578-REF|CD99_PAR_Y-REF	NA	10978.55	2526.27	NA	NA	NA	NA	NA	NA	NA	NA	NA	NA	NA	NA	NA	NA	NA	NA	NA	NA	NA	26171.15	NA	14854.3	51912.2	34653.8	18019.2	31399.3	NA	NA	NA	NA	NA	NA
PRKIEEIKDFLLT	sp|72068-REF|RPL38-REF;sp|72070-REF|RPL38-REF;sp|72071-REF|RPL38-REF;sp|72072-REF|RPL38-REF	NA	10971.65	20285.9	NA	NA	NA	NA	NA	NA	NA	NA	NA	NA	NA	NA	NA	NA	NA	NA	NA	NA	NA	NA	NA	NA	NA	NA	NA	NA	NA	NA	NA	NA	NA	NA
PNIDGKVLETEGSQ	sp|61723-REF|CGNL1-REF	NA	10519.3	NA	70841.2	54602.850000000006	99482.15	39801.55	43791.5	39609.15	NA	NA	NA	102484	NA	NA	NA	NA	NA	NA	NA	NA	NA	NA	NA	NA	42718.5	NA	NA	NA	NA	212627	NA	NA	NA	NA
SAAVTAGKLAR	sp|64899-REF|PLK1-REF	NA	10491.505	NA	NA	NA	15660.6	NA	NA	NA	NA	NA	NA	18862.7	NA	NA	NA	NA	NA	NA	NA	NA	NA	NA	NA	251001	111735	100136	25909.1	24986.3	NA	NA	NA	NA	NA	NA
FNEKSKEL	sp|70067-REF|KRT10-REF;sp|70068-REF|KRT10-REF;sp|P13645|K1C10_HUMAN	NA	10350.45	3723.19	102007.95	NA	NA	NA	NA	NA	NA	NA	NA	NA	NA	NA	NA	NA	NA	NA	NA	NA	1840.69	NA	NA	270077	92593.5	112930	705428	NA	NA	NA	NA	NA	7478.4	22295.8
RETEGGTVL	sp|44207-REF|SMC3-REF	NA	10314.885	NA	1211010	1194355	1118248.5	1272050	630280	550250	638675	545699	824420	537205	920728	NA	2359370	2236575	696205	88593	NA	NA	NA	1204400	NA	739990	458485	485614.5	49282.4	NA	NA	NA	164605.5	162814	1172580	1319800
LKGGGVNE	sp|32963-REF|ADAM22-REF;sp|32964-REF|ADAM22-REF;sp|32966-REF|ADAM22-REF;sp|32967-REF|ADAM22-REF;sp|32968-REF|ADAM22-REF;sp|32969-REF|ADAM22-REF;sp|32970-REF|ADAM22-REF;sp|32971-REF|ADAM22-REF	NA	10208.4	10674.95	171692	NA	200617	NA	NA	NA	NA	NA	NA	NA	NA	NA	NA	NA	NA	87725.5	NA	50965	NA	31202.2	NA	499027	216442	NA	86015.4	62281.3	124475	NA	NA	50127	30110.75	NA
SHYEEGPGKNLP	sp|24458-REF|COX7C-REF;sp|24460-REF|COX7C-REF	NA	10155.8	NA	30939.6	28437.2	38059.2	NA	NA	NA	NA	NA	NA	NA	NA	NA	NA	NA	NA	NA	NA	NA	NA	NA	NA	52333.5	63690.8	14717.35	NA	NA	NA	NA	NA	NA	NA	NA
IAVGKGSSL	sp|3488-REF|CCN1-REF	NA	10068.4	NA	351652.5	321423.5	233121	284998	267611	239969.5	NA	NA	4577.585	60995	28232.25	NA	NA	NA	NA	16706.9	34937.7	NA	27238.15	11743.5	28070.75	2406270	1592000	1891360	546330	514189	517008	30756.7	NA	14284.05	416199	361078.5
SAPATGGVKKPH	sp|27405-REF|H3C1-REF;sp|27408-REF|H3C2-REF;sp|27411-REF|H3C3-REF;sp|27439-REF|H3C4-REF;sp|27443-REF|H3C6-REF;sp|27447-REF|H3C7-REF;sp|27449-REF|H3C8-REF;sp|27527-REF|H3C10-REF;sp|27538-REF|H3C11-REF;sp|27540-REF|H3C12-REF;sp|4611-REF|H3-7-REF;sp|4620-REF|H3C13-REF;sp|4622-REF|H3C14-REF;sp|4625-REF|H3C15-REF;sp|7624-REF|H3-4-REF	NA	10036.3	23055.75	NA	NA	NA	NA	NA	NA	NA	NA	NA	NA	NA	NA	NA	NA	NA	NA	NA	NA	NA	36905.2	NA	NA	NA	NA	NA	NA	NA	NA	NA	NA	NA	NA
NSGGEREIQRT	sp|59621-REF|PSMC1-REF;sp|59622-REF|PSMC1-REF	NA	9891.35	8825.55	NA	NA	NA	NA	NA	NA	NA	NA	NA	NA	NA	NA	NA	NA	NA	NA	NA	NA	NA	NA	NA	NA	NA	NA	929709	NA	NA	NA	NA	NA	NA	NA
EPKNKVKSR	sp|24664-REF|CHD1-REF;sp|24665-REF|CHD1-REF	NA	9803.7	23234.199999999997	NA	NA	14326.55	NA	NA	NA	40751.45	NA	38644.7	95608.35	50723	30519.2	NA	69993.5	67210.5	33516.45	72784	NA	21965.35	NA	NA	NA	NA	35144.65	NA	86031.8	55670	NA	42830.25	NA	NA	12598.85
SGPPVSELITKA	sp|27412-REF|H1-2-REF;sp|27431-REF|H1-4-REF;sp|27445-REF|H1-3-REF	NA	9766	NA	NA	NA	NA	NA	NA	NA	NA	NA	NA	NA	NA	NA	NA	NA	NA	NA	NA	NA	NA	NA	NA	NA	NA	NA	NA	NA	NA	NA	NA	NA	NA	NA
LTVGNNKTL	sp|70137-REF|KRT9-REF;sp|P35527|K1C9_HUMAN	NA	9752.35	NA	178718.5	NA	155604	NA	NA	NA	NA	NA	NA	NA	NA	NA	NA	NA	NA	NA	NA	NA	NA	NA	NA	257877.5	NA	116773.5	NA	NA	NA	NA	NA	NA	NA	NA
SEVMGEPHL	sp|56071-REF|POMP-REF;sp|56073-REF|POMP-REF	NA	9293.8	NA	85806335.5	62895162	69761021	56614410.3	57406193.8	74138009.65	53149929.5	66582815	46502841	68164900	56272850	37413220	40927500	56435800	52724700	60101047.5	93158696	59630843.5	23198389.5	35403974.5	8772470	11158464.2	13023990	15616200	1748652.4	1711109.6	1608203.4	10678485	10021255	12468610	93418778.55	74616863.5
TTGPTAGVTGTN	sp|52186-REF|MUC19-REF	NA	9289.77	4273.845	17741.8	45977.45	68202.25	10041.9	NA	NA	NA	NA	NA	46154.2	NA	NA	NA	NA	NA	8956.55	NA	NA	NA	NA	NA	184920.5	122192	41502.35	NA	NA	66425.9	NA	NA	NA	50431.4	26507.75
GPVRGPFPIIV	sp|P02666|CASB_BOVIN	NA	9176.995	9692.1	NA	NA	NA	NA	NA	NA	NA	NA	NA	NA	NA	NA	NA	NA	NA	NA	NA	NA	NA	NA	NA	NA	NA	NA	NA	NA	NA	NA	NA	NA	NA	NA
GSGSGWSSSRGP	sp|4935-REF|HRNR-REF;sp|4935-REF|HRNR-REF;sp|4935-REF|HRNR-REF	NA	9153.35	NA	50068.45	NA	NA	7239.85	27491	NA	NA	6133.95	NA	23935.7	147892	NA	150455	64504	177194	43435.15	NA	221300	158922.5	53515.45	57535.3	803886.5	709986	233363	27925.9	NA	549516	197469.1	NA	NA	20828.15	47793.05
ADVTPADFSEWS	Biognosys|iRT-Kit|index8	NA	9015.2	9090.8	10987	NA	NA	NA	NA	NA	NA	NA	NA	NA	NA	NA	NA	NA	NA	53768	NA	NA	NA	NA	NA	NA	202013	NA	100081	NA	NA	NA	NA	NA	14728.35	28057.2
SRSGGGGGGGLGSG	sp|70137-REF|KRT9-REF;sp|P35527|K1C9_HUMAN	NA	8976.75	NA	53075.100000000006	NA	4857.14	NA	NA	NA	NA	NA	NA	NA	NA	NA	NA	NA	NA	NA	NA	NA	NA	NA	NA	562476	332319	54182.5	NA	NA	NA	NA	NA	NA	75183.45	35617.4
NVIEGPVFRPGSKT	sp|73720-REF|DSG1-REF	NA	8911.75	NA	43634.1	NA	NA	NA	NA	NA	NA	NA	NA	NA	NA	NA	NA	NA	NA	NA	NA	NA	NA	NA	NA	47874.7	76888.6	45863.15	NA	NA	NA	NA	NA	NA	23342.550000000003	8190.55
AEFRDYPPVL	sp|69245-REF|SUPT6H-REF	NA	8910.685000000001	1234.48	941680.5	865016.5	901017	973491.5	931010.5	727657	14005620	11075545	14636700	260090.5	199457	102035.5	73696.5	142030	187250.5	197145.5	119397	800182.5	694232	397519	615670.5	NA	73154.8	80527.5	44653	NA	19697.5	NA	45148.8	NA	806055	1070257.5
TYSLGSALRPSTSR	sp|41921-REF|VIM-REF;sp|41922-REF|VIM-REF;sp|41923-REF|VIM-REF	NA	8882.2	NA	NA	NA	NA	NA	NA	NA	NA	NA	NA	NA	NA	NA	NA	NA	NA	NA	NA	NA	NA	NA	NA	NA	NA	NA	NA	NA	NA	NA	NA	NA	NA	NA
RESIPGVSL	sp|81968-REF|CDK5RAP1-REF;sp|81969-REF|CDK5RAP1-REF;sp|81970-REF|CDK5RAP1-REF;sp|81971-REF|CDK5RAP1-REF;sp|81972-REF|CDK5RAP1-REF	NA	8868.3	NA	3958300	4465625	4607795	5164489.01	4603375	5085860	2918660	3080410	913695	10532200	6126075	6057850	5435620	3158920	3774350	3105670	3210760	1119688.5	3029935	4420515	3870440	994044	2773060	3453005	362609	482841	590335	151684	1069288.5	710363.5	5148450.58	4822335
KEFDGKSLV	sp|129226-REF|HSP90AB7P-REF;sp|149511-REF|HSP90AB3P-REF;sp|28915-REF|HSP90AB1-REF	NA	8850.355	NA	11067844.05	11287046.015	10826910.705	8979650	9805805	10700420	12211750	16601750	12202155	21391500	17332500	9191885	31132400	20151700	31574650	7738815	9388870	3069105	5616929.96	14623034	4986470	8951985	6936370	9172180	821456	832844	664225	8171370	8814080	9744990	13517634.25	11391313.1
SLGGGFGGGSRGF	sp|70137-REF|KRT9-REF;sp|P35527|K1C9_HUMAN	NA	8844.95	8261.3	18404.8	NA	17806.25	25864.3	97195.5	16419.1	NA	NA	NA	NA	NA	NA	NA	NA	NA	NA	225535	NA	8376.05	NA	NA	3890125	586215	168577	NA	NA	NA	NA	NA	NA	67209.6	70838.8
AVQSGGEEANLL	sp|53037-REF|CALCOCO1-REF;sp|53038-REF|CALCOCO1-REF;sp|53039-REF|CALCOCO1-REF;sp|53040-REF|CALCOCO1-REF;sp|53043-REF|CALCOCO1-REF	NA	8768.35	NA	138147.5	120897.5	142801	105563.55	68966.25	58723.649999999994	NA	NA	NA	120362	49449.1	NA	NA	NA	NA	90831	NA	98640.4	NA	NA	NA	409422.5	389660	206182.6	NA	NA	NA	NA	NA	NA	57698.5	50656.45
SEFAKDPSL	sp|63157-REF|PRC1-REF;sp|63161-REF|PRC1-REF	NA	8743.8	NA	11702728.5	10496430.05	10202186.95	9878894.05	11671149.65	11134842.1	20074250	15946250	12856450	21259996.35	12085500	6583332.5	13386850	14983150	11541030	5742360	8848280	4912820	7892293.85	24526045	5613293.95	2036645	1559290	1847045	220804	256254	224893	1251183.5	1044512	979818.5	15543908	14708825.5
SETGAGKHVPR	sp|11086-REF|TUBA3E-REF;sp|11138-REF|TUBA3D-REF;sp|161322-REF|TUBAP2-REF;sp|52535-REF|TUBA1B-REF;sp|52536-REF|TUBA1B-REF;sp|52537-REF|TUBA1B-REF;sp|52538-REF|TUBA1B-REF;sp|52539-REF|TUBA1B-REF;sp|52540-REF|TUBA1A-REF;sp|52541-REF|TUBA1A-REF;sp|52544-REF|TUBA1A-REF;sp|52546-REF|TUBA1A-REF;sp|52547-REF|TUBA1C-REF;sp|52548-REF|TUBA1C-REF;sp|52549-REF|TUBA1C-REF;sp|55885-REF|TUBA3C-REF;sp|55886-REF|T…	NA	8676.8	12700.75	NA	NA	15788.9	NA	NA	NA	NA	NA	NA	NA	NA	NA	NA	NA	NA	NA	NA	NA	NA	21471.15	NA	NA	NA	23347.15	65703.5	NA	165600	NA	NA	130266	NA	NA
ASGVAVSDGVIK	sp|48067-REF|CFL1-REF;sp|48072-REF|CFL1-REF;sp|48074-REF|CFL1-REF;sp|48077-REF|CFL1-REF	NA	8564.32	NA	NA	NA	NA	NA	NA	NA	NA	NA	NA	NA	NA	NA	NA	NA	NA	NA	NA	NA	NA	NA	NA	42661.75	61159.7	NA	NA	NA	NA	NA	NA	NA	43683.1	NA
VTNEDFKKSKE	sp|139546-REF|PSMC1P1-REF;sp|59621-REF|PSMC1-REF;sp|59622-REF|PSMC1-REF;sp|95266-REF|PSMC1P9-REF	NA	8505	NA	NA	NA	9337.35	NA	NA	NA	NA	NA	NA	NA	NA	NA	NA	NA	NA	NA	NA	NA	NA	NA	NA	NA	NA	NA	97673.9	19859.4	55640.7	NA	NA	NA	NA	NA
AGDQDVTR	sp|65592-REF|CBLN1-REF;sp|74573-REF|CBLN2-REF;sp|74575-REF|CBLN2-REF;sp|74576-REF|CBLN2-REF	NA	8465.2	6018.8	NA	NA	NA	NA	NA	NA	NA	NA	NA	NA	NA	NA	NA	NA	NA	NA	NA	NA	NA	NA	NA	33015.65	38838.4	10600.8	37200.5	30615.5	46532.1	NA	NA	NA	2405.53	5292.725
PEPSKSAPAPK	sp|27410-REF|H2BC3-REF;sp|27534-REF|H2BC15-REF;sp|27535-REF|H2BC15-REF	NA	8406.9	NA	NA	NA	8713.45	7480.4	4925.74	NA	NA	NA	NA	19538.9	NA	NA	30578.7	NA	NA	NA	NA	7577.45	6886.85	73747.79999999999	NA	NA	NA	NA	NA	NA	NA	NA	NA	NA	NA	NA
AGAASPCANGCGPG	sp|82347-REF|PLCG1-REF;sp|82348-REF|PLCG1-REF	NA	8323.9	27155.25	NA	NA	NA	NA	NA	NA	NA	NA	NA	NA	NA	NA	85950	38169.4	NA	NA	NA	705695	NA	NA	NA	NA	NA	NA	NA	NA	NA	NA	NA	NA	NA	NA
PPYTVVYFPVRGR	sp|48374-REF|GSTP1-REF;sp|48375-REF|GSTP1-REF;sp|P09211|GSTP1_HUMAN	NA	7989.85	NA	NA	NA	NA	NA	NA	NA	NA	NA	NA	NA	NA	NA	NA	NA	NA	NA	NA	NA	NA	NA	NA	NA	NA	NA	NA	NA	NA	NA	NA	NA	NA	NA
KANSVDAAKP	sp|77202-REF|MAU2-REF	NA	7668.7	NA	82157.45	66019.6	101093.5	36477.5	42720.2	39200.9	NA	NA	NA	180278	NA	NA	NA	NA	NA	124341	NA	168606	NA	NA	NA	145131.15	224949	73316.5	NA	NA	NA	NA	NA	NA	40575.100000000006	38212.55
QVLRQQQDE	sp|26570-REF|FAF2-REF	NA	7614.15	NA	NA	NA	NA	NA	NA	NA	NA	NA	NA	NA	NA	NA	NA	NA	NA	NA	NA	NA	NA	NA	NA	NA	NA	NA	NA	NA	NA	NA	NA	NA	NA	NA
AEYSYVKSTKLVLK	sp|23142-REF|FRG1-REF	NA	7507.3	NA	NA	NA	NA	NA	NA	NA	NA	NA	NA	NA	NA	NA	NA	NA	NA	NA	NA	NA	NA	NA	NA	NA	NA	NA	NA	NA	NA	NA	NA	NA	NA	1029.76
GRPQGPPQQGGHQQ	sp|51490-REF|PRH1-REF;sp|51491-REF|PRH1-REF;sp|51497-REF|ENSG00000275778-REF;sp|51499-REF|PRH2-REF	NA	7381.2	NA	NA	NA	NA	NA	NA	NA	NA	NA	NA	NA	NA	NA	NA	NA	NA	NA	NA	NA	NA	NA	NA	27309.5	NA	NA	NA	NA	NA	NA	NA	NA	NA	NA
FGGGGGFGG	rev_sp|11863-REF|WIPF1-REF;rev_sp|11864-REF|WIPF1-REF;rev_sp|11868-REF|WIPF1-REF;rev_sp|11869-REF|WIPF1-REF;rev_sp|11870-REF|WIPF1-REF;rev_sp|11872-REF|WIPF1-REF;sp|11863-REF|WIPF1-REF;sp|11864-REF|WIPF1-REF;sp|11868-REF|WIPF1-REF;sp|11869-REF|WIPF1-REF;sp|11870-REF|WIPF1-REF;sp|11872-REF|WIPF1-REF	NA	7209.205	NA	5034.55	1827.465	6428.9	3254.79	NA	NA	NA	NA	NA	NA	NA	NA	NA	NA	NA	NA	NA	NA	NA	NA	NA	63620.5	82062.5	43842.9	60196.1	29992	52054.8	32439	NA	NA	NA	NA
LRDNSTMGY	sp|119036-REF|HSP90AA3P-REF;sp|149511-REF|HSP90AB3P-REF;sp|161054-REF|HSP90AA2P-REF;sp|28915-REF|HSP90AB1-REF;sp|60122-REF|HSP90AA1-REF;sp|60123-REF|HSP90AA1-REF	NA	7158.9	NA	31685.6	23673.4	44775.8	7933.1	3490.925	NA	NA	NA	NA	NA	NA	NA	NA	NA	NA	NA	NA	NA	NA	NA	NA	171233.5	127677	84336	128594	113619	74670	NA	NA	NA	13054.2	12975.95
AAAVAALG	sp|18502-REF|GFM1-REF;sp|18503-REF|GFM1-REF;sp|18504-REF|GFM1-REF;sp|191244-REF|A1BG-AS1-REF	NA	7128.55	10511.4	8423.95	NA	NA	5200.85	7905.25	NA	NA	NA	NA	20476.7	12058.55	NA	NA	NA	NA	NA	NA	NA	NA	NA	NA	NA	19249.7	NA	211692	286616	252203	NA	NA	NA	4129.1	5864.3150000000005
TFGKKKGPNANS	sp|47931-REF|FAU-REF;sp|47933-REF|FAU-REF	NA	7055.1	6766.65	NA	NA	NA	NA	NA	NA	NA	NA	NA	NA	NA	NA	NA	NA	NA	NA	NA	NA	NA	NA	NA	NA	NA	NA	50339.6	NA	NA	NA	NA	NA	NA	NA
GLQFPVGRVH	sp|27409-REF|H2AC4-REF;sp|27429-REF|H2AC6-REF;sp|27437-REF|ENSG00000282988-REF;sp|27438-REF|ENSG00000282988-REF;sp|27440-REF|H2AC7-REF;sp|27442-REF|H2AC8-REF;sp|27510-REF|H2AC11-REF;sp|27513-REF|H2AC12-REF;sp|27526-REF|H2AC13-REF;sp|27529-REF|H2AC14-REF;sp|27533-REF|H2AC15-REF;sp|27536-REF|H2AC16-REF;sp|27541-REF|H2AC17-REF;sp|4623-REF|HIST2H2AA3-REF;sp|4624-REF|H2AC19-REF;sp|4628-REF|H2AC20-REF;…	NA	6923.85	NA	NA	NA	NA	NA	NA	NA	NA	NA	NA	NA	NA	NA	NA	NA	NA	NA	NA	NA	NA	NA	NA	NA	NA	NA	NA	NA	NA	NA	NA	NA	2096.975	NA
TLIDLPGITKV	sp|6221-REF|DNM3-REF;sp|6222-REF|DNM3-REF;sp|6223-REF|DNM3-REF;sp|6224-REF|DNM3-REF;sp|6225-REF|DNM3-REF;sp|6226-REF|DNM3-REF;sp|6227-REF|DNM3-REF;sp|6228-REF|DNM3-REF;sp|76036-REF|DNM2-REF;sp|76037-REF|DNM2-REF;sp|76038-REF|DNM2-REF;sp|76039-REF|DNM2-REF;sp|76040-REF|DNM2-REF	NA	6911.6	26256.949999999997	244739	249586.5	83346.54999999999	148099.5	161864	176971	9340780	8821805	7863320	169073.45	23072.35	NA	25292.35	NA	41855.95	NA	NA	NA	272242	1073485	50532.7	NA	NA	NA	59294.2	NA	NA	NA	NA	NA	29788.45	201461
GETSTVEKL	sp|78205-REF|NFKBIB-REF;sp|78206-REF|NFKBIB-REF;sp|78207-REF|NFKBIB-REF;sp|78208-REF|NFKBIB-REF;sp|78209-REF|NFKBIB-REF	NA	6835	NA	1859710	1808220	2111995	1616640	1816745	1818110	209810.5	198411	437883.5	2966350	2277870	1638270	1563730	730788.5	957696	848940.5	957758	521603.5	2562030	1931377.3	1576585	332939.5	216096	181190.85	NA	30904.6	31619.1	293211.85	172085	237122.55	1730243.25	1817606.715
IVVTDGHPL	sp|84115-REF|COL6A1-REF	NA	6784.35	NA	NA	NA	NA	NA	NA	NA	NA	NA	NA	NA	NA	NA	NA	NA	NA	NA	NA	NA	NA	NA	NA	643309.5	660552	481776	NA	NA	NA	NA	NA	NA	NA	NA
FAVRDMRQT	sp|117017-REF|EEF1A1P6-REF;sp|119266-REF|EEF1A1P5-REF;sp|153987-REF|EEF1A1P19-REF;sp|29292-REF|EEF1A1-REF;sp|29294-REF|EEF1A1-REF;sp|29305-REF|EEF1A1-REF;sp|83170-REF|EEF1A2-REF;sp|83171-REF|EEF1A2-REF	NA	6679.2	NA	NA	30340.5	55179	26445.449999999997	NA	NA	NA	NA	NA	39798.55	56698.5	NA	NA	NA	NA	NA	NA	NA	NA	NA	NA	909077	554030	675682	NA	267755	330789	NA	NA	NA	NA	NA
GGFGGGGGF	rev_sp|11863-REF|WIPF1-REF;rev_sp|11864-REF|WIPF1-REF;rev_sp|11868-REF|WIPF1-REF;rev_sp|11869-REF|WIPF1-REF;rev_sp|11870-REF|WIPF1-REF;rev_sp|11872-REF|WIPF1-REF;sp|11863-REF|WIPF1-REF;sp|11864-REF|WIPF1-REF;sp|11868-REF|WIPF1-REF;sp|11869-REF|WIPF1-REF;sp|11870-REF|WIPF1-REF;sp|11872-REF|WIPF1-REF	NA	6389.95	NA	12768.73	9640.2	NA	NA	NA	NA	NA	NA	NA	NA	NA	NA	NA	NA	NA	NA	NA	NA	NA	6339.25	NA	NA	64878.4	42245.7	38685.4	NA	35268.9	NA	NA	NA	10684.25	3268.845
VNPLPTGYEDE	sp|212255-REF|COX6A1P2-REF;sp|55328-REF|COX6A1-REF	NA	6255.05	NA	NA	NA	NA	NA	NA	NA	NA	NA	NA	NA	NA	NA	NA	NA	NA	NA	NA	NA	NA	NA	NA	98485.05	124157	102223.5	NA	NA	NA	NA	NA	NA	NA	10598.7
GDILGKYVD	sp|12390-REF|HSPE1-REF;sp|12392-REF|HSPE1-REF	NA	6228.2	8259.4	NA	NA	NA	NA	NA	NA	NA	NA	NA	NA	NA	NA	NA	NA	NA	NA	NA	NA	NA	NA	NA	NA	NA	NA	NA	NA	NA	NA	NA	NA	NA	NA
VVVDRKHVPEE	sp|69402-REF|BLMH-REF	NA	6219.549999999999	NA	65597.04999999999	NA	NA	NA	NA	NA	NA	NA	NA	NA	NA	NA	NA	NA	NA	NA	NA	NA	NA	NA	NA	138320	99551.3	20942.65	NA	NA	NA	NA	NA	NA	NA	NA
REAESFTQL	sp|17088-REF|NEPRO-REF;sp|17089-REF|NEPRO-REF	NA	6140.4	NA	2456540	2815225	2737290	3334900	4401900	3747115	2512495	2780375	3550445	6593965	4435100	2871155	4816535	2825895	2692850	1020520	1477710	777117.5	3287760	5015870	4550818.65	1697205	2300760	2582900	162984	155211	150267	293171	721735	536583.5	4744706.85	4169471.02
KLEQNALK	sp|27056-REF|FAM217A-REF;sp|27057-REF|FAM217A-REF	NA	6100.1	NA	285520	NA	NA	NA	232759	NA	NA	NA	NA	NA	NA	NA	NA	NA	NA	NA	NA	NA	NA	NA	NA	NA	NA	NA	NA	NA	NA	NA	NA	NA	145132.5	140630.5
PLTLQARMSC	sp|30650-REF|RAET1G-REF;sp|30651-REF|RAET1G-REF;sp|30652-REF|ULBP2-REF;sp|30653-REF|ULBP1-REF;sp|30654-REF|RAET1L-REF	NA	5897.45	NA	NA	NA	NA	NA	NA	NA	NA	NA	NA	NA	NA	NA	NA	NA	NA	NA	NA	NA	NA	NA	NA	NA	NA	NA	NA	NA	NA	NA	NA	NA	NA	NA
TGYTKLGY	sp|10872-REF|ACTR3-REF;sp|10873-REF|ACTR3-REF;sp|35095-REF|ACTR3B-REF;sp|35096-REF|ACTR3B-REF	NA	5857.4	6694.6	27190.85	32767.55	37224.3	NA	NA	NA	NA	NA	NA	NA	NA	NA	NA	NA	NA	NA	NA	NA	NA	NA	NA	26292.6	43049.4	38982	57613.1	55778.3	36150.6	NA	NA	NA	NA	NA
KTPASSDF	sp|30458-REF|NHSL1-REF;sp|30459-REF|NHSL1-REF;sp|30460-REF|NHSL1-REF;sp|30461-REF|NHSL1-REF	NA	5681.4	NA	NA	14085.1	NA	5974.7	NA	NA	NA	NA	NA	NA	NA	NA	NA	NA	NA	17509.5	39414.2	NA	20866.9	15676.1	22129.05	NA	NA	NA	82662.2	72576.2	129508	NA	11348.7	NA	NA	NA
REFEERRSL	sp|88654-REF|UTP14A-REF;sp|88655-REF|UTP14A-REF;sp|88656-REF|UTP14A-REF	NA	5442.75	NA	5777810	6989390	8339186.595000001	12080565.5	11439650	9741713.15	2788299.95	3093016.855	3249265	11063600	7241272.7	2672528	3348875	2894335	2862215	5693175	6472091.8	4735460	8035235	6449285	10954007.7	5529600	5205080	5140745	359913	290429	207839	5488885	3502035	5014630	10132174.4	8669677.45
KMREDVISSIRN	sp|39302-REF|TOMM5-REF;sp|39303-REF|TOMM5-REF;sp|39304-REF|TOMM5-REF;sp|39305-REF|TOMM5-REF	NA	5328.5	NA	NA	NA	10348.95	NA	NA	NA	NA	NA	NA	NA	NA	NA	NA	NA	NA	NA	NA	NA	4791.495	NA	NA	166547.5	105594	109581.5	NA	NA	44458.1	NA	NA	NA	NA	NA
DIDHNKKID	sp|4936-REF|FLG-REF	NA	5261.7	NA	93890.2	NA	23462.9	15251.3	14369.5	NA	NA	NA	NA	52420.5	170065.5	NA	NA	NA	NA	18720.65	77619	100168.2	NA	7266.45	26654.65	403266	169882	94186.5	NA	NA	25945	NA	NA	NA	14890	36462.55
KIEFPPPNE	sp|71768-REF|PSMC5-REF;sp|71769-REF|PSMC5-REF;sp|71777-REF|PSMC5-REF	NA	4978.33	NA	31142.7	31272.05	19274.05	19092.2	40933.85	NA	NA	NA	NA	9336	26365.5	NA	NA	NA	16639.4	NA	NA	NA	121767	32863.8	141370.5	175288.6	204626	132082	202263	285466	279496	NA	NA	NA	66490.4	60163.6
ISGGGSRGGGGGGY	sp|52878-REF|KRT1-REF;sp|P04264|K2C1_HUMAN	NA	4534.59	NA	NA	NA	NA	35991.95	23024.25	NA	NA	NA	NA	56481	NA	NA	14222.9	NA	NA	24836.45	NA	NA	NA	NA	NA	35536.25	49583.6	NA	176408	NA	NA	NA	NA	956639	NA	59967.4
SLVNLGGSKSISIS	sp|52878-REF|KRT1-REF;sp|P04264|K2C1_HUMAN	NA	4407.55	NA	5141.745	NA	NA	NA	NA	NA	NA	98110.65	NA	NA	NA	NA	NA	NA	NA	NA	906509	NA	NA	NA	NA	NA	66110.3	15677.95	37275.6	79170.6	38047	NA	NA	NA	10866.05	10332
LEKGLDGAKK	sp|53181-REF|DCD-REF;sp|53182-REF|DCD-REF	NA	4308.675	7303.25	92281.4	15964.2	22954.75	19584.85	2475.845	4907.43	12605.6	19726.35	NA	41297.45	9881.65	6609.9	35777.05	16110.8	NA	13115.9	NA	85225.95	24620.25	NA	46412.5	128731.5	62303.2	NA	76016.2	NA	35968.6	NA	NA	444921.5	17318.9	5022.4
SPTHREEEY	sp|4936-REF|FLG-REF	NA	4134.085	NA	23834.65	NA	17707.775	15812.07	3160.015	3135.445	NA	NA	NA	45111.95	NA	NA	123651.55	NA	NA	NA	NA	35904.5	20900.4	6202.9	NA	49867.65	54368.1	NA	NA	38507.3	56797.6	NA	NA	NA	16673.3	4360.21
GPKFLKSGDAAIVD	sp|104581-REF|EEF1A1P8-REF;sp|117017-REF|EEF1A1P6-REF;sp|119266-REF|EEF1A1P5-REF;sp|153987-REF|EEF1A1P19-REF;sp|154903-REF|EEF1A1P9-REF;sp|29292-REF|EEF1A1-REF;sp|29294-REF|EEF1A1-REF;sp|29302-REF|EEF1A1-REF;sp|29305-REF|EEF1A1-REF	NA	4057.67	NA	NA	NA	NA	NA	NA	NA	NA	NA	NA	NA	NA	NA	NA	NA	NA	NA	NA	NA	NA	NA	NA	NA	NA	NA	NA	NA	NA	NA	NA	NA	NA	NA
AQYEDIAQK	sp|52878-REF|KRT1-REF;sp|P04264|K2C1_HUMAN	NA	3978.66	NA	NA	5197.2	734757.5	14256.145	6402.1	NA	NA	NA	NA	19234.5	NA	NA	NA	NA	NA	NA	NA	NA	63970.2	NA	NA	557368.5	3535950	24269.4	214336	NA	86816	NA	NA	531010	NA	5880.7
SRQFSSRSGYR	sp|52878-REF|KRT1-REF;sp|P04264|K2C1_HUMAN	NA	3749.16	NA	NA	NA	NA	NA	NA	NA	NA	NA	NA	NA	NA	NA	NA	NA	NA	NA	NA	9036.8	NA	NA	NA	47523.35	NA	NA	NA	NA	NA	NA	NA	NA	NA	2971.8
TESQVVITL	sp|56598-REF|SUGT1-REF;sp|56599-REF|SUGT1-REF;sp|93656-REF|SUGT1P2-REF	NA	3719.17	NA	700521.5	892475	739218	809867	847145.5	839652	12643.7	NA	NA	2951570	2149721.5	633204.5	NA	NA	NA	NA	57403.3	56763.5	348645.25	3861991	271037	NA	201877.1	250546	64367.3	18889.9	109206.7	NA	NA	NA	1460098	900734
AVVPADMGVYRC	sp|7599-REF|OBSCN-REF;sp|7600-REF|OBSCN-REF;sp|7605-REF|OBSCN-REF;sp|7606-REF|OBSCN-REF;sp|7608-REF|OBSCN-REF;sp|7610-REF|OBSCN-REF	NA	3703.365	NA	NA	18506.7	41436.5	37197.65	8642.05	NA	NA	NA	NA	NA	NA	NA	NA	NA	NA	NA	NA	NA	NA	NA	NA	598276	399881	110748.5	NA	422493	437215	NA	NA	NA	23638.050000000003	5526.5
KNITQRGNVAK	sp|18323-REF|SERP1-REF;sp|18325-REF|SERP1-REF;sp|18326-REF|SERP1-REF;sp|56333-REF|SERP2-REF	NA	3578.63	NA	NA	NA	NA	NA	NA	NA	NA	NA	NA	NA	NA	NA	NA	NA	NA	NA	NA	NA	NA	NA	NA	NA	27320	NA	42069.9	NA	NA	NA	NA	NA	NA	NA
SSVPGVRLL	sp|41921-REF|VIM-REF;sp|41922-REF|VIM-REF;sp|41923-REF|VIM-REF	NA	3561.585	8011.65	90508.6	100502.75	114758.25	NA	NA	NA	NA	NA	NA	NA	NA	NA	NA	NA	NA	378952.5	519867	NA	NA	NA	NA	NA	389195	NA	217177	NA	247425	NA	163097	NA	8993.75	11987.05
AAGTKKQFQKF	sp|181588-REF|ENSG00000262141-REF;sp|79705-REF|RPS11-REF;sp|79706-REF|RPS11-REF	NA	3265.725	7334.7	NA	NA	NA	NA	NA	NA	NA	NA	NA	NA	NA	NA	NA	NA	NA	NA	NA	NA	NA	NA	NA	18823.9	NA	20420	NA	NA	NA	NA	NA	NA	NA	NA
REAGFSRS	sp|63316-REF|PCSK6-REF	NA	3203.44	NA	9014.4	NA	16887	NA	NA	NA	NA	NA	NA	135450.5	NA	NA	NA	NA	NA	NA	NA	NA	NA	NA	NA	148324.5	71828.3	9349.85	NA	NA	NA	NA	NA	NA	108171.5	18940.75
SSGGFSGGSF	sp|70067-REF|KRT10-REF;sp|70068-REF|KRT10-REF;sp|P13645|K1C10_HUMAN	NA	3070.025	NA	2415.43	NA	NA	NA	NA	NA	NA	NA	NA	NA	NA	NA	NA	NA	NA	NA	NA	NA	NA	NA	NA	47275.35	90841	NA	NA	38807.3	60704.1	NA	NA	NA	19661.45	1919.93
ILPCIKGYDV	sp|184317-REF|ENSG00000264772-REF;sp|19213-REF|EIF4A2-REF;sp|19214-REF|EIF4A2-REF;sp|19215-REF|EIF4A2-REF;sp|19216-REF|EIF4A2-REF;sp|68318-REF|EIF4A1-REF;sp|68320-REF|EIF4A1-REF;sp|68321-REF|EIF4A1-REF;sp|68322-REF|EIF4A1-REF;sp|68323-REF|EIF4A1-REF;sp|68324-REF|EIF4A1-REF;sp|68325-REF|EIF4A1-REF;sp|68326-REF|EIF4A1-REF;sp|68328-REF|EIF4A1-REF;sp|68329-REF|EIF4A1-REF	NA	2946.355	NA	71794.75	72146.15	47292.45	40551.5	39233.5	24041.9	218082	182170	150607.5	25943.65	NA	NA	NA	NA	NA	NA	NA	NA	NA	NA	NA	NA	NA	NA	NA	NA	NA	NA	NA	NA	35711.3	36676.1
KPVDPDGPENGPP	sp|73718-REF|DSC1-REF;sp|73719-REF|DSC1-REF	NA	2759.9	NA	NA	NA	NA	NA	NA	NA	NA	NA	NA	NA	NA	NA	NA	NA	NA	NA	NA	NA	NA	NA	NA	197867.5	83703.4	NA	NA	NA	NA	NA	NA	NA	24621.65	NA
ALTNGIYPHKLVF	sp|55059-REF|RPL6-REF	NA	2627.415	NA	NA	1536.405	NA	NA	NA	NA	NA	NA	NA	NA	NA	NA	NA	NA	NA	NA	NA	NA	NA	NA	NA	NA	NA	NA	NA	NA	NA	NA	NA	NA	NA	NA
TPLTSMVVTKPE	sp|16203-REF|ITIH3-REF;sp|16204-REF|ITIH3-REF	NA	2433.87	NA	12207.735	10961.2	14764.7	9840.935	4918.225	9812.61	NA	NA	NA	14142	NA	NA	NA	NA	NA	NA	NA	NA	3098.92	10927.3	NA	NA	6964.19	20721.1	NA	NA	NA	NA	NA	NA	1593.335	866.79
GPFKPDHYRY	sp|152807-REF|ENSG00000250917-REF;sp|82007-REF|AHCY-REF;sp|82008-REF|AHCY-REF	NA	2247.515	5174.45	NA	NA	NA	NA	NA	NA	NA	NA	NA	NA	NA	NA	NA	NA	NA	NA	NA	NA	NA	NA	NA	NA	NA	NA	NA	NA	NA	NA	NA	NA	NA	NA
LVRPGTAL	sp|27116-REF|DSP-REF;sp|27117-REF|DSP-REF	NA	2217.725	NA	39706.9	NA	20838.1	NA	NA	NA	NA	NA	NA	NA	NA	NA	NA	NA	NA	NA	NA	NA	NA	NA	82766.85	190716.5	NA	53822.5	NA	NA	23565.4	NA	NA	NA	4765.285	NA
SDKPDMAEIEKFDK	sp|86380-REF|TMSB4X-REF;sp|90766-REF|TMSB4XP4-REF;sp|91367-REF|TMSB4XP2-REF;sp|96950-REF|TMSB4XP8-REF	NA	1718.835	NA	64552.75	7380.35	NA	NA	NA	20557.35	NA	NA	NA	12593.85	NA	NA	NA	NA	NA	NA	NA	NA	5048.47	41206.15	NA	34200.5	83253.5	39193.2	22112.9	NA	NA	NA	NA	NA	459534.5	37627.6
ESVGKGAVHDVKD	sp|53181-REF|DCD-REF	NA	1455.585	NA	106610.2	NA	NA	5474.75	NA	NA	NA	NA	NA	NA	NA	NA	NA	NA	NA	NA	NA	34892.7	NA	NA	NA	308958	56993.4	14836.3	18272.9	NA	NA	NA	NA	19358.9	16090.75	16477.2
REISDHVL	sp|29029-REF|MCM3-REF;sp|29030-REF|MCM3-REF;sp|29031-REF|MCM3-REF;sp|29032-REF|MCM3-REF	NA	1233.24	1664.365	15802150	16020900	19387900	16204500	21020200	21375750	32383250	23214500	25296300	34870250	21835850	16019227.5	31029700	42163300	24658700	6097160	5771860	3718230	11220930	22374400	10139535	12665700	11605500	13895900	1205450	1136910	1355790	4801245	3341130	2565495	23014500	20219050
ADKLNEQKLA	sp|4147-REF|ATP5PB-REF;sp|4148-REF|ATP5PB-REF	NA	1220.755	1510.035	60269.25	73817.5	39018.35	108283.7	117871.05	74078	NA	NA	NA	368791	309081	290914.5	NA	NA	NA	384859.5	328837	314537.5	NA	NA	NA	130259.5	105979	32680.75	NA	NA	NA	386146.5	422035	402790.5	NA	NA
TVTAVDLDEGTNK	sp|25611-REF|PCDHB1-REF	NA	NA	225635000	319243.5	NA	NA	NA	NA	NA	NA	NA	NA	NA	NA	NA	11904850	112550000	NA	NA	NA	1208550	NA	NA	NA	NA	NA	NA	NA	5256410	1599530	NA	NA	NA	NA	NA
DEAARAQA	sp|45239-REF|CARS1-REF	NA	NA	393751	NA	NA	NA	NA	NA	NA	NA	NA	NA	NA	NA	NA	NA	NA	NA	NA	NA	NA	NA	NA	NA	4844135	NA	NA	NA	NA	5358670	NA	NA	183563.5	NA	NA
TAAGACPG	sp|35320-REF|MFHAS1-REF	NA	NA	347548	877485	40657.65	97488.5	481134	NA	NA	NA	NA	NA	NA	NA	NA	NA	NA	NA	NA	NA	NA	NA	NA	NA	NA	NA	NA	NA	NA	NA	NA	1732260	NA	NA	292074.5
KPKAAKPKVV	sp|27412-REF|H1-2-REF	NA	NA	344385	NA	NA	NA	NA	NA	NA	NA	NA	NA	NA	NA	NA	NA	NA	NA	NA	NA	NA	NA	NA	NA	NA	NA	NA	NA	NA	NA	NA	NA	NA	NA	NA
QKDCEEDLAKA	sp|68628-REF|DNAH9-REF;sp|68629-REF|DNAH9-REF	NA	NA	315697.5	NA	NA	NA	NA	NA	NA	NA	NA	NA	NA	NA	NA	NA	NA	NA	NA	NA	NA	NA	NA	NA	101221.5	NA	NA	NA	NA	NA	NA	NA	NA	NA	NA
PNGAAYCMGRMNS	sp|29898-REF|AMD1-REF;sp|29899-REF|AMD1-REF	NA	NA	292913.5	641932	532200	NA	NA	NA	1092725	3103115	4981620	1286095	834150	381514	NA	5017300	3804450	6604805	2494960	2048970	3645600	1001144	769557.5	536910	NA	NA	NA	1826290	548295	NA	NA	1930155	3766310	NA	NA
PAAVPGVP	sp|41151-REF|GBGT1-REF;sp|41154-REF|GBGT1-REF	NA	NA	247074.5	NA	NA	NA	NA	NA	NA	NA	NA	NA	NA	NA	NA	NA	NA	NA	NA	NA	NA	NA	NA	NA	NA	NA	NA	NA	NA	NA	NA	NA	NA	NA	NA
KPSPSPENK	sp|105981-REF|MXRA5Y-REF;sp|86243-REF|MXRA5-REF	NA	NA	164110	2282195	1205970	NA	1148765	2072440	1571460	NA	NA	NA	1728030	2120050	NA	NA	NA	NA	NA	NA	NA	NA	NA	NA	494340.5	860801	1317056.5	NA	NA	NA	1328105	NA	1088380	204555	NA
KIGEAKNL	sp|57135-REF|RASA3-REF	NA	NA	131995	235320	NA	NA	NA	NA	NA	NA	NA	NA	NA	NA	NA	NA	NA	NA	104880.5	NA	NA	NA	NA	NA	NA	NA	296269	NA	82325.6	49926.3	NA	NA	NA	66275	NA
TSPTPGGA	sp|4414-REF|NOTCH2-REF	NA	NA	109783.05	NA	NA	NA	NA	NA	NA	NA	NA	NA	NA	NA	NA	NA	NA	NA	NA	NA	NA	NA	NA	41253.95	1237170	855316	576088	636888	NA	806810	NA	NA	NA	132599.5	176467
PPPHPPPPP	rev_sp|11928-REF|HOXD8-REF;rev_sp|11930-REF|HOXD8-REF;sp|11183-REF|R3HDM1-REF;sp|11184-REF|R3HDM1-REF;sp|11185-REF|R3HDM1-REF;sp|11186-REF|R3HDM1-REF;sp|11187-REF|R3HDM1-REF;sp|11188-REF|R3HDM1-REF;sp|11195-REF|R3HDM1-REF;sp|11928-REF|HOXD8-REF;sp|11930-REF|HOXD8-REF	NA	NA	109185.5	NA	52600	38196.25	59397.35	74495.55	NA	NA	NA	38015.4	12320.4	NA	30709.5	NA	NA	NA	NA	NA	35374.1	NA	24702.4	71781.45	195235	134111	778592.5	231784	208762	NA	NA	NA	19486.3	12731.55	19401.25
GAAGPGAAT	sp|17832-REF|CDV3-REF;sp|17833-REF|CDV3-REF;sp|17834-REF|CDV3-REF	NA	NA	104490	232753.5	277748.5	336688	242184	874413	366117.5	1081685	805795	1271648	2234070	1811525	583250	2514680	3221740	2752810	1645680	1630100	1011510	469017	1012124	445948	115278.7	135590	41124.6	280949	330764	463355	2926000	1776250	1695195	57512.05	73125.85
PEPAKSAPA	sp|27427-REF|H2BC4-REF;sp|27434-REF|H2BC6-REF;sp|27450-REF|H2BC10-REF;sp|27507-REF|H2BC11-REF;sp|27512-REF|H2BC12-REF;sp|4627-REF|H2BC21-REF;sp|83972-REF|H2BC12L-REF	NA	NA	91695	NA	NA	NA	NA	NA	NA	NA	NA	NA	NA	NA	NA	56788	38063.05	NA	NA	NA	NA	108165	NA	NA	NA	NA	NA	NA	NA	NA	NA	NA	NA	NA	NA
TPVITGAP	Biognosys|iRT-Kit|index6	NA	NA	80315.5	40151.5	23097.45	30260.2	13860.1	5657.8	NA	NA	NA	NA	44814.35	NA	NA	NA	NA	NA	NA	NA	NA	NA	87210	NA	1145347	NA	NA	NA	NA	880080	1185901.5	NA	NA	33757	39248.6
LYLAQNTKV	sp|13514-REF|ARMC9-REF;sp|13515-REF|ARMC9-REF;sp|13516-REF|ARMC9-REF;sp|13518-REF|ARMC9-REF;sp|13519-REF|ARMC9-REF;sp|13520-REF|ARMC9-REF;sp|13521-REF|ARMC9-REF;sp|13522-REF|ARMC9-REF;sp|13525-REF|ARMC9-REF;sp|13526-REF|ARMC9-REF	NA	NA	77000	102043.2	52436	129773.5	78224.45	87567.54999999999	83338.1	NA	NA	NA	122477.15	101477.5	77525.5	NA	NA	NA	NA	NA	NA	NA	NA	NA	460678.5	389515	201767.5	499626	410729	348476	NA	NA	NA	NA	NA
GPPGLGKTTL	sp|63533-REF|CHTF18-REF;sp|63534-REF|CHTF18-REF;sp|63535-REF|CHTF18-REF;sp|63537-REF|CHTF18-REF	NA	NA	73833.5	56788.5	66565.5	49995.75	95035.15	97296.2	101644.5	151307.5	142710	NA	134763	NA	98532	144675.5	269557	273342.5	240314.5	NA	220722	160943.5	99480	201717	327254	NA	NA	NA	NA	NA	NA	134569	176755.2	39780.95	NA
RQVTGVTRV	sp|53474-REF|NACA-REF;sp|53475-REF|NACA-REF;sp|53476-REF|NACA-REF;sp|53482-REF|NACA-REF;sp|53484-REF|NACA-REF;sp|53486-REF|NACA-REF;sp|53487-REF|NACA-REF;sp|53488-REF|NACA-REF;sp|53489-REF|NACA-REF;sp|53490-REF|NACA-REF;sp|92455-REF|NACA3P-REF	NA	NA	71182.5	561871	402415.5	737669.5	446071	530741	151936.95	923570	559470.85	1333010	935014	403187.5	18234.7	NA	2528920	2242280	457272.5	299509	615385.5	629447.5	901235.5	556647.5	117950.6	87354.8	43779.15	NA	697435	NA	345226.5	109671.5	386460.5	167797	145088
GNFGGRSSGP	sp|106668-REF|HNRNPA1P33-REF;sp|108669-REF|HNRNPA1P21-REF;sp|109065-REF|HNRNPA1P28-REF;sp|113178-REF|HNRNPA1P35-REF;sp|114502-REF|HNRNPA1P59-REF;sp|119964-REF|HNRNPA1P22-REF;sp|151524-REF|HNRNPA1P4-REF;sp|155126-REF|HNRNPA1P12-REF;sp|157483-REF|HNRNPA1P36-REF;sp|170365-REF|HNRNPA1P5-REF;sp|182168-REF|HNRNPA1P16-REF;sp|193661-REF|HNRNPA1P52-REF;sp|197083-REF|HNRNPA1P67-REF;sp|305972-REF|ENSG000002…	NA	NA	69260.15	NA	NA	NA	NA	NA	NA	NA	8567.55	NA	NA	NA	NA	NA	NA	NA	NA	NA	NA	NA	26968.3	NA	45606.85	NA	NA	NA	NA	NA	NA	NA	NA	NA	NA
SSLLEKGLDGAKK	sp|53181-REF|DCD-REF;sp|53182-REF|DCD-REF	NA	NA	64290.95	NA	NA	NA	NA	NA	NA	NA	NA	NA	NA	NA	NA	NA	NA	NA	NA	NA	NA	NA	NA	NA	256076	NA	NA	NA	NA	NA	NA	NA	NA	45465.75	NA
GGNFGGRSSGP	sp|106668-REF|HNRNPA1P33-REF;sp|108669-REF|HNRNPA1P21-REF;sp|109065-REF|HNRNPA1P28-REF;sp|113178-REF|HNRNPA1P35-REF;sp|114502-REF|HNRNPA1P59-REF;sp|119964-REF|HNRNPA1P22-REF;sp|151524-REF|HNRNPA1P4-REF;sp|155126-REF|HNRNPA1P12-REF;sp|170365-REF|HNRNPA1P5-REF;sp|182168-REF|HNRNPA1P16-REF;sp|197083-REF|HNRNPA1P67-REF;sp|305972-REF|ENSG00000273784-REF;sp|53086-REF|HNRNPA1-REF;sp|53087-REF|HNRNPA1-RE…	NA	NA	64195.55	NA	NA	NA	NA	NA	NA	NA	NA	NA	NA	NA	NA	NA	NA	NA	NA	NA	NA	NA	76191.5	NA	NA	NA	NA	NA	NA	NA	NA	NA	NA	NA	NA
TDAGEAAKI	sp|86590-REF|MAP7D2-REF;sp|86591-REF|MAP7D2-REF;sp|86592-REF|MAP7D2-REF;sp|86593-REF|MAP7D2-REF	NA	NA	60672	NA	NA	375448.5	NA	NA	NA	NA	NA	NA	NA	148030.5	NA	NA	NA	NA	NA	NA	NA	NA	NA	NA	131233	NA	NA	NA	NA	NA	NA	NA	NA	NA	NA
VEDLESVGK	sp|53181-REF|DCD-REF;sp|53182-REF|DCD-REF	NA	NA	54252.4	NA	NA	16332.45	7702	NA	NA	NA	NA	NA	124405	NA	NA	44934.9	NA	NA	NA	NA	NA	NA	NA	NA	94371.5	91765.3	61482	NA	NA	NA	NA	NA	45100.5	NA	NA
KKVKSILNIVK	sp|24881-REF|SNCAIP-REF;sp|24882-REF|SNCAIP-REF;sp|24885-REF|SNCAIP-REF	NA	NA	51756	NA	NA	NA	NA	NA	NA	NA	NA	NA	NA	NA	NA	NA	NA	NA	NA	NA	NA	NA	NA	NA	NA	NA	NA	NA	NA	NA	NA	NA	NA	NA	NA
AKLVQDVANNTN	sp|12377-REF|HSPD1-REF;sp|12382-REF|HSPD1-REF;sp|12385-REF|HSPD1-REF;sp|12387-REF|HSPD1-REF;sp|12388-REF|HSPD1-REF;sp|127781-REF|HSPD1P7-REF;sp|147287-REF|HSPD1P1-REF;sp|161175-REF|HSPD1P2-REF;sp|165091-REF|HSPD1P4-REF	NA	NA	51118.5	NA	NA	NA	NA	NA	NA	NA	NA	NA	NA	NA	NA	NA	NA	NA	NA	NA	NA	NA	NA	NA	NA	NA	NA	NA	NA	NA	NA	NA	NA	NA	NA
MKGGNFGGRSSGP	sp|106668-REF|HNRNPA1P33-REF;sp|108669-REF|HNRNPA1P21-REF;sp|109065-REF|HNRNPA1P28-REF;sp|114502-REF|HNRNPA1P59-REF;sp|119964-REF|HNRNPA1P22-REF;sp|151524-REF|HNRNPA1P4-REF;sp|155126-REF|HNRNPA1P12-REF;sp|182168-REF|HNRNPA1P16-REF;sp|305972-REF|ENSG00000273784-REF;sp|53086-REF|HNRNPA1-REF;sp|53087-REF|HNRNPA1-REF;sp|53089-REF|HNRNPA1-REF;sp|53092-REF|HNRNPA1-REF;sp|53094-REF|HNRNPA1-REF;sp|53095-…	NA	NA	43380.45	NA	NA	NA	NA	NA	NA	NA	NA	NA	NA	NA	NA	NA	NA	NA	NA	NA	NA	NA	NA	NA	NA	NA	NA	NA	NA	NA	NA	NA	NA	NA	NA
QLWAGLLR	sp|63549-REF|CACNA1H-REF;sp|63550-REF|CACNA1H-REF;sp|63551-REF|CACNA1H-REF;sp|71219-REF|CACNA1G-REF;sp|71220-REF|CACNA1G-REF;sp|71221-REF|CACNA1G-REF;sp|71222-REF|CACNA1G-REF;sp|71223-REF|CACNA1G-REF;sp|71224-REF|CACNA1G-REF;sp|71225-REF|CACNA1G-REF;sp|71226-REF|CACNA1G-REF;sp|71228-REF|CACNA1G-REF;sp|71229-REF|CACNA1G-REF;sp|71230-REF|CACNA1G-REF;sp|71231-REF|CACNA1G-REF;sp|71232-REF|CACNA1G-REF…	NA	NA	37490.65	51577.35	39256.2	53305.600000000006	36377.3	36115.75	17893.7	NA	NA	NA	27160.6	35323.15	NA	NA	NA	NA	NA	NA	NA	NA	NA	NA	40583.25	58112.9	164304	46887.8	60217.9	69584.5	NA	NA	NA	48666.6	45532.25
SLGGGFGGGSR	sp|70137-REF|KRT9-REF;sp|P35527|K1C9_HUMAN	NA	NA	33056.95	78589.79999999999	25664.5	104379.3	153048	127098	51549.5	25664.5	1278617	NA	173333	39921.1	NA	342054	NA	NA	77536.05	90818.6	58047.5	537910	NA	NA	1478705	249218	79417.5	259894	194088	208111	38723.65	48264.2	93459	84714	116364
SEIEVPAKTTHVL	sp|88015-REF|APOOL-REF	NA	NA	32369.55	NA	NA	NA	NA	NA	NA	NA	NA	NA	NA	NA	NA	NA	NA	NA	NA	NA	NA	NA	NA	NA	NA	NA	NA	NA	NA	NA	NA	NA	NA	NA	NA
QPPPPPPPP	rev_sp|19847-REF|HTT-REF;rev_sp|22365-REF|ZNF827-REF;rev_sp|22366-REF|ZNF827-REF;rev_sp|22367-REF|ZNF827-REF;rev_sp|22371-REF|ZNF827-REF;rev_sp|22372-REF|ZNF827-REF;rev_sp|22373-REF|ZNF827-REF;rev_sp|22404-REF|NR3C2-REF;rev_sp|22406-REF|NR3C2-REF;rev_sp|28723-REF|TRERF1-REF;rev_sp|28724-REF|TRERF1-REF;rev_sp|28725-REF|TRERF1-REF;rev_sp|33236-REF|DLX6-REF;rev_sp|35124-REF|RBM33-REF;rev_sp|35126-RE…	NA	NA	30168.75	NA	NA	NA	NA	NA	NA	NA	NA	NA	NA	NA	NA	NA	NA	NA	NA	NA	NA	NA	NA	NA	NA	NA	NA	NA	NA	NA	NA	NA	NA	13042.2	3861.88
FAGDDAPR	sp|11059-REF|POTEF-REF;sp|11097-REF|POTEI-REF;sp|11106-REF|POTEJ-REF;sp|11133-REF|POTEE-REF;sp|31299-REF|ACTB-REF;sp|31300-REF|ACTB-REF;sp|31301-REF|ACTB-REF;sp|31302-REF|ACTB-REF;sp|31303-REF|ACTB-REF;sp|31309-REF|ACTB-REF;sp|31312-REF|ACTB-REF;sp|43478-REF|ACTA2-REF;sp|43479-REF|ACTA2-REF;sp|60808-REF|ACTC1-REF;sp|72827-REF|ACTG1-REF;sp|72828-REF|ACTG1-REF;sp|72836-REF|ACTG1-REF;sp|7637-REF|ACT…	NA	NA	28884.2	112238.95	14741.9	25803.7	7494.3	2559.115	4320.655	NA	NA	NA	17626.1	NA	11417.2	NA	NA	NA	NA	21241.6	NA	NA	8681.7	NA	160160.5	99536.2	NA	NA	NA	NA	NA	NA	NA	162436	NA
PPQPPPPPP	rev_sp|17-REF|KLHL17-REF;rev_sp|225810-REF|ENSG00000283839-REF;rev_sp|56062-REF|CDX2-REF;rev_sp|6202-REF|PRRC2C-REF;rev_sp|6203-REF|PRRC2C-REF;rev_sp|6204-REF|PRRC2C-REF;rev_sp|79236-REF|NOVA2-REF;rev_sp|81994-REF|ZNF341-REF;rev_sp|81996-REF|ZNF341-REF;rev_sp|85787-REF|TCF20-REF;rev_sp|85790-REF|TCF20-REF;sp|10593-REF|POU3F3-REF;sp|11932-REF|HOXD3-REF;sp|13281-REF|ENSG00000288658-REF;sp|13670-REF…	NA	NA	28175.9	NA	29891.85	NA	12695.95	NA	NA	NA	NA	NA	NA	NA	NA	NA	NA	NA	NA	NA	NA	NA	NA	NA	NA	NA	NA	NA	NA	NA	NA	NA	NA	4429.435	NA
TAMLLALQRPE	sp|32598-REF|ABHD11-REF;sp|32600-REF|ABHD11-REF	NA	NA	25853.75	NA	NA	NA	NA	NA	NA	NA	NA	NA	NA	NA	NA	NA	NA	NA	NA	NA	NA	NA	NA	NA	NA	NA	NA	NA	NA	NA	NA	NA	NA	NA	NA
REIDTLNERL	sp|41568-REF|WDR37-REF;sp|41570-REF|WDR37-REF;sp|41571-REF|WDR37-REF;sp|41572-REF|WDR37-REF;sp|41573-REF|WDR37-REF;sp|41574-REF|WDR37-REF	NA	NA	25100.2	148205	171000.35	193895.75	95021.5	137406.5	146750.05	NA	NA	NA	147331	170533.5	115395.5	NA	NA	NA	NA	NA	NA	172781	77238.7	161078.5	NA	NA	NA	NA	NA	NA	NA	NA	NA	154527	187531.45
KEANAISVEL	sp|13906-REF|KIF1A-REF;sp|13907-REF|KIF1A-REF;sp|13909-REF|KIF1A-REF;sp|13914-REF|KIF1A-REF;sp|13916-REF|KIF1A-REF;sp|13917-REF|KIF1A-REF;sp|13918-REF|KIF1A-REF;sp|13919-REF|KIF1A-REF;sp|13920-REF|KIF1A-REF;sp|13921-REF|KIF1A-REF;sp|13922-REF|KIF1A-REF;sp|590-REF|KIF1B-REF;sp|592-REF|KIF1B-REF;sp|593-REF|KIF1B-REF;sp|594-REF|KIF1B-REF;sp|596-REF|KIF1B-REF;sp|597-REF|KIF1B-REF;sp|598-REF|KIF1B-REF…	NA	NA	23265.4	12557504	14940029.5	9093462.5	9351919	7599988.5	3162116.5	19899899.5	19788163	9677701	18762566.5	14138840	5489095	22159750	12359446.5	7269564.15	4441725	3872010	4220850	4206162.5	7008229.5	3769927.5	728940.5	2266270	2736280	291870	347957	434728	117030	271273.5	156524.5	15521283.5	16078145.15
RTLLEGEES	sp|52878-REF|KRT1-REF;sp|P04264|K2C1_HUMAN	NA	NA	23244.35	NA	NA	8261	NA	NA	NA	NA	NA	NA	12556.1	NA	NA	NA	NA	NA	NA	NA	NA	NA	NA	NA	479084	583727	38162.5	NA	66655.1	123815	NA	NA	NA	NA	6224.85
RVAPEEHP	sp|11059-REF|POTEF-REF;sp|11097-REF|POTEI-REF;sp|11106-REF|POTEJ-REF;sp|11133-REF|POTEE-REF;sp|31299-REF|ACTB-REF;sp|31302-REF|ACTB-REF;sp|31303-REF|ACTB-REF;sp|31305-REF|ACTB-REF;sp|31309-REF|ACTB-REF;sp|43478-REF|ACTA2-REF;sp|43479-REF|ACTA2-REF;sp|60808-REF|ACTC1-REF;sp|72827-REF|ACTG1-REF;sp|72828-REF|ACTG1-REF;sp|72836-REF|ACTG1-REF;sp|7636-REF|ACTA1-REF;sp|7637-REF|ACTA1-REF;sp|7638-REF|ACT…	NA	NA	22970.2	46156.850000000006	NA	NA	16242.35	NA	NA	NA	NA	NA	NA	NA	NA	NA	NA	NA	NA	NA	NA	NA	NA	NA	274331.5	81814.1	478776.5	NA	NA	NA	NA	NA	NA	50389.25	16018
AVQISKKRK	sp|48905-REF|RPS3-REF;sp|48907-REF|RPS3-REF;sp|48909-REF|RPS3-REF;sp|48910-REF|RPS3-REF;sp|48912-REF|RPS3-REF;sp|48913-REF|RPS3-REF	NA	NA	22015.05	12519.2	10291.55	NA	NA	NA	NA	NA	NA	NA	NA	NA	NA	NA	NA	NA	NA	NA	NA	NA	NA	NA	364179	NA	102679.5	151128	105529	113493	NA	NA	NA	NA	46771.75
KKNEKAALKV	sp|68097-REF|SLC13A5-REF;sp|68098-REF|SLC13A5-REF;sp|68099-REF|SLC13A5-REF;sp|68100-REF|SLC13A5-REF	NA	NA	21675.5	NA	NA	NA	NA	NA	NA	NA	NA	NA	NA	NA	NA	NA	NA	NA	NA	NA	NA	NA	NA	NA	NA	NA	NA	380147	NA	NA	NA	NA	NA	NA	NA
TECPPPAG	sp|68871-REF|GID4-REF;sp|68872-REF|GID4-REF	NA	NA	21403.4	NA	NA	NA	NA	NA	NA	NA	NA	NA	NA	NA	NA	NA	NA	NA	NA	NA	NA	NA	NA	NA	NA	NA	NA	NA	NA	NA	48426.25	NA	NA	NA	NA
KTDASVKA	sp|56157-REF|PDS5B-REF	NA	NA	21284.45	60264	NA	158422.5	NA	NA	NA	NA	NA	NA	104019.5	NA	NA	NA	NA	NA	NA	NA	NA	NA	NA	NA	NA	NA	NA	NA	NA	305184	NA	NA	NA	NA	158994.5
FKIFKTKHD	sp|58730-REF|DHRS7-REF;sp|58733-REF|DHRS7-REF	NA	NA	19360.550000000003	NA	13646.15	39899.5	NA	NA	NA	NA	NA	NA	NA	NA	NA	NA	NA	NA	NA	NA	NA	4066.69	NA	NA	22737.9	65041.8	54607	17555.4	NA	NA	NA	NA	NA	NA	NA
KDAVEALYKV	sp|34349-REF|CPA5-REF	NA	NA	19283.95	NA	NA	NA	34549.55	32292.25	36211.600000000006	NA	NA	NA	NA	NA	NA	NA	NA	NA	NA	NA	NA	29466	NA	11232.7	NA	NA	NA	NA	NA	NA	NA	NA	NA	25375.1	23899.5
LTQAPGNPVL	sp|80758-REF|U2AF2-REF;sp|80759-REF|U2AF2-REF	NA	NA	17253.45	NA	NA	NA	2572830	NA	NA	NA	NA	NA	NA	NA	NA	NA	3206815	NA	NA	NA	604050	NA	2061990	NA	NA	NA	NA	NA	NA	NA	NA	NA	NA	NA	NA
VEDLESVGKGA	sp|53181-REF|DCD-REF	NA	NA	14901.05	NA	8239.95	43299.2	NA	NA	NA	NA	NA	NA	70686.85	NA	NA	NA	NA	NA	NA	NA	NA	NA	NA	NA	21531.9	41817.5	32116.25	NA	NA	NA	NA	NA	47427.95	NA	4412.31
VIIGKIAL	sp|82929-REF|VAPB-REF	NA	NA	14469.45	NA	NA	NA	NA	NA	NA	NA	NA	NA	NA	NA	NA	NA	NA	NA	NA	NA	NA	NA	NA	NA	NA	NA	NA	NA	NA	NA	NA	NA	NA	NA	NA
PGFKGEGPEVD	sp|47451-REF|AHNAK-REF;sp|47451-REF|AHNAK-REF;sp|47451-REF|AHNAK-REF;sp|47451-REF|AHNAK-REF;sp|47451-REF|AHNAK-REF;sp|47451-REF|AHNAK-REF;sp|47451-REF|AHNAK-REF	NA	NA	13823.1	NA	NA	NA	NA	NA	NA	NA	NA	NA	NA	NA	NA	NA	NA	NA	NA	NA	NA	NA	NA	NA	NA	NA	NA	NA	NA	NA	NA	NA	NA	NA	NA
SGFTNTMRVVPVP	sp|62253-REF|PKM-REF;sp|62254-REF|PKM-REF;sp|62255-REF|PKM-REF;sp|62258-REF|PKM-REF;sp|62260-REF|PKM-REF;sp|62261-REF|PKM-REF	NA	NA	12929.35	242531.5	243151	NA	12203.7	9804.6	11238.2	NA	NA	NA	58906.5	NA	NA	NA	NA	NA	NA	NA	NA	NA	8612.45	NA	NA	NA	NA	1118550	5672240	3521910	NA	NA	NA	24790.949999999997	17781.9
REIAQDFKTDLR	sp|139062-REF|H3P44-REF;sp|27405-REF|H3C1-REF;sp|27408-REF|H3C2-REF;sp|27411-REF|H3C3-REF;sp|27439-REF|H3C4-REF;sp|27443-REF|H3C6-REF;sp|27447-REF|H3C7-REF;sp|27449-REF|H3C8-REF;sp|27527-REF|H3C10-REF;sp|27538-REF|H3C11-REF;sp|27540-REF|H3C12-REF;sp|4620-REF|H3C13-REF;sp|4622-REF|H3C14-REF;sp|4625-REF|H3C15-REF;sp|72332-REF|H3-3B-REF;sp|72334-REF|H3-3B-REF;sp|72338-REF|H3-3B-REF;sp|72339-REF|H3-3…	NA	NA	11600.2	267626	112626.5	64288	NA	274191	60204.5	NA	522925	NA	81495	140473.5	NA	289505.5	665380	304581	644550.5	1081250	502841	NA	1960786	NA	761726.5	956505	1416145.5	2542660	3514680	1894830	858691	517310	826753	43166.6	43620.9
FTSVSRPGR	sp|27671-REF|HLA-A-REF;sp|27672-REF|HLA-A-REF;sp|27673-REF|HLA-A-REF;sp|27676-REF|HLA-A-REF;sp|27677-REF|HLA-A-REF;sp|27678-REF|HLA-A-REF;sp|27680-REF|HLA-A-REF	NA	NA	9508.5	29774200	27758950	11880023	8329360	25961900	1094655	15981490	18941900	13037800	2130450	25140900	42590885	36534650	23977250	33546150	13686830	21443400	22890150	8137580	11441780	8272930	4808600	63243600	67402520	138944000	156331000	138313000	27109560	25292350	27349600	21207050	27427300
EGHIVSVDE	sp|14184-REF|EDEM1-REF	NA	NA	6778.5	NA	NA	NA	NA	NA	NA	NA	NA	NA	NA	NA	NA	NA	NA	NA	NA	NA	NA	NA	NA	NA	3041.88	18712	NA	NA	NA	NA	NA	NA	NA	NA	NA
AQNTIVPKV	sp|49809-REF|PPP2R1B-REF;sp|49810-REF|PPP2R1B-REF;sp|49811-REF|PPP2R1B-REF;sp|49812-REF|PPP2R1B-REF;sp|49813-REF|PPP2R1B-REF	NA	NA	6530.95	30154.95	31558.6	36250.5	33617.15	19472.3	16108.75	80366.5	91896.5	NA	NA	NA	NA	NA	NA	NA	5699.4	NA	NA	31408.7	36782.6	42880.1	NA	NA	NA	NA	NA	NA	NA	NA	NA	30644.3	24809.050000000003
AIRNDEELNKLLG	sp|27387-REF|H2AC1-REF;sp|27409-REF|H2AC4-REF;sp|27429-REF|H2AC6-REF;sp|27438-REF|ENSG00000282988-REF;sp|27440-REF|H2AC7-REF;sp|27442-REF|H2AC8-REF;sp|27510-REF|H2AC11-REF;sp|27513-REF|H2AC12-REF;sp|27526-REF|H2AC13-REF;sp|27529-REF|H2AC14-REF;sp|27533-REF|H2AC15-REF;sp|27536-REF|H2AC16-REF;sp|27541-REF|H2AC17-REF;sp|4623-REF|HIST2H2AA3-REF;sp|4624-REF|H2AC19-REF;sp|4628-REF|H2AC20-REF;sp|50266-R…	NA	NA	6311.9	NA	NA	NA	NA	NA	NA	NA	NA	NA	NA	NA	NA	NA	NA	NA	NA	NA	NA	NA	NA	NA	NA	NA	NA	NA	NA	NA	NA	NA	NA	NA	NA
GEDAPVRPL	sp|15697-REF|P4HTM-REF;sp|15698-REF|P4HTM-REF;sp|15699-REF|P4HTM-REF	NA	NA	6010.6	4847425	5032190	4641120	3215850	3569550	3483475	958572	939138	991594.5	6041950	4537375	3494119	2431025	1782725	2285760	2106615	3238910	2063110	1435030	1792635	1355510	285410	215702	227509	94861.5	70313	102652	1196723.5	1604312.5	910607	3169650	3245025
LVVRHQLLKT	sp|114386-REF|ENSG00000235449-REF;sp|24458-REF|COX7C-REF	NA	NA	5675.45	18843.8	16570.15	37987.95	15545.985	9845.65	NA	NA	NA	NA	NA	NA	NA	NA	NA	NA	NA	NA	NA	NA	NA	NA	26149	31444.6	64388.5	60192	24504.3	NA	NA	NA	NA	8679.98	13824.7
GLDSNKNEV	sp|29093-REF|LRRC1-REF	NA	NA	5508.65	NA	NA	NA	NA	13960.15	NA	NA	NA	NA	NA	NA	NA	NA	NA	NA	NA	NA	NA	NA	NA	NA	NA	NA	NA	NA	NA	NA	NA	NA	NA	NA	13046.25
DVKDVLDSV	sp|53181-REF|DCD-REF	NA	NA	4689.295	NA	NA	3000.265	NA	NA	NA	NA	NA	NA	NA	NA	NA	NA	NA	NA	NA	NA	NA	NA	NA	NA	NA	NA	NA	NA	NA	NA	NA	NA	NA	NA	11506.2
LGERTSSSFS	sp|56083-REF|MTUS2-REF	NA	NA	4540.495	8710.3	NA	NA	NA	14024.15	4896.665	NA	NA	NA	52548	NA	NA	NA	NA	NA	NA	NA	NA	NA	NA	NA	211166	85219.1	21561.2	NA	NA	19762.8	NA	NA	NA	54196.75	17718.3
APVNVTTEVK	sp|104581-REF|EEF1A1P8-REF;sp|117017-REF|EEF1A1P6-REF;sp|119266-REF|EEF1A1P5-REF;sp|124721-REF|EEF1A1P12-REF;sp|165186-REF|EEF1A1P17-REF;sp|29292-REF|EEF1A1-REF;sp|29294-REF|EEF1A1-REF;sp|29296-REF|EEF1A1-REF;sp|29302-REF|EEF1A1-REF;sp|29305-REF|EEF1A1-REF	NA	NA	4464.04	NA	NA	NA	NA	NA	NA	NA	NA	NA	NA	NA	NA	NA	NA	NA	NA	NA	NA	NA	NA	NA	NA	NA	NA	NA	NA	NA	NA	NA	NA	NA	NA
REIFRNEKL	sp|28837-REF|POLR1C-REF;sp|28838-REF|POLR1C-REF;sp|28839-REF|POLR1C-REF;sp|28841-REF|POLR1C-REF;sp|28842-REF|POLR1C-REF;sp|28844-REF|POLR1C-REF	NA	NA	3940.88	2592296.085	3643960	3239587.7800000003	2141955	2091105	1139070	20419.25	NA	NA	2656010	3246178	2797910	3672190	1744115.5	3147325	1680210	1379300	1182019	3862739.715	505797.75	1925582	1878284.5	616225	984158.5	191499	110380	48237	611870	410504.5	439773	7773248.5	5500515.95
AENEFVTLK	sp|52859-REF|KRT6B-REF;sp|52860-REF|KRT6C-REF;sp|52861-REF|KRT6A-REF;sp|52878-REF|KRT1-REF;sp|52881-REF|KRT3-REF;sp|P04264|K2C1_HUMAN	NA	NA	3805.35	NA	NA	164539.5	32203.95	10341.45	NA	NA	NA	NA	118225.05	NA	NA	NA	NA	NA	NA	NA	NA	NA	8715.6	NA	973271	279461	28017.1	NA	61939.4	30058.4	NA	NA	NA	NA	NA
REIQDDMQTL	sp|73258-REF|SMCHD1-REF;sp|73259-REF|SMCHD1-REF	NA	NA	3648.165	5065571.5	4777427.85	5875032.45	3226771.25	4416338.6	5903790	2944975	2194155	3777553.4	12350500	5890385	4382832	2027730	3073660	4283405	1442300.5	770251	914200	3472510.05	5991087	3710553.9	792062	811801.9	835012.5	55059.8	NA	106883	697418.5	131830	19542.9	6191450	5966240
AIVDKVPSV	sp|17664-REF|COPG1-REF	NA	NA	2979.405	15856496.5	14043516.5	12530833.5	12563285	8066848.5	8422306.5	26371694.85	23035012.1	24744000	25809516	20169562.9	13422626.5	17751100	16125350	15726000	7079890	11614300	6437335	8413235.5	18792101.5	6667138.5	1037438	1154330	1388495	163746	211853	194116	2172090	1406780	2429890	15130065.5	12500312.5
AVGGLGKLGKDA	sp|53181-REF|DCD-REF;sp|53182-REF|DCD-REF	NA	NA	2231.7	117030.45	NA	NA	NA	NA	NA	NA	NA	NA	NA	NA	NA	NA	50938.5	NA	NA	NA	333438	NA	NA	NA	289849.5	78914.7	NA	NA	NA	NA	NA	NA	238324	NA	NA
LEKGLDGAKKA	sp|53181-REF|DCD-REF;sp|53182-REF|DCD-REF	NA	NA	1750.33	57718.55	NA	13294	41140.35	24686	NA	NA	NA	NA	NA	NA	NA	16031.1	NA	16002.25	NA	NA	47603.15	NA	NA	45683.15	99005.9	51157.8	NA	NA	NA	15863.9	NA	NA	81353.9	NA	4044.01
VAPPARVAP	sp|2283-REF|HIVEP3-REF;sp|2285-REF|HIVEP3-REF	NA	NA	NA	89416150	72885100	86054850	36861950	41556000	16626300	639890	562185.5	NA	96193750	71098200	57275800	22176150	28062100	19785050	81219150	120110000	71801250	21793800	20196400	15047900	6215465	4407040	4595795	2479050	1918750	2263940	21710845	19333990	23978405	53060000	45917600
LLLPGPSAA	sp|61935-REF|PPIB-REF;sp|61937-REF|PPIB-REF	NA	NA	NA	82590860	87131855	91340335	8716255	8227330	6688455	6460030.5	7830371.5	864325	146517400	81895350	79027045	9283920	13119585	10410489.5	162301450	112318600	152959950	24788475	19294181.5	36666290	1101445500	2635856000	3593934500	6403190000	4490225000	4553811000	569012300	519514600	623819850	22992870	15114165
NTIDPSHPM	sp|66650-REF|AARS1-REF;sp|66651-REF|AARS1-REF;sp|66654-REF|AARS1-REF;sp|66656-REF|AARS1-REF;sp|66657-REF|AARS1-REF;sp|66658-REF|AARS1-REF;sp|66659-REF|AARS1-REF;sp|66660-REF|AARS1-REF	NA	NA	NA	73302833.5	56991911.6	60129126.55	46842091.15	50212183.95	57391455	105633166.5	94774323	103036291.5	74859918.1	57406987.65	55655824.95	89985500	77935800	71941150	7749395	10282600	9654657	49266731.42	66219228.5	40891770.6	5320427.1	4003880	4437395.55	482288	542887	635970	4744595	2212770	1505500	53640811.8	49009704.65
ITAPPSRVL	sp|43866-REF|SCD-REF	NA	NA	NA	64072700	70190850	67956200	41458000	50252200	34438000	10208850	9675785	11276700	63032150	41868550	31983740	15044600	19113150	11878045	29835600	32846500	12469760	25477850	36985900	19248750	19351050	16290600	19202750	7347120	5799140	7174800	135998.5	521875	756668	65756750	58790350
GIDSSSPEV	sp|9697-REF|PCBP1-REF	NA	NA	NA	63072555	59096200	63917735	49183580	48343835	60763685	209858	214188.5	229463.5	127740205	45926800	85390580	34366401.5	39973588.5	39532878	179145385	199007450	128392400	49059260	95917413	56297410	5567625.5	3294718	3375164.5	245618	250394	237760	66864542.5	35637897	26353221.5	60378635	50928030
SIYPSPTGV	sp|67645-REF|PRPF8-REF;sp|67648-REF|PRPF8-REF;sp|67650-REF|PRPF8-REF;sp|67651-REF|PRPF8-REF;sp|67652-REF|PRPF8-REF	NA	NA	NA	57117680	62593584	67176259.5	135871495	126808065	124040455	271736503	262225806.5	230314365	66785736	30486089	32196541	106728548	133691280	76184150	122204813	92014140	151751598	138658625.5	109690031.7	126136672.7	7713202.5	9688039	10733168.5	2606550	2436920	1413320	24069099	23203719.5	16555795	158445290	134400190
AESRAEKNRL	sp|6382-REF|QSOX1-REF;sp|6384-REF|QSOX1-REF	NA	NA	NA	48182906.5	46288102.75	41771042	5932215	NA	1896045	529340	873290	NA	NA	2944480	NA	NA	NA	NA	NA	NA	196340	NA	953949.275	NA	123652710	163013650	91248310	107686052	68084857	105135299	NA	NA	NA	2139546.8	3025999.35
KEIDKNDHL	sp|87479-REF|MAGED2-REF;sp|87480-REF|MAGED2-REF;sp|87482-REF|MAGED2-REF	NA	NA	NA	36150020	31343043.75	32292896.8	32034769.65	29708469.7	32892252	38833694.5	36143450	50116430	33810190	36786413.5	45438935	47336775	45614390	44392140	15075885.5	14047040	18214039	30425767.95	32970942.15	24246880	8028056	6307507	7308964	354113.3	254910	561897.7	10188649.85	14599665.5	20711432.5	21901254.5	22939259.25
SEDPSHPSM	sp|51049-REF|CHD4-REF;sp|51050-REF|CHD4-REF;sp|51051-REF|CHD4-REF;sp|51052-REF|CHD4-REF;sp|51053-REF|CHD4-REF;sp|51054-REF|CHD4-REF;sp|51055-REF|CHD4-REF;sp|51056-REF|CHD4-REF;sp|51058-REF|CHD4-REF;sp|51060-REF|CHD4-REF;sp|51061-REF|CHD4-REF;sp|51064-REF|CHD4-REF;sp|51065-REF|CHD4-REF;sp|51067-REF|CHD4-REF;sp|51068-REF|CHD4-REF;sp|51069-REF|CHD4-REF;sp|51070-REF|CHD4-REF	NA	NA	NA	31995639.025	24799724.15	32283844.15	35792145.45	23746673.5	24294448.6	2386820	4044010	5856158.7	22371925.3	15476245	12317475	10199545	13763050	3351145	10685940	19965105.9	21025195	9612625.2	7264982	10823419	3270130	2451830	3402313.25	303114	267520	391864	12219319	7047630.85	11025312.1	23876616.2	25334465.455
AAAAAAAAA	rev_sp|10593-REF|POU3F3-REF;rev_sp|10593-REF|POU3F3-REF;rev_sp|10593-REF|POU3F3-REF;rev_sp|10593-REF|POU3F3-REF;rev_sp|10593-REF|POU3F3-REF;rev_sp|10593-REF|POU3F3-REF;rev_sp|10593-REF|POU3F3-REF;rev_sp|10593-REF|POU3F3-REF;rev_sp|10593-REF|POU3F3-REF;rev_sp|10593-REF|POU3F3-REF;rev_sp|10593-REF|POU3F3-REF;rev_sp|10593-REF|POU3F3-REF;rev_sp|106634-REF|NEXN-AS1-REF;rev_sp|107338-REF|GUSBP11-REF;re…	NA	NA	NA	31649950	32239800	31583500	8344185	9009420	6635945	12621950	12627200	3132835	37854100	21442200	9867395	21761300	24403800	29865850	64265150	49904300	65741850	20169850	19722150	24217400	602538500	452544000	475937500	221211000	141470000	247530000	97725700	58054100	133811000	10924505	9670375
IEVDPDTKEML	sp|108404-REF|ENSG00000232346-REF;sp|136364-REF|RPS17P2-REF;sp|143352-REF|RPS17P5-REF;sp|62847-REF|RPS17-REF;sp|62848-REF|RPS17-REF;sp|62849-REF|ENSG00000260836-REF	NA	NA	NA	31326543.9	26670426	23228880.549999997	17303014.5	17840979.7	15787307	15041055	37452993.5	19688045.5	7694945.5	1671412.5	764135	2489755	6750525	3376020	14134710	569790	13619333.5	8290919.6	19133103.5	9877789.4	1798805	3369061.2	2832970	594830	697108	590686	1326135	586375	417622	24987973.05	26651269.95
LAAAAAAAA	rev_sp|11737-REF|SP5-REF;rev_sp|11920-REF|EVX2-REF;rev_sp|125659-REF|ENSG00000290796-REF;rev_sp|141821-REF|ARGFXP1-REF;rev_sp|20645-REF|GSX2-REF;rev_sp|24897-REF|PRDM6-REF;rev_sp|256986-REF|ENSG00000286913-REF;rev_sp|3096-REF|FOXD3-REF;rev_sp|31571-REF|SP8-REF;rev_sp|31572-REF|SP8-REF;rev_sp|36656-REF|BHLHE22-REF;rev_sp|39965-REF|FOXE1-REF;rev_sp|39998-REF|TGFBR1-REF;rev_sp|39999-REF|TGFBR1-REF;r…	NA	NA	NA	29340397.5	28958299.5	29542268.1	15423044.5	16571415	17541500	20127650	12125355	20114200	12231080	8072590	7958268.5	11155145	10275070	9636305	40804250	29587868	36038973	11565200	19196100	16386450	3114555540	2850140	2730564915	1791045340	1869661370	1604181400	137050065.5	115500402.5	74860889.5	40684.35	84162.7
ASSPEHPEL	sp|87156-REF|OTUD5-REF;sp|87158-REF|OTUD5-REF;sp|87159-REF|OTUD5-REF;sp|87160-REF|OTUD5-REF	NA	NA	NA	28809852.5	21726303.55	22504026.5	17296029.3	25102687.15	22548694.950000003	23937450	21395550	25029300	22440728.75	18552930	13710850	51625000	47053300	42674600	2978560	4130270	4108355	14108139.3	29355031	9229973.4	3588550	2537980	3225800	289446	301525	264068	731632	827826	602942	18601471	17824336
ASVPAGGAV	sp|44994-REF|RPLP2-REF;sp|44996-REF|RPLP2-REF	NA	NA	NA	24964541	26171831	26624647	8264350.5	9084440	7939695	879337	752557.5	1185280	13451600	10069495	9200300	4544710	2692425	4203125	84031280.5	72989700	82622852.5	2779765	11848190	4637080	24105346.55	14673800	13499750	783564	784052	722023	29817950	15206286	4434510	11434417	9537054
RVIGTLEEV	sp|85700-REF|RANGAP1-REF	NA	NA	NA	24420600	22014350	17178411.45	20359000.9	18917950	16712200	37880100	36102050	28482900	61673650	29598400	25763625	63728650	49805050	43789100	14413400	18269300	15799750	13972240	37362465.5	12578850	2370260	3959970	5048020	518791	428660	386629	1844610	3927370	3497420	44810842.8	42540394.335
SEIKGEVL	sp|53674-REF|OS9-REF;sp|53675-REF|OS9-REF;sp|53676-REF|OS9-REF;sp|53677-REF|OS9-REF;sp|53679-REF|OS9-REF;sp|53680-REF|OS9-REF;sp|53681-REF|OS9-REF;sp|53682-REF|OS9-REF;sp|53683-REF|OS9-REF;sp|53684-REF|OS9-REF;sp|53685-REF|OS9-REF;sp|53686-REF|OS9-REF;sp|53687-REF|OS9-REF;sp|53688-REF|OS9-REF;sp|53690-REF|OS9-REF	NA	NA	NA	23810254.5	19882154.5	18844443	15582687.5	15447818	15157046	17556450	17969450	14000900	15866694	13606670.25	9064355	17887750	14828200	14997691.85	21538421.5	23046930	14806076.5	7656617.5	8310219	5288685.5	4996318.5	4038744.9	4943834.35	465809	469792	400048	4156583	3980705	6013435	26805575	22824521
REIEGDLL	sp|32593-REF|BUD23-REF	NA	NA	NA	23424600	21582491.8	16931657	6090888	6181085.3	14532000	2463400	7695500	18930750	NA	8695145	NA	13040150	16472950	13873450	1982530	2566390	3534475	28970.15	17292947.2	14932000	2417565	12120600	6890750	NA	NA	NA	404367	NA	4456850	42148270	42066200
AEAKKIERL	sp|2091-REF|UTP11-REF	NA	NA	NA	23421293.5	25544498.5	24589270	28281713	29550451.5	31395416.5	40993685	44034159	62256326.5	29734526.5	34516878.7	42359171	31081594	26579369	28110900	67533980	67035918	75547784	26628077.5	19876651	16063355	6496571	5292545	8236103.5	786340	659116	740570.23	19062393.25	39515899.85	49453083.5	13065985	16125860.5
YADVGGKQF	sp|89277-REF|SSR4-REF	NA	NA	NA	22497096.55	23552685.1	22775166.7	8550992.565	9030910	7292060	6186605	6095745	5781150	8191945	2602430	5288205	4768520	3468975	2580655	11946210	11560700	6106650	5070957.755	4265134.65	5566515	6038020	4753430	5819615	350153	496826	328193	3086990	2045230	3035000	8785039	9623591.75
TSSPSILTL	sp|64504-REF|NOMO1-REF;sp|64576-REF|NOMO3-REF;sp|64578-REF|NOMO3-REF;sp|64579-REF|NOMO3-REF;sp|64580-REF|NOMO3-REF;sp|64582-REF|NOMO3-REF;sp|64583-REF|NOMO3-REF;sp|64600-REF|NOMO2-REF;sp|64601-REF|NOMO2-REF;sp|64602-REF|NOMO2-REF	NA	NA	NA	20502300	24777155	25938805	3217833.5	3097388	3080237	263832.5	286430	256892	1987059	1455126	579015	757094	604545	359897	709476	341651	840996.5	3198744.5	2129220	3265130	NA	1119600	1755723.5	704805	549214	505479	NA	NA	70903	2694556	3024187
VLLKARLVPA	sp|12159-REF|FAM171B-REF	NA	NA	NA	20039940	19663350	18849070	25100475	26118555	19356695	26297650	27146395	22274150	71290000	67162465	42844050	100379930	50201645	96165050	94493975	73826000	76549995	26097890	43570770	19901780	178958000	402382400	681852000	682761000	785038000	10736800	150602216.7	232718300	95384000	21645705	22279070
SEDEPTRSL	sp|24168-REF|TNPO1-REF;sp|24169-REF|TNPO1-REF;sp|24170-REF|TNPO1-REF;sp|24172-REF|TNPO1-REF;sp|76349-REF|TNPO2-REF;sp|76350-REF|TNPO2-REF;sp|76354-REF|TNPO2-REF	NA	NA	NA	19401245.975	21611150	20247922.235	18463250	29498804.865	34289650	16833750	15940600	27875500	47419750	40159850	40215340	29934250	36624700	32388250	42663700	57323100	50047350	33731400	46199130.9	40330600	11365600	6497160	7357230	1172200	1257010	1753660	44104250	37266100	41339200	23142629.85	25159554.9
REDITEPAI	sp|15204-REF|CTNNB1-REF;sp|15211-REF|CTNNB1-REF;sp|15217-REF|CTNNB1-REF;sp|15218-REF|CTNNB1-REF;sp|15225-REF|CTNNB1-REF;sp|15228-REF|CTNNB1-REF;sp|15231-REF|CTNNB1-REF;sp|15236-REF|CTNNB1-REF;sp|15240-REF|CTNNB1-REF;sp|15241-REF|CTNNB1-REF;sp|15245-REF|CTNNB1-REF	NA	NA	NA	18767053.665	20164623.15	20312312.049999997	16763229.515	20191438.17	16666100	14972150	14320600	10945955	10170090	8851870	5924472.5	27182150	29494500	32533650	15838000	21144000	12156600	6926875	21245155.3	5733485	5035250	4900850	5234715	802635	750501	745107	3077820	8420440	10874200	22009675.799999997	17886277.45
QEPEAPEV	sp|46845-REF|FAM180B-REF	NA	NA	NA	18122730	18003310	14932135	7080350	6714545	5209675	6152124.5	5035386.5	9277721.5	8034575	16156120.5	2769960	3996186.5	3159177.5	3229820.5	11196065	10087980	18464070	3938103.5	9882870	7172509.5	2213690	NA	1718648	NA	72331.7	119558	2312265	2448456.5	2446382	7978120	9699145
AAAALGRAP	sp|7591-REF|GUK1-REF;sp|7593-REF|GUK1-REF;sp|7595-REF|GUK1-REF;sp|7596-REF|GUK1-REF	NA	NA	NA	17747450	19965950	20280000	9557335	10373350	10723365	4286475	20557920	16956600	6779955	5496320	12594720	4014070	2611670	3487395	4907850	NA	6081385	26865425	2861615	5454920	3608465	2053820	2748665	167589	206500	197759	1192595.5	1004169.5	991744.5	4279745	16712895
AAAGPGAAL	rev_sp|86273-REF|ANOS1-REF;sp|31066-REF|PHF10-REF;sp|31067-REF|PHF10-REF;sp|31069-REF|PHF10-REF	NA	NA	NA	17623000	17224500	17433800	25235450	22980750	22739150	17551110	16682150	18761750	13635125	6080555	10200805	17743250	11969250	18944000	17028650	11465100	12551100	20460450	31470450	28765250	1868685	1256060	1252270	168853	197051	179743	3147775	953191.5	235448.5	25701400	22949250
KIAPNTPQL	sp|64504-REF|NOMO1-REF;sp|64576-REF|NOMO3-REF;sp|64578-REF|NOMO3-REF;sp|64579-REF|NOMO3-REF;sp|64580-REF|NOMO3-REF;sp|64582-REF|NOMO3-REF;sp|64583-REF|NOMO3-REF;sp|64600-REF|NOMO2-REF;sp|64601-REF|NOMO2-REF;sp|64602-REF|NOMO2-REF	NA	NA	NA	17283273.6	18101337.450000003	17487275.700000003	10112746.95	11377965.64	10748102.7	28288050	31627200	22449650	13138950	7643145	6553250	14570450	17629400	12155450	15555150	19890400	17208300	7662057.8	17490554.5	6431421.6	4205190	2990530	3399835	267047	302030	322963	4948560	6342540	4327265	12098182.3	10613896.85
NQFPGFKEV	sp|78516-REF|SNRPA-REF;sp|78517-REF|SNRPA-REF;sp|81617-REF|SNRPB2-REF;sp|97982-REF|ENSG00000219487-REF	NA	NA	NA	17192703.8	18280000.5	16211807	16987457.7	19131793	19049548.5	26250815	32232573.35	25226766	30657750	18368467.55	12722335	50155200	48273850	27206900	10362105	9281030	7993325	7608220.699999999	29767018.5	5651209.15	1014761	3332140	4358185	447759	464388	511636	2138865	2058010	1460675.5	20073402.55	19959436.35
AEAAVVAVA	sp|47037-REF|SELENOH-REF	NA	NA	NA	16661970	15430425	15167140	19819845	19069075	20383950	639120	899707.5	1827010.5	6950270	2351661.5	1897660	896669.5	1322904.5	221380.5	16556385	7884200	22973475	16464970	29627951.5	20750648	7207882	5204615	6026885	991410	1113440	NA	6158934.5	1810755.5	1314857	30269165	25686565
TIMPKDIQL	sp|139062-REF|H3P44-REF;sp|27405-REF|H3C1-REF;sp|27408-REF|H3C2-REF;sp|27411-REF|H3C3-REF;sp|27439-REF|H3C4-REF;sp|27443-REF|H3C6-REF;sp|27447-REF|H3C7-REF;sp|27449-REF|H3C8-REF;sp|27527-REF|H3C10-REF;sp|27538-REF|H3C11-REF;sp|27540-REF|H3C12-REF;sp|4611-REF|H3-7-REF;sp|4620-REF|H3C13-REF;sp|4622-REF|H3C14-REF;sp|4625-REF|H3C15-REF;sp|52111-REF|H3-5-REF;sp|72332-REF|H3-3B-REF;sp|72338-REF|H3-3B-R…	NA	NA	NA	16246367	12198592.5	11275848	4662747.8	3215151.8499999996	3254705.95	5632927.5	6577773	6705580.1	40342219.5	42431682	13362379.5	23614267.85	16626450	16077150	50906675	32030431.8	58138015	3767289.5	6457926.5	3826127.47	645397.5	7316567	9609713	1348166.6	1153720	1558214	5323510.5	16723995	13396170	7690534.15	9099060.45
GEYFPGTGDL	sp|1835-REF|HDAC1-REF;sp|1836-REF|HDAC1-REF;sp|29977-REF|HDAC2-REF;sp|29978-REF|HDAC2-REF	NA	NA	NA	15865865	19858645	20598725	13497775	14373515	5674241	5335391.5	5788195.5	5756624.5	4282517.5	5789205	8032494.5	4111920	2545785	3162630	8567260	5885308	10807850	8359810	8411020	9525815	668480.5	4116200	5696040	1387369	1341243	1103423	2517640	6376629	4605490.5	16017085	13446355
ASPPAADPP	sp|14246-REF|BRPF1-REF;sp|14251-REF|BRPF1-REF;sp|14253-REF|BRPF1-REF	NA	NA	NA	15810100	16072500	16930150	NA	6541315	6305950	13391400	9742350	9719130	15032480	13161100	10513400	2722605	3519770	1811630	26826150	39769600	33286350	6914420	8008155	7540320	940684.5	673081	493467	NA	NA	NA	2642740	8088620	5699600	4871985	NA
ILDQKINEV	sp|8315-REF|ODC1-REF	NA	NA	NA	15402639.05	11252091.3	12539173.25	15052996	12398174	10864750.5	3891035	3701300	3900805	23813220.8	21419271.95	8721195	33425100	25164750	44495650	18405350	18308500	21535150	7116345.5	20488416.5	7991185.5	8194575	6522460	7391950	613480	579195	479712	1723325	7534020	6991445	46908887	34208668
SAAFPGASL	sp|52770-REF|DAZAP2-REF;sp|52772-REF|DAZAP2-REF;sp|52773-REF|DAZAP2-REF;sp|52775-REF|DAZAP2-REF;sp|52776-REF|DAZAP2-REF	NA	NA	NA	14845680	15652155	17560785	32802225	26201715	26985900	11422213.5	9329407	8995632.5	8433730	4737735	3368809	3056936	4919573	5858310	1198602.5	475154	2039645.5	13448556.5	24977777	22811784	2655362	5874947	6982546	10836657	9477312	7561750	NA	50728.5	NA	34698325	25185128
SEHGINIDL	sp|83558-REF|SON-REF;sp|83560-REF|SON-REF;sp|83561-REF|SON-REF;sp|83562-REF|SON-REF	NA	NA	NA	14787207.5	10462696.5	10936015.5	7072196	6888184.5	10433602.7	12727800	16599950	9721245	35204291	22481378.945	12203660	41079850	38312950	44959650	13309465	18599700	12828050	6076230	24333218.8	7518018	1759990	8117847	12176469.35	1799430	1736340	2638650	3067140	10355140	8321930	18139048.5	18717481
YETEGIRGL	sp|11199-REF|MCM6-REF	NA	NA	NA	14699900	14510050	16417650	14578200	16110600	15441250	224275	194186.5	184169.5	10462055	8577835	5863350	8887770	26753400	13356950	24667300	36522300	20862900	15122150	11825020	18357350	3021540	4815290	6366495	2400100	2163490	2183590	4007745	18205360	18184825	18713055.315	18399478.2
VAAAESHPL	sp|109129-REF|RPL7AP70-REF;sp|120464-REF|RPL7AP16-REF;sp|131135-REF|RPL7AP50-REF;sp|137810-REF|RPL7AP53-REF;sp|139523-REF|RPL7AP6-REF;sp|140468-REF|RPL7AP30-REF;sp|187887-REF|RPL7AP66-REF;sp|96882-REF|RPL7AP36-REF	NA	NA	NA	14648022.8	14606922.95	15065832.25	19529169.9	18690789.4	16566059.5	2635420	1944230	1974895	7225655	5918060	4792351	10409300	8916280	7521220	17305500	16993900	13550400	12274420	11977187	9878860	1103855	649032	855958	108983	129378	104242	1035087.5	813258	770018	13232848.5	13498341.8
AEITDKLGL	sp|52474-REF|ENSG00000272822-REF;sp|52482-REF|ARF3-REF;sp|52483-REF|ARF3-REF;sp|7554-REF|ARF1-REF;sp|7560-REF|ARF1-REF;sp|7563-REF|ARF1-REF	NA	NA	NA	14587147.85	10066405.65	11370797.5	6211195.2	5855990.1	5219171.95	4899982	3534040	8421865	23860050	13492850	8159400	6460515	5434060	4836660	7045565	10117800	4562930	5248650	6885843.5	6834205.8100000005	1414940	5035000	7644510	685427	667565	715968	1739880	6469310	1897664.5	9718158.1	8247660.15
LADDSVRSL	sp|9148-REF|PREPL-REF;sp|9151-REF|PREPL-REF;sp|9156-REF|PREPL-REF	NA	NA	NA	14250912.5	13716250	15124675.715	13591508.38	14562500	16270500	3335095	3562965	4314150	10450450	6921250	4787175	15467100	20236300	9114770	1630555	1934110	1629080	8791510	11767428.7	5255780	4126525	3037660	3531470	391553	361744	306081	610212.5	411422	258292	14945376.9	13642800.85
RLFDEPQLA	sp|62895-REF|BTBD1-REF;sp|62896-REF|BTBD1-REF;sp|75038-REF|BTBD2-REF;sp|75040-REF|BTBD2-REF	NA	NA	NA	14225633.5	13300286.1	11945814	11157358	10864243.05	9795174	20917711.1	21378976.2	13430241.65	20865917.9	13107995.05	7542975.7	9590765	11128450	8437015	6447540	5919890	5727755	5832483.800000001	23549137	6165069.75	599358	2666560	3735750	329304	343973	387342	336816	1126205	686675	29344462.5	30852707.35
QISVEQSI	sp|8552-REF|DTNB-REF;sp|8553-REF|DTNB-REF;sp|8554-REF|DTNB-REF;sp|8555-REF|DTNB-REF;sp|8556-REF|DTNB-REF;sp|8557-REF|DTNB-REF;sp|8558-REF|DTNB-REF;sp|8559-REF|DTNB-REF;sp|8560-REF|DTNB-REF	NA	NA	NA	14063250	12777200	10555250	24411350	22959200	19541950	15792100	16267850	17726500	38255400	37508450	15636885	36652200	22752650	35366650	16265350	16354700	22752450	14781900	28081050	12252850	6470990	4672910	6385505	635693	785103	815030	20656470	19945175	16782895	NA	13859150
GESSGKNVTL	sp|112926-REF|RPL4P3-REF;sp|143044-REF|RPL4P1-REF;sp|62086-REF|RPL4-REF;sp|62088-REF|RPL4-REF;sp|62089-REF|RPL4-REF	NA	NA	NA	13925097	12733657	12685685	13365505	13397439	13822159	15468100	13640105	14291339	23922725.5	20679178.5	11480200	19280250	22060050	20382500	28129220.25	23465793	34216740.5	7771909.45	11303395	6374830.65	12241787	6640785.2	7778004.9	903364	1085950	1087520	31875013	21317197.5	18085550	33292035	38752685
GLNEEIARV	sp|73254-REF|NDC80-REF	NA	NA	NA	13873450	13880150	14102850	19356161.555	14939616.9	14469643.115	1657125	2429665	2377645	43922750	31742350	20930052.5	39166050	56183550	37176700	15449000	18717500	14220960	12981840	28267340.5	15556219.04	983200.5	1254680	1629305	297249	320336	349268	1349160	5098480	4009345	28900655.55	22451226.26
TIIDKSKSV	sp|23650-REF|HMGCS1-REF	NA	NA	NA	13872850	14420650	15274850	12186050	9867095	11096800	1616475	1829057	1313585	4031350	2869026	3095510	1697630	1190750	969242	2605215	2677550	1800030	2510870	1998416	2244025	3458535	2157810	2390305	463923	450512	297169	478244	299539.5	298911.5	3316840	3506395
VTVPPGPSL	sp|4828-REF|PSMD4-REF;sp|4829-REF|PSMD4-REF;sp|4830-REF|PSMD4-REF	NA	NA	NA	13846625	13161520	15754510	14787250	12291430	14352910	13069305	14289150	14206995	9912755	6328185	4854816.5	3895190	4491195	3298400	1567624	2501470	1551016	14525425	12595515	11496130	326526.5	1324827	819232	NA	NA	236233	129099.5	379619	NA	18196575	12503695
YIKDGITRV	sp|13906-REF|KIF1A-REF;sp|13907-REF|KIF1A-REF;sp|13909-REF|KIF1A-REF;sp|13914-REF|KIF1A-REF;sp|13916-REF|KIF1A-REF;sp|13917-REF|KIF1A-REF;sp|13918-REF|KIF1A-REF;sp|13919-REF|KIF1A-REF;sp|13920-REF|KIF1A-REF;sp|13921-REF|KIF1A-REF;sp|13922-REF|KIF1A-REF;sp|590-REF|KIF1B-REF;sp|591-REF|KIF1B-REF;sp|592-REF|KIF1B-REF;sp|593-REF|KIF1B-REF;sp|594-REF|KIF1B-REF;sp|596-REF|KIF1B-REF;sp|597-REF|KIF1B-REF…	NA	NA	NA	13613405	13596635	12946780	32610915	35773205	38239235	19966370	20522930	21019000	31104100	31429450	30679070	53985615	64873425	49274620	30684055	35554860	36234790	27472415	29784080	24687630	2853595	2601149	3463574	571064	871811	586081	20423825	25391968.5	26636465	16324175	17085055
AELTGDHQL	sp|10357-REF|SNRNP200-REF;sp|10358-REF|SNRNP200-REF	NA	NA	NA	13573258.9	14604823.95	12959799.9	22595987.25	23468939.35	22241417.05	29310500	22974650	26753900	17322900	13995895	13595322.3	23891730.35	26514350	20800500	13685750	15603400	15330600	15157429.95	25663239.5	17020798.52	9711067.775	7080200	8256890	703669	829733	747683	9313140	7592775	6590080	23308110	23803855
REDNQTNRL	sp|82949-REF|GNAS-REF;sp|82950-REF|GNAS-REF;sp|82951-REF|GNAS-REF;sp|82953-REF|GNAS-REF;sp|82954-REF|GNAS-REF;sp|82955-REF|GNAS-REF;sp|82956-REF|GNAS-REF;sp|82961-REF|GNAS-REF;sp|82963-REF|GNAS-REF;sp|82967-REF|GNAS-REF;sp|82971-REF|GNAS-REF;sp|82972-REF|GNAS-REF;sp|82975-REF|GNAS-REF;sp|82977-REF|GNAS-REF;sp|82983-REF|GNAS-REF;sp|82992-REF|GNAS-REF	NA	NA	NA	13297825	13333295	13161735	23562470	21333045	21389215	17621548.5	15270532	19484541.5	25271730	25911858.5	26915480	26931006	30991975	25131453	25127440	26337040	32825280	25848215	28359725	29024755	24624290	19574550	20208030	1796915	1367175	2605225	26974370	47672915	60548740	19609170	21293980
AAAPPAKEI	sp|64899-REF|PLK1-REF	NA	NA	NA	13290297.4	16154100	14570350	17764700	18500750	19895100	28746950	23514950	31756250	2966780	2327730	2047265	4325190	2416715	3733770	2523195	2677330	2284940	9290585	5360977.2	8539675	4101425	2091850	3362930	239085	244835	242569	NA	147417.2	135090.5	12178086.5	12680500.7
ILTDITKGV	sp|75268-REF|EEF2-REF	NA	NA	NA	13217069.85	11110902.7	10417466.9	11830998.4	20532596.5	14472490.8	2074510	2390530	2097235	29826925.15	25557000	12379505	28765550	30182900	33510750	15721680	21600700	8441915	6315722.85	16375892	3344716.45	1972495	3592760	4977245	779628	721389	960122	478006.5	2174545	1605095.5	66215479	54465406
SEAEPGGGSL	sp|64438-REF|GSPT1-REF;sp|64439-REF|GSPT1-REF;sp|64440-REF|GSPT1-REF;sp|64441-REF|GSPT1-REF;sp|64443-REF|GSPT1-REF;sp|64444-REF|GSPT1-REF	NA	NA	NA	13143980	11119250	12635655	10092985	9390870	10379234	16999600	14636172.5	19738195	10463170	6982975	5400072.5	5407380.5	7126877.5	5188320	12450575	10179960	10617655	9566340	19268570	15042855	2643635	1728150	1221132.5	209174	273759	299367	7749989	1679272	1696625.5	23227150	19236365
TEVGEKIAL	sp|51474-REF|EIF2S3B-REF;sp|86667-REF|EIF2S3-REF	NA	NA	NA	13046283.5	14559854.5	14472767.5	13404424	13541188.5	12100584.85	11871985	9811340	7841930	30139771.2	19613365.25	14236132.5	15408200	9566645	16470500	31704350	24610300	36881500	8283766.8	14451350	6170967.9	4925265	6991520	8789693.45	1079030	1312750	1458730	6036400	18091850	20598100	35197061.5	28727273.5
AEISQPPAL	sp|67456-REF|TCF25-REF;sp|67457-REF|TCF25-REF;sp|67459-REF|TCF25-REF	NA	NA	NA	12900430	12665855	14040140	8361180	7070050	6694845	42376950	40463200	40625750	9170085	5291712	4575262.5	9742695	11092015	5307320	8601120	14715297	11928725	16496235	10589355	9926900	1036441	1267018	1342108	260603	217817	291203	3587960	1673526	817159	12100995	10093115
SEAKGLVTL	sp|226658-REF|ENSG00000284707-REF;sp|226803-REF|ENSG00000284707-REF;sp|33245-REF|ASNS-REF;sp|33249-REF|ASNS-REF;sp|33250-REF|ASNS-REF;sp|33252-REF|ASNS-REF	NA	NA	NA	12701025	12350704	10500445	8595884	7984773.45	8123725.35	12097540	16083710	11136200	31363108.5	16953135.95	9375307.5	20831750	17624100	23401250	11597065	15556500	7105270	4520236.5	13207285	5139317	2244460	4504018	5815680	698227	723067	1057350	2116025	8321220	3566310	14054527	11202033
RIIDVVYNA	sp|2542-REF|RPS8-REF;sp|2543-REF|RPS8-REF	NA	NA	NA	12649027.25	14343378.3	13481622.25	20273297.5	18002717.65	21069554	20443700	18541100	9203475.5	12597050	10384100.1	8695650	21798350	18747150	12184110	28727824	21610600	20708400	6737319.449999999	22389031	8068064.2	1404978.5	3190050	4933390	327793	527687	608428	744540	2046180	1608403	24112087.65	28958481.6
AAEEGLREL	sp|75261-REF|DAPK3-REF	NA	NA	NA	12294400	12626400	12009650	11755900	12865500	12408450	5986550	4757810	5193495	5358625	5207355	3619998.5	10503750	11443750	8364810	1645815	1154250	2221315	5344400	10486700	3336175	1386100	1384140	1695265	134700	117528	107316	462491.5	410500	285041	7648690	7815931.35
RELAEDDSIL	sp|19615-REF|ATP5ME-REF	NA	NA	NA	12214550	11519700	9433435	134702.5	93708	87695.55	NA	NA	NA	854247.5	293784	142336	NA	867185.5	NA	414405.5	NA	722138	158591.5	856983	834619	153180.5	592425	436714.5	NA	NA	31685.6	NA	NA	NA	646976.5	662738.5
KLGSVPVTV	sp|101539-REF|TCAF1P1-REF;sp|34783-REF|TCAF1-REF;sp|34784-REF|TCAF1-REF	NA	NA	NA	12073668	12093952.7	6927722.5	15487072	12812563	12900420.5	32356614.55	34529511.05	21057650	30310349.5	18811950	10624102.5	32401400	27950100	25351950	7202665	10709600	4151535	11626688.5	24913075	8159504.5	1459060	1921480	2190375	485736	637140	611994	355675.5	1405355	1638850	33907120.5	28463772.5
GELTGEVRM	sp|34280-REF|FLNC-REF;sp|34281-REF|FLNC-REF;sp|89353-REF|FLNA-REF;sp|89354-REF|FLNA-REF;sp|89355-REF|FLNA-REF;sp|89356-REF|FLNA-REF	NA	NA	NA	12008943.885	11719019.5	10711523.5	8323581.85	10322586.5	7053600	7515205.5	4533233.3	5770534.5	11000600	5912825	4332005	3784950	3982095	3118475	7911349.5	16223951	6756526.5	5591097	6186499.915	3153535.45	2743430	2094685.2	2443955.1	310129.4	360194	374040	4712882.15	2197526	2846258	13010549.75	16837183.490000002
VEVSIPAKL	sp|13986-REF|HDLBP-REF;sp|13988-REF|HDLBP-REF;sp|13998-REF|HDLBP-REF;sp|14001-REF|HDLBP-REF;sp|14011-REF|HDLBP-REF	NA	NA	NA	11787955.6	11270047.85	11345935.95	11288857.95	11477960	11996402.5	1301927.5	1183354.5	1426020	13377250	11314440	6926300	12501430	6645975	5848500	12192250	14749300	11360605	13172373	25661298.5	15854950	671756.5	2513370	3517940	837512	912216	1139590	2041104	1820012.5	1144372	15575153	14481702.55
RENPTGVVL	sp|30767-REF|ENSG00000288520-REF;sp|30768-REF|CNKSR3-REF;sp|30769-REF|CNKSR3-REF;sp|30770-REF|CNKSR3-REF	NA	NA	NA	11714700	12261300	13420200	11150450	12118550	12043850	5054445	4483590	6085520	25286550	15397940	14912500	11840350	6271590	4386485	2019865	3247400	988911.5	8387770	10843150	8549515	3694125	4140710	4759070	527957	440029	409296	338671	933557.5	896023.5	9309045	8053580
GVGPVPARA	sp|65559-REF|ITFG1-REF	NA	NA	NA	11588600	12798050	12494050	5361530	5212070	5407070	117866	178296.5	134310.5	21591050	32132750	17423300	4889900	4008485	3978395	77442900	89707700	43584400	12115850	7121495	12585950	927513000	613946000	832748500	717445000	745312000	728124000	267215000	382975000	375721000	6741445	7039985
TIDPNTRTL	sp|41561-REF|GTPBP4-REF;sp|41562-REF|GTPBP4-REF	NA	NA	NA	11543700	12205950	10854050	9615175	10687965	10827055	3284785	3038815	3555240	7926510	6524610	4593070	4976480	3269400	2798615	3413120	4100870	3559000	8754615	6025435	9873755	12143600	7889370	8747750	841369	605605	518721	3978000	2815525	4139575	11516462.5	11094849
GEHGLIIRV	sp|2819-REF|NRDC-REF;sp|2820-REF|NRDC-REF;sp|2821-REF|NRDC-REF;sp|2822-REF|NRDC-REF	NA	NA	NA	11498750	8936020	12374850	11671350	13509950	13384300	2869225	4090810	4229855	30400550	17824550	13433144.5	28095900	36767150	26462150	17152600	26060000	12587535	16231300	20364000	11891180	700508.5	3997560	6671320	1710640	1581140	1686740	19499150	10972135	16451015	9393529.735	11340014.5
RETVSEESNVL	sp|75268-REF|EEF2-REF	NA	NA	NA	11398094.8	8996235.75	9960268.45	14038964.5	14568503	14121517	18305950	20649317.55	20206777.5	11841080	3730510	3862393	44133550	22398100	36966150	17973300	8888500	17774950	13004511	50314392.5	10702535.15	2527390	2070440	1866700	412142	346045	434332	11175260	4607160	1000367	31551082.5	30241535
GEVPFNHEI	sp|33402-REF|COPS6-REF;sp|33404-REF|COPS6-REF	NA	NA	NA	11075407.85	9135720.1	8014344	7676313.15	7910520.35	10047950.6	5122695	7839970	4177555	31254550	20839950	14135825	9753335	3888180	5344045	12479250	14166000	12065150	2237557	3545180	1289661.5	2938085	4801910	6824875	1252160	1144280	1544910	12298900	21027250	19144750	13034982.5	12966105
GEVPVHKL	sp|54204-REF|LIN7A-REF;sp|54205-REF|LIN7A-REF;sp|54206-REF|LIN7A-REF	NA	NA	NA	11061000	10404160	10393650	7850520	8854300	9169000	1351377.5	1434200	2132790	6420690	5459675	4600410	2852675	1649140	2036215	5572425	4915790	2556030	3464345	1549477	2528810	1767625	1582870	1900565	848090	723319	701142	3367855	2344940	1967765	4074375	3405040
NAIEGGTQL	sp|89464-REF|DKC1-REF;sp|89465-REF|DKC1-REF;sp|89466-REF|DKC1-REF;sp|89467-REF|DKC1-REF;sp|89468-REF|DKC1-REF;sp|89471-REF|DKC1-REF	NA	NA	NA	11030415	10608805	12189710	2811747.5	2660339	2271691.5	972972.5	638076.5	884257.5	3910195	2102876.5	1205508	2720070.5	3753585	4115399.5	7595335	6740720	5312735	3135941	5029048	4200256.5	2618750.5	1767533	1416515.5	160011	145215.3	78631.6	1458780	525663	333357	4565470	3735318
HLGPEGRSV	sp|38447-REF|TMEM276-REF;sp|38450-REF|TMEM276-REF	NA	NA	NA	11027850	11868830	14280400	49846750	42869150	19908050	602390	268894	1115958	11011760	5044500	848275	7954674	33711050	23536550	3056655	2621260	5434990	27647950	26479550	30575600	1841320	1405030	1546180	NA	NA	176533	4015870	2456280	2940675	21187150	20305850
SAPAGNPGATGPP	sp|57412-REF|CHD8-REF;sp|57415-REF|CHD8-REF;sp|57417-REF|CHD8-REF;sp|57418-REF|CHD8-REF	NA	NA	NA	11013850	NA	10982500	NA	9922450	8247650	25178150	16680600	15550850	7961200	7888300	31565200	17790950	29114100	29706700	11194400	9813060	14628950	164094	6040200	NA	6370220	5047500	5679145	NA	NA	464748	6203450	4967095	6811200	NA	NA
REDLESSGL	sp|72197-REF|JPT1-REF;sp|72198-REF|JPT1-REF;sp|72200-REF|JPT1-REF;sp|72203-REF|JPT1-REF;sp|72204-REF|JPT1-REF	NA	NA	NA	10872186.055	10118345.75	10576615.72	9632650.83	10253520	10496320	146180.7	226460	178564	16130400	14181250	9356900	8364295	8883365	7383980	20166350	13778300	20208300	5744508.675	9067222.95	5423980	21270050	NA	18687700	2663730	NA	3726730	36586200	45394400	40217950	15387211.65	6629928.2
KLGEIVTTI	sp|16318-REF|ARF4-REF;sp|16321-REF|ARF4-REF;sp|198372-REF|ARF4P1-REF;sp|34214-REF|ARF5-REF;sp|34215-REF|ARF5-REF;sp|52473-REF|ENSG00000272822-REF;sp|52482-REF|ARF3-REF;sp|52483-REF|ARF3-REF;sp|52485-REF|ARF3-REF;sp|52486-REF|ARF3-REF;sp|7554-REF|ARF1-REF;sp|7557-REF|ARF1-REF;sp|7558-REF|ARF1-REF;sp|7560-REF|ARF1-REF;sp|7562-REF|ARF1-REF;sp|7563-REF|ARF1-REF;sp|7564-REF|ARF1-REF	NA	NA	NA	10861459.5	9170708	6766934	5358561.5	5749711.45	5691787.6	13103100	12243430	6138710	19135261.95	12424711.95	7689631.5	12037450	15492750	13083360	19254950	21448900	14442250	4429475.5	14770100.85	3820661.5	264433.5	1442441.4	2048890	377407	381027	486037	739645	8693730	2814045	13892230	12284582.5
GLATDVQTV	sp|69830-REF|PSMB3-REF;sp|69831-REF|PSMB3-REF	NA	NA	NA	10823730	10476270	11615630	36657475	31211005	32984240	8597460	8643315	11465940	28588315	17141550	8331415	47176895	37217670	27542650	7219060	6428370	9431860	36277745	72274265	45659180	4710840	3416940	2814400	451284	525315	470267	7992410	7542433	6228120	41294525	31894900
GEAPPGTPP	sp|78870-REF|ZNF428-REF;sp|78871-REF|ZNF428-REF	NA	NA	NA	10688690	4139430	10773305	2767772	2923910.5	3115724.5	3102990	2240415	2159410	6008405	4447905	3372380	608100	NA	343994	12013400	11686140	5634240	167965	3535270	2330447	269696.5	286041	NA	NA	NA	NA	5749765.5	2178592	1161035	4388930	3600385
GSHSMRYFSAA	sp|27667-REF|HLA-G-REF;sp|27668-REF|HLA-G-REF;sp|27669-REF|HLA-G-REF;sp|27670-REF|HLA-G-REF	NA	NA	NA	10637860	9996686	8494069.5	3986166.5	12880970	13817046	19614580	23311625	17458135	20631152	15114405.5	10735535	19991100	18660157	22018150	7888595	10092293	7382170	11104800	13224435	11862745	860525.5	12784770	29111960	39322440	46827400	53106000	10118540	11123755	11131800	6866880	9272510.5
SEAGSHTL	sp|27660-REF|HLA-F-REF;sp|27662-REF|HLA-F-REF;sp|27663-REF|HLA-F-REF;sp|27671-REF|HLA-A-REF;sp|27672-REF|HLA-A-REF;sp|27673-REF|HLA-A-REF;sp|27676-REF|HLA-A-REF;sp|27677-REF|HLA-A-REF;sp|27678-REF|HLA-A-REF;sp|27680-REF|HLA-A-REF;sp|27725-REF|HLA-E-REF;sp|27886-REF|HLA-B-REF;sp|27891-REF|HLA-B-REF	NA	NA	NA	10466336.4	10175331.6	10984962.6	5358335	3466895	5312666.4	1635714	3343330	2006010	11955315.55	7829740	7511180	2996650	1703577	5079065	2466980	2848350	2234220	8873780.25	4745917.55	7642047.45	5499826	3902561.4	5705555.3	1101580	1006970	1144070	3842745	5317500	7793745	3578654.7	3612327.95
RMLPHAPGV	sp|1835-REF|HDAC1-REF;sp|29977-REF|HDAC2-REF;sp|29978-REF|HDAC2-REF	NA	NA	NA	10222695	10528395	10019355	21296537	24576715	31090600	30569063.5	23454939.5	31433334	40219295	33916332.5	24410219	19400116.5	23775641.5	17035048.55	6623867	5271050	5616435	20985874	17951363	18383190	1233295	1003130	1465615	195190	207907	185941	1330807.5	1483774.5	1192644	14091130	14646430
KLDVGNAEV	sp|89245-REF|BCAP31-REF;sp|89246-REF|BCAP31-REF;sp|89250-REF|BCAP31-REF;sp|89251-REF|BCAP31-REF;sp|89252-REF|BCAP31-REF;sp|89253-REF|BCAP31-REF	NA	NA	NA	10129696.05	10586197.3	10519897.6	14287214.8	16122630.5	15165876.75	436494.5	457793	662229.5	14844013.15	10823185	6489850	12812800	12505245	11176880	11010895	15981400	10142685	4502778.65	9760047.5	5020158.6	7474096.75	4757380	6114410	876534	842655	773271	8478252.5	9738145	6443460	27459199	29052896.5
SEGLPEPVL	sp|75935-REF|MRPL4-REF;sp|75936-REF|MRPL4-REF;sp|75937-REF|MRPL4-REF;sp|75938-REF|MRPL4-REF;sp|75940-REF|MRPL4-REF;sp|75941-REF|MRPL4-REF	NA	NA	NA	10128403	9235874	9282933	4264989.5	3768421.5	4259697.5	818493	853583.95	990051.2	1797754.5	777982	459865.55	342682	367437	375947	1136701.5	362125	1418688	5411932	6945336.45	4607635.1	NA	NA	13232.05	NA	NA	13626.9	87561.5	40878.8	229732	13513934	10529873
SEFPIRTL	sp|46698-REF|CKAP5-REF;sp|46699-REF|CKAP5-REF	NA	NA	NA	10102430	7804615	11290900	2541155	2314570	2122410	398869.5	417382	389019	9783350	8046490	3979835	1567870	867454	1485628	15610000	18966500	11990775	1096050	768129.5	1564715	717391.5	6872910	10460715	NA	2640910	3288270	1660765	12228320	10015935	1762385	1877485
GEVREDLRL	sp|68230-REF|EIF5A-REF;sp|68231-REF|EIF5A-REF;sp|68232-REF|EIF5A-REF;sp|68237-REF|EIF5A-REF	NA	NA	NA	10016790	11457475	11271855	14449835	16986490	17278605	11548935	13438730	10156890	22420870	22815510	17715900	33354515	31238050	28874445	15286775	16664510	16308090	17108865	22652380	16876080	3009655	4511390	6438355	609494	676242	835507	17841175	25474480	27944765	9422450	10740740
VSDFGGRSL	sp|67682-REF|RPA1-REF;sp|67683-REF|RPA1-REF	NA	NA	NA	10001960	10986800	9553835	2339620	2705310	2670720	858050.5	758293	1023385.5	10874330	8634595	5847902	1017213	891496.5	712608.5	3790815	4885440	3247505	1961560	1052775.5	2623045	7624830	6822450	8290185	764643	598690	593563	824033.5	736468	897081.5	2863215	3088050
KEFEGKTLV	sp|161050-REF|HSP90AA2P-REF;sp|60122-REF|HSP90AA1-REF;sp|60123-REF|HSP90AA1-REF	NA	NA	NA	9936395	9376530	9089820	8273250	8941130	8739150	14807320	16766280	16076015	17377850	14391650	12159270	32170450	41601350	28195750	5993190	6807700	6339910	7609520	17188135	6328455	4223020	3722450	4534275	325598	354858	1132142	9818390	8701745	9200304.5	7795460	7543675
KEPVTPSAL	sp|68479-REF|AURKB-REF;sp|68480-REF|AURKB-REF;sp|68483-REF|AURKB-REF;sp|68485-REF|AURKB-REF	NA	NA	NA	9889911	10389669	9863818.5	7641157.9	8873592.649999999	7941529.5	1471370	1620615	1426360	10187932.85	9928475	6302095	5620420	4810635	5216580	17173900	19152800	12498250	2918267.5999999996	5081455.5	3712965	4251125	2898810	3616015	409469	347318	558519	21375603.5	22712899.65	15134449.15	9231738	8541060
STVAPGSGL	sp|79804-REF|MED25-REF;sp|79805-REF|MED25-REF;sp|79806-REF|MED25-REF	NA	NA	NA	9834986.5	8002626	10725195	3435791.5	2442788.5	2467984.5	1335176	1222306.5	1224544	2600869	1058140.5	643574	1976214.5	1863449.45	1326060	1711429	1736638	2064968.5	2126747.5	6837119.5	4306115	1113585	679938	598608.55	NA	NA	NA	1111887.75	172165	72734.5	6554026.5	5469092.5
IAIIPSKKL	sp|136364-REF|RPS17P2-REF;sp|143352-REF|RPS17P5-REF;sp|62847-REF|RPS17-REF;sp|62848-REF|RPS17-REF;sp|62849-REF|ENSG00000260836-REF	NA	NA	NA	9769055	10154865	12169150	3160905	3300510	3212340	218446	238850.5	553639	2041700	2336590.5	1094605	732551.5	1190564.5	1024087	2967100	2647430	1391735	1870995	1445417	1181059	1350980	2129320	3047620	1159550	840342	988213	357263.5	168527	137343.5	1569715	1312980
AEKVEIATL	sp|62706-REF|PSMA4-REF;sp|62708-REF|PSMA4-REF;sp|62714-REF|PSMA4-REF;sp|62716-REF|PSMA4-REF;sp|62718-REF|PSMA4-REF	NA	NA	NA	9743521.5	7907404.5	6735170.5	5853505	6701416.5	6423529	5606870	5021670	5768405	17578360.85	10275050	6645858	11799410	9842100	8128070	15010900	17214000	14227600	3882772.9	12318595.2	3221713.55	1188045	2497480	3026522.5	919547	1078250	1141110	797834.5	1786710	1698624	16035480	14476526.5
TIPEAFRGV	sp|28027-REF|CLIC1-REF	NA	NA	NA	9650875	8860930	10636745	4141445	5371515	6065205	1559715	782751	1537945	6187010	4971440	2891630	944051.5	3153345	1845265	1656000	2467270	1748315	3018145	2199790	4376630	32707.65	211677	199080.5	NA	NA	NA	NA	510298.5	298109	3321015	3952960
KANLVSGVAI	sp|88186-REF|ARMCX5-GPRASP2-REF;sp|88187-REF|GPRASP3-REF	NA	NA	NA	9498335	8588925	3797145	1705900	2064440	894857	260846	355548.5	286292	1750410	2049065	3522855	903191	1025069	248385.5	3084275	NA	1340380	1738030	2719235	NA	166771	2593750	3764390	1224830	1207710	1929390	712663.65	3462900	1276876.5	1884175	4574210
AEDTPVVQL	sp|19728-REF|TACC3-REF;sp|19729-REF|TACC3-REF;sp|19731-REF|TACC3-REF;sp|19733-REF|TACC3-REF	NA	NA	NA	9440130	8664280	10146295	10236385	4392135	5053239.5	8277427.5	10445247	7236395	15962205	9971524	6090138	17966830	13566255	13099117.5	11226135.5	9754935	17558075	9945125	21957270	22198360	1322039	2668958	2811941.5	576747	487800	643644	2395975	7925370	4114782	22526530	14054340
LVLAPTREL	sp|107412-REF|EIF4A1P2-REF;sp|112234-REF|EIF4A1P5-REF;sp|112829-REF|EIF4A1P10-REF;sp|184317-REF|ENSG00000264772-REF;sp|19214-REF|EIF4A2-REF;sp|19215-REF|EIF4A2-REF;sp|19216-REF|EIF4A2-REF;sp|42837-REF|DDX50-REF;sp|42838-REF|DDX21-REF;sp|42839-REF|DDX21-REF;sp|42840-REF|DDX21-REF;sp|42841-REF|DDX21-REF;sp|42842-REF|DDX21-REF;sp|42843-REF|DDX21-REF;sp|68318-REF|EIF4A1-REF;sp|68320-REF|EIF4A1-REF;sp…	NA	NA	NA	9398345	10229650	11188400	2839015	3651005	3508855	1624100	1257042.5	1489830	2164825	1524853	1035715	528408.5	554290	508626	1280295	1593960	1307736	1956975	1149924	1674880	619318	2515350	3502575	571393	806354	861588	NA	106062	NA	2423325	2287980
AEEDFYEKL	sp|33405-REF|MCM7-REF;sp|33406-REF|MCM7-REF	NA	NA	NA	9360399.4	7891226.199999999	7591481.300000001	6950426.8	4670933.85	4427161.25	4502755	6455475	4631862.9	18294693.4	6904824.05	4659723.5	16347050	11730200	9968265	30673933.85	26176023.9	39437171.5	4954901.8	8683787.4	3817497.1	1113955	4240120	5490895	1094060	1226970	971428	9385295	16634775	15819845	15235013.05	15445010.45
PAPPALGPR	sp|85322-REF|CSF2RB-REF;sp|85323-REF|CSF2RB-REF	NA	NA	NA	9279750	6223650	12009550	6538645	NA	6964995	NA	NA	NA	8433020	3846315	NA	730475	NA	852485	NA	4788070	981980	NA	405564.5	3317590	NA	NA	253647	NA	NA	NA	NA	NA	NA	NA	NA
RESLPIYKL	sp|70490-REF|DHX8-REF;sp|70491-REF|DHX8-REF;sp|70492-REF|DHX8-REF	NA	NA	NA	9271865	9662020	8941340	7680255	9850200	10073910	15824109.5	14697635	15142240	11916095	15170901.5	10836605	24513200	20509380	18906683	20467920	14553180	22546735.5	17077005	11098560	16462900	NA	1389263	2574685	556418	581727	498657	11727110.4	14923094	11324945.5	5585705	7792415
RVADYIVKV	sp|20536-REF|SLC10A4-REF	NA	NA	NA	9205875	8885950	8864345	14678600	16220075	15203145	5916725	5010555	4001180	12780325	7643350	5954755	6441395	7698240	6453540	6185790	5076773	12475310	12013625	7239445	8747600	301391.55	943551	1373847.5	65199.6	52688.2	32924.8	2818602	4276168	3489326.5	12318615	12151660
AEVEPGVHL	sp|4820-REF|PIP5K1A-REF;sp|4821-REF|PIP5K1A-REF;sp|4822-REF|PIP5K1A-REF;sp|4827-REF|PIP5K1A-REF	NA	NA	NA	9189987.85	9827266.65	9079017.9	8814330	10653893.4	11233600	4165380	4600985	5334115	6167385	5750095	3161585	3237640	4136260	2030440	3012125	4660930	2288825	8028510	5679803	9479925	1280990	1407350	1985990	295175	303099	305612	268278	270217.5	399196.5	10278937.7	9456265.8
FIAPTGHSL	sp|21090-REF|SEPTIN11-REF;sp|21091-REF|SEPTIN11-REF;sp|21092-REF|SEPTIN11-REF;sp|21093-REF|SEPTIN11-REF;sp|21094-REF|SEPTIN11-REF;sp|88522-REF|SEPTIN6-REF;sp|88523-REF|SEPTIN6-REF;sp|88526-REF|SEPTIN6-REF;sp|88527-REF|SEPTIN6-REF	NA	NA	NA	9168342.1	9053719.25	8931546.4	9396784.3	9217025	9661355	6216875	7677740	5502270	2524795	2644610	1599855	1286400	1925275	1141462.5	942097.5	1350080	472029.5	6814345	5904713.5	8094695	1889030	2387380	2841250	817395	847868	425825	NA	100792.5	NA	12528277.55	11632606.2
KITEDFRAL	sp|47384-REF|FADS2-REF;sp|47385-REF|FADS2-REF;sp|47389-REF|FADS2-REF;sp|47390-REF|FADS2-REF	NA	NA	NA	9061444.5	4549888	3537857	834780.5	812020	641466.5	8808.8	119269	340051.5	4887040	5712894	3445983.5	651699	750568.65	370985.1	8823989	7064293	2835293.5	373340.5	395455.9	419495	322396.25	744890	972622.5	60033.8	339260.6	618309.9	NA	3087445.5	3160797.5	253564.5	296515
GEVGKTTGI	sp|70185-REF|ACLY-REF;sp|70187-REF|ACLY-REF;sp|70188-REF|ACLY-REF;sp|70190-REF|ACLY-REF	NA	NA	NA	9033991.85	11972886.4	9549673.2	8507138.280000001	7063052.2	6121353.25	3423430	3556875	3541775	3971905.8	3337330	2751706	1753680	1357235	1610965	12391300	14211000	9892955	4004300	2466801.5	3966907.85	2558957.45	1248400	1777310	293358	329230	359280	4466145	3576125	2874045	5120995	5339543.95
SLAEPRVSV	sp|73076-REF|FASN-REF;sp|73077-REF|FASN-REF	NA	NA	NA	9024720	9359870	11149450	12373250	13231850	12476400	14187450	15285950	23369100	7328670	6201900	3374210	2242235	2160455	2267975	3965300	3452920	2090490	5552725	2660708.5	5627150	909793.5	774992	913997	143358	101549	157809	93357	349445.5	419180.5	5733510	4959285
KMDPIISRV	sp|6854-REF|BTG2-REF	NA	NA	NA	8988916.850000001	9909489.6	10900305	9796730	10557275	12843230	15935485	15032855	13410015	11433895	11874458	10081760	12370990	13231019	11121605	3041320.5	3842137	2583162.5	12329645	9349476	12595283	478959	855678	1090394.5	NA	93492.8	110790	1843802	2004445	2096380	6177612	6479995
HENEDIYKL	sp|18578-REF|KPNA4-REF;sp|18579-REF|KPNA4-REF;sp|18580-REF|KPNA4-REF;sp|18581-REF|KPNA4-REF;sp|56486-REF|KPNA3-REF;sp|56487-REF|KPNA3-REF	NA	NA	NA	8974619.5	8739783.5	8171972	6723983.5	6133576	6065562.5	1157224.95	1772014.35	1297176.9	4434331	2418801	1692585.5	8293543.4	6469015	8243990	2777257.5	3720213	3167969	8191883	7036390	8455883.5	822571.5	1455202.4	1674532.5	237900	307516	225426	3985788	1383003	449206.5	8228765.5	7649391
KEFMPPGLQEL	sp|3974-REF|SARS1-REF;sp|3975-REF|SARS1-REF	NA	NA	NA	8868757.5	7219158.2	7992787.5	3071390.45	4216309.949999999	2900092.245	14980008.55	15206875.25	13335005.1	1606465	797763	599440	1026072	908145.5	1535506	121468	NA	205771.4	4781745.8	3200665	4120767.5	NA	81936.5	75139	45006.7	39848.5	NA	NA	NA	NA	718594.5	1990715
SAQGKPLAL	sp|85700-REF|RANGAP1-REF	NA	NA	NA	8824125.65	8648602.15	8545795.15	5256974.199999999	5744116.465	6161151.85	10540145	9823055	10185025	2297610	1732375	1363750	2381000	1755005	1538775	2333525	4065050	1975600	2498290	1605913.5	2483345	2050850	1512030	2615640	255653	396757	634637	212579	160017.5	102558.5	3155779	2985132.5
KELEAFREEL	sp|19866-REF|LRPAP1-REF	NA	NA	NA	8696505	8951995	8261365	5752900	6615915	6330905	6685925	6842790	11339940	6563820	3038290.5	1845885	3191930	2828980	3179265	1060572.5	1205968	1061083.5	7914660	9083625	8306280	123534.6	918238	1048872	135916.40000000002	156078.90000000002	87587.4	212821	381379	171828.5	6653195	8867940
REEIKPIRL	sp|48464-REF|CPT1A-REF;sp|48466-REF|CPT1A-REF;sp|48468-REF|CPT1A-REF	NA	NA	NA	8638395	9088115	10183040	10180075	12558950	14935450	20109400	23680100	22622750	10897430	12106050	10133645	29022350	23105050	21779450	18718500	20334800	19441150	11410005	10871285	12738750	296121.5	561928	1118330	371117	367640	394170	7393220	9109900	5664495	5510662.35	5295970.59
KEEPPQPQL	sp|82224-REF|RAB5IF-REF;sp|82225-REF|RAB5IF-REF;sp|82226-REF|RAB5IF-REF	NA	NA	NA	8460725	9390590	9609100	6677685	7950060	7397965	3347165	3464645	4084060	4440405	2219350	2086470	4276550	2788480	6167615	20281850	12994700	15309200	5832840	5158265	6808340	2917680	2042080	2037765	178317	230032	229671	12072745	3698015	2151230	4524260	5176950
SMRYFFTSVSRPGR	sp|27671-REF|HLA-A-REF;sp|27672-REF|HLA-A-REF;sp|27673-REF|HLA-A-REF;sp|27676-REF|HLA-A-REF;sp|27677-REF|HLA-A-REF;sp|27680-REF|HLA-A-REF	NA	NA	NA	8358716.5	303918	9536821.5	8650028	343689	14901901.55	20447675.5	21866089	13392413	127794.5	3510903	29638.45	NA	13131311.1	11776350	2181750	1852020	545789.35	831734.5	8906546.5	1410733.5	442074	20695809	5313094	52261520	4002020	56586040	6644500	669570	NA	5143503.5	1159370
GVYGDVQRV	sp|3703-REF|PTBP2-REF;sp|3704-REF|PTBP2-REF;sp|3705-REF|PTBP2-REF;sp|3706-REF|PTBP2-REF;sp|3707-REF|PTBP2-REF;sp|3708-REF|PTBP2-REF;sp|3709-REF|PTBP2-REF;sp|3710-REF|PTBP2-REF;sp|3711-REF|PTBP2-REF;sp|74775-REF|PTBP1-REF;sp|74780-REF|PTBP1-REF;sp|74781-REF|PTBP1-REF;sp|74782-REF|PTBP1-REF;sp|74784-REF|PTBP1-REF;sp|74785-REF|PTBP1-REF;sp|74786-REF|PTBP1-REF	NA	NA	NA	8324410	8381565	8215960	7141325	7785650	8120750	6766030	7542900	1114505	14799650	12305630	12739391.5	7101065	6453470	7637195	8651315	12633600	6511620	1162660	4378305	1277860	4844030	3148710	4765760	721486	800049	771391	15943075	14017825	11471490	6313930	5541205
VAAPPPKNSF	sp|48662-REF|INPPL1-REF;sp|48663-REF|INPPL1-REF	NA	NA	NA	8176980	7772315	7451235	5116625	5405555	4815520	4979710	4902340	5087240	1927975	1203116.5	1122565	1406775	1026671	976838	508847	448298	654104	3860815	2325055	4053560	1863715	1117560	1540535	562841	511101	508541	NA	NA	NA	3168740	3230235
KEAPPPVLL	sp|27955-REF|PRRC2A-REF	NA	NA	NA	8147687	7313717.5	6353273	660062.35	3389823	3934553.9	4070525	3633740	3606500	5379946.4	4217480	2693715	5320495	4096725	4502480	3045220	5437410	671420	3583185	2812884.5	2700999.5	116006.5	753506	690750	NA	NA	NA	NA	305029.5	207096.5	6435017.5	6120547.75
ATDPSARTL	sp|226658-REF|ENSG00000284707-REF;sp|226803-REF|ENSG00000284707-REF;sp|33245-REF|ASNS-REF;sp|33249-REF|ASNS-REF;sp|33250-REF|ASNS-REF	NA	NA	NA	8102425	9184265	8784200	4615020	4238755	4032515	284332.5	262470	304990.5	7175485	4989485	4386227	5744465	4927090	4030500	1637900	1380900	1749310	6443195	2431080	4879840	4252435	2639130	3095150	193285	237760	206037	1196988.5	954049.5	854927	2709140	3215465
AEAMKAPEL	sp|27295-REF|KIF13A-REF;sp|27297-REF|KIF13A-REF;sp|27298-REF|KIF13A-REF;sp|27299-REF|KIF13A-REF;sp|27300-REF|KIF13A-REF	NA	NA	NA	7918580	NA	3374930	1812230	6353025	1980660	NA	NA	3215510	7010775	4509835	NA	NA	3345000	3326605	NA	1063360	NA	2645470	3812010	2242140	NA	NA	NA	NA	NA	NA	NA	NA	NA	4779595	4607060
KEPEINTTL	sp|55956-REF|MICU2-REF	NA	NA	NA	7897595.75	6501330.9	7560139.699999999	3244687.295	4085405	3389220	4286600	3745775	4738580	12597850	8154670	4733860	10169575	11315320	6971705	2353850	1941040	1457320	3050905	4971268	2234215	1950570	1784010	1809720	130267	91623	120066	574745	1933619	2227190	5993881.45	5635462.95
ASGPPVSEL	sp|27412-REF|H1-2-REF;sp|27431-REF|H1-4-REF;sp|27445-REF|H1-3-REF	NA	NA	NA	7791174.5	7858101	8692007.5	625369.65	461359.65	350678.65	568932.75	482209.5	736758.5	2828712	1073736	983484.5	193844.5	166390	185095.5	5817134.5	2117834	3660043	811209.05	2202403.3	791265.35	24358210.5	20717530	37512835	11893176	13027029	10200750	1964083.5	1246978.5	797164	1763466.8	1397296.8
SEDGDAHVL	sp|67878-REF|PELP1-REF;sp|67880-REF|PELP1-REF;sp|67881-REF|PELP1-REF;sp|67882-REF|PELP1-REF	NA	NA	NA	7694874.6	7450526.300000001	7747306.949999999	6029013.5	7097590.45	8412570	176349	520942.5	294278.15	10351878.5	6941810	6092500	8692405	7516880	6741255	3241085	3229020	3018655	9271565	9566516	9101455	1809405.2	1224260	1435575	153424	117497	169982	1792328.5	1405627.5	1585642	7277835	7337821
FSAGEPRVL	sp|68411-REF|NAA38-REF;sp|68412-REF|NAA38-REF;sp|68413-REF|NAA38-REF;sp|68414-REF|NAA38-REF;sp|68415-REF|NAA38-REF;sp|68416-REF|NAA38-REF	NA	NA	NA	7678920	6323820	4841535	3232060	4137100	4765320	199954.5	194797.5	90899.45	2864935	2304085	1853520	1370385	1360953	1519575	1761479.5	2981670	742574	1202744.5	984041	1254775.5	1243230	1592320	2285765	298702	317972	366436	NA	99551.5	NA	1673335	1383055
GETSKGDEL	sp|87758-REF|ZMYM3-REF;sp|87759-REF|ZMYM3-REF;sp|87761-REF|ZMYM3-REF	NA	NA	NA	7654415.35	8514306.365	8991486	10931513.44	8761890	10328819.385	94186.5	152993.05	131573.5	5094065	4408503	1285350	1567960	1158746	1365982.5	1672700	2412770	1919035	7011157.5	6060917.8	7298730.5	1494555	1129910	1104430	171205	161811	134619	542700	1854525	1885665	9423147.5	11169666.35
KEPDRIVGEFL	sp|37820-REF|SQLE-REF;sp|37821-REF|SQLE-REF;sp|37822-REF|SQLE-REF	NA	NA	NA	7629505	7279400	7117185	6864680	8042455	5912805	20494875	22411490	19124335	3713705	2863955	1225005	1498055	1896833.5	1601150	696138.5	287768	980476.5	3906455	5339210	3627540	NA	53391	97079.4	181287	568410	158974	NA	NA	NA	1845396.5	4671030
GEFADPFKL	sp|23537-REF|NUP155-REF;sp|23538-REF|NUP155-REF;sp|23539-REF|NUP155-REF	NA	NA	NA	7611307.75	6486410.800000001	6229985.550000001	9984461.1	9730016.8	9001318.55	9863005	11963700	5655560	7071920	6295165	3855609.5	6900375	3179400	6687285	4187115	2697260	3414925	4468335	7642893.6	3382229.05	NA	28157.4	358140.5	1456880	1272910	1503540	172308.5	454092.5	284916	1182691.1	3997402.1
AETPDIKL	sp|81089-REF|RPS5-REF;sp|81090-REF|RPS5-REF;sp|81091-REF|RPS5-REF;sp|81092-REF|RPS5-REF	NA	NA	NA	7602886.75	7730772.05	7935607.5	2086121.255	2140374.41	1732835	310175	369466	556791	1310967	638227	520405	1018417	872059	769359.5	2446800	4179400	1461740	1214055	595220.95	1176585	1783690	2991894.23	3663408.25	373219	343701	394936	1275672	1376731	1102206.5	1053787.4500000002	892845.2949999999
YSDDIPHAL	sp|106607-REF|KHDC1-AS1-REF;sp|37577-REF|EIF3E-REF;sp|37579-REF|EIF3E-REF;sp|37580-REF|EIF3E-REF;sp|37581-REF|EIF3E-REF;sp|37582-REF|EIF3E-REF;sp|37583-REF|EIF3E-REF;sp|37585-REF|EIF3E-REF;sp|37587-REF|EIF3E-REF;sp|37589-REF|EIF3E-REF;sp|37590-REF|EIF3E-REF;sp|37593-REF|EIF3E-REF;sp|37598-REF|EIF3E-REF;sp|37601-REF|EIF3E-REF	NA	NA	NA	7589255	6913130	6204160	3334580	3095315	3198825	757854	804287.5	807815	2591720	1467710.5	1434105	2307720	3383805	2733820	2592570	3971090	1219090	1566580	1818120	1954330	454032	860434	1595790	429787	437014	396218	342050.5	135806.5	129433.5	3747775	3382915
VMDSKIVQV	sp|17357-REF|KPNA1-REF;sp|1789-REF|KPNA6-REF;sp|30032-REF|KPNA5-REF;sp|30033-REF|KPNA5-REF;sp|30034-REF|KPNA5-REF;sp|30036-REF|KPNA5-REF	NA	NA	NA	7574655.15	6832313.215	7408174.949999999	8819422.25	9976048.9	9445834.1	972469	960551	1290810	9177765	7329070	5792600	11938250	10444280	10264530	1227625	1992300	951684.5	4284135	13038114	5081216.4	1781015	1630770	2074785	120556	126141	140780	347942	244339	118503.5	21045296.1	18189892.1
REGSASTEVL	sp|10357-REF|SNRNP200-REF;sp|10358-REF|SNRNP200-REF	NA	NA	NA	7573685	7902330	7919380	12655700	15456600	15546050	9945160	7787285	10072555	6650415	5693520	3818735	4741680	5320745	4220145	10524680	10627500	9828955	12565740	9386060	8862575	3831755	2815670	3012455	572224	625673	561506	7487785	2985470	2157600	14943992.39	15801337.44
VEIEERGVKL	sp|14013-REF|SEPTIN2-REF;sp|14014-REF|SEPTIN2-REF;sp|14017-REF|SEPTIN2-REF;sp|14018-REF|SEPTIN2-REF;sp|14019-REF|SEPTIN2-REF;sp|14020-REF|SEPTIN2-REF;sp|14022-REF|SEPTIN2-REF;sp|14023-REF|SEPTIN2-REF;sp|14024-REF|SEPTIN2-REF;sp|14027-REF|SEPTIN2-REF;sp|14028-REF|SEPTIN2-REF;sp|14030-REF|SEPTIN2-REF;sp|14035-REF|SEPTIN2-REF	NA	NA	NA	7573020	8192920	8343655	9219695	10320695	8327505	4751918	3933289	5263382	9860195	8668354.5	5125365	15330985	10119610	4914443	6665009	5446773	4262308.5	8653745	8699985	7215955	859309.5	1222303	1080739.5	713948	700510	564664	NA	904071	1184953	12809510	12508820
AAAPAAAAA	rev_sp|11650-REF|STK39-REF;rev_sp|11651-REF|STK39-REF;rev_sp|60882-REF|SRP14-REF;rev_sp|60883-REF|SRP14-REF;rev_sp|88453-REF|AMOT-REF;rev_sp|88454-REF|AMOT-REF;rev_sp|88455-REF|AMOT-REF;sp|127987-REF|ARID3BP1-REF;sp|18123-REF|RASA2-REF;sp|88453-REF|AMOT-REF;sp|88454-REF|AMOT-REF;sp|88455-REF|AMOT-REF	NA	NA	NA	7544150	2295400	12960730	5339800	8778405	11236050	11114600	13720150	14433650	6515930	5988450	336190.5	NA	11888250	5330000	6023960	11624800	5563445	11882900	9157395	12390850	7223225	5008600	4204170	1898410	1588760	1599150	2936155	3444975	3712975	5048895	4111665
SLPKGVVEV	sp|48926-REF|SERPINH1-REF;sp|48931-REF|SERPINH1-REF;sp|48935-REF|SERPINH1-REF;sp|48939-REF|SERPINH1-REF	NA	NA	NA	7458642	6058721.95	5492652.5	2018125.9	1556064.75	1785896.7	737350	1590925	1431845	1876045	1140503	NA	856789.5	870120.5	1671605	513155	1105830	3238460	2833453.6	1946882	3105462.6	237225	438619	379902	NA	NA	NA	635360	1237710	870400.5	2604570.15	2255302.4
RETLQQHKL	sp|54639-REF|HSP90B1-REF;sp|54640-REF|HSP90B1-REF;sp|54641-REF|HSP90B1-REF;sp|54643-REF|HSP90B1-REF;sp|54644-REF|HSP90B1-REF;sp|54645-REF|HSP90B1-REF;sp|54646-REF|HSP90B1-REF	NA	NA	NA	7332817.7	7696406.5	7547398.85	1915955.14	2005009.95	2205111	1131443	1347997.2	1664255	10448275.15	11456492.4	10660519.9	3809540	3765800	3490995	2304465	2027180	2342495	4434397	4449719.550000001	4030200.5	1951915	1345510	1737938.7	NA	112016	NA	1932472.5	3541405	4346520	2995907.75	2570674.85
HASDRIIAL	sp|16233-REF|TKT-REF;sp|16235-REF|TKT-REF	NA	NA	NA	7279325	7092365	7598240	2393010	2419895	2488465	1181257	1085880	1248170.5	2171275	1791832.5	1450960	1611330	1464000	1287688	401298	660179	108421.5	2133130	1580573	2334530	419170.5	1356510	1479072.5	256071	NA	195952	NA	NA	NA	1980540	2124745
ITAPPGTAA	sp|38738-REF|DMAC1-REF	NA	NA	NA	7177185	5283773	6826204	9624056.5	8358735	7918805	1839630.5	1973483	2456017.5	2762435.5	726181	630637.5	787119.3500000001	297023	1384159	2093150	660966.9	1045337.5	5758420	13459876	4896167	2973670.5	1962480	1682366.5	294286	NA	201312	484453.5	NA	NA	19149335	13256956
QGQKGVAYDL	sp|84673-REF|CABIN1-REF;sp|84674-REF|CABIN1-REF;sp|84675-REF|CABIN1-REF;sp|84678-REF|CABIN1-REF	NA	NA	NA	7155660	8751135	8474000	7315400	6426695	7478500	127425.5	124924.5	161256.5	6202640	5232540	3497285	5907440	4250000	4115725	2446615	2743770	1981670	4393580	4290260	6184685	685187.5	6169040	9743380	3536690	3629410	2323390	1085005	5593185	3927650	7054490	8240910
GEKKAYVRL	sp|119927-REF|RPL23AP74-REF;sp|138210-REF|RPL23AP42-REF;sp|139863-REF|RPL23AP37-REF;sp|69271-REF|RPL23A-REF;sp|69272-REF|RPL23A-REF;sp|69273-REF|RPL23A-REF;sp|69274-REF|RPL23A-REF;sp|69275-REF|RPL23A-REF;sp|69277-REF|RPL23A-REF	NA	NA	NA	7132225	84928.1	99122.35	NA	NA	NA	NA	NA	NA	7878574.5	4051390	NA	NA	NA	NA	12737920	4296430	1042045	NA	NA	NA	NA	20595	NA	NA	NA	NA	3647440	3955455	3073810	NA	NA
AAAALAAAA	rev_sp|53374-REF|SMARCC2-REF;rev_sp|53375-REF|SMARCC2-REF;rev_sp|53376-REF|SMARCC2-REF;rev_sp|53377-REF|SMARCC2-REF;rev_sp|74480-REF|PHLPP1-REF;rev_sp|86677-REF|SUPT20HL1-REF;sp|53374-REF|SMARCC2-REF;sp|53375-REF|SMARCC2-REF;sp|53376-REF|SMARCC2-REF;sp|53377-REF|SMARCC2-REF;sp|74480-REF|PHLPP1-REF;sp|86677-REF|SUPT20HL1-REF	NA	NA	NA	7131350	NA	NA	NA	NA	NA	NA	NA	NA	NA	NA	NA	NA	NA	NA	NA	NA	NA	NA	NA	NA	NA	1130550000	NA	NA	NA	NA	NA	NA	NA	7836175	8335435
SEAGSRIVL	sp|62298-REF|ADPGK-REF;sp|62299-REF|ADPGK-REF	NA	NA	NA	7043630	7332975	8622690	9676975	8994415	9127105	2560750	2540155	2222705	12396500	10866865	6936300	6006030	3411155	2812665	4340315	5275250	2922320	10060605	5744785	9729660	1963285	2449770	3059420	347425	230281	298013	242596	994431.5	1429745.5	10387120	9755075
SEYPIVDGKL	sp|23650-REF|HMGCS1-REF;sp|4407-REF|HMGCS2-REF;sp|4408-REF|HMGCS2-REF	NA	NA	NA	7003685	5319500	3144185	2753265	3574570	4024460	6016590	4055475	5993685	4352925	2874580	1762255	620436	817410	479400	4601290	5630550	5154000	524166.15	709075.5	1237335	160942.9	886708	1140675	411505	479137	396284	NA	580433	241264	3068945	2872510
TENNDHINL	sp|148839-REF|SUMO2P6-REF;sp|163035-REF|SUMO2P21-REF;sp|188069-REF|ENSG00000267800-REF;sp|72205-REF|SUMO2-REF;sp|72206-REF|SUMO2-REF	NA	NA	NA	6940457	6175477.55	6411466.15	6750390.95	8064051.6	7176930.65	2266675	2347200	2811985	8483085	6240185	5226450	10944150	13949800	13339850	7609720	7437030	6186305	6214142.95	8251256.5	5693176.35	4029425	3100410	3399795	361616	442269	449196	11871375	9485575	7151500	11557415	9029086.05
RESPRPLQL	sp|26142-REF|LARP1-REF	NA	NA	NA	6777429	6298638.5	7254362.5	3878692	5223167	5824394.5	3156725.95	5413087.5	6083881	9105068.25	8685948	5450711.5	13274823.65	2208116.75	9469003.7	14479100.2	13382369	16688930.95	3863730.5	3905512.75	2836051	1665226.75	2271258.2	2894649	237766	355428	310067	8482607.5	8939540	1196915	4544447.5	3811989
KSVDPTLAL	sp|71523-REF|CLTC-REF;sp|71524-REF|CLTC-REF;sp|71526-REF|CLTC-REF;sp|71529-REF|CLTC-REF;sp|71530-REF|CLTC-REF;sp|71531-REF|CLTC-REF;sp|71532-REF|CLTC-REF;sp|71533-REF|CLTC-REF;sp|71534-REF|CLTC-REF;sp|71535-REF|CLTC-REF;sp|71536-REF|CLTC-REF	NA	NA	NA	6736990.6	7101761.85	6402395.85	3834532.2	3620967.75	2358218.75	3728375	993260	3055775	3758990	1513895	1141775	2498990	1603880	2192045	2677515	4830210	1151720	2181844.5	2681796.5	5162889.15	NA	NA	847880	NA	NA	NA	NA	158575.5	NA	7436087.45	43867.1
GETGTLVDM	sp|5453-REF|CCT3-REF;sp|5454-REF|CCT3-REF;sp|5455-REF|CCT3-REF	NA	NA	NA	6722116	5873984.05	6389730	3530475	2853889	3611391.5	NA	NA	NA	2358009.5	813970	945230	121731.5	167998.5	260226.65	4305959.5	3527190	2885808.5	743297	3769143.5	1212169	2940396.5	3341159	3407350	234818	194420	194026	8348173	2524297	2073057.5	6439544.4	5873828.85
YLDPAQRGV	sp|63446-REF|METTL26-REF;sp|63447-REF|METTL26-REF;sp|63448-REF|METTL26-REF;sp|63449-REF|METTL26-REF;sp|63450-REF|METTL26-REF;sp|63451-REF|METTL26-REF;sp|63452-REF|METTL26-REF;sp|63453-REF|METTL26-REF;sp|63454-REF|METTL26-REF	NA	NA	NA	6702650	7283940	7223325	21189650	25031450	24767550	362555	321489	337343.5	12164600	8036095	10980101	8886040	3981495	6023890	4315315	6032370	2420765	22216500	9815635	19736250	3471140	2778820	3225115	153340	162809	115794	2830754	1180570.5	887782.5	15375604.5	18625357.3
FNDPNAKEM	sp|23374-REF|ZFR-REF	NA	NA	NA	6675446.05	7022979.05	6538036.6	18854358.6	24149111.65	23935900	124295.85	91689.95	25879.8	19752750	13430030	10625756.5	8026915	3745870	6011195	2014994	5773840	2850148	15525244.55	8713759	15944885	3422755	2593010	2173740	902574	510651	932333.5	1340494.5	1563672	1989760.5	23131925.5	20853019.5
SAMEVVPAL	sp|55225-REF|FBXO21-REF;sp|55227-REF|FBXO21-REF	NA	NA	NA	6647483.3	7130578.300000001	8826610	6723320.199999999	4699830	5529225	2190944.5	2554635	7039085	1475364.5	958995.5	579189	NA	517837.5	432084.5	409988	1204710	1795639.5	3951949	2631549.6	2645016.5	NA	506308	435567	NA	NA	NA	NA	NA	NA	5807257.5	5424658
TAAPVPTTL	sp|13047-REF|CNOT9-REF;sp|13048-REF|CNOT9-REF;sp|13050-REF|CNOT9-REF	NA	NA	NA	6591920	5909806	6618291.5	747404.5	605472	484120	15256.8	20314.85	NA	967948	294109.5	258590.5	NA	NA	22414.6	1251702.5	834699	1344569.45	222858.1	1239019	266154.5	1055836	1128868	1038856.5	158924	NA	NA	184909.5	NA	NA	1875926	1302949.5
AEKREHEKEVL	sp|1400-REF|STMN1-REF;sp|1401-REF|STMN1-REF;sp|1405-REF|STMN1-REF	NA	NA	NA	6579303.75	6183845.5	5369090	3387800	1959950.5	2042170	3617405	2095419.5	2185835	1344875.5	1046335	266062.5	460801.3	338627.5	87275.3	1102550	1008050	975955.5	1063714	782365	1551955	360566	474404	210809	NA	26413.2	NA	110568	NA	NA	4470761	3649164.3
SEEPGHFSL	sp|1127-REF|HSPG2-REF	NA	NA	NA	6547090	6857020	6799220	3301880	3637530	3601740	1336415	1231270	1732325	8090885	5364270	4171350	4453295	3590215	2912250	1476611.5	2399440	1005957.5	4158655	3369825	4421930	226298	632501	546771	NA	NA	NA	265729	1416125	727645	2844860	2699365
RENLEEEAIIM	sp|77214-REF|NDUFA13-REF;sp|77215-REF|NDUFA13-REF;sp|77216-REF|NDUFA13-REF;sp|77217-REF|ENSG00000258674-REF	NA	NA	NA	6541677.4	5751363.7	4973055	2726250	2584570	2134095	24451850	18408791	11193875	2111780	827286.5	504005	1753670	976589.5	2133970	2006490	757376	2483530	2558810	3212920	897721	16855.4	425215	483259.5	366632	411351	311468	630425	439794.5	532841.35	3263272	4656008
GAITSGSSV	sp|23316-REF|MYO10-REF;sp|23317-REF|MYO10-REF;sp|23318-REF|MYO10-REF	NA	NA	NA	6539215.5	6462718	8753777	3694292	4249104	5748101.5	1678362.5	832130	1056087.5	1926061.5	950798.5	770948	284124	594875	279585	3992023	2066393	2317124.5	1848136	2106059.5	1472557	689119	546908	279206.5	53888.2	NA	NA	1401268.5	253407.5	726701.5	3777764	3521834.5
AETGSGKTL	sp|59808-REF|DDX24-REF;sp|59810-REF|DDX24-REF;sp|59811-REF|DDX24-REF;sp|66485-REF|DDX28-REF	NA	NA	NA	6526455.8	6130911.5	5217926.65	4004551.7	2877965.1	2990975	1092119	978235.5	1158275	1847010	1301508.5	1216536.5	759365	830227.5	453421	6220500	6746600	6296595	2418075	973104	1806140	2664463.4	1716990	2477010	322197	203966	324612	2648175	4071100	6070175	3154518.75	3885548.55
FFTSVSRPGR	sp|27671-REF|HLA-A-REF;sp|27672-REF|HLA-A-REF;sp|27673-REF|HLA-A-REF;sp|27676-REF|HLA-A-REF;sp|27677-REF|HLA-A-REF;sp|27678-REF|HLA-A-REF;sp|27680-REF|HLA-A-REF	NA	NA	NA	6520991.5	8565918	7599300.5	6100259	14125765	7101937.5	10764655	23875400	29211150	33575050	21416045	17795560	44171400	12198620	22454775	5492205	1353410	6138250	21946900	14993326	25595240	8512237.35	30276024	77011048.5	18732310	5190528	23951442	8137960	6927675	6448855	9380724	13035130.5
SAAPPGASL	sp|87645-REF|AR-REF;sp|87646-REF|AR-REF;sp|87647-REF|AR-REF	NA	NA	NA	6516970	5929605	5801650	12959065	10714430	10742995	8267855	7993955	7714695	8119570	6312470	5483835	5874905	5188120	4911595	2138932	1675222	1983643	4993015	12667540	6697985	1186553.5	683002.8	392839.4	295391	354784	260655.1	141862.35	NA	37568.55	12587595	9371545
FSGAGQRL	sp|63711-REF|NPW-REF	NA	NA	NA	6468635	6457105	7479930	2548750	2260735	1215710	664385	714256	591151.5	3926900	2924815	2612510	1162910	773067.5	848320	98720300	134490000	98804500	732717.5	379563.5	526195	65875200	38225400	52062550	28386300	33369700	41258500	79075250	80866100	79638950	1709610	1954700
KEKYIDQEEL	sp|161044-REF|HSP90AA2P-REF;sp|28915-REF|HSP90AB1-REF;sp|60122-REF|HSP90AA1-REF;sp|60123-REF|HSP90AA1-REF	NA	NA	NA	6428715	5887565	4795120	3631870	3760010	3607295	8481645	6650685	8859270	5257615.5	4750143	1688700	14081660	9611570	13447285	443165.8	233568	1809741.35	6291884	9357125	5248165	521296	645392	572175	NA	NA	NA	749704.5	706175.5	170419	5740335	4955810
KETGGVEKL	sp|37686-REF|RAD21-REF	NA	NA	NA	6422455	6104610	6434625	7231850	11552740	12229250	3595340	4442530	3972550	16462000	11673495	10388698.5	6385270	4582850	4740300	10731300	10754100	3912905	7143515	18018750	11997890	2314895	1709800	1973255	402136	NA	389971	829722	6434500	4422615	10411400	9598245
AEIKDGERL	sp|18058-REF|COPB2-REF;sp|18059-REF|COPB2-REF;sp|18060-REF|COPB2-REF;sp|18061-REF|COPB2-REF;sp|18065-REF|COPB2-REF	NA	NA	NA	6392340	7062400	5951435	10697995	9289015	8501615	4786860	5366290	5656485	4498485	3676565	5290065	6609560	8117695	5434630	1408820	931267	1665720	9155790	7681020	11007000	2440105	1636080	1804165	339272	224515	296027	1870662.5	687553	1689755	5348590	4711545
GVLPNIQAV	sp|223451-REF|ENSG00000290789-REF;sp|27387-REF|H2AC1-REF;sp|27409-REF|H2AC4-REF;sp|27429-REF|H2AC6-REF;sp|27438-REF|ENSG00000282988-REF;sp|27440-REF|H2AC7-REF;sp|27442-REF|H2AC8-REF;sp|27510-REF|H2AC11-REF;sp|27513-REF|H2AC12-REF;sp|27526-REF|H2AC13-REF;sp|27529-REF|H2AC14-REF;sp|27533-REF|H2AC15-REF;sp|27536-REF|H2AC16-REF;sp|27541-REF|H2AC17-REF;sp|4623-REF|HIST2H2AA3-REF;sp|4624-REF|H2AC19-REF…	NA	NA	NA	6369015	5812565	6379905	4364775	4284770	4001935	31402.05	NA	NA	3282660	2880141	1697147	NA	NA	99597.45	7975875	6926850	18012870	1873848.5	4761002	1768239.5	NA	413552	491300.5	286646.2	242928.6	238559	2278540	5021850.5	4074947	4805360	4118075
KVAPAPAVV	sp|108635-REF|RPL7AP14-REF;sp|139522-REF|RPL7AP6-REF;sp|140177-REF|RPL7AP8-REF;sp|140467-REF|RPL7AP30-REF;sp|141362-REF|RPL7AP11-REF;sp|143185-REF|RPL7AP62-REF;sp|187886-REF|RPL7AP66-REF;sp|41174-REF|RPL7A-REF;sp|41175-REF|RPL7A-REF	NA	NA	NA	6312324.6	7689647.2	6661813.15	17871301.5	18755230.75	18490914.1	8544135	7139705	6485230	4553990	4632175	2236130	4835700	1631454	3577600	9150725	20497400	7777490	5541021.55	4346953	4676699.45	1413065	844506	1112655	NA	66276.4	NA	1435062	1953675	2688180	7064944	5865701.95
YQEKGVRVL	sp|9618-REF|ACTR2-REF;sp|9619-REF|ACTR2-REF	NA	NA	NA	6275605	6826820	6690550	5645570	6233365	7125274	1008908.1	1059155	990832.9	6416620.5	7178941.5	6033710.5	7929991.5	9674540	7645716	7516745.5	8607839	8003417	6151435	4886159	4271817	1740545	1799805	2446687	456047.7	400731.3	297036	3140681.5	4020525	3867750	5074015	5210670
HEADVDVLM	sp|88265-REF|FAM199X-REF	NA	NA	NA	6273667.85	5858119.25	5519250.05	5550068.85	5403095	4704235	2729605	2023495	5132780	2744055	1767720	494993	2133970	2039870	1652810	232122.5	61326.6	785763.5	4364520	6516122	5189670.54	468814.5	1236230	989343	NA	NA	147874	NA	28850.6	72044.5	9892326	8648062.35
RELPGHTGYL	sp|18875-REF|GNB4-REF;sp|18877-REF|GNB4-REF;sp|18878-REF|GNB4-REF;sp|18879-REF|GNB4-REF;sp|18881-REF|GNB4-REF;sp|18882-REF|GNB4-REF;sp|18883-REF|GNB4-REF;sp|33561-REF|GNB2-REF;sp|33562-REF|GNB2-REF;sp|33563-REF|GNB2-REF;sp|33565-REF|GNB2-REF;sp|33568-REF|GNB2-REF;sp|33569-REF|GNB2-REF	NA	NA	NA	6163200	6520345	6619795	4844610	6184080	6035055	5010492.5	4932146.5	4239926	6551100	4951643.9	5198671	8049985	5158111	7236855	4804231.5	4584519	4400803.5	4982895	3802525	3656595	895756.5	1218880	1788459.5	444829	648689	350118.8	3279932	2809674	2611118.35	5727920	5673285
RTLAEIAKV	sp|87765-REF|NONO-REF;sp|87768-REF|NONO-REF;sp|87769-REF|NONO-REF;sp|87770-REF|NONO-REF;sp|87776-REF|NONO-REF;sp|87780-REF|NONO-REF;sp|87781-REF|NONO-REF;sp|87782-REF|NONO-REF	NA	NA	NA	6156600	5583435	5962610	7062180	8490195	7708725	5851510	4576115	3550500	12660400	7249105	3561320	3227690	2713625	2341110	15184950	14949000	11763100	3025880	6222680	4374925	1867095	2672820	3394600	421769	493810	465920	4094280	3745090	5530030	5163525	5632445
AEPDIIEQL	sp|31614-REF|KLHL7-REF;sp|31615-REF|KLHL7-REF;sp|31616-REF|KLHL7-REF;sp|31617-REF|KLHL7-REF	NA	NA	NA	6127620	6231995	5352965	3386635	3044565	3068245.5	2749932.5	2540870	3568676	8376985.5	8985432.5	3691132	4605275	2337210	2951775	2053260.75	1262000	3290722.95	2381225	10472010	5195045	NA	465084.1	492732	60721.1	78374.2	132424.7	59076.5	731597.45	377613	7140115	6458650
IADARRKEL	sp|18396-REF|DHX36-REF;sp|18398-REF|DHX36-REF;sp|18399-REF|DHX36-REF	NA	NA	NA	6126870	7216115	6006870	6270815	9953985	14617200	10727200	9110600	13210775	5168775	3047970	5797360	11133845	4681645.5	8405150	1352060	1852610	2014595	10615950	7729615	6687415	1435955	1280370	2171230	NA	NA	NA	388550	1131848.5	1232310	6605705	6323695
VVQGDPREL	sp|50364-REF|SORL1-REF	NA	NA	NA	6114455	6769490	6318055	504744.5	523866.5	555149	1251740	1168758	1296745	5705785	3962025	3425430	1715815	1390178.5	1087643	4463570	3964100	5415400	1234955	1030214.5	1445220	84163350	53442300	70684000	34078700	35223700	31034100	6921665	7230070	7144590	1010597	945372.5
AAAAVGGAL	sp|59830-REF|IFI27L2-REF	NA	NA	NA	6106765	5469315	6305700	2508660	2676515	2073405	1373455	1452965	1394185	2836065	944487.5	470315.5	1661660	1199704	1641255	1108560	643913	738840	2625055	5212595	2327525	557882	397597	379618.5	NA	NA	NA	NA	120808	NA	3174340	2753000
TAASTSRSL	sp|84448-REF|SNAP29-REF	NA	NA	NA	6076070	6321910	6476290	2700900	3029975	2763510	244615.5	142077.5	623653	3962020	3307245	1992800	1682100	1308458	1038955	4362755	3261870	4053730	1661890	900836.5	1146500.5	1390215	906745	1058155	316816	285260	239819	291397.5	710909.5	1070725	1949615	1833995
TLLSLRPSEA	sp|13566-REF|NPPC-REF	NA	NA	NA	5943065	6773590	6343400	6828955	4748675	4598080	5457850	7008985	5310830	4358775	2199920	1745855	9250875	6926235	5559410	2743410	3121430	2484150	3819860	6999280	3110665	96190350	267216687.8	383195606.5	253072949	390246000	356948284	1803860	6807820	4821250	4831780	4939330
EKGTMTGAALK	sp|1709-REF|MATN1-REF	NA	NA	NA	5937798.5	5435691	454971.5	348576.5	222084.5	209838.5	8822100	120138	3457577	749455.5	6925825.5	14416000	2731245	347551	16060300	2946905.5	4434240	2910977.5	964957.5	1867505.5	572588	2409970	3741220	2101195	381055	NA	456233	6009049.5	10213035	11998900	14860772.5	13467078.5
HEAERNIAL	sp|10225-REF|RGPD1-REF;sp|10226-REF|RGPD1-REF;sp|10231-REF|RGPD2-REF;sp|10634-REF|RGPD3-REF;sp|10635-REF|RGPD3-REF;sp|10644-REF|RGPD4-REF;sp|10682-REF|RANBP2-REF;sp|10683-REF|RANBP2-REF;sp|10684-REF|RANBP2-REF;sp|10706-REF|RGPD5-REF;sp|10709-REF|RGPD5-REF;sp|10733-REF|RGPD6-REF;sp|10734-REF|RGPD6-REF;sp|10736-REF|RGPD6-REF;sp|10737-REF|RGPD6-REF;sp|10791-REF|RGPD8-REF;sp|10792-REF|RGPD8-REF;sp|10…	NA	NA	NA	5936623	5423872	5585154	8706044	10427091.5	11629465	4295794.5	3916087.5	3551370.5	8689387	6346809.5	4329200	5645039.5	4286943	3730633.5	4955816	5153631	6189093.5	10826926	8764348	8519822.5	6064238.5	4936606	4871163.5	355434	285548	256910	3560258.5	1716993	1987423.5	10313767.5	10764730
IADPKTDHRL	sp|58500-REF|RTRAF-REF	NA	NA	NA	5935410.5	5871219	6582831	2620605.5	2607900.2	1983022.55	238823	358675.5	75425	2054403.75	1318958.5	625972.5	NA	693383.5	627132.5	1317034.9	1525400	1014003.5	1599165	1107165	573605	3017852.45	2310464	3161923	795651	625126	605387	NA	237084	229534.5	2673893.5	2723445.5
RIADQFLGA	sp|1213-REF|KDM1A-REF;sp|1214-REF|KDM1A-REF;sp|1215-REF|KDM1A-REF;sp|1216-REF|KDM1A-REF;sp|1217-REF|KDM1A-REF;sp|1218-REF|KDM1A-REF;sp|1225-REF|KDM1A-REF;sp|1226-REF|KDM1A-REF;sp|1227-REF|KDM1A-REF;sp|1228-REF|KDM1A-REF;sp|1229-REF|KDM1A-REF;sp|1230-REF|KDM1A-REF	NA	NA	NA	5933695	6329525	5765625	3761525	3608485	3704345	439245.5	271987.5	252910	7298365	3314620	2713925	1458145	1070026	1032854	4915670	5662170	4773905	3844240	3737370	4102390	441701	1241160	1713025	286710	NA	NA	448593	1395258.5	1123911	3795995	3529635
GEGTGEVVL	sp|16966-REF|IFT57-REF;sp|16967-REF|IFT57-REF	NA	NA	NA	5921959	5074257	5113791	5047840.5	3122377.5	3031043.5	1703100	2186886.75	910645	3922818.5	593255.5	815686.5	446060	807339.5	NA	1919918.5	NA	3653726.5	7532246.35	14610931.65	15638382	580145	963320	547190	NA	NA	NA	682344	538619	571010	17560810	13073559.5
SEEERAHRL	sp|28216-REF|BRD2-REF;sp|28220-REF|BRD2-REF;sp|28221-REF|BRD2-REF;sp|28224-REF|BRD2-REF	NA	NA	NA	5911935	5676910	5398955	5770950	7186925	7774265	9147420	10931710	12031950	5526535	4598980	6607165	13267350	6201465	9501740	10475300	8965490	9057190	9404860	6286005	5998275	2217055	1798180	1971255	306843	284476	172893	3658526.5	8324420	12701480	5254272.35	4824647.800000001
IEVDGKQVEL	sp|15797-REF|ENSG00000290318-REF;sp|15798-REF|RHOA-REF;sp|15799-REF|RHOA-REF;sp|15802-REF|RHOA-REF;sp|4190-REF|RHOC-REF;sp|4196-REF|RHOC-REF;sp|4198-REF|RHOC-REF;sp|4199-REF|RHOC-REF;sp|4200-REF|RHOC-REF;sp|4201-REF|RHOC-REF;sp|4202-REF|RHOC-REF;sp|4203-REF|ENSG00000271810-REF;sp|4204-REF|ENSG00000271810-REF;sp|8452-REF|RHOB-REF	NA	NA	NA	5902284.5	5432635.4	3379913.3	3365847.25	3260659	2820302.45	3578880	6505230	5981502.8	9576833.5	6438788.85	3177920	11448900	8369990	10857535	8853055	5902060	5682180	3031645.1	9525131	2530914.15	129559.85	1327650	1928315	508118	519777	806392	703815	1760320	750575	3458599	4078329.15
VAEENTRVL	sp|83379-REF|USP16-REF;sp|83380-REF|USP16-REF	NA	NA	NA	5874115	5842800	5298200	6965420	6988950	7080420	134066.25	126502.55	136629	2681900	1811702.5	1405835	1688955	1740015	1095565.5	314188.5	335501	338013	6148065	4997610	6111640	854907	592998	681397	107174	68938.1	50620.3	93814	43153.7	61936	6515335	6850625
IMGEFRTEV	sp|162534-REF|MALAT1-REF	NA	NA	NA	5872646.5	7589481.05	5942305	23876841.05	25875475	22021700	6269710	4013935	5362830.5	3763105	3460045	1457190	16849550	17062200	19237350	1160565	1392000	903351.5	6733025.8	7139462.5	7072718.5	259177880	420705060	602508630	364789100	321549700	279248600	8372885	4858130	6020540	9467345	10897130
AEDGADPNL	sp|24007-REF|CCNB1-REF;sp|24008-REF|CCNB1-REF;sp|24009-REF|CCNB1-REF;sp|24010-REF|CCNB1-REF	NA	NA	NA	5849035	5654970	6122745	5284070	4198755	4120220	317871.45	286195.55	285805.35	5346850	4492588	2424810	1184649.5	1229111	1036685.5	10015790	5278040	9271885	3734500	10446535	6705155	2394042	1403611	1270849	243835	67542.8	260651.9	11161921	3877925.5	2192429.5	14713760	12389470
AEIGAVTL	sp|80463-REF|TSEN34-REF;sp|80466-REF|TSEN34-REF;sp|80468-REF|TSEN34-REF	NA	NA	NA	5838594.5	5724377	7181385	4038082	3947649	4419543	1385241	1314522.5	842562.5	4879773.5	2049181	1249305	945378.5	866664.5	605504.5	3244777	2406550	9514770	3388532	5609088.5	5973823	1331648.1	3792151	3882448.5	633577	566545.8	409195	2454696	2648388	703267	9795407	6791454.5
KPEVKKVEK	sp|38798-REF|PSIP1-REF	NA	NA	NA	5743300	NA	NA	NA	NA	NA	29415050	145825	NA	13590950	NA	1032290	3069355	NA	NA	NA	3075890	NA	NA	NA	1349465	NA	NA	1061660	NA	NA	NA	NA	NA	1717115	NA	NA
REEPGTFSI	sp|75076-REF|PLEKHJ1-REF;sp|75077-REF|PLEKHJ1-REF;sp|75078-REF|PLEKHJ1-REF;sp|75079-REF|PLEKHJ1-REF	NA	NA	NA	5687380	5545850	5922090	6095150	5894200	4664700	2073675	1890120	3569325	7756100	4585540	2539415	5131630	4432180	2807990	2134925	2806570	2366345	5499780	4226290	2690740	1141615	2562030	3331625	614461	751896	798806	817575	2316210	1548914.5	6823407.15	6681648.7
GLGPPGRSV	sp|46094-REF|SPTY2D1-REF	NA	NA	NA	5687300	6085695	5434955	16196750	17952400	16445450	1049665	856753	822073	12017720	6993160	4745109.5	3815960	2502000	1973565	1987755	2116410	2936540	15887450	6481490	13350500	1537695	996255	1154775	351539	446125	373630	897751.5	922934	878972	13241100	13592350
SSVPRTAEL	sp|15073-REF|MYD88-REF;sp|15075-REF|MYD88-REF;sp|15077-REF|MYD88-REF;sp|15078-REF|MYD88-REF	NA	NA	NA	5661365	5491580	5043680	1177415	1137625	1108420	347094.5	397792	500506.5	2346930	1449951	1023930	234150	NA	NA	455816	1145570	201282.5	506506.5	224249	395226	946891	573427	742414	137720	NA	83973.6	NA	NA	NA	581981	579550
GEAQVGKTSL	sp|63464-REF|RHOT2-REF;sp|63465-REF|RHOT2-REF;sp|63466-REF|RHOT2-REF;sp|63467-REF|RHOT2-REF	NA	NA	NA	5625387.48	5997931	6269370	6428033.025	8804411.85	9429925	8468810	7308050	9254570	9420975.45	7611625	7075300.5	5364165	4749700	4060450	12773485	17181500	12572610	10750635	5981858.8	9844750	3722250	2270270	2408150	240333	286975	332055	4090645	2534595	2331550	6576139.45	7578927.199999999
SLAKIYTEA	sp|17674-REF|H1-10-REF;sp|17675-REF|H1-10-REF	NA	NA	NA	5613290.5	5790905	5703178.5	4515194.3	4435666.45	5037655.85	2359555	2062470	2764695	6791942.45	4571549.6	3474650	1884320	1932340	1502120	10285810	12079400	13753650	3756582.95	3581384.5	2189358.7	1395580	1378130.3	1749125.15	321771	353309	186565	6172030	3353697	2792659	5105498.5	4369460.75
AAFAGRATA	sp|62279-REF|HEXA-REF;sp|62280-REF|HEXA-REF;sp|62281-REF|HEXA-REF;sp|62282-REF|HEXA-REF;sp|62283-REF|HEXA-REF;sp|62284-REF|HEXA-REF	NA	NA	NA	5575545	6430465	5721610	892627.5	909253.5	467648	1008253.5	914534	602252	9839790	5954785	6755200	2306660	1325375	1363765	9499705	9426860	8475415	2215450	1039912.5	1526540	1794568184	1090718477	1408551975	842574053	685122601	724121904	99738950	81692850	85362350	1625805	1880460
AEKLGETEKL	sp|135550-REF|KPNA2P1-REF;sp|183112-REF|ARHGAP27P1-BPTFP1-KPNA2P3-REF;sp|71942-REF|KPNA2-REF;sp|71943-REF|KPNA2-REF;sp|71947-REF|KPNA2-REF;sp|71948-REF|KPNA2-REF	NA	NA	NA	5555360	6263680	6248230	7304745	8125400	9946675	27295500	32316675	29370500	6670047.5	7040346	7103085	12306765	11736421.5	12270250	17618125	17750320	16667765	7785570	10171630	8157455	1657384	1082879	1387670	147655.4	162837.3	185981.8	5099737.4	5467227	5092892	5022020	4413755
AEFHTELERL	sp|78110-REF|PSMD8-REF;sp|78111-REF|PSMD8-REF;sp|78112-REF|PSMD8-REF;sp|78113-REF|PSMD8-REF;sp|78115-REF|PSMD8-REF;sp|78116-REF|PSMD8-REF;sp|78117-REF|PSMD8-REF;sp|78118-REF|PSMD8-REF	NA	NA	NA	5553511.5	4901212.5	5471375	6684235	7275945	6837855	32773740	32323305	29846180	4825622.5	3894011	3852442	3038521	2842875.5	2265261.5	1744999.5	2323782	695232.45	7915101.5	5648843	7146502	26912.3	445084.8	602245.5	80529.6	114502	79670.2	NA	NA	58203	4299381	4814792
AEFVGVSHL	sp|66622-REF|NOB1-REF	NA	NA	NA	5539656	6114328.4	6990186.25	4446357.145	4255030	4882140.65	3944625	3290245	3242065	6697855	5707040	3823905	1766930	3913670	915205	1861630	3953500	1415240	9369555.12	3940444	6354014.95	441096	1535790	1934160	420128	539524	497310	218889.85	175024.5	230966.5	7632371.7	7407730.85
KEVFLAQPV	sp|27957-REF|ENSG00000291302-REF	NA	NA	NA	5509114.6	5222493.95	5458353.8	3041390	3667062.075	4122555	1838850	3119895	6039530	5726600	4361000	3618325	11296920	6090785	3720815	6374675	5614430	6478445	1374913.9	5733851	3572435.6	1049558.5	2875760	3607070	534048	435381	380408	2596555	6670425	2705720	7577136.5	7261454.85
AQAEVYKEL	sp|73076-REF|FASN-REF;sp|73077-REF|FASN-REF	NA	NA	NA	5472855	5586525	4982340	1959185	2023745	1959285	5694105	5128995	5982875	2291820	1307869.5	1212735	2817675	2536235	3007420	990073.5	1240020	1382340	1323555	683124.5	874270	1295940	1182380	1446170	436443	388912	201836	108565.5	58922	NA	948219.5	1040045
GEIPTYGL	sp|48117-REF|SART1-REF	NA	NA	NA	5444707	5676830	6031381	5039661.5	4282607	3715279.5	739837.5	600149.1	483054.5	3934749.65	1579521.5	1792390.9	NA	227067	398761	5156320	2184040	6277882.5	2798688.25	3035669.75	3810040	502560.8	1987304.4	2578916	1138540	1088720	609830.9	544313	1336118	386275	9136468.5	7745135
REEPDLVLL	sp|47830-REF|MEN1-REF;sp|47831-REF|MEN1-REF;sp|47832-REF|MEN1-REF;sp|47835-REF|MEN1-REF;sp|47837-REF|MEN1-REF;sp|47840-REF|MEN1-REF;sp|47841-REF|MEN1-REF	NA	NA	NA	5360055	4880565	3631945	7913025	7609875	7330190	NA	NA	NA	982545	979950	NA	NA	595935	482590.5	NA	NA	NA	3203385	2606315	4074290	NA	310462	634965	752051	444805	663078	335693.5	274887	NA	1792360	4486955
RIMDPEIAL	sp|42650-REF|CSTF2T-REF	NA	NA	NA	5348292.5	5288360.5	5733678.199999999	3282684	3506310.9000000004	3526655	773598.5	783943	835945.5	4388510	3473815	2038825	466164.5	493920	594786.5	830329	1189990	838921.5	702450	31176.55	230606.75	NA	176599	188086.5	NA	NA	NA	NA	9721.55	NA	996665.5	1437584.5
TDVAGGEVL	sp|5602-REF|SPTA1-REF	NA	NA	NA	5344155	2228230	2728155	4546165	2749865	1625360	1084810	1531755	NA	3558210	458563	687230	NA	NA	NA	NA	585298	3308355	NA	13611430	NA	NA	NA	NA	190279	213904	NA	NA	NA	127123	16119250	12000100
RLPEAIEEV	sp|39295-REF|GRHPR-REF;sp|39296-REF|GRHPR-REF	NA	NA	NA	5322895	5231090	5119100	4483490	5161835	4464475	488698	533835.5	382266.5	4584250	3160945	1766000	942706.5	798559.5	638937	406602.5	519512	338223.5	5296185	4067515	5756525	NA	123844	101048.5	NA	NA	NA	NA	71491	NA	3756585	3313740
AEDGPGASL	sp|13249-REF|OBSL1-REF;sp|13250-REF|OBSL1-REF;sp|13251-REF|OBSL1-REF;sp|13254-REF|OBSL1-REF	NA	NA	NA	5305965	3709496.5	5337462	5914643	5641428	5669944.5	1576928.5	1646087	1870780.55	8913347	1914255.5	5151277.5	2324530	1363740	2518780	12365557.75	8401662	15977838.5	6473380	16021286.95	14043775.5	3422420	2383156.4	1696265.2	227460	243535	214635	18409449.8	9245676	3902808.95	14891458	12318540
AEEVGVEHL	sp|66838-REF|PSMD7-REF;sp|66839-REF|PSMD7-REF;sp|66840-REF|PSMD7-REF	NA	NA	NA	5266803.800000001	5306490.984999999	5243935.285	3779825	4070650	4054180	12247550	10155565	10548325	4339630	3083815	2472440	7215270	7771310	5624755	3940635	3886240	4050040	4839365	8594512	3610890	1206045	999977	1174599	229860	291059	316973	1505005.5	1570220	1024712.5	5791159	6330110.8
GEDGSGKTTL	sp|66207-REF|DYNC1LI2-REF;sp|66208-REF|DYNC1LI2-REF;sp|66212-REF|DYNC1LI2-REF	NA	NA	NA	5243529.05	7562080.05	9099405.5	6173391.8	8466692.95	5899400	9161980	6876645	14133755	13730238	10061940	6602375	12095715	13217540	11819310	16264247	16055900	13477300	19833620.55	19784093.5	14521158.35	4488180	3480470	3804305	199815	NA	60719.2	2523201.5	10461875	10197090	17086564.5	17373008.6
REMDEQIRL	sp|194501-REF|TPM3P5-REF;sp|5096-REF|TPM3-REF;sp|5097-REF|TPM3-REF;sp|5100-REF|TPM3-REF;sp|5102-REF|TPM3-REF;sp|5103-REF|TPM3-REF;sp|5105-REF|TPM3-REF;sp|99831-REF|TPM3P1-REF	NA	NA	NA	5210125.35	4983121.07	4296745.825	5218343.55	6516511.1	8796594	3804707.5	3341747.5	4288995.55	13198070	10976665	6938923	3056482.5	1957757	2619874	470134.5	732325	404075.5	8866394.6	4236605.5	9991880.02	494925.5	882860.3	1133850.9	NA	NA	NA	265856	362901.5	288965	5264059.5	5893290
SEPTVRAEL	sp|73402-REF|PPP4R1-REF;sp|73403-REF|PPP4R1-REF;sp|73404-REF|PPP4R1-REF;sp|73405-REF|PPP4R1-REF;sp|73406-REF|PPP4R1-REF;sp|73407-REF|PPP4R1-REF;sp|73408-REF|PPP4R1-REF	NA	NA	NA	5188535	5278180	5194490	NA	NA	NA	1045350	691965	1613940	640960	1677345	NA	NA	NA	NA	740207	NA	454631.5	710235	NA	NA	288267	NA	421223	NA	NA	NA	NA	NA	NA	1659255	3391595
SLSEKTVLL	sp|46355-REF|CD59-REF;sp|46357-REF|CD59-REF	NA	NA	NA	5186817.35	5483209.550000001	5338115.95	4987822	4950808.4	4566622.550000001	8351810	8406765	4408155.8	3308885	2446630	1302870	3729395	3525765	3857820	2994840	4232340	2858420	3449996	4571338	2434845	281903	1248790	2027805	563241	602869	756319	NA	370489	502915.5	5919539	6163813.15
REFQNPPQL	sp|46673-REF|ATG13-REF;sp|46674-REF|ATG13-REF;sp|46676-REF|ATG13-REF;sp|46682-REF|ATG13-REF	NA	NA	NA	5149470	4196710	3444565	3159860	3185225	2272230	903343	1491639	2009405	2381415	5906950.5	2428523	3926690	7421590	8032380	819164	524150	NA	1642600	7327650	1611600	1450870	1658890	1852100	232230	379567	159446	247263	NA	330712	6599225	5832435
SLHDAIMIV	sp|9833-REF|CCT7-REF;sp|9834-REF|CCT7-REF;sp|9836-REF|CCT7-REF;sp|9837-REF|CCT7-REF	NA	NA	NA	5146898.75	4882576.15	5157450	3896135	5567035	4673430	737336	528377.5	770162.5	5021210	3091250	2677590	1463130	957405	1516295	1220035.5	1690920	791644	2392680	2204060	2601920	NA	320572	476959.5	132830	132205	180491	29036.7	NA	NA	1651534.6	3033567.5
KQGGPAIGARI	sp|30666-REF|PLEKHG1-REF	NA	NA	NA	5146695	5168080	5131115	13386400	16673450	8681000	18911350	16456450	12186400	30086500	36076950	32056050	45061000	46799950	43474500	35384600	17274800	43537900	19552550	30309000	20630750	2160145	2742740	3834635	412245	547736	781240	28435500	33185650	29953000	17209300	21525900
AEGPAVSL	sp|34637-REF|DENND11-REF	NA	NA	NA	5142736	4652010.35	4900643.550000001	3378621	2258317.35	1841779.5	848043.6	1496235	1856725	2885940	397473.2	297843	735934.5	559127.5	538758	1841460	543283	2919580	3855676.9	6327800	2841666.2	1206601.5	1158500	663150	290777	345579	403929	1173835	1391035.5	349751.5	4895533.9	3415100.35
REGPFYPTL	sp|88575-REF|MCTS1-REF;sp|88576-REF|MCTS1-REF	NA	NA	NA	5136865	5701780	6422815	5928705	6915650	5250745	1880755	2241005	2563245	9733465	1756950	502955	2064700	1405805	1559381.5	5211430	3728020	1653895	5058940	2505385	4929355	84815	2440190	3570040	1104780	1114020	1012620	198336	675865	347816.5	2958965	3913510
SEIRDIIL	sp|67645-REF|PRPF8-REF;sp|67648-REF|PRPF8-REF;sp|67650-REF|PRPF8-REF;sp|67651-REF|PRPF8-REF;sp|67652-REF|PRPF8-REF	NA	NA	NA	5107590	5002820	4410455	2323750	3045315	3550380	NA	NA	NA	1186055	2440700	1531990	NA	NA	NA	1441475	4535930	6481040	1492985	643610	1320860	NA	1351390	1525085	NA	NA	441599	NA	NA	268718.5	2275975	3705070
SEEDRVVVI	sp|74695-REF|TXNL4A-REF;sp|74697-REF|TXNL4A-REF;sp|74700-REF|TXNL4A-REF	NA	NA	NA	5088980	4936530	4967830	3901715	4281510	4517355	2290785	2176600	5023300	3610600	1995545	1714250	2962545	2570060	1712990	6893290	9164920	5466650	2692535	3305138.2	1948900	229351.5	471675	634839	182824	216929	250571	380069	963183.5	989480	4021000	3928650
VEERPRTTL	sp|18263-REF|HLTF-REF;sp|18264-REF|HLTF-REF	NA	NA	NA	5057957	5239416.5	4578226.5	3354940	3374927.95	4389539.95	6625245.45	7550195	5924954.2	12659605	9538280	15309450	7511242	5976368.5	8543648.95	27572633	23708802	31264037	3883377.2	4861327.5	3423705.6500000004	3206902.85	2539834	2794616.5	484977	521019.1	626042	27352277	27084545	27394550	2597791	2899849.55
KEGLPTRAL	sp|7264-REF|CENPF-REF;sp|7265-REF|CENPF-REF	NA	NA	NA	5023345	5329560	5990900	8918945	7560960	8155225	3100790	2731885	2845140	5596265	2881110	2106580	3498490	4163255	3104220	5437415	7271180	5240775	8361245	5776610	10146150	6165420	5326840	5813610	1197180	1334910	1242690	10916570	7784805	7129895	8146125	6644410
KEFEDKKVEL	sp|149359-REF|SUDS3P1-REF;sp|55263-REF|SUDS3-REF	NA	NA	NA	5017795	4080058	4850664	4072700	3699758	3809893.5	5592525.5	5920288	5021005	6380101.5	4473723	2516289	7101618.5	5968224	6724399	3631218.5	3558086.5	3053466	1858774	5338960	2282199	497036.55	483697.4	342579.95	NA	NA	NA	114941.5	129471.5	221382	6846075	6411463.5
AVEGMHREL	sp|25810-REF|LARS1-REF;sp|25811-REF|LARS1-REF;sp|25813-REF|LARS1-REF;sp|25814-REF|LARS1-REF;sp|25815-REF|LARS1-REF;sp|25816-REF|LARS1-REF;sp|25817-REF|LARS1-REF;sp|25818-REF|LARS1-REF;sp|25819-REF|LARS1-REF;sp|25820-REF|LARS1-REF	NA	NA	NA	5005590	5907720	5108920	NA	NA	NA	NA	NA	116110.5	6163665	1650895	91274.5	NA	NA	NA	NA	NA	NA	NA	NA	NA	1047480	NA	NA	NA	NA	NA	NA	NA	NA	2564990	NA
AAGPGFSL	sp|163-REF|CDK11B-REF;sp|164-REF|CDK11B-REF;sp|165-REF|CDK11B-REF;sp|166-REF|CDK11B-REF;sp|167-REF|CDK11B-REF;sp|168-REF|CDK11B-REF;sp|172-REF|CDK11A-REF;sp|174-REF|CDK11A-REF;sp|176-REF|CDK11A-REF;sp|177-REF|CDK11A-REF;sp|178-REF|CDK11A-REF;sp|193498-REF|ENSG00000268575-REF	NA	NA	NA	4996570.65	5164137.25	7236071.45	17969581.1	17177050	14283212.5	888242.7	1103065	1614650	6586605	2268960	1367680	1983470	2118150	1986575	654449	201930	1014671	16899418.85	16121993.35	18067308.25	923967	3570660	4105445	1219670	1489290	1121410	97267.5	196586	42569.95	20845513.549999997	18650973.65
AAFPGASL	sp|52770-REF|DAZAP2-REF;sp|52772-REF|DAZAP2-REF;sp|52773-REF|DAZAP2-REF;sp|52775-REF|DAZAP2-REF;sp|52776-REF|DAZAP2-REF	NA	NA	NA	4984230	3675420	4576795	1003858	682914.5	682067	833690.5	921998.5	1549920	3040720	1298785	825490	NA	3954915	5287955	1327350	941374	1575610	357100.5	503880	66323.5	3214420	7139810	8233425	21216900	17185300	13477500	762710	588635	705055	2094870	1734425
ALVVQVAEA	sp|24210-REF|HEXB-REF	NA	NA	NA	4936110	5918175	4924765	5061205	5117505	4865770	NA	NA	NA	18198200	14392250	7662540	12347200	5094575	5828665	34564800	29519700	34346200	4745885	6969230	4493400	152503500	161276000	296052500	294465000	300598000	230471000	53415750	52739350	27206265	5321980	4581100
AAPGAPAAV	sp|38894-REF|CDKN2A-REF	NA	NA	NA	4917821	3574260	5766808.5	6156656	6172768.5	4989023.5	1243190	890620	910251	3883292	1996551	1730730	1360417	548536.5	1421175	10114311	6288450	9837705	5147416	6357315	3684755	661432.5	473894	390940	NA	99321	NA	5971060	3575665	595094	3908718.5	3898259.5
ALDSTNVEA	sp|62049-REF|RAB11A-REF;sp|62052-REF|RAB11A-REF;sp|62054-REF|RAB11A-REF	NA	NA	NA	4915230	4459625	4248915	10647890	11650020	13282490	2583848	2740675.5	4150017	9020640	8199354.5	5808930	1993496	3481880	2953904	7923605	8383010	5682470	8014450	16866320	14221770	1376195	870074	817009	NA	47001.3	43208.6	3551767.5	970493	978721.5	29485560	20414895
VTRWLRAGSLA	sp|83228-REF|ABHD16B-REF	NA	NA	NA	4913100	7877490	6245405	8094625	4644090	7974870	136133.3	149838.75	83483.05	1396868.5	1275185	399959	10446300	5270165	3371255	930937	169800	732223.5	7783310	5947640	5632985	5819835	33608600	38534800	188248000	41438600	113843000	14629479.5	11592205.5	1688725	742851.5	1298745
FASHVSPEV	sp|85824-REF|ARFGAP3-REF;sp|85825-REF|ARFGAP3-REF	NA	NA	NA	4901924.9	5095272.4	5314375.85	8466721.9	8861390.58	9281005.33	246735.5	114198.5	108883.5	9881090	6423480	4831225	7456450	8696170	4380460	315178.5	348748	436389.5	2449017.8	5784860.5	1359985	379019	274959	280536	43711	78790.8	90887.8	83742.5	106555.5	76545	6450318.5	5982668.4
GEVPFNHEIL	sp|33402-REF|COPS6-REF;sp|33404-REF|COPS6-REF	NA	NA	NA	4887595	4095235	5032795	3409330	2994620	3167880	6441765	5894290	4440275	1580720	1046680.5	672430	2637190	464639	379940.5	412406.5	523831	693374.5	2053080	452641	461531.5	NA	NA	199441	NA	NA	251391	NA	NA	NA	2096930	2772810
KEFPEKQEL	sp|40863-REF|ZER1-REF	NA	NA	NA	4880420	5397115	5984095	4808715	5552235	6807645	7329203.5	6543289.5	6869393.5	18412140	18391820	16218025	10893750	13025495	10765982	3285406.5	2339844	2971034	8499130	9414050	9995610	4223405	2978450	4129740	171955.8	104058	230105.2	5196614.5	5522676	5911709.5	6427500	5058680
ILMEHIHKL	sp|116110-REF|ENSG00000224415-REF;sp|143495-REF|ENSG00000233597-REF;sp|69860-REF|RPL19-REF;sp|69861-REF|RPL19-REF;sp|69862-REF|RPL19-REF;sp|69864-REF|RPL19-REF	NA	NA	NA	4847930	3819454.75	5310717.5	10263203.85	11747386.75	1272396	9713200	10847747.65	10110429.95	20384294.5	13993284.5	6959101.75	16026944.6	10627633.6	19262715.55	4078188.5	4588230	2808701	4642115	12510615.45	2649518.6	694283	1648609.2	3170484.55	482529.6	534726.5	648586.3	2112035	1992430	2815800	15893826	17716826.5
MVIVPTREL	sp|50214-REF|DDX6-REF	NA	NA	NA	4847468	4825497.5	4693106.199999999	5304750	4695722	4957832.75	4945910	5828560.75	6718500.5	1686160	780556	539745	1268860	1756100	1171293	160272	283221	202000.5	5025074	3484998	5505909	181137.75	908692	1120092.95	246232	228783	193489	NA	NA	NA	6838350	6864190
SIDERMKKL	sp|53620-REF|DCTN2-REF;sp|53621-REF|DCTN2-REF;sp|53622-REF|DCTN2-REF;sp|53623-REF|DCTN2-REF;sp|53627-REF|DCTN2-REF;sp|53628-REF|DCTN2-REF;sp|53629-REF|DCTN2-REF	NA	NA	NA	4836857.5	4527310.5	5044290.75	945688.2	813554.25	909571.5	1189677.45	996237.5	1759015	6945968.5	5908905	7532853.5	2579040	1201753	2881055	2804679.5	3800204	3218495	1297693	1045569	833477.2	1546355	1454922.3	1757634.3	74760.8	NA	113841	1832243	1985386	3014216	872653.65	940765
AAGPGAAAL	rev_sp|84835-REF|ZNRF3-REF;sp|75038-REF|BTBD2-REF	NA	NA	NA	4835455	3852925	4013460	705188	655923.5	351154.5	NA	NA	NA	1802490	484734	513070	346751	2943801.5	565100	4186790	2727930	1788760	1660510	2609365	1721195	1230915	862862	837974.5	144415	180452	202062	1113775	528335	446015.5	609500	NA
GLYSGVTTV	sp|45341-REF|RRM1-REF	NA	NA	NA	4818430.9	5102040.25	5376673.25	21765050	23659528	22087504.5	29790430.9	28532668.9	30171150	8711657.85	3494096	3320960	10090370	10297265	6771730	2377430	1092880	2865915	25898615.45	18964046.75	29999577.1	1384583	2304620	1971315	239996	302063	154040	915267	713615	414278.5	22576323.15	20887874.1
AEYKKKEEL	sp|18562-REF|SMC4-REF;sp|18563-REF|SMC4-REF;sp|18564-REF|SMC4-REF	NA	NA	NA	4809403	4443974	4456694	8650398	7697247	9338728	20329224.95	19462989.35	17885363.95	6922285.5	5796421	7723689	9672965	9711825.1	14628241.6	13045286.3	13986934	15738761.5	6285306.1	4402052	6357660.6	700507.25	758456.4	756845.1	NA	74975.4	56676.5	3468805	5519929.15	6271025	5825871	6022302.5
GIPPAPRGV	sp|110309-REF|HSPA8P1-REF;sp|115718-REF|HSPA9P1-REF;sp|134143-REF|HSPA8P5-REF;sp|25354-REF|HSPA9-REF;sp|25355-REF|HSPA9-REF;sp|25356-REF|HSPA9-REF;sp|25357-REF|HSPA9-REF;sp|25358-REF|HSPA9-REF;sp|25359-REF|HSPA9-REF;sp|28047-REF|HSPA1L-REF;sp|28048-REF|HSPA1A-REF;sp|28049-REF|HSPA1A-REF;sp|28050-REF|HSPA1B-REF;sp|40562-REF|HSPA5-REF;sp|40563-REF|HSPA5-REF;sp|50378-REF|HSPA8-REF;sp|50379-REF|HSPA8…	NA	NA	NA	4782710	5974055	5017885	2753395	2714340	2851925	NA	NA	NA	8843710	8850935	2997990	780652	391850	304292.5	771244.5	1078300	875412.5	1299320	546950	1393940	105561.5	95300.4	70127.5	NA	NA	NA	NA	NA	195031	1296885	1522285
SAAPGTASL	sp|24740-REF|CAMK4-REF;sp|24741-REF|CAMK4-REF	NA	NA	NA	4775485	3716450	4751446	1706949	1320838.5	1068204.5	278836.5	312960.4	348750.5	1367414	299761.5	582361.5	496078	165759.5	640951.5	NA	NA	NA	801485	3122940	670688.5	747882.5	544246	251200	71509.9	NA	74958.6	719877.5	120233.5	NA	2829164.4000000004	2566287.3
YTIPPGHQV	sp|104949-REF|CYP51A1P2-REF;sp|142244-REF|CYP51A1P1-REF;sp|33046-REF|CYP51A1-REF;sp|33047-REF|CYP51A1-REF;sp|33048-REF|CYP51A1-REF;sp|33051-REF|ENSG00000289027-REF	NA	NA	NA	4774350	5141330	4771710	7651705	8749315	4943670	507508.5	475939.5	567391	1903280	1094980	349424	4669415	1809919	2371510	951870.5	1158030	650331.5	4881500	1707040	5085570	882695	1396650	1512955	442579	332035	277073	NA	NA	195467	4662585	4122410
VADERTRIL	sp|63806-REF|ABCA3-REF;sp|63807-REF|ABCA3-REF	NA	NA	NA	4744938	4563392.5	4101366.95	3008264.7	3437526.45	3171777.8	342277.5	612864.5	654361.5	7149465	6495160	4664820	6772430	5877155	7147405	1912995	1662220	1867885	4235354.1	4642059.5	2839828.4000000004	679486.5	593180	692969.5	NA	51524.5	28489.2	1829200	1693660	2139735	3046569	3028785
IIVDPAREL	sp|63150-REF|UNC45A-REF;sp|63152-REF|UNC45A-REF;sp|63153-REF|UNC45A-REF	NA	NA	NA	4744170	5856195	5749800	1758885	1670960	1553265	160107.5	149878	293020.5	1574575	965562.5	527175	239724.5	304694	259082	957156	1465460	880221	1299200	554422	1028320	334248.5	1217560	1611285.5	157647	139489	154574	NA	614557	NA	1368800	1258080
YELPDGQVI	sp|102134-REF|ACTG1P2-REF;sp|110018-REF|ACTG1P11-REF;sp|11059-REF|POTEF-REF;sp|11097-REF|POTEI-REF;sp|11106-REF|POTEJ-REF;sp|11133-REF|POTEE-REF;sp|23812-REF|ACTBL2-REF;sp|31299-REF|ACTB-REF;sp|31302-REF|ACTB-REF;sp|31305-REF|ACTB-REF;sp|31309-REF|ACTB-REF;sp|31310-REF|ACTB-REF;sp|43478-REF|ACTA2-REF;sp|60808-REF|ACTC1-REF;sp|72827-REF|ACTG1-REF;sp|72828-REF|ACTG1-REF;sp|72836-REF|ACTG1-REF;sp|76…	NA	NA	NA	4743140	4246665	3923530	1854520	1567547.5	1679385.5	40024.2	28981.65	20321.449999999997	962156	580607.5	393499.5	91685	NA	410324.5	157366.5	40709.6	172972.5	1335050.5	2978709	1690188	NA	335600	535765	309472	208489.1	62867.7	NA	NA	NA	2193557.5	2583959.5
FANGRSTGL	sp|18885-REF|ACTL6A-REF;sp|18887-REF|ACTL6A-REF;sp|33559-REF|ACTL6B-REF	NA	NA	NA	4741825	5198880	4673735	5717620	6154270	5900530	461794.5	446562.5	698643	3038340	2195102	1643180	4135445	3531010	3303225	483695	865337	1077330.5	4716645	4400315	2025310	778840.5	461595	558072.5	209259	193601	197353	78004.5	55236	NA	5719850	6430770
IEMNEPVQL	sp|81457-REF|PCNA-REF	NA	NA	NA	4702786	4309007	4789165.5	3263265.5	2699826.5	3052577	2943410.6	3071152.75	4298542	6657912.5	3693683	2951199	8734573.5	5949550.5	5661214.5	430140	443503	750026.5	2282135.7	4144977.05	3263114.9	102249.5	627607.8	667078.55	239512	184838	297953	590340	NA	84126.5	5621230.35	4817863.6
SLDGAPIGV	sp|30232-REF|EPB41L2-REF;sp|30233-REF|EPB41L2-REF;sp|30234-REF|EPB41L2-REF;sp|30237-REF|EPB41L2-REF;sp|30239-REF|EPB41L2-REF;sp|30241-REF|EPB41L2-REF;sp|30244-REF|EPB41L2-REF;sp|30249-REF|EPB41L2-REF;sp|30256-REF|EPB41L2-REF;sp|30257-REF|EPB41L2-REF	NA	NA	NA	4697960	1235285	1632060	1487104.25	874404.2	1032901.9	2237290	1783095	2217950	2021209.5	452763.5	624585	3646720	2338925	1925995	733380	NA	1927460	3121095	5328670	5268430	127568	273659	147293.5	NA	NA	NA	476900	1555219.5	NA	3359314.5999999996	2298273.5
GETGIGKSTL	sp|10695-REF|SEPTIN10-REF;sp|10696-REF|SEPTIN10-REF;sp|10697-REF|SEPTIN10-REF;sp|10698-REF|SEPTIN10-REF;sp|10699-REF|SEPTIN10-REF;sp|21090-REF|SEPTIN11-REF;sp|21091-REF|SEPTIN11-REF;sp|21092-REF|SEPTIN11-REF;sp|21093-REF|SEPTIN11-REF;sp|21094-REF|SEPTIN11-REF;sp|21095-REF|SEPTIN11-REF;sp|21096-REF|SEPTIN11-REF;sp|25100-REF|SEPTIN8-REF;sp|25101-REF|SEPTIN8-REF;sp|25102-REF|SEPTIN8-REF;sp|25103-REF…	NA	NA	NA	4696868.300000001	5156737.6	4816237.55	4308921.45	4259995	4407240	3784610	3969975	3994570	2265465	2462120.5	1425380	1635075	1279219.5	1106595	2617445	4678100	3085835	4927895	1775557.55	4304650	1584100	1141910	1251170	407992	540824	380258	1004565	997792	1089191.5	3200023.9	3361839.1
FLLPHSSRL	sp|1374-REF|MAN1C1-REF	NA	NA	NA	4682698	4902772.5	5322985	1532721	2071679	1899959	4286735	4533650	3952267.5	12949486.5	13606897	7514645.5	6871878	7267285	6882480	27084838.5	23101010	27789805.5	1598234.5	1836517.9	1755651	500599.5	6520520	14203965	15990570	18870110	21147830	22993637	52214187.5	50834800	406686.35	503196
NLDPAVHEV	sp|8745-REF|GPN1-REF;sp|8746-REF|GPN1-REF;sp|8748-REF|GPN1-REF	NA	NA	NA	4644340	4814225	4565105	5735470	6329860	5583200	5968580	6822555	7112330	4296735	3804900	2492690	2285720	2440065	1500600	1640975	2229730	1831480	6349030	5309055	3656105	206590	157872	115886	71090.2	73352.1	NA	662756	664864.5	1071270.5	4224500	4673000
REHVEAIKI	sp|42679-REF|ZWINT-REF;sp|42682-REF|ZWINT-REF	NA	NA	NA	4642599	4826979	5276191	9314231.5	11348911.5	13915402.5	13561950	12005300.8	13174533.2	12760827	14909148.5	12541295.4	23497600	24795700	19476048.95	16041400	18972107	18619200	12724933.5	13772415.5	13038571	2891326.2	3931984	5938881	490150	454585	601736	23687350	27445780.5	27961550	7511081.5	8154401.5
IEYAKPTRL	sp|78186-REF|HNRNPL-REF;sp|78187-REF|HNRNPL-REF;sp|78188-REF|HNRNPL-REF;sp|78189-REF|HNRNPL-REF;sp|78190-REF|HNRNPL-REF;sp|78191-REF|HNRNPL-REF	NA	NA	NA	4632116	4983908	4898719	3674612	4626863	4944846.5	9150448.75	8752793.7	8569872.5	9491304	12584222.5	9908530	6140314.6	7369560.25	5961303.5	10973034.5	11080629	10873384.5	5667533.5	3351089.5	5461368.5	731321.3	621872.8	947283.75	333846	353979	299904	4989446.5	6537640	6910650	2534179.5	2483681
TVLERVEGA	sp|6699-REF|TMEM9-REF;sp|6702-REF|TMEM9-REF	NA	NA	NA	4627890	4810700	4847135	5957425	7821515	7394770	12063290	9970080	7864085	5569465	3756575	3238420	7426070	6080490	4656110	5620390	5941370	5727330	3749995	9191840	3056385	1240640	993374	979428	120474	NA	189012	1530908	1290139	1136838.5	5635567.85	5971153.75
KEDPTSFRL	sp|81699-REF|SEC23B-REF;sp|81703-REF|SEC23B-REF;sp|81708-REF|SEC23B-REF	NA	NA	NA	4624355	4737305	5221270	2774306.5	3636916.5	3387894	579306.5	526803	445423.5	17151495	19018670	15881475	4650700	16998485	14934390	5880590	4974043	6331471.5	5624651.5	10010565	3769898.5	1966301	4627850	6811465	564911	535303	576145	6661995	14248510	13229452	6178740	5954390
KEVNFTSEL	sp|81881-REF|TPX2-REF;sp|81882-REF|TPX2-REF	NA	NA	NA	4580231.6	3787138	3138572	3626622.25	4271153.75	3549917.05	5545855	6175785	4445641.3	13043392.25	7704656.35	5004733.3	8934340	5966863.4	5944175	3058005.05	2652650	3296737.6	2248094.4	7888411	2225543.6	1343000	3604650	4468850	385296	411356	447997	1294464.4	3675490	3899510	7570499.4	7748098.55
[truncated: 25,943 more rows]
