# Supplementary material for: Deleterious KOs in the HLA Class I Antigen Processing and Presentation Machinery Induce Distinct Changes in the Immunopeptidome
Source: Mol Cell Proteomics. 2025 Mar 18;24(5):100951. doi: 10.1016/j.mcpro.2025.100951 (PMC12090245; doi:10.1016/j.mcpro.2025.100951)
Supplement: Suppl-table4 [file mmc8.csv]

protein_id	B2M_1.intensity	B2M_2.intensity	B2M_3.intensity	CALR_1.intensity	CALR_2.intensity	CALR_3.intensity	CANX_1.intensity	CANX_2.intensity	CANX_3.intensity	ERAP1_1.intensity	ERAP1_2.intensity	ERAP1_3.intensity	GANAB_1.intensity	GANAB_2.intensity	GANAB_3.intensity	IRF2_1.intensity	IRF2_2.intensity	IRF2_3.intensity	PDIA3_1.intensity	PDIA3_2.intensity	PDIA3_3.intensity	SPPL3_1.intensity	SPPL3_2.intensity	SPPL3_3.intensity	TAP1_1.intensity	TAP1_2.intensity	TAP1_3.intensity	TAP2_1.intensity	TAP2_2.intensity	TAP2_3.intensity	TAPBP_1.intensity	TAPBP_2.intensity	TAPBP_3.intensity	wt_1.intensity	wt_2.intensity	wt_3.intensity	B2M_1_.sampling_density	B2M_2_.sampling_density	B2M_3_.sampling_density	CALR_1_.sampling_density	CALR_2_.sampling_density	CALR_3_.sampling_density	CANX_1_.sampling_density	CANX_2_.sampling_density	CANX_3_.sampling_density	ERAP1_1_.sampling_density	ERAP1_2_.sampling_density	ERAP1_3_.sampling_density	GANAB_1_.sampling_density
sp|A0A0B4J2D5|GAL3B_HUMAN	990306690	939365310	1099057920	840366210	892246980	1013859650	878094590	852615490	766932800	831156160	861164160	936406080	740655490	1019684350	991142210	1202105470	1431078660	616106620	980814140	945752320	695346750	938696320	519018912	812337980	738832640	664945790	620097470	1174748540	1105129980	478417088	866359620	764411520	662568580	678314110	1028168640	692103040	NA	NA	NA	0.0063076923076923	0.0063076923076923	0.0063076923076923	0.0063076923076923	0.0063076923076923	0.0063076923076923	NA	NA	NA	NA
sp|A0A0U1RRE5|NBDY_HUMAN	74463744	70841784	53032460	62837860	NA	60256880	NA	NA	NA	112632936	115397160	171425440	66811864	NA	56416880	101525656	423576960	124244648	NA	NA	NA	NA	NA	NA	79793840	167443024	156711616	213750992	NA	NA	NA	NA	NA	NA	204393376	NA	NA	NA	NA	NA	NA	NA	NA	NA	NA	NA	NA	NA	NA
sp|A0AVF1|IFT56_HUMAN	40916940	NA	NA	NA	NA	NA	NA	NA	NA	NA	NA	NA	15736667	NA	NA	NA	NA	NA	NA	NA	NA	NA	NA	NA	NA	NA	NA	NA	NA	NA	NA	NA	NA	NA	NA	NA	NA	NA	NA	NA	NA	NA	NA	NA	NA	NA	NA	NA	0.00329670329670329
sp|A0AVT1|UBA6_HUMAN	611004350	598577920	587335620	577006080	617257730	603853890	547284350	536994500	539189760	489858816	455452288	547159100	546226110	520935904	568645890	501789536	521612320	485274080	470252416	550752130	551091010	586440640	533571776	574648640	509244928	465097696	454547232	568223230	521637504	509149472	515454656	550244420	501201728	485376800	488141696	532697184	NA	NA	NA	0.00172413793103448	0.00172413793103448	0.00172413793103448	0.00172413793103448	0.00172413793103448	0.00172413793103448	0.00172413793103448	0.00172413793103448	0.00172413793103448	0.00172413793103448
sp|A0FGR8|ESYT2_HUMAN	185307584	136261840	180682048	197080304	117010640	128894520	50292288	87481128	152890128	208902160	236815136	136993824	204130464	176456640	207661696	170189888	209889872	225618800	226547552	162024512	146563472	136250096	191463088	134741248	109209904	184940032	149624144	104597848	241339104	230520208	97831864	83698304	78885392	NA	67403232	113701800	NA	NA	NA	NA	NA	NA	NA	NA	NA	NA	NA	NA	NA
sp|A0JLT2|MED19_HUMAN	83870744	81383064	68965072	52224792	NA	76327192	43915156	56834328	54917728	56878748	53466156	64011408	36954968	44346484	58557132	67765976	49344692	46246156	81310136	50204952	NA	41697048	59578404	56958104	52007420	45782080	40615972	51843672	62038000	NA	69448392	71935496	67569416	50849604	64927156	54837908	NA	NA	NA	0.01525423728813559	NA	0.01525423728813559	0.01525423728813559	0.01525423728813559	0.01525423728813559	0.01525423728813559	0.00762711864406779	0.00762711864406779	0.00762711864406779
sp|A0JNW5|BLT3B_HUMAN	31710144	58934140	56447264	59085876	60046128	62797000	69808160	NA	NA	48888308	NA	57880176	NA	NA	41016016	NA	58513840	42616852	NA	NA	NA	67085356	96840616	NA	82436632	149401264	71349096	90818168	65432516	62950308	32236344	NA	47356856	64458300	65365852	65102064	NA	NA	NA	0.0037087912087912	0.00494505494505494	0.0037087912087912	0.00247252747252747	NA	NA	0.00494505494505494	NA	0.00494505494505494	NA
sp|A0MZ66|SHOT1_HUMAN	457695936	428371520	391390048	315333984	360435680	356017280	338948032	366347616	320232096	261226576	268756000	275169632	368470848	355348352	358621152	331084224	282607136	274422912	204664800	255647984	279601344	397202816	399603072	398860640	552811970	483881664	556835010	340114400	250264624	279099456	384088096	371830976	375543712	380273312	338007008	368655232	NA	NA	NA	0.00288924558587479	0.00288924558587479	0.00288924558587479	0.00288924558587479	0.00288924558587479	0.00288924558587479	NA	NA	NA	NA
sp|A1A4S6|RHG10_HUMAN	NA	176721248	NA	115912424	NA	NA	NA	NA	NA	163896224	101272760	166346304	NA	NA	NA	195064512	230934128	181982752	160049760	NA	NA	NA	188491840	NA	NA	NA	NA	NA	172732672	131919616	176247424	NA	NA	231541248	NA	219881856	NA	NA	NA	0.00462724935732647	NA	NA	NA	NA	NA	0.00462724935732647	0.00462724935732647	0.00462724935732647	NA
sp|A1L020|MEX3A_HUMAN	NA	NA	120732096	97811792	NA	NA	94597872	NA	NA	68317400	71104144	81151600	NA	NA	NA	56583676	59966644	75104168	82625176	92858736	80909616	99619840	87361096	NA	93369816	NA	67234920	53690580	77487128	57067992	119262360	97684792	100360584	NA	NA	75665152	NA	NA	NA	0.003515625	NA	NA	NA	NA	NA	NA	NA	NA	NA
sp|A1L0T0|HACL2_HUMAN	90106448	64621500	98130696	242549360	97199472	63501384	64547236	77852800	134936736	261195648	326362336	170681008	123564456	117700744	146806832	178295888	278277824	271588384	307308864	145806720	56379324	68720144	185619088	91537704	76246408	237917520	168989200	102642112	274249152	237522864	71478904	74170760	77544016	39389060	51610256	66794656	NA	NA	NA	0.00576923076923076	0.00576923076923076	0.00288461538461538	0.00288461538461538	0.00288461538461538	0.00288461538461538	0.00288461538461538	0.00288461538461538	0.00288461538461538	0.00288461538461538
sp|A1L3X0|ELOV7_HUMAN	NA	NA	NA	77862752	NA	NA	NA	NA	NA	NA	NA	NA	NA	NA	69843528	NA	NA	NA	NA	NA	NA	NA	NA	NA	NA	NA	NA	NA	68659432	NA	NA	NA	NA	NA	NA	NA	NA	NA	NA	NA	NA	NA	NA	NA	NA	NA	NA	NA	NA
sp|A1X283|SPD2B_HUMAN	176101456	192727072	168538112	294262208	213441120	191162336	242112016	212669456	266910816	351438784	379388608	304402912	250377824	244592272	268791360	278343424	249614080	353632000	267805168	218708832	176125200	213811968	266831552	205893104	210094544	276038368	265659280	232736960	350989920	309024384	219784896	188746704	205322992	239002464	227163584	241798112	NA	NA	NA	0.00199335548172757	0.00199335548172757	0.00199335548172757	0.00199335548172757	0.00199335548172757	0.00199335548172757	NA	NA	NA	0.00199335548172757
sp|A2RRP1|NBAS_HUMAN	145642160	148340496	124729616	119174904	133550472	131937432	77368752	90517064	91831896	118565136	105879576	128167504	120121936	113822528	109889576	118795408	106329208	130421664	83801680	117187576	116243376	115226392	138066544	119744920	108231544	99007568	92462944	124615704	82333880	90178400	109519880	122369640	125354248	106168608	114690528	96398776	NA	NA	NA	0.00685569191705459	0.00685569191705459	0.00609394837071519	0.00571307659754549	0.00533220482437579	0.00533220482437579	0.00152348709267879	0.00152348709267879	0.00152348709267879	0.00304697418535759
sp|A2RTX5|SYTC2_HUMAN	145264736	205812480	125354632	215187376	159691856	206818896	206791088	187090624	184271696	189925792	206664816	183568784	216177632	167394560	185643664	152549024	180190960	194092704	148811888	147588864	151317440	86543856	144970320	NA	NA	187138688	181118080	165740656	182552400	209808560	164277344	130557592	171166192	104432008	155994576	139255760	NA	NA	NA	0.00226700251889168	0.00226700251889168	0.00226700251889168	0.00226700251889168	0.00226700251889168	0.00226700251889168	0.00226700251889168	0.00226700251889168	NA	0.00226700251889168
sp|A2RU49|HYKK_HUMAN	NA	NA	NA	NA	NA	NA	NA	NA	NA	NA	NA	NA	9565883	NA	NA	NA	NA	NA	NA	NA	NA	NA	NA	17886006	NA	24115022	NA	28464144	NA	NA	NA	NA	NA	NA	NA	NA	NA	NA	NA	NA	NA	NA	NA	NA	NA	NA	NA	NA	NA
sp|A2RU67|F234B_HUMAN	NA	NA	NA	NA	NA	NA	NA	NA	NA	NA	8480005	NA	NA	NA	NA	NA	8241578	10168286	14591472	NA	NA	NA	20272868	NA	NA	25990218	27467978	NA	NA	NA	NA	NA	NA	NA	NA	NA	NA	NA	NA	NA	NA	NA	NA	NA	NA	NA	NA	NA	NA
sp|A2RUC4|TYW5_HUMAN	NA	NA	NA	NA	NA	NA	NA	NA	NA	NA	NA	NA	NA	NA	NA	45339400	38785288	NA	NA	NA	NA	NA	NA	NA	NA	49342948	NA	NA	NA	NA	NA	NA	NA	NA	NA	NA	NA	NA	NA	NA	NA	NA	NA	NA	NA	NA	NA	NA	NA
sp|A3KMH1|VWA8_HUMAN	77810760	60714780	67339632	50484540	NA	40254128	NA	30175978	38716388	52709540	NA	53757852	30740086	32431778	34608436	75962136	44671300	58374164	34805252	NA	NA	60758632	68393520	NA	53153036	32420964	NA	35739332	NA	NA	NA	43034860	NA	NA	39307100	46226348	NA	NA	NA	0.00284659989457037	NA	0.00284659989457037	NA	0.00284659989457037	0.00189773326304691	NA	NA	9.4886663152345e-4	0.00189773326304691
sp|A3KN83|SBNO1_HUMAN	227959664	197203936	240452000	127024336	NA	NA	68599560	130068576	156720080	170346592	191878592	130196072	122765696	91298808	127605616	160353280	142338192	173046016	260803040	237762448	112668496	106194584	150239008	NA	139348592	218796992	207714448	142494448	252820400	237846704	107046248	136607440	146166144	70341072	76580888	86061104	NA	NA	NA	0.0103971119133574	NA	NA	0.00779783393501805	0.0103971119133574	0.00909747292418772	0.0051985559566787	0.0051985559566787	0.00649819494584837	0.00649819494584837
sp|A4D1E9|GTPBA_HUMAN	106883496	87638528	99967392	NA	65930628	NA	63004524	67762720	NA	73136280	83959304	NA	54573104	42416096	53805604	NA	103305464	80358504	71481848	89031096	NA	NA	79171264	41568396	83775376	100239016	83740416	NA	80662352	69372792	42701996	51441176	51026816	NA	64536468	46886756	NA	NA	NA	NA	0.00474934036939314	NA	0.00474934036939314	0.00474934036939314	NA	0.00474934036939314	0.00474934036939314	NA	0.00474934036939314
sp|A4D1P6|WDR91_HUMAN	NA	NA	NA	62951468	73263840	63075396	74893752	74899536	NA	63292640	61592860	73139960	60219532	NA	59725180	58366556	39175120	59402132	51857668	39072044	58576492	54331584	67183224	59812588	57756676	46784292	40220128	59343940	NA	NA	55131288	63735016	63733672	75426136	NA	NA	NA	NA	NA	NA	NA	NA	NA	NA	NA	NA	NA	NA	NA
sp|A4D1S0|KLRG2_HUMAN	NA	NA	69673128	NA	NA	39274232	NA	NA	NA	NA	NA	NA	NA	NA	NA	50293856	63921980	NA	NA	NA	NA	NA	NA	NA	NA	53466876	NA	NA	66893436	61585772	NA	NA	NA	NA	NA	NA	NA	NA	NA	NA	NA	NA	NA	NA	NA	NA	NA	NA	NA
sp|A5A3E0|POTEF_HUMAN	NA	NA	NA	NA	NA	NA	NA	NA	NA	NA	161709200	84049816	NA	NA	NA	164308240	204337248	68537600	68050240	NA	NA	NA	NA	NA	NA	71557208	106976480	285809024	169565264	191641728	NA	NA	NA	NA	NA	NA	NA	NA	NA	NA	NA	NA	NA	NA	NA	NA	0.00307728944848734	0.00307728944848734	NA
sp|A5D8V6|VP37C_HUMAN	42496168	45801136	52272624	NA	NA	NA	NA	NA	NA	NA	NA	NA	NA	NA	62049200	59173116	59922952	NA	NA	NA	NA	NA	60373432	63931976	70081856	46040636	NA	87995096	59048024	NA	NA	57045540	48670088	NA	NA	NA	NA	NA	NA	NA	NA	NA	NA	NA	NA	NA	NA	NA	NA
sp|A5PLL7|PDES1_HUMAN	NA	NA	NA	NA	NA	NA	NA	NA	NA	NA	NA	NA	NA	NA	NA	NA	NA	NA	NA	NA	NA	NA	NA	NA	NA	NA	NA	NA	NA	54260200	NA	NA	NA	NA	NA	NA	NA	NA	NA	NA	NA	NA	NA	NA	NA	NA	NA	NA	NA
sp|A5PLN9|TPC13_HUMAN	108688584	105723240	126892528	116901072	104728688	111878312	95921424	91409616	88292048	94711696	109721112	113189016	83468984	105801560	98136832	115389256	112780872	88152400	106024568	116589272	115730352	117355528	94089840	121814056	109350720	88818000	95902472	84252352	91786576	109416216	88038952	95490256	81623928	82513520	93904872	101981048	NA	NA	NA	0.00880195599022004	0.00880195599022004	0.00880195599022004	0.00880195599022004	0.00880195599022004	0.00440097799511002	0.00440097799511002	0.00880195599022004	0.00440097799511002	0.00440097799511002
sp|A5YKK6|CNOT1_HUMAN	627451200	616055810	612225600	503032576	560682690	587590140	559072320	587536770	547339840	510190656	473847520	551574400	582809220	522585376	557822140	543293120	475378080	516457312	512822240	609731070	640855810	609046020	569842110	645754620	611156930	523982400	554511870	540998780	450139488	486704544	630584380	666520510	683687680	616042620	606431620	599569020	NA	NA	NA	0.014062499999999995	0.01254222972972973	0.013302364864864864	0.014062499999999995	0.011782094594594596	0.01140202702702703	0.007981418918918914	0.006461148648648645	0.007981418918918914	0.01254222972972973
sp|A6NCE7|MP3B2_HUMAN	532504832	564190980	672499900	1661527680	1481833980	1380410370	NA	748057470	677244670	1336369660	1304602620	1254365060	983095740	959211140	958060800	1149287810	1065705730	1069281150	1634542460	1032729730	909994430	909069180	1103732100	859574590	1172241540	1394970370	1249197820	968894780	1086036740	1121397250	953835710	930377730	899187460	1041350720	1090522880	1154381950	NA	NA	NA	NA	NA	NA	NA	NA	NA	NA	NA	NA	NA
sp|A6NDB9|PALM3_HUMAN	103123904	78099640	54076444	NA	94615528	81534400	64453668	NA	76924656	70433256	70992664	65213340	66410144	90707824	67952096	62627064	70972176	89561400	82549360	102162536	108502640	105944920	125508088	120122624	77644088	87228680	91110416	69855256	55649508	72119504	NA	74540624	96947400	41821496	NA	70721448	NA	NA	NA	NA	NA	0.00270676691729323	0.00270676691729323	NA	0.00270676691729323	0.00270676691729323	0.00270676691729323	0.00270676691729323	NA
sp|A6NDG6|PGP_HUMAN	420012512	430318944	435275712	358820320	423417600	394756000	406706880	423420896	386248512	259505552	241179968	267659424	330804928	336616320	339075392	301114656	307357472	297251136	296851008	300207392	268599584	367240032	315450496	341630656	331980544	309558720	338933792	380430272	292263936	260563200	293434112	265460032	265039040	329959968	370976512	366509824	NA	NA	NA	NA	NA	NA	NA	NA	NA	NA	NA	NA	NA
sp|A6NDU8|RIMC1_HUMAN	370757568	332675968	364938080	165599728	196786176	191103344	162170272	167352352	150882128	222652192	227889408	236358720	122677840	134649904	147056752	249075904	209856144	232699440	196868944	180896064	195886560	186149536	228332080	175734672	176770432	187416528	207543808	236388736	178461104	202421536	180252480	206214512	194724944	176889248	173248480	197329184	NA	NA	NA	NA	NA	NA	NA	NA	NA	NA	NA	NA	NA
sp|A6NED2|RCCD1_HUMAN	NA	31062628	NA	NA	NA	NA	38393340	NA	NA	NA	NA	NA	NA	31373936	NA	NA	26461236	NA	56648460	NA	NA	NA	NA	NA	NA	18389498	NA	NA	NA	NA	NA	NA	NA	NA	38543328	NA	NA	NA	NA	NA	NA	NA	0.00489130434782608	NA	NA	NA	NA	NA	NA
sp|A6NGB9|WIPF3_HUMAN	184830096	162010080	149541216	223612480	259267296	227772704	160394384	193500016	169627904	185422784	204627856	203378480	239317760	246347792	247159456	210788144	190642384	194698480	231388720	159335984	166314176	242644560	225891536	209424368	223458608	280203168	286421664	272919648	232412448	179269104	154447648	143517824	155808848	185962128	192369776	204744352	NA	NA	NA	NA	NA	NA	NA	NA	NA	NA	NA	NA	NA
sp|A6NHL2|TBAL3_HUMAN	NA	NA	NA	NA	NA	NA	NA	NA	NA	NA	NA	NA	NA	NA	NA	NA	NA	828536060	NA	NA	NA	NA	NA	NA	NA	NA	NA	NA	NA	NA	NA	NA	NA	NA	NA	NA	NA	NA	NA	NA	NA	NA	NA	NA	NA	NA	NA	NA	NA
sp|A6NHR9|SMHD1_HUMAN	232406448	226914176	292427520	242293040	174477024	168031696	207039840	215040064	236577408	253498112	285766432	241831648	214823296	241728880	236583920	246806256	295303552	259025792	308391264	256353184	190995632	190911328	173236496	156557744	186768560	227711312	228152416	142918720	284533056	217052848	202839136	168122256	177316496	198522224	208072816	212992784	NA	NA	NA	0.00360540811216825	0.00360540811216825	0.00360540811216825	0.00360540811216825	0.00360540811216825	0.00360540811216825	0.00270405608412618	0.00180270405608412	0.00270405608412618	0.00180270405608412
sp|A6NHT5|HMX3_HUMAN	NA	NA	NA	NA	NA	NA	NA	NA	NA	NA	NA	NA	NA	NA	NA	NA	27326040	NA	NA	NA	NA	NA	NA	NA	NA	NA	NA	NA	NA	NA	NA	NA	NA	NA	NA	NA	NA	NA	NA	NA	NA	NA	NA	NA	NA	NA	NA	NA	NA
sp|A6NHX0|CAST2_HUMAN	101114888	103147456	97520504	98603248	121757488	111363848	90366336	101958768	109317048	104581144	95306504	113048288	92418600	87519080	92975976	100460624	86793944	82222952	115605160	128852232	140797360	109016920	119366016	106866832	114441184	96338464	112231120	140425888	94794552	122319464	131951936	121880144	127316664	104586960	106264320	111841496	NA	NA	NA	0.01121495327102803	0.00560747663551401	0.01121495327102803	0.00560747663551401	0.00560747663551401	0.00560747663551401	NA	NA	NA	0.00560747663551401
sp|A6NIH7|U119B_HUMAN	NA	NA	240042528	152445040	NA	NA	119939328	107156568	67365528	80248208	69161288	NA	99117992	145393760	157833088	60821936	78917736	NA	85709936	NA	NA	NA	64431028	NA	NA	NA	NA	NA	91101656	81157160	NA	150185248	146522720	NA	97918624	NA	NA	NA	NA	0.01415637860082304	NA	NA	0.0074074074074074	0.0074074074074074	NA	NA	0.0074074074074074	NA	0.0074074074074074
sp|A6NJ78|MET15_HUMAN	NA	NA	NA	NA	NA	NA	NA	NA	NA	NA	NA	NA	NA	NA	NA	NA	NA	NA	NA	NA	NA	NA	NA	NA	NA	37009092	34380988	NA	NA	45906692	NA	NA	NA	NA	NA	NA	NA	NA	NA	NA	NA	NA	NA	NA	NA	NA	NA	NA	NA
sp|A6NKD9|CC85C_HUMAN	NA	111532280	180134048	NA	164190784	194549200	204886352	184964400	185946672	224342176	224621168	215310240	147527280	141263472	162118096	218936384	193250528	NA	135169632	148165856	152554896	130170856	99072304	106120520	157573280	135678672	176945280	207509888	218338160	166380896	168787056	170016480	142959264	NA	163112640	NA	NA	NA	NA	NA	0.00875912408759124	0.00875912408759124	0.00875912408759124	0.00875912408759124	0.00875912408759124	NA	0.00437956204379562	0.00437956204379562	0.00437956204379562
sp|A6NKF1|SAC31_HUMAN	113705152	60998312	72673320	81020016	124154560	102285024	76705472	120527944	137362048	79484632	93668064	98098648	60334540	NA	66526532	94951776	104260000	99120240	148481744	130705704	127817800	156969760	135786736	143317952	173981808	126422336	130369160	159259104	84921240	122521472	131562416	139730320	171668752	178708528	134733216	106868456	NA	NA	NA	0.00454545454545454	0.00454545454545454	0.00454545454545454	0.00454545454545454	0.00454545454545454	0.00454545454545454	NA	NA	NA	NA
sp|A6ZKI3|RTL8C_HUMAN	118058920	67915152	267359616	NA	NA	NA	NA	NA	NA	NA	NA	NA	NA	101994784	104783432	90197984	125522120	NA	78335424	NA	74282088	123915144	60873344	109438808	145289600	108636200	108497488	NA	85255936	95638528	NA	NA	69210616	NA	NA	NA	NA	NA	NA	NA	NA	NA	NA	NA	NA	NA	NA	NA	NA
sp|A8CG34|P121C_HUMAN	NA	NA	NA	NA	NA	NA	NA	NA	NA	NA	67628872	NA	NA	NA	NA	NA	NA	NA	NA	NA	NA	NA	NA	NA	NA	NA	NA	NA	NA	NA	NA	NA	NA	NA	NA	NA	NA	NA	NA	NA	NA	NA	NA	NA	NA	NA	NA	NA	NA
sp|A8MTT3|CEBOS_HUMAN	NA	NA	NA	NA	NA	NA	NA	NA	NA	NA	NA	NA	NA	131278784	NA	NA	NA	NA	168687584	NA	NA	NA	NA	NA	107434312	NA	NA	160415312	NA	NA	NA	NA	NA	NA	NA	NA	NA	NA	NA	NA	NA	NA	NA	NA	NA	NA	NA	NA	NA
sp|A8MWD9|RUXGL_HUMAN	4180625410	3231638020	7917135900	3610746880	3943522300	4211648510	4307628500	2772841730	3271689730	986361790	1845802620	1353049220	2079099010	3889168640	4088992000	2600266750	4217062140	2132572160	2400099580	2823631620	3297076480	3378642690	2720468990	3160136960	2742414590	2103375870	2301616640	2919186690	2438695940	2120237570	2920994050	2835619070	2825037060	4186297340	5156361200	4921169400	NA	NA	NA	0.02411764705882353	0.02411764705882353	0.02411764705882353	0.02411764705882353	0.02411764705882353	0.02411764705882353	0.02411764705882353	0.02411764705882353	0.02411764705882353	0.02411764705882353
sp|A8MXV4|NUD19_HUMAN	342354944	306774976	389258432	312382656	213372512	221423344	364746688	384981216	372996320	282298880	356112800	296094848	387294688	344170560	345187200	268514432	335238112	294813312	272309376	315245312	304221856	303396960	262497984	312976768	291600192	240667360	229184928	310672736	341449088	281589312	316162400	288846560	322002240	236234544	236739328	258852944	NA	NA	NA	0.00490463215258855	0.00980926430517711	0.00490463215258855	0.00490463215258855	0.00980926430517711	0.00490463215258855	NA	NA	NA	0.00490463215258855
sp|A9UHW6|MI4GD_HUMAN	188732480	221208336	180659376	182674400	198080688	222572976	202986144	184451296	220013184	184215200	162308304	205393008	184690272	175401600	178668816	150140976	144552144	155309872	135819424	145912096	174062528	186957248	187006800	184668544	207616032	155830288	184182688	202254064	159523680	189140656	216720224	227265024	232116000	193837136	186634448	189757232	NA	NA	NA	NA	NA	NA	NA	NA	NA	NA	NA	NA	NA
sp|B2RTY4|MYO9A_HUMAN	26785602	28965018	20400006	NA	NA	NA	NA	NA	NA	NA	NA	NA	NA	NA	NA	NA	NA	NA	NA	NA	15615640	NA	NA	NA	NA	83083264	78431192	51125000	47791808	52842132	NA	NA	NA	NA	NA	NA	NA	NA	NA	NA	NA	NA	NA	NA	NA	NA	NA	NA	NA
sp|B4DXR9|ZN732_HUMAN	NA	NA	NA	NA	NA	NA	NA	NA	NA	98357976	134603040	NA	NA	NA	NA	86626552	83197768	113483608	120592064	123122384	NA	NA	NA	NA	NA	NA	NA	NA	NA	NA	NA	NA	NA	NA	NA	NA	NA	NA	NA	NA	NA	NA	NA	NA	NA	NA	NA	NA	NA
sp|B7ZAQ6|GPHRA_HUMAN	NA	NA	55484040	69070840	NA	NA	NA	NA	NA	NA	87796424	NA	NA	NA	NA	NA	NA	65174308	116837800	NA	NA	NA	NA	NA	NA	62607472	NA	NA	NA	86003920	NA	NA	NA	NA	NA	NA	NA	NA	NA	NA	NA	NA	NA	NA	NA	NA	NA	NA	NA
sp|B7ZW38|HNRC3_HUMAN	NA	NA	NA	NA	NA	NA	NA	NA	NA	NA	NA	NA	NA	NA	NA	NA	NA	NA	NA	NA	NA	NA	369126016	291516928	NA	NA	NA	292729664	NA	282499552	NA	276532544	NA	NA	NA	40871016	NA	NA	NA	NA	NA	NA	NA	NA	NA	NA	NA	NA	NA
sp|C4AMC7|WASH3_HUMAN	228957600	237697920	230809424	233685952	229172352	213632576	213049200	223999760	240828000	173112480	186103168	182387536	221704720	192832976	218008352	163768672	157390080	164161536	181126352	216953072	228709376	252964896	143950464	225091600	223255120	140579712	109211408	95273168	176885648	136336544	187334848	187827536	232649168	221318688	228823440	224731440	NA	NA	NA	0.0196909010989011	0.01636782417582417	0.0196909010989011	0.0196909010989011	0.0196909010989011	0.0196909010989011	0.01344984615384615	0.01344984615384615	0.01344984615384615	0.01276342857142857
sp|C9JLW8|MCRI1_HUMAN	285758208	305665216	316666688	244702640	274207936	286947680	535787360	353272800	422149792	214157056	196374544	279843104	272362688	317755072	290088416	201090672	225283328	189566640	287500416	337269664	350909056	331434304	319368768	340606624	311152256	165926736	205999456	337359136	255909232	297340448	404689792	400023744	401105760	323641376	342105056	276998080	NA	NA	NA	NA	NA	NA	NA	NA	NA	NA	NA	NA	NA
sp|E9PAV3|NACAM_HUMAN	4849168900	4427953700	4291914500	4855885800	5706656800	5543689700	5470053900	4615775200	5305269200	6092733400	5332095000	5576026100	4636439000	4402926600	4463209000	5643174400	5303073300	6162854900	5555811300	5213343200	4886049800	5207222300	6390439900	5194446800	5782631900	7270556200	7554332200	7530692600	5957656100	6233662500	5120293400	5318056400	5381662200	6204722200	5546095100	6419206700	NA	NA	NA	0.00231497584541062	0.00231497584541062	0.00231497584541062	0.00152270531400966	7.9227053140096e-4	7.9227053140096e-4	NA	7.9227053140096e-4	7.9227053140096e-4	0.00152270531400966
sp|E9PRG8|CK098_HUMAN	509646880	475728544	415475072	400374816	436900096	407754784	519655872	499923104	577656900	503282272	503077184	472732480	384879680	399547136	472821952	406359200	358776928	532858144	470913600	363337792	430115104	404747872	558752900	401919264	448364896	468126496	524251904	594988860	481260128	576185280	483781440	461491616	456598272	500357600	483658912	488788608	NA	NA	NA	NA	NA	NA	NA	NA	NA	NA	NA	NA	NA
sp|G9CGD6|CNIPF_HUMAN	NA	NA	NA	NA	NA	NA	NA	NA	NA	NA	NA	NA	12575243	NA	NA	NA	NA	NA	NA	NA	NA	NA	NA	NA	NA	NA	NA	NA	NA	NA	NA	NA	NA	NA	NA	NA	NA	NA	NA	NA	NA	NA	NA	NA	NA	NA	NA	NA	0.00184062850729517
sp|L0R819|ASURF_HUMAN	NA	167479344	161256256	NA	NA	179202592	NA	NA	123540520	94308648	NA	114363056	NA	150580928	130182424	160130928	193786064	NA	108456184	109822536	NA	185572688	105916528	161308224	114359624	NA	112770056	197540288	133638736	NA	NA	NA	NA	NA	NA	NA	NA	NA	NA	NA	NA	0.04090909090909091	NA	NA	0.04090909090909091	0.02045454545454545	NA	0.02045454545454545	NA
sp|O00115|DNS2A_HUMAN	452066432	564228290	502688704	314707008	392946624	397956224	524263840	563969790	363331744	455910496	458524384	429971328	164970048	194398688	162965104	413738336	447849120	393908288	343394656	461923936	472726368	520559328	384861696	498333888	456924896	317381056	350980704	438051584	383815200	352119168	447400128	434419584	414508512	446940544	428163680	417220544	NA	NA	NA	0.00511363636363636	0.00511363636363636	0.00511363636363636	0.00511363636363636	0.00511363636363636	0.00511363636363636	NA	NA	NA	0.00511363636363636
sp|O00116|ADAS_HUMAN	311671584	341979200	346830976	403611040	285636704	279796736	340380480	401933600	400932384	433472352	428768544	418672096	232390464	267918944	264694512	437489856	490111872	443322560	514210432	404913984	367406176	373276224	478596576	403607040	352897312	476206016	425020768	284177536	394026080	377782784	323807296	365607712	342720896	308638496	365222912	454077696	NA	NA	NA	0.01384615384615384	0.01384615384615384	0.01384615384615384	0.016615384615384612	0.01384615384615384	0.016615384615384612	0.00276923076923076	0.00276923076923076	0.00553846153846153	0.00553846153846153
sp|O00139|KIF2A_HUMAN	235428528	209828352	210209664	305486592	229260192	217113552	231481408	263199696	314124608	280774560	309867840	251031456	269694432	247081120	276911424	227326000	244528048	307033440	338474368	290154400	264836352	192691760	205564416	165545440	200315776	245701696	248657248	177610592	264664240	269510336	263272368	225411520	252477680	232187152	217063952	233917440	NA	NA	NA	0.00234957020057306	0.00234957020057306	0.00234957020057306	NA	NA	NA	NA	NA	NA	0.00234957020057306
sp|O00148|DX39A_HUMAN	2717643260	2631033090	2389190660	2375157250	2550318080	2540320510	2669360130	2564392190	3071868420	2986950400	2814355460	3335384060	1988008450	1859065980	2273167100	2939884800	2562217220	3527532800	2803642620	2309665540	2632322050	2443945220	3426639100	2488401920	1948780160	2729900290	2282828540	2735933180	2422273790	2685102590	2243881730	2235224320	2365154820	2247640580	2275829500	2458305540	NA	NA	NA	0.00391408114558472	0.00391408114558472	NA	0.00391408114558472	0.00391408114558472	0.00391408114558472	0.00391408114558472	0.00391408114558472	0.00391408114558472	NA
sp|O00151|PDLI1_HUMAN	774296380	885595780	798185020	841607620	949477180	989516610	974681020	904049340	931803650	824978820	778639810	985927490	929738750	946632900	986393020	938932860	882522500	855672380	693078660	780486530	834758400	928691010	851204740	901774340	843064700	737151870	770065410	1119610880	892177090	810279300	917073540	901565820	896400380	783417920	836742080	751526340	NA	NA	NA	NA	NA	NA	NA	NA	NA	NA	NA	NA	NA
sp|O00154|BACH_HUMAN	2382150140	2244059650	2797908990	3209332990	3019449860	3162362880	3331461630	2647181820	2916393220	3266455550	3239577340	3418315520	2670250750	2917967620	2954933760	3274126080	3257790210	3226347520	3100612610	2704238340	2283248380	2909628160	3166182660	2808259840	2876900860	3680177660	3577819650	3465793540	3224751870	3761578240	2760550400	2485586690	2569342720	2463742720	3010852100	2697603330	NA	NA	NA	NA	NA	NA	NA	NA	NA	NA	NA	0.00483870967741935	NA
sp|O00159|MYO1C_HUMAN	204435200	244261312	202399600	392059424	455554560	405165280	443734080	488754816	455061248	340184128	338904704	396678400	410093152	375646240	376723520	383013664	346004000	400738432	281933984	301787264	343357696	390566144	470241152	411729312	430235584	413174144	413922528	434485440	376426848	407999392	326324544	360591712	321620160	393479360	392041408	436841280	NA	NA	NA	0.00837914691943128	0.00837914691943128	0.00837914691943128	0.01123195753554502	0.01123195753554502	0.01123195753554502	0.00626513289099526	0.00626513289099526	0.00626513289099526	0.00341232227488151
sp|O00161|SNP23_HUMAN	513159520	415589408	396346144	373462208	303888928	247333648	257028736	249355920	301687136	354153696	432263936	297497696	331936384	310213664	317483296	285121344	329570752	349776640	409243968	344426016	344758848	303659392	466598112	392747488	305614144	442963808	393064320	265234496	395862080	485258944	271352032	288673472	297312800	248813152	226647840	300342272	NA	NA	NA	0.00886699507389162	0.00886699507389162	0.00886699507389162	0.00886699507389162	0.00886699507389162	0.00886699507389162	0.00886699507389162	0.00886699507389162	NA	NA
sp|O00165|HAX1_HUMAN	183157424	199740592	210395472	172621584	136475504	135957536	228553760	218514368	229628528	165707728	181594736	154232352	217516320	245919344	216953920	198859616	211319520	168983456	177146688	221735904	184561136	117474768	162131552	91034800	160731808	189581280	180395920	169179632	212971168	192336048	171009872	132360376	108443888	149483952	182513424	138837536	NA	NA	NA	0.0066420664206642	0.0066420664206642	0.0066420664206642	0.0066420664206642	0.0066420664206642	0.0066420664206642	0.0066420664206642	0.0066420664206642	NA	0.0066420664206642
sp|O00170|AIP_HUMAN	478350336	538045380	618238340	492934752	549833410	605093630	681822720	595996800	476712384	361464288	360053280	386960544	506404288	639948540	596208640	438473888	547969790	311868224	418115136	538556610	472322048	518193184	421120000	504962272	410483200	362017024	370533792	503730624	457392288	368131552	515240960	491908032	479416096	463573216	546171260	424436864	NA	NA	NA	0.00559006211180124	0.01118012422360248	0.01677018633540373	0.01118012422360248	0.01118012422360248	0.00559006211180124	0.00559006211180124	0.00559006211180124	0.00559006211180124	0.01118012422360248
sp|O00178|GTPB1_HUMAN	573224260	566080900	582651520	645485950	530693824	532870720	466385280	484341760	507334656	574364220	584644610	587624580	598228290	595888380	578061250	549917820	549426050	621603900	595547900	520482304	476656320	493034560	553148670	505607616	477087968	518095360	523692640	544138240	604814850	599289340	517160832	540213630	541480000	515875040	438222720	482238464	NA	NA	NA	0.00544629349470499	0.00816944024205748	0.00544629349470499	0.00272314674735249	0.00272314674735249	0.00272314674735249	NA	NA	0.00272314674735249	NA
sp|O00186|STXB3_HUMAN	158611760	154662784	247138672	230241040	155200688	157826864	384039392	256927072	168938256	139234496	146956608	139503536	149260032	151536816	181373792	132812280	130966152	125585776	136087968	107588424	141315296	138861936	131616864	165574928	185258944	141133760	147597136	132976560	130836968	134386032	108216536	113720840	NA	142878688	171281184	130010800	NA	NA	NA	0.00616438356164383	0.00616438356164383	0.00616438356164383	0.00616438356164383	0.00616438356164383	0.00616438356164383	0.00616438356164383	0.00616438356164383	0.00616438356164383	0.00616438356164383
sp|O00189|AP4M1_HUMAN	NA	NA	NA	NA	NA	NA	NA	NA	NA	NA	NA	NA	NA	NA	NA	NA	NA	NA	NA	NA	NA	428865984	NA	NA	NA	NA	NA	NA	NA	NA	NA	NA	NA	NA	NA	NA	NA	NA	NA	NA	NA	NA	NA	NA	NA	NA	NA	NA	NA
sp|O00192|ARVC_HUMAN	NA	NA	NA	NA	NA	NA	NA	NA	NA	35286596	NA	NA	NA	NA	NA	NA	54676020	NA	NA	NA	NA	NA	38830328	NA	NA	NA	NA	NA	NA	NA	NA	NA	61533200	NA	NA	NA	NA	NA	NA	NA	NA	NA	NA	NA	NA	0.00377358490566037	NA	NA	NA
sp|O00193|SMAP_HUMAN	1582364030	1604794110	1183071740	1318530430	1604813440	1384737660	1558909440	1772566780	1530422400	1392318850	1423984260	1582443140	1303997820	1300988160	1218699650	1392425980	1269240580	1421742590	1270493180	1609674880	1672484480	1405785600	1412030980	1545335680	1414709120	1271276670	1398962430	1479320700	1229101440	1422228220	1618436990	1665493760	1658950910	1578889220	1434382210	1327910910	NA	NA	NA	NA	NA	NA	NA	NA	NA	NA	NA	NA	NA
sp|O00203|AP3B1_HUMAN	689188860	689337600	665376060	588638980	683373310	666278340	701112060	674219070	711721280	646671100	608499840	654578180	618944700	627902210	639838720	655668540	622493630	674729790	631881540	697030530	720116290	664375300	717851390	696179970	717711940	716902530	774302910	753095740	604427200	704292100	735004740	757411260	744384960	737370240	725954620	671080700	NA	NA	NA	0.00331491712707182	0.00165745856353591	0.00165745856353591	0.00331491712707182	0.00331491712707182	0.00165745856353591	0.00165745856353591	NA	NA	0.00165745856353591
sp|O00213|APBB1_HUMAN	123513664	113221432	124916792	120847448	127672512	116261672	98958440	113806184	115457848	103730680	100453624	108655720	97093608	88022704	91424160	102801216	105078992	93176936	118786608	106101064	98948408	109468240	122985280	113265504	134594928	139007440	163242352	137803168	111854832	108924160	88535832	99973352	85245480	90999896	99413320	106685728	NA	NA	NA	0.00256410256410256	0.00512820512820512	0.00256410256410256	0.00512820512820512	0.00512820512820512	0.00512820512820512	0.00512820512820512	0.00256410256410256	0.00256410256410256	0.00256410256410256
sp|O00217|NDUS8_HUMAN	225527808	265959856	324661696	190713392	193193264	198016832	340280480	348544000	338881312	232888176	209331344	220572224	283425056	430543648	340381152	223538560	324950848	244914480	260760848	330119584	331670944	216277984	201629632	207913696	187210672	234405824	220760624	305166656	299735264	207455408	321832192	273148736	238060864	199699808	282354880	229598656	NA	NA	NA	0.00891089108910891	0.00891089108910891	0.00891089108910891	NA	NA	0.00891089108910891	NA	NA	NA	0.00891089108910891
sp|O00220|TR10A_HUMAN	NA	NA	NA	NA	NA	NA	NA	NA	NA	NA	NA	NA	NA	NA	NA	NA	41323616	NA	NA	NA	NA	NA	NA	NA	NA	NA	NA	NA	NA	NA	NA	NA	NA	NA	NA	NA	NA	NA	NA	NA	NA	NA	NA	NA	NA	NA	NA	NA	NA
sp|O00231|PSD11_HUMAN	1436335230	1376867330	1224745980	1357755900	1484794240	1445050110	1277444610	1350872830	1443799300	1354356100	1348559740	1395317500	1189787010	1045155650	1154036860	1408370940	1288887300	1511693700	1230098180	1216721920	1320474500	1414127870	1634512900	1440344190	1411658880	1444026110	1528458370	1472324610	1228929280	1457193980	1248544130	1327789570	1378801540	1385688320	1323600510	1392099200	NA	NA	NA	0.01739130434782608	0.01739130434782608	0.01304347826086956	0.01739130434782608	0.01739130434782608	0.01739130434782608	0.00869565217391304	0.00869565217391304	0.01739130434782608	0.00869565217391304
sp|O00232|PSD12_HUMAN	977692670	1016176770	924657860	876744260	957816380	959250560	841257020	827176450	881190910	885121280	863776380	982008260	838853060	754135170	779028930	946756740	879714500	991121020	799684990	864871300	929628740	989497980	1121046140	1020530880	986298690	998493440	1079895680	934252290	942471170	960690750	852024580	939056190	885897410	898641340	811114690	953996990	NA	NA	NA	0.00401785714285714	0.00401785714285714	0.00401785714285714	0.00401785714285714	0.00401785714285714	0.00401785714285714	0.00803571428571428	0.00401785714285714	0.00401785714285714	0.00401785714285714
sp|O00233|PSMD9_HUMAN	892860670	1012790210	825229760	741202560	877249470	1019071940	1235661060	1083098500	1068243070	741931200	694491010	709838590	858711040	982531390	900392700	713058750	793320190	698778370	581917180	702922500	737876990	817122240	729890370	811845570	718208700	702207420	702628860	790777090	768552510	675946240	670144580	682622850	723400580	758968320	794363840	839358020	NA	NA	NA	NA	NA	NA	NA	NA	NA	NA	NA	NA	NA
sp|O00244|ATOX1_HUMAN	683032450	735890880	831958910	434131584	452849216	525717120	817489790	650160960	554507520	457836192	434265664	557405250	558471230	708114820	661351810	715140670	673151810	440993504	626296770	662614080	583537980	615834180	478349216	605523580	487539776	409240160	496197568	755864960	765004160	525680288	669992830	572044740	517821024	499705664	669839040	489682976	NA	NA	NA	0.09000000000000001	0.09000000000000001	0.09000000000000001	0.06	0.09000000000000001	0.09000000000000001	0.03	0.03	NA	0.06
sp|O00255|MEN1_HUMAN	84239288	83145112	101934128	76766048	NA	93724152	78077616	99215720	81711088	101735936	105811304	107367008	79083992	77541096	94509096	113781024	96163984	106381160	136332560	107247456	108822616	98113144	113619216	82578456	99944184	88317856	109681112	106241848	121369648	94690328	122500880	115028072	107049840	90676192	105885088	81178648	NA	NA	NA	0.01196013289036544	NA	0.00598006644518272	0.01196013289036544	0.00897009966777408	0.00897009966777408	0.00299003322259136	0.00299003322259136	0.00299003322259136	0.00598006644518272
sp|O00258|GET1_HUMAN	NA	NA	NA	NA	NA	NA	NA	NA	NA	NA	NA	NA	NA	NA	NA	NA	NA	NA	59752676	NA	NA	NA	NA	NA	NA	NA	NA	NA	39795480	NA	NA	NA	NA	NA	NA	NA	NA	NA	NA	NA	NA	NA	NA	NA	NA	NA	NA	NA	NA
sp|O00264|PGRC1_HUMAN	1335563140	843454530	1173236100	3555814400	1339954820	846969410	901776060	987283140	1646977020	1937229570	2988407040	1234974210	1963518210	2274708480	2527805180	1107440000	1885541760	2067784190	2276689660	1477600640	782061380	798440510	1216508160	1049467070	1122108160	2400902660	1633476480	586301250	3119677950	2600049660	985055870	673700740	716486780	535510560	760251010	949582910	NA	NA	NA	0.01925133689839572	0.01925133689839572	0.01925133689839572	0.01925133689839572	0.01925133689839572	0.01925133689839572	0.00962566844919786	NA	0.00962566844919786	0.01925133689839572
sp|O00267|SPT5H_HUMAN	734397630	713751100	660082300	531314624	625214140	641412670	680814080	732840700	665994500	509991008	456765632	606265730	599497860	576820990	581495040	613112770	533055712	533235616	540815170	671076670	820555520	605899140	546354300	608252740	645301180	533876032	586822910	800787260	648078210	593932610	783929600	754877570	754024320	705260800	754195390	742346620	NA	NA	NA	0.02335495829471733	0.02001853568118629	0.02168674698795181	0.02001853568118629	0.02001853568118629	0.02168674698795181	0.01000926784059314	0.01000926784059314	0.01000926784059314	0.01501390176088971
sp|O00268|TAF4_HUMAN	NA	NA	56102872	NA	NA	NA	80163728	NA	95490632	NA	NA	80411088	102522056	67935584	NA	NA	64783728	66925720	42338324	NA	52757992	63390788	121828936	37380140	NA	104419520	110624248	64348896	105571960	NA	74940936	36263376	41350980	115261392	NA	NA	NA	NA	NA	NA	NA	NA	0.00334261838440111	NA	0.00501392757660167	NA	NA	0.00167130919220055	0.00167130919220055
sp|O00273|DFFA_HUMAN	739975550	830598080	691131840	609742020	758042820	799524350	757343940	729311740	701528770	541244100	513522848	512815104	706695940	677404540	693492030	553689470	573105220	528572448	535734944	595256380	637104260	681296320	661476220	681017600	777420100	656125950	691260220	757557630	512559040	554393860	608558210	609416060	580489470	742936900	750013890	739422080	NA	NA	NA	0.01671826625386997	0.01671826625386997	0.01671826625386997	0.01671826625386997	0.01671826625386997	0.01114551083591331	0.01114551083591331	0.01114551083591331	0.01114551083591331	0.01114551083591331
sp|O00287|RFXAP_HUMAN	NA	NA	NA	NA	NA	NA	51100324	NA	NA	NA	NA	NA	NA	NA	NA	NA	NA	NA	NA	NA	NA	NA	NA	NA	NA	NA	NA	NA	NA	NA	NA	NA	NA	NA	NA	NA	NA	NA	NA	NA	NA	NA	0.00681818181818181	NA	NA	NA	NA	NA	NA
sp|O00291|HIP1_HUMAN	523284064	486362656	522997056	450345216	534768736	519737440	424774016	479767488	383145984	402781280	438201152	473798656	477478560	402417792	420087552	446520864	411876384	460458624	408220448	508976192	604938750	506150016	535672256	519947872	529454656	457966848	543970110	519572992	370051200	452730880	556681980	565516420	579473020	513200256	519908480	492715616	NA	NA	NA	0.00699708454810495	0.00699708454810495	0.00699708454810495	0.00349854227405247	0.00174927113702623	0.00349854227405247	0.00174927113702623	0.00349854227405247	0.00349854227405247	0.00174927113702623
sp|O00299|CLIC1_HUMAN	3656481280	3766246140	4822258200	4881057800	3634023170	3942300420	3322230530	2835376130	2918792190	3250188030	4824711200	3599947780	2420550660	3909479940	3445650180	4814435300	6210345000	3062411520	4958791200	3707851780	2422926080	4166290940	4044574980	3714251520	2997335550	3621908480	3571331580	3714262270	4463466000	4595508200	2484911360	2617808130	2421328130	2069865600	3466111740	2995729410	NA	NA	NA	0.02573390557939914	0.02573390557939914	0.03345922746781116	0.01800858369098712	0.02573390557939914	0.025733905579399134	0.02248927038626609	0.02248927038626609	0.02248927038626609	0.01800858369098712
sp|O00303|EIF3F_HUMAN	1310684670	1380122240	1597533180	1513899260	1393495300	1551586820	1861389060	1411440260	1596899970	1677123330	1959189630	2275578620	1270186110	1606688380	1438598140	2471065340	2736615940	1792410620	1658435840	1646008450	1181550460	1929609340	1888888830	1853266820	1643179010	1858489090	1835080450	1772032380	1684022910	1823841280	1248311420	1271995520	1203377540	1305845760	1763805950	1722272000	NA	NA	NA	0.02578796561604584	0.02063037249283667	0.02063037249283667	0.02063037249283667	0.02063037249283667	0.02063037249283667	0.01031518624641833	0.01031518624641833	0.01031518624641833	0.0154727793696275
sp|O00308|WWP2_HUMAN	NA	15074622	NA	NA	NA	NA	NA	NA	NA	10320182	NA	NA	NA	NA	NA	NA	NA	NA	NA	NA	NA	NA	NA	NA	NA	NA	NA	NA	NA	NA	18698870	15888970	NA	NA	NA	NA	NA	NA	NA	NA	NA	NA	NA	NA	NA	NA	NA	NA	NA
sp|O00311|CDC7_HUMAN	NA	NA	NA	NA	NA	NA	NA	NA	NA	NA	NA	NA	22746890	NA	NA	NA	NA	NA	NA	NA	NA	NA	NA	NA	NA	NA	NA	NA	29587680	NA	30518406	35097500	27919350	NA	NA	NA	NA	NA	NA	NA	NA	NA	NA	NA	NA	NA	NA	NA	0.00954063604240282
sp|O00330|ODPX_HUMAN	379006720	398917440	407247392	391143584	350544544	374048448	309555680	254027520	242689664	302575808	260083040	265234304	377577792	384310048	364656000	342909888	375493824	287207136	268461920	304870912	310806272	370668416	306207264	301425792	395669632	319062880	320286272	317807648	334156544	274032288	319093408	304840256	325409952	330963200	359036992	301276352	NA	NA	NA	NA	NA	NA	NA	NA	NA	NA	NA	NA	NA
sp|O00399|DCTN6_HUMAN	NA	191943968	170330256	122489360	153280848	137577216	228849184	NA	NA	NA	NA	NA	127958336	220354656	188855392	NA	161702832	131450704	NA	NA	129507552	141670880	NA	NA	NA	NA	NA	NA	130993344	NA	191324928	NA	119446240	NA	166932512	NA	NA	NA	NA	0.014835164835164835	0.014835164835164835	0.014835164835164835	0.014835164835164835	NA	NA	NA	NA	NA	0.014835164835164835
sp|O00400|ACATN_HUMAN	NA	NA	NA	27838716	NA	NA	NA	NA	NA	NA	9633309	NA	NA	NA	NA	NA	NA	11721583	31842276	NA	NA	NA	NA	NA	NA	24395030	NA	NA	NA	22475126	NA	NA	NA	NA	NA	NA	NA	NA	NA	NA	NA	NA	NA	NA	NA	NA	NA	NA	NA
sp|O00401|WASL_HUMAN	493341184	491205216	402799136	434118912	468056352	475900864	307303104	302101536	327730656	458869440	452524416	484497536	392258752	391187904	445863616	492898720	498444704	449205856	538015040	416423872	351280768	504845024	565612740	446795552	489849760	541614850	545402300	512038560	532052896	500978528	404997376	399304512	397735872	372842272	423611584	420314144	NA	NA	NA	NA	NA	0.00362173038229376	0.00362173038229376	0.00362173038229376	0.00362173038229376	NA	0.00362173038229376	NA	0.00362173038229376
sp|O00410|IPO5_HUMAN	2728222460	2711405310	2424241150	3242003710	3719523580	3800045570	2711005440	2735053310	2790568190	3467188220	3218117630	3688600830	2241865730	2026957700	2252794620	3821543170	3430896900	3741357570	3538170110	3071757820	3288468480	3307394560	3991329280	3405795580	2992066300	3444391940	3460842240	3539576320	3023225340	3074270210	3424092160	3633544960	3600161540	3467451390	3642636030	3858667010	NA	NA	NA	0.00991735537190082	0.01142332415059687	0.01142332415059687	0.01157024793388429	0.00991735537190082	0.01307621671258035	0.00481175390266299	0.00330578512396694	0.00661157024793388	0.00661157024793388
sp|O00411|RPOM_HUMAN	144903584	149348560	185962368	141696480	72597768	NA	NA	NA	111106248	127227152	159304784	121507760	139806496	167838336	122411680	133284456	139286784	159708352	103437568	117154064	NA	90828072	157656416	100809360	137314512	137254608	121042720	80925456	147255968	125654760	NA	NA	NA	NA	NA	NA	NA	NA	NA	0.00294599018003273	0.00294599018003273	NA	NA	NA	0.00294599018003273	0.00147299509001636	0.00294599018003273	0.00147299509001636	0.00147299509001636
sp|O00418|EF2K_HUMAN	213553856	195716192	183719088	NA	NA	NA	308590016	355636000	293737472	122016680	155468368	122921968	234363008	220220736	233693504	152413040	162614848	153587296	122427152	198288464	247548592	228380208	144156816	208499152	154051552	46714136	143815968	106710136	145600048	NA	238098480	182988496	172906576	201932608	224200048	186066112	NA	NA	NA	NA	NA	NA	0.00251046025104602	0.00251046025104602	0.00251046025104602	NA	NA	NA	0.00251046025104602
sp|O00422|SAP18_HUMAN	2159349500	2195445760	2184765700	1507343490	1945371010	1683411580	2134744060	2309298430	2000265980	1423502080	1496861060	1535995900	1839908220	1943191810	1805024000	1512677890	1467090560	1378851460	1602164860	1847027330	2040990590	1929667200	1704435970	1956805120	1904316670	1680991620	1832499330	1698516860	1642864640	1751913730	2006769660	2081663100	2018215040	1990254850	1836536830	2040780160	NA	NA	NA	NA	NA	NA	NA	NA	NA	NA	NA	NA	NA
sp|O00423|EMAL1_HUMAN	57623992	NA	48680584	NA	NA	55907864	53120612	NA	62438408	88153336	84342632	96769744	NA	72673080	88327808	105205560	102628488	NA	72672008	NA	NA	NA	67178392	41859216	80198432	111721032	110302296	NA	89193456	97644928	NA	NA	NA	NA	NA	44338768	NA	NA	NA	NA	NA	0.00223048327137546	0.00223048327137546	NA	0.00223048327137546	0.00223048327137546	0.00223048327137546	0.00223048327137546	NA
sp|O00425|IF2B3_HUMAN	1175642110	1209323650	1477319300	967748860	872588670	926731840	1097508100	1017728900	907081790	965582210	1101052800	997199740	1046289340	1472138500	1233159040	1155191040	1523603840	877534660	1350450430	1177523200	837517250	1054299580	857519420	963794300	866004420	841741250	825623490	984658110	1468385020	877059520	981535040	827726460	750522620	857242110	1230541570	848717630	NA	NA	NA	0.00867250437828371	0.00867250437828371	0.00867250437828371	0.00602451838879159	0.00602451838879159	0.00602451838879159	0.00602451838879159	0.00602451838879159	0.00602451838879159	0.00580035026269702
sp|O00429|DNM1L_HUMAN	536698656	546346880	515345408	470969088	503583200	505080736	478811104	508663584	515538304	495151872	470391968	530045792	397784000	386566688	397989312	562121540	577379260	504538368	550832060	579851260	555698500	592962690	565419260	576805570	608710140	638996480	664609280	450824192	422631520	445877568	592914370	619318850	591589700	538633220	533058976	562186240	NA	NA	NA	0.00967032967032967	0.00719780219780219	0.00719780219780219	0.00741758241758241	0.00741758241758241	0.00494505494505494	0.00225274725274725	0.00225274725274725	0.00247252747252747	0.00247252747252747
sp|O00442|RTCA_HUMAN	209098320	167196240	235300528	248256896	157393840	160729696	110279512	139607696	159420736	186810752	240674752	229082256	128393592	148711696	163463200	220638240	237302032	220180368	207481072	178018112	143145312	191460288	202539104	180659056	205206080	232537472	230260880	101267088	208127072	190130832	103682696	126255432	138620352	150186832	126560504	174669168	NA	NA	NA	0.01005586592178771	0.01005586592178771	0.01005586592178771	0.01005586592178771	0.01005586592178771	0.01005586592178771	0.00502793296089385	0.00502793296089385	0.00502793296089385	NA
sp|O00443|P3C2A_HUMAN	253768896	268196832	254420432	241663568	196074000	190465648	166515904	229200816	200212384	236938992	246746448	232778160	249008720	210103904	226731712	224346288	198745024	237749104	245652352	231097488	228503328	211591824	227584832	220256224	226195296	239839856	226130560	228946272	243882624	219372704	191668912	224074576	183950144	173165264	172810848	194686528	NA	NA	NA	0.00429082240762812	0.00429082240762812	0.00321811680572109	0.00321811680572109	0.00429082240762812	0.00429082240762812	0.00214541120381406	0.00214541120381406	0.00214541120381406	0.00214541120381406
sp|O00458|IFRD1_HUMAN	NA	NA	NA	NA	NA	NA	NA	NA	NA	NA	107530040	NA	NA	NA	NA	NA	150399392	NA	NA	NA	NA	NA	NA	NA	NA	NA	NA	NA	NA	NA	NA	NA	NA	NA	NA	NA	NA	NA	NA	NA	NA	NA	NA	NA	NA	NA	NA	NA	NA
sp|O00459|P85B_HUMAN	NA	121044136	132130640	174880656	NA	102149408	116341104	116776736	NA	129382432	72245104	NA	104069104	105121592	109269800	57407884	68323232	148457136	73074320	NA	80627336	94019376	90744896	69950384	113048424	96672352	88803880	103162688	102410616	90233896	66312788	NA	NA	NA	98600160	NA	NA	NA	NA	0.005	NA	0.005	0.0025	0.0025	NA	0.0025	0.0025	NA	0.0025
sp|O00461|GOLI4_HUMAN	269210112	234742304	196969520	347345888	NA	NA	NA	236638928	264252496	221321312	299007808	NA	205928432	236119600	236015936	121667640	259591376	241337200	372331488	365798400	317327712	NA	251436384	NA	170320576	226650752	193702160	NA	296201568	358829312	221294240	206621376	292805152	NA	131243880	175207008	NA	NA	NA	0.00261627906976744	NA	NA	NA	NA	NA	NA	NA	NA	0.00261627906976744
sp|O00462|MANBA_HUMAN	NA	NA	NA	NA	NA	NA	NA	NA	NA	NA	NA	18979448	NA	NA	NA	NA	NA	NA	31395392	76781264	77936872	NA	NA	NA	85279992	38223272	37175688	NA	112847456	NA	NA	NA	NA	NA	NA	NA	NA	NA	NA	NA	NA	NA	NA	NA	NA	NA	NA	NA	NA
sp|O00468|AGRIN_HUMAN	NA	NA	NA	NA	NA	NA	NA	NA	NA	NA	NA	NA	66740264	92025200	NA	NA	NA	NA	NA	NA	NA	NA	NA	NA	NA	NA	10927602	NA	NA	NA	NA	NA	NA	NA	NA	NA	NA	NA	NA	NA	NA	NA	NA	NA	NA	NA	NA	NA	0.00349514563106796
sp|O00469|PLOD2_HUMAN	186112304	202151504	178399136	127781784	109027224	134971056	226833056	160566768	164754416	202329792	212781008	194383648	217273632	220934640	221486784	177861536	175883280	169867632	255226800	362828800	343371392	192830672	218934864	199428240	171333872	208347008	214762480	314605984	305714592	314942560	361424448	330163872	345733472	212420512	220357008	209133392	NA	NA	NA	NA	NA	NA	NA	NA	NA	NA	NA	NA	NA
sp|O00470|MEIS1_HUMAN	85035040	93495128	88088960	NA	NA	NA	NA	NA	NA	NA	NA	NA	NA	NA	NA	84779840	106579648	36350604	NA	78826912	60373720	57924360	NA	83475680	NA	NA	NA	NA	NA	NA	61886856	75732224	59524212	NA	46221280	NA	NA	NA	NA	NA	NA	NA	NA	NA	NA	NA	NA	NA	NA
sp|O00471|EXOC5_HUMAN	362392448	343892352	305970880	333649120	440603072	372762944	457935552	428573920	445826432	338806176	323782848	392902816	329413088	303887424	314326144	350786080	325155200	365809952	352834944	364598528	388733280	395608160	437257376	425660160	410591296	386137152	426486656	397288608	262141664	336480672	368425728	411524512	425422624	438384608	409474784	436885920	NA	NA	NA	0.00514285714285714	0.00514285714285714	0.00514285714285714	0.00771428571428571	0.00514285714285714	0.00771428571428571	0.00514285714285714	0.00514285714285714	0.00514285714285714	NA
sp|O00479|HMGN4_HUMAN	473135136	NA	NA	477763776	315892256	314550976	464509120	NA	NA	1016960130	1205889020	NA	627487680	1001924670	690899970	579368060	546724670	889066110	700547650	401280032	NA	813131070	477325440	NA	265862784	843438210	757789820	870716480	1138453500	1058628990	346031840	NA	NA	NA	NA	253347040	NA	NA	NA	NA	NA	NA	NA	NA	NA	0.02195121951219512	0.02195121951219512	NA	NA
sp|O00483|NDUA4_HUMAN	277744352	219580096	334686272	257001792	NA	NA	218114768	247168368	395384608	716191230	1173012610	387261408	375076608	549579970	544603010	421128160	808345860	655624000	1209702530	631388540	322543264	218974208	576741630	332884480	205827536	647574460	530303488	212770656	970703550	849327170	267063360	227431424	273845792	168300928	231252624	255935008	NA	NA	NA	0.04931506849315068	NA	NA	0.04931506849315068	0.04931506849315068	0.04931506849315068	0.04931506849315068	0.02465753424657534	0.02465753424657534	0.07397260273972603
sp|O00487|PSDE_HUMAN	947370940	1007678020	1383904000	802322370	678703680	709708030	781622080	636376000	624513090	855161920	967821700	1207261060	581606780	825049980	773323650	1621792130	1981158270	940188160	1176329340	1254439170	612400000	1187885060	1456260220	1189742980	889501310	1060061180	1037900800	966464770	993292100	1267081980	753346110	722710340	717596100	626815490	636187070	815704960	NA	NA	NA	0.04172185430463576	0.04172185430463576	0.04172185430463576	0.04172185430463576	0.04172185430463576	0.04172185430463576	0.02980132450331125	0.02384105960264901	0.03576158940397351	0.04172185430463576
sp|O00488|ZN593_HUMAN	NA	NA	NA	NA	NA	NA	NA	76683280	NA	NA	NA	NA	NA	NA	NA	NA	NA	NA	NA	NA	NA	NA	NA	NA	72605176	NA	NA	NA	43854404	NA	NA	NA	NA	NA	NA	NA	NA	NA	NA	NA	NA	NA	NA	NA	NA	NA	NA	NA	NA
sp|O00499|BIN1_HUMAN	346896288	348554496	331141152	318928288	342174208	376083296	313670880	350966336	325827712	329351840	321089664	341610848	331767008	293933280	316625792	303935552	314813536	287442816	245121856	282556800	295751136	358024544	383747104	365281472	361386848	315650784	340004800	353634464	287240960	287747488	281668160	280014400	273868800	281999200	289107968	259731760	NA	NA	NA	NA	NA	NA	NA	NA	NA	NA	NA	NA	NA
sp|O00505|IMA4_HUMAN	1092260610	1048526660	1013318400	924221890	1069724160	1096246780	961758590	1077314430	1081141380	1415740540	1395408380	1588202620	711056130	650269950	708762370	1150182660	1265943680	1108327550	1169958530	986028990	1034776320	1045246530	1171453700	1036640960	968920450	1101226500	1078325120	1255870590	895576260	989604800	1004107710	1106812420	1099002370	985991940	1083949060	1100616450	NA	NA	NA	0.00319688109161793	0.00319688109161793	0.00319688109161793	0.00319688109161793	0.00319688109161793	0.00319688109161793	0.00319688109161793	0.00319688109161793	0.00319688109161793	0.00319688109161793
sp|O00506|STK25_HUMAN	NA	NA	NA	NA	NA	NA	NA	NA	NA	NA	NA	NA	NA	NA	NA	NA	NA	NA	NA	NA	NA	NA	NA	NA	NA	NA	NA	NA	NA	NA	30060566	NA	NA	NA	NA	NA	NA	NA	NA	NA	NA	NA	NA	NA	NA	NA	NA	NA	NA
sp|O00512|BCL9_HUMAN	NA	142666880	185917680	NA	295091296	214543184	291813088	NA	292608640	NA	NA	NA	183901184	NA	199996704	173021888	NA	NA	NA	112465768	216442240	138030448	NA	184645488	161342736	NA	NA	NA	159960640	NA	215883904	194122416	201093184	NA	NA	NA	NA	NA	NA	NA	0.00126939351198871	0.00126939351198871	0.00126939351198871	NA	0.00126939351198871	NA	NA	NA	0.00126939351198871
sp|O00541|PESC_HUMAN	702944830	675141380	627167680	518215808	511615168	501866272	640501060	700251710	697474050	583986180	581170940	576994620	560257280	532445376	550809730	551564480	547266110	631523390	688511040	721033220	714763840	549430780	566311170	569432380	631679740	678898110	655286460	589680640	721043070	636372930	677990460	662187070	671257220	683379200	711106750	709860800	NA	NA	NA	0.00620689655172413	0.00620689655172413	0.00310344827586206	0.00620689655172413	0.00620689655172413	0.00620689655172413	0.00310344827586206	NA	NA	0.00310344827586206
sp|O00559|RCAS1_HUMAN	62423460	NA	NA	NA	NA	NA	NA	NA	NA	NA	NA	NA	NA	NA	NA	NA	NA	NA	NA	NA	NA	NA	NA	NA	NA	109523392	84488032	NA	NA	NA	NA	NA	NA	NA	NA	NA	NA	NA	NA	NA	NA	NA	NA	NA	NA	NA	NA	NA	NA
sp|O00560|SDCB1_HUMAN	209321216	216536352	271111520	106204328	115015496	168795728	261664288	271320032	260815504	213400128	225646816	231837024	170837872	205936704	169462608	222460176	240014208	141919360	249802880	346555488	220257680	195852848	210248336	175736832	182320016	206595968	202426000	294640768	292583136	203515200	246992976	253639376	217147024	115977808	182391888	138555072	NA	NA	NA	0.02172413793103448	0.02172413793103448	0.02172413793103448	0.01241379310344827	0.01241379310344827	0.01241379310344827	0.01241379310344827	0.01241379310344827	0.01241379310344827	0.01551724137931034
sp|O00566|MPP10_HUMAN	512144032	482052224	484516896	381905344	450597536	451013760	411434720	485572512	460095776	468266976	444499008	543416130	351949536	329139104	367867904	527686880	448854272	466975264	413150144	384410496	453767552	446491104	497402752	445724608	465352992	442268000	535561344	523649760	403663264	412596864	391242624	399712928	400682496	469947584	475336032	538441600	NA	NA	NA	0.00668647845468053	0.00668647845468053	0.00668647845468053	0.00534918276374442	0.00534918276374442	0.00534918276374442	0.00267459138187221	0.00267459138187221	0.00267459138187221	0.00267459138187221
sp|O00567|NOP56_HUMAN	625855360	595388030	538334590	830617980	443388576	411071872	648960260	734409410	897752580	1001277760	1243712770	749204100	794363390	816965250	943546690	692667520	772488450	1137364350	1161585790	716620990	554483580	547766660	616894910	544527170	529674656	757574720	566069380	438904096	1176864770	785257470	564622080	494185184	504612352	480244832	537850430	531039264	NA	NA	NA	0.02150170648464164	0.01843003412969283	0.02457337883959044	0.01843003412969283	0.01843003412969283	0.01843003412969283	0.00921501706484641	0.01228668941979522	0.01228668941979522	0.01535836177474402
sp|O00571|DDX3X_HUMAN	1624580100	1547092100	2085514750	1442884740	1412375170	1427124990	1650801790	1695229310	1640136830	1421746050	1498958460	1708632190	1308243330	1629931140	1423878400	2030540290	2340972290	1457298050	1876207490	1661491460	1340876290	1595247360	1329159040	1489424900	1608375300	1646866430	1717534720	1644365180	2066891390	1653339010	1367390720	1233139330	1231406720	1376422020	1557171840	1543755260	NA	NA	NA	0.01182804941896024	0.01182804941896024	0.01182804941896024	0.00632346226299694	0.00907575584097859	0.00632346226299694	0.00357116868501529	0.00357116868501529	0.00357116868501529	0.00357116868501529
sp|O00584|RNT2_HUMAN	187945824	228046112	238734960	61302956	68581256	NA	158512656	144579264	134815040	69706880	86442536	88819208	146609184	173965424	168745376	121761584	179454048	99929968	110752216	139047280	125780816	125335152	NA	94275352	102776200	87016048	86117536	111834568	118005000	NA	121512672	89726480	91766472	88336640	125751296	65214448	NA	NA	NA	NA	NA	NA	NA	NA	NA	NA	NA	NA	NA
sp|O00592|PODXL_HUMAN	435951232	459075072	446721632	583646910	436433728	353695584	318378624	361476864	320128064	362320224	418748672	239740688	429932672	421849920	434163680	221409392	372656864	371360384	462619008	517522656	658994940	447677152	314383136	480684768	504542912	554387580	535467488	249206128	364113568	395465664	548715140	531489120	407496256	357712576	416078752	367322912	NA	NA	NA	NA	NA	NA	NA	NA	NA	NA	NA	NA	NA
sp|O00625|PIR_HUMAN	616399940	678339390	828722110	498922368	516610656	569680900	861532540	764035200	675922820	408568896	359712864	421336608	510659168	661097540	553626940	329609216	474179840	361244576	371030304	555037820	505555264	419950848	339485056	436665280	421515488	345129216	361350368	421517632	422294336	288533216	458036224	413213792	396084608	409799232	472698400	397448128	NA	NA	NA	0.01276595744680851	0.01276595744680851	0.01276595744680851	0.01276595744680851	0.01276595744680851	0.01276595744680851	NA	NA	NA	0.00638297872340425
sp|O00628|PEX7_HUMAN	44493228	NA	NA	NA	NA	NA	NA	NA	NA	NA	NA	NA	NA	NA	NA	NA	33835472	NA	NA	NA	NA	NA	NA	NA	NA	NA	NA	NA	NA	NA	NA	NA	NA	NA	NA	NA	NA	NA	NA	NA	NA	NA	NA	NA	NA	NA	NA	NA	NA
sp|O00629|IMA3_HUMAN	792391680	759729600	740901950	449295296	565214720	521078464	450472384	531518688	566449860	468041920	444917856	562623740	306630368	291784576	325765536	682110400	777401150	525673280	584464770	453209568	463855616	491909824	673803390	591307200	541971390	678045700	640106560	595540990	464591072	511578144	426239872	447083072	458308608	401741536	455367712	493426816	NA	NA	NA	0.00319688109161793	0.00319688109161793	0.00319688109161793	0.00319688109161793	0.00319688109161793	0.00319688109161793	0.00319688109161793	0.00319688109161793	0.00319688109161793	0.00319688109161793
sp|O00712|NFIB_HUMAN	NA	NA	NA	NA	NA	NA	NA	NA	NA	NA	NA	NA	NA	NA	NA	6300697.5	NA	NA	NA	NA	NA	NA	NA	NA	NA	NA	NA	NA	NA	NA	NA	NA	NA	NA	NA	NA	NA	NA	NA	NA	NA	NA	NA	NA	NA	NA	NA	NA	NA
sp|O00743|PPP6_HUMAN	486827360	578142780	492347264	557268420	610817980	625301060	586446080	580489980	610508220	559520580	610938690	596282750	528103808	502868096	485387104	607804030	619432580	558130370	580491780	572041790	479984736	616598080	746962880	656286210	629293630	594492160	623787010	654866820	566423100	627592320	634592510	631480510	621054400	598910400	556659970	621267390	NA	NA	NA	0.00474612794612794	NA	NA	NA	NA	NA	NA	NA	NA	NA
sp|O00746|NDKM_HUMAN	318181824	315835104	361028992	NA	NA	125744336	450107296	428368352	378097856	154921440	160885824	143060640	206186960	231498192	220869600	140609568	182210144	125265184	224123872	297533504	304414816	242527104	156339264	179028768	97637824	142620304	NA	222033248	164286384	157387952	344650944	335946400	348768704	271380288	289407712	216513040	NA	NA	NA	NA	NA	NA	NA	NA	NA	NA	NA	NA	NA
sp|O00750|P3C2B_HUMAN	NA	NA	NA	NA	NA	NA	NA	NA	NA	NA	NA	NA	NA	NA	NA	NA	NA	NA	NA	NA	NA	NA	NA	NA	NA	NA	NA	19041554	NA	NA	NA	NA	NA	NA	NA	NA	NA	NA	NA	NA	NA	NA	NA	NA	NA	NA	NA	NA	NA
sp|O00754|MA2B1_HUMAN	161244416	184158912	172514704	111836464	139030480	121829520	212935456	183381776	180147856	139158128	173821584	143576080	NA	93736008	NA	155627152	143072608	147884800	162036080	189986784	194242272	197065904	201043344	190486112	191651216	240627584	214051072	205657152	152266192	170458864	216478704	197424000	212066112	205653008	221218816	203729584	NA	NA	NA	NA	NA	NA	NA	NA	NA	NA	NA	NA	NA
sp|O00764|PDXK_HUMAN	591334140	537280580	717414460	549536130	550241660	536714528	376494368	329454400	328857184	335883936	391860064	407996416	295176704	439665376	396830560	480020992	448871680	319761728	339790944	401407392	290534624	481000576	462065280	433881056	354848160	321592608	372376416	358122880	380583040	372602432	339262560	310750624	313789152	311203136	399711904	340849120	NA	NA	NA	NA	NA	NA	NA	NA	NA	NA	NA	NA	NA
sp|O00767|SCD_HUMAN	103859000	74480192	115957112	353455168	110635392	NA	114215616	127847048	181287584	245864336	309015840	160588416	273169472	264295536	334477952	134663248	228225360	248679136	536957120	278967904	168684064	101715512	202812864	146786672	154539568	449191552	314872992	NA	567278460	543183870	172123824	147724192	140314640	NA	102238584	148298560	NA	NA	NA	0.02051282051282051	0.02051282051282051	NA	0.02051282051282051	0.01538461538461538	0.01538461538461538	0.01025641025641025	0.01025641025641025	0.012820512820512815	0.01538461538461538
sp|O14497|ARI1A_HUMAN	598769020	579803200	512045408	464318592	574202560	567023940	595595900	641963780	596883200	581104190	578800640	588850430	548057790	494829408	515554592	606288060	531186112	567464000	502154656	601716990	711149440	571867260	605392510	612550660	451966784	394048000	439901312	583548420	456718400	485353184	675142660	677807620	662718140	558196350	563285310	557830780	NA	NA	NA	0.00676328502415459	0.00676328502415459	0.00597277119016249	0.00676328502415459	0.00676328502415459	0.00597277119016249	0.0043917435221783	0.0036012296881862	0.0036012296881862	0.00281071585419411
sp|O14519|CDKA1_HUMAN	289099936	315340768	411761472	224569584	NA	NA	315445952	NA	245491680	NA	NA	87701696	232695120	294444064	198861872	117551568	207433120	101335296	192142240	266990064	243970032	167271136	101332816	225894400	212601280	NA	149777760	164437904	174919152	NA	184130848	194159088	221047392	210631392	283126720	229455872	NA	NA	NA	0.01682242990654205	NA	NA	0.01682242990654205	NA	NA	NA	NA	NA	0.01682242990654205
sp|O14521|DHSD_HUMAN	NA	NA	NA	393315072	NA	NA	NA	NA	NA	NA	NA	NA	NA	NA	276583776	NA	NA	186374224	363901024	336694880	NA	NA	NA	NA	NA	NA	NA	NA	300227424	264531632	NA	NA	NA	NA	NA	NA	NA	NA	NA	NA	NA	NA	NA	NA	NA	NA	NA	NA	NA
sp|O14524|NEMP1_HUMAN	NA	NA	NA	NA	NA	NA	NA	NA	NA	NA	128467416	NA	NA	NA	NA	NA	NA	NA	123325592	NA	NA	NA	NA	NA	NA	NA	NA	NA	NA	NA	NA	NA	NA	NA	NA	NA	NA	NA	NA	NA	NA	NA	NA	NA	NA	NA	NA	NA	NA
sp|O14530|TXND9_HUMAN	352959424	361523968	503701024	251033120	230435024	271640096	427730944	443594016	349558784	150849248	120442080	137061008	249795952	299758400	245590720	158251632	189884352	145548080	318854784	453745568	421436896	280982592	223837104	294049632	298916064	290775136	298269888	277735680	256043376	243137152	402744576	368456640	388435360	325363744	398728032	314114304	NA	NA	NA	NA	NA	NA	NA	NA	NA	NA	NA	NA	NA
sp|O14531|DPYL4_HUMAN	111581056	184866000	192608576	201737408	247499856	206527616	295189600	276120736	266357840	220706784	236918688	256097968	255044464	301134528	265579952	200433824	306019520	229005088	320774784	258859936	298453312	209624512	202237440	211815424	262292064	219358496	225274592	225966608	347698368	157701904	264466864	281821152	249720464	227460240	260999808	203281328	NA	NA	NA	0.00906382978723404	0.00587234042553191	0.00906382978723404	0.00906382978723404	0.00906382978723404	0.00906382978723404	NA	NA	0.00319148936170212	0.00587234042553191
sp|O14545|TRAD1_HUMAN	220548432	217927968	208579568	142523760	160140848	148097584	175390560	236297088	181728784	121167720	112642360	135950368	182482416	180410080	190931792	150392240	103382760	128365984	127377040	177529568	177019184	163929072	135126304	172585328	200700720	121915208	158297760	158371744	135686496	152268144	174582688	157452400	159841488	163210048	148129824	173833360	NA	NA	NA	0.00940766550522648	0.01254355400696864	0.00940766550522648	0.00940766550522648	0.00940766550522648	0.00627177700348432	0.00313588850174216	0.00313588850174216	NA	0.00627177700348432
sp|O14548|COX7R_HUMAN	NA	NA	NA	NA	NA	NA	NA	NA	NA	NA	67615688	NA	NA	NA	NA	NA	77676024	62052472	104043560	88784840	NA	NA	NA	NA	NA	NA	NA	NA	80953968	76303400	NA	NA	NA	NA	NA	NA	NA	NA	NA	NA	NA	NA	NA	NA	NA	NA	NA	NA	NA
sp|O14561|ACPM_HUMAN	1847520640	1818780420	1606398340	1396935810	1392644220	1384171260	1064030080	989153790	1069235840	1487986180	1335934980	1035950980	899834430	1025407940	1106493570	867922690	944319810	1305574140	1548006020	1395946500	1198665340	1003254660	1612330750	1082839420	975202750	1542222590	1440857340	1229856640	1162778750	1341976320	1000807300	1324195580	960637120	738841220	1076566270	1100797180	NA	NA	NA	NA	NA	NA	NA	NA	NA	NA	NA	NA	NA
sp|O14562|UBFD1_HUMAN	1640564100	2020969600	1775515140	1682360450	1905118080	1856526080	1875057150	2014322820	1751619460	1536110340	1894165120	1985543300	1638925700	2050571520	1946889220	1637251200	1815612160	1610344320	1954449660	2053291520	1892085120	1722396540	1559721860	1697854460	1775516540	1763104130	2039585790	1831405440	2235282690	1609236100	1972830850	1745902080	1676436990	1725093250	1657542140	1451676420	NA	NA	NA	0.01196013289036544	0.01196013289036544	0.01196013289036544	0.01196013289036544	0.01196013289036544	0.00598006644518272	0.00598006644518272	0.00598006644518272	0.00598006644518272	0.00598006644518272
sp|O14578|CTRO_HUMAN	142999968	136391808	142935584	109576592	141202944	130002072	142330032	147020064	146905904	70089768	75504184	89703640	63913176	60664188	84796792	96070720	92459632	82459328	99751504	92255312	111681472	120485856	128614576	125430856	156978576	137319632	152927376	128201976	121447480	93008160	124194344	126705376	115107104	113364048	113412936	129162832	NA	NA	NA	0.00980683506686478	0.00891530460624071	0.00891530460624071	0.00980683506686478	0.00802377414561664	0.00891530460624071	0.00445765230312035	0.00445765230312035	0.0062407132243685	0.00445765230312035
sp|O14579|COPE_HUMAN	939564670	1020478340	942983620	966767360	981343170	1008241280	824348540	773206400	773616060	987337220	1140029310	1042113790	868220610	1001461500	951099780	1215111940	1219230720	963532480	1154565630	943968960	837874050	930553920	1049503170	931754820	839506940	1056608830	1109112960	1074923390	1139998590	1022450430	890699650	842367810	809430530	840902400	1018598660	980813950	NA	NA	NA	0.06000000000000001	0.054	0.05700000000000001	0.036	0.036	0.03	0.012	0.006	0.024	0.042
sp|O14617|AP3D1_HUMAN	688940670	694827010	601016700	602055810	597223680	577389440	536896320	590168770	607312770	662762750	688045570	674913600	553219260	539957760	579753020	610861380	612580160	757514240	716392580	603890370	603988860	630885120	770458500	693900100	698614270	692484160	679246340	546498940	602632450	594921540	577964610	596116420	625268290	508487168	504503168	589924540	NA	NA	NA	0.00471615720524017	0.00471615720524017	0.00786026200873362	0.00786026200873362	0.00628820960698689	0.00628820960698689	0.00157205240174672	0.00157205240174672	0.00157205240174672	0.00314410480349344
sp|O14618|CCS_HUMAN	1431281150	1673231740	1402631040	1209110270	1310877180	1321360260	1121675140	1012144960	1124960000	1086260990	756129150	983261310	1338719360	1268294780	1391486720	935248580	906139390	903597890	883325060	1166315780	1117771260	1283777020	980034110	1384147070	1265265920	977185660	880092420	1251942140	1119748100	1077973120	1319417980	1325414400	1366343940	1106027260	1067630590	860103100	NA	NA	NA	0.02030075187969925	0.02030075187969925	0.02030075187969925	0.02030075187969925	0.02030075187969925	0.02030075187969925	0.01353383458646616	0.01353383458646616	0.02030075187969925	0.01353383458646616
sp|O14639|ABLM1_HUMAN	NA	NA	NA	NA	10190142	NA	NA	NA	NA	NA	NA	91570392	NA	NA	NA	NA	NA	32320934	NA	NA	NA	NA	NA	NA	NA	NA	74627744	NA	NA	NA	NA	NA	NA	NA	133678912	90673968	NA	NA	NA	NA	NA	NA	NA	NA	NA	NA	NA	NA	NA
sp|O14640|DVL1_HUMAN	NA	72242464	73293464	NA	NA	NA	NA	NA	NA	47812868	NA	NA	67497080	52084700	55237384	NA	48611824	36065148	52144888	NA	NA	67064264	55012900	NA	83726808	52526904	56187572	60661928	44657464	44143588	NA	67307360	NA	NA	NA	81337488	NA	NA	NA	NA	NA	NA	NA	NA	NA	NA	NA	NA	NA
sp|O14641|DVL2_HUMAN	108140136	124168472	81060904	161178368	188374336	185201328	241674368	223041328	199135984	150601088	124586560	137016736	190310080	199351936	211206736	173028656	147979472	164523424	163076800	196891328	219792640	229150416	205631360	179009056	166164672	170654512	175431232	148746480	142545536	152384032	229408416	214931344	226448432	184675856	220314288	193498400	NA	NA	NA	0.00247252747252747	0.00247252747252747	0.00247252747252747	0.00247252747252747	0.00247252747252747	0.00247252747252747	NA	NA	NA	0.00247252747252747
sp|O14646|CHD1_HUMAN	124634760	144216960	141871456	123929728	124632672	120459440	149472864	160687136	155156928	135045072	130401144	138184128	147936320	136520352	135054944	128690928	118464168	142399920	121501200	158171504	173314272	127798088	118351752	133881752	140386640	113485520	126973616	123964944	119804936	127749160	162318416	157468608	158442656	152505824	128326560	132750904	NA	NA	NA	0.00367084145710928	0.00367084145710928	0.00367084145710928	0.00298472385428907	0.00298472385428907	0.00202115158636897	0.00105757931844888	0.00105757931844888	0.00105757931844888	0.00270726918918918
sp|O14647|CHD2_HUMAN	NA	NA	NA	80377584	NA	NA	NA	NA	NA	81267120	67886792	NA	84455008	NA	97686416	51280424	70978976	63589156	NA	NA	NA	NA	NA	NA	NA	NA	NA	NA	NA	44969464	NA	NA	NA	NA	NA	NA	NA	NA	NA	0.00442185283516483	NA	NA	NA	NA	NA	9.8901098901098e-4	9.8901098901098e-4	NA	0.00352075393406593
sp|O14653|GOSR2_HUMAN	NA	NA	NA	NA	NA	NA	NA	NA	103102528	NA	131010328	NA	133121200	NA	131408360	NA	124001208	NA	NA	NA	NA	NA	NA	NA	NA	18691566	NA	NA	11192234	NA	NA	NA	NA	NA	NA	NA	NA	NA	NA	NA	NA	NA	NA	NA	NA	NA	NA	NA	NA
sp|O14656|TOR1A_HUMAN	NA	NA	NA	61382376	69107688	34133876	50130888	34646228	63033792	81377840	92572592	NA	67670560	NA	26203370	98239600	76244296	NA	104316352	70907264	45368084	NA	106016200	NA	72013416	100865264	103543768	99037848	140144256	86635272	33367184	57944728	53091080	34884432	51021588	67428152	NA	NA	NA	NA	NA	NA	NA	NA	NA	NA	NA	NA	NA
sp|O14657|TOR1B_HUMAN	NA	NA	NA	NA	NA	NA	NA	NA	NA	NA	NA	NA	NA	NA	NA	NA	NA	NA	71536760	28819508	NA	NA	52168244	NA	NA	92905416	72643936	57861388	52724728	NA	NA	NA	NA	NA	NA	NA	NA	NA	NA	NA	NA	NA	NA	NA	NA	NA	NA	NA	NA
sp|O14662|STX16_HUMAN	115981280	106217272	129249864	92049824	37983348	74963656	132832144	102995272	82228720	93563608	65508424	90565896	70200032	91869976	90138808	49506908	60542964	163264848	64432216	96943704	NA	NA	60967368	95973928	NA	74294560	90665992	NA	64208016	62185492	76308432	81082072	33718196	NA	87400208	NA	NA	NA	NA	NA	NA	NA	NA	NA	NA	NA	NA	NA	NA
sp|O14672|ADA10_HUMAN	77323680	52379428	52996616	131384320	NA	NA	NA	NA	NA	107949160	124496568	NA	103527776	109503808	113236168	81461064	86811584	102765032	141370896	64368680	NA	NA	75985040	NA	NA	91094288	75256752	NA	119424712	117573856	NA	NA	NA	NA	NA	NA	NA	NA	NA	0.00851351351351351	NA	NA	NA	NA	NA	0.00486486486486486	0.00486486486486486	NA	0.00486486486486486
sp|O14681|EI24_HUMAN	38445732	NA	39611872	NA	NA	NA	NA	NA	NA	NA	NA	NA	77881472	121975504	NA	NA	57928536	NA	130867448	NA	NA	NA	NA	NA	NA	350817760	NA	NA	318986400	108230592	NA	NA	NA	NA	NA	NA	NA	NA	NA	NA	NA	NA	NA	NA	NA	NA	NA	NA	0.00542168674698795
sp|O14683|P5I11_HUMAN	NA	NA	NA	252957344	NA	NA	NA	NA	82599384	NA	290648544	NA	NA	155048512	171491760	NA	98262944	NA	197710176	147563328	NA	NA	NA	NA	NA	121816752	NA	NA	NA	144870880	NA	NA	NA	NA	NA	NA	NA	NA	NA	NA	NA	NA	NA	NA	NA	NA	NA	NA	NA
sp|O14686|KMT2D_HUMAN	24052180	NA	54260268	30403912	NA	NA	44052608	33919424	37428984	14977237	NA	23022554	36235908	24445048	NA	22609542	33217542	31738332	66506820	NA	NA	NA	56839036	NA	NA	50622324	30485038	NA	NA	41691076	NA	NA	NA	NA	NA	NA	NA	NA	NA	0.00227889310906131	NA	NA	0.00227889310906131	0.00195333695062398	0.00260444926749864	0.00162778079218665	NA	0.00162778079218665	0.00130222463374932
sp|O14727|APAF_HUMAN	257222992	252410192	324506464	182233296	187337504	209834560	198769792	249109680	196935536	199132544	151273168	137519296	166231568	162646416	159263568	153099264	221539616	174826480	235053456	269168224	261822864	220265168	196943296	207593936	161928624	184868624	197806352	270120256	200785856	191738704	269245568	261352832	234784016	231540304	238671872	222618944	NA	NA	NA	0.0014516129032258	0.0014516129032258	0.0014516129032258	0.00290322580645161	0.00290322580645161	0.0014516129032258	0.0014516129032258	0.0014516129032258	0.0014516129032258	0.0014516129032258
sp|O14730|RIOK3_HUMAN	NA	NA	NA	NA	NA	NA	NA	93136760	NA	NA	NA	NA	NA	NA	NA	NA	NA	NA	NA	NA	NA	NA	NA	NA	NA	NA	NA	NA	NA	NA	NA	NA	NA	NA	NA	NA	NA	NA	NA	NA	NA	NA	NA	0.0035225048923679	NA	NA	NA	NA	NA
sp|O14732|IMPA2_HUMAN	29027020	NA	68620688	NA	156592608	NA	NA	NA	NA	NA	NA	93502488	NA	139093744	148289008	101806312	104288064	79442472	91504504	49409212	89721680	NA	133352904	23975440	NA	NA	95859408	NA	216182336	120277224	112477896	NA	123261648	115968760	112185744	NA	NA	NA	NA	NA	0.01285714285714285	NA	NA	NA	NA	NA	NA	NA	NA
sp|O14733|MP2K7_HUMAN	NA	128856776	116367800	NA	105349480	105102888	87221592	NA	NA	113502928	111791024	87391112	126006072	117426144	141318416	NA	74705088	100243040	127789280	101471856	114607512	NA	109895968	NA	NA	69855008	70948648	NA	78195536	75495944	89720608	83953088	110600968	NA	NA	NA	NA	NA	NA	NA	0.01532846715328467	0.01094890510948905	0.01532846715328467	NA	NA	0.00656934306569343	0.00656934306569343	0.00656934306569343	0.00656934306569343
sp|O14734|ACOT8_HUMAN	NA	NA	NA	99869992	NA	NA	NA	NA	NA	NA	NA	NA	NA	77926544	NA	NA	124743408	NA	124390504	95358520	NA	NA	NA	NA	NA	NA	NA	NA	NA	NA	NA	NA	NA	NA	NA	NA	NA	NA	NA	0.00578778135048231	NA	NA	NA	NA	NA	NA	NA	NA	NA
sp|O14735|CDIPT_HUMAN	NA	NA	NA	188249680	NA	NA	NA	NA	75183352	64114916	108671544	NA	71915768	72077584	85139472	NA	38640440	63305884	66507408	55300836	NA	NA	NA	NA	83766856	NA	NA	NA	48440668	41614324	NA	NA	NA	NA	NA	NA	NA	NA	NA	0.00878048780487805	NA	NA	NA	NA	0.00878048780487805	NA	NA	NA	NA
sp|O14737|PDCD5_HUMAN	2630304000	2425202690	2316599040	2217610240	2443685380	2508357890	2660119300	2604139780	2575093250	2522938620	2459487230	2616987140	2269485820	2441208060	2355272190	2858231810	2584288510	2341223420	2486556160	2164780540	2212718590	2534080770	2803432450	2318276610	2308828160	2343909120	2739149820	3587229700	2732292350	2392132100	2173427460	1998117120	2147200640	2439702020	2722211330	2408764420	NA	NA	NA	0.04615384615384615	0.04615384615384615	0.04615384615384615	0.04615384615384615	0.04615384615384615	0.04615384615384615	NA	0.01538461538461538	NA	0.04615384615384615
sp|O14744|ANM5_HUMAN	942371140	891045180	907032580	866188610	905781500	950992700	797594620	866257020	813904000	834362620	820896060	910376000	751033410	714170300	744829180	925517120	909441920	831961340	854091070	900347390	957959170	910369090	985036220	955245060	872636350	964950460	1033260800	854322050	783426500	784627780	895125820	956814590	962013630	862052420	921310660	951491650	NA	NA	NA	0.00572337042925278	0.00572337042925278	0.00572337042925278	0.004292527821939585	0.004292527821939585	0.004292527821939585	0.00286168521462639	NA	0.00286168521462639	0.004292527821939585
sp|O14745|NHRF1_HUMAN	749947330	766975420	639671550	676449470	751491780	795598660	628375490	567366910	614847620	574650820	524286048	608700160	793401540	720931200	734163260	535995328	471980192	544078020	474794656	558801540	622111940	616097340	682775420	637078590	713952830	653922820	758143420	897015810	613449410	718931460	580014780	570912770	559341060	618006980	581624450	576839870	NA	NA	NA	0.01028571428571428	0.00514285714285714	0.00514285714285714	0.01028571428571428	0.01028571428571428	0.01028571428571428	0.01542857142857143	0.01542857142857143	0.01542857142857143	NA
sp|O14757|CHK1_HUMAN	NA	45202632	78574928	NA	NA	NA	NA	NA	NA	67806296	65726476	63961688	NA	67997904	66784156	63106616	63356460	66444868	104263688	127656352	134021344	77225248	NA	NA	93266736	83705664	76064552	NA	84626384	71947128	133684664	129546656	135014736	97686904	99187072	102184912	NA	NA	NA	NA	NA	NA	NA	NA	NA	0.00384615384615384	0.00384615384615384	0.00384615384615384	NA
sp|O14763|TR10B_HUMAN	70863200	NA	NA	NA	NA	NA	NA	NA	NA	65157696	83166048	NA	42461108	56668428	48244888	NA	90452328	NA	49999092	NA	NA	92147664	64214200	90582032	NA	NA	NA	NA	NA	58300236	50769900	NA	NA	28951308	NA	NA	NA	NA	NA	NA	NA	NA	NA	NA	NA	NA	NA	NA	NA
sp|O14770|MEIS2_HUMAN	NA	NA	NA	NA	NA	NA	NA	NA	NA	NA	NA	NA	NA	NA	NA	NA	7325648.5	NA	NA	NA	NA	NA	NA	NA	2470000.2	NA	NA	NA	NA	NA	NA	NA	NA	NA	NA	NA	NA	NA	NA	NA	NA	NA	NA	NA	NA	NA	NA	NA	NA
sp|O14772|FPGT_HUMAN	40760080	47750908	44252788	41098116	56769552	49327432	29476932	16585383	33455346	26229422	55438012	50429428	NA	23332206	24751950	56253664	46438968	51989028	54744752	44350308	56714628	43958336	63605848	54196136	41415956	43219344	41247364	51148748	46075872	57274956	NA	41302876	51422008	27216106	33834056	36276256	NA	NA	NA	NA	NA	NA	NA	NA	NA	NA	NA	NA	NA
sp|O14773|TPP1_HUMAN	325480032	415604800	445093184	363806080	425728896	474995872	492897344	351376416	346108928	265508160	277081568	135926672	236332928	316608032	280444576	194152352	342809152	168535376	288027232	361785792	330737504	297245216	NA	257944688	206649088	105473408	96919016	263843120	419166112	132088624	334999584	314515680	262793408	256995232	392849408	144038960	NA	NA	NA	NA	NA	NA	NA	NA	NA	NA	NA	NA	0.00324324324324324
sp|O14776|TCRG1_HUMAN	686244990	647657340	691540800	648388290	678945410	655422590	614742720	669696130	620572990	667039170	665713660	718928450	684469570	678222780	666051260	735510530	698854910	675560060	639643710	626497410	604483460	598886080	547861180	529789056	554166270	514289472	567468100	640162370	709750660	623351100	631513540	554659260	616267460	669499780	690932480	690365180	NA	NA	NA	0.0015045871559633	0.0015045871559633	0.0015045871559633	0.0015045871559633	0.0015045871559633	NA	0.00165137614678899	0.00165137614678899	0.00165137614678899	NA
sp|O14777|NDC80_HUMAN	208428880	173725728	169851136	133441544	171203968	158428736	219091376	235305888	222095936	169266608	163018288	179078336	152561120	138348320	150393088	187456288	165078880	181376368	214625712	254451008	279711520	188255424	175912080	192656704	239567024	217706592	241870848	190516928	188076352	189781872	260004096	241346016	244866848	211161920	203947424	195784640	NA	NA	NA	0.01419558359621451	0.01419558359621451	0.01419558359621451	0.01419558359621451	0.01419558359621451	0.01419558359621451	0.01419558359621451	0.01419558359621451	0.01419558359621451	0.01419558359621451
sp|O14787|TNPO2_HUMAN	525806432	532574592	412655872	547912900	715292990	627883140	463953856	537695740	477430304	470986144	470838368	594452220	430342752	354279424	382401760	568713150	544073090	638662080	469948960	456223072	516117536	507651680	612983810	533147200	410824800	457471648	458030112	506451008	454743520	451616512	485782016	542216830	556633410	466405632	499399232	534366560	NA	NA	NA	0.01363329583802025	0.01363329583802025	0.01363329583802025	0.01363329583802025	0.00976377952755905	0.00976377952755905	0.00976377952755905	0.00773903262092238	0.00976377952755905	0.00571428571428571
sp|O14795|UN13B_HUMAN	224553392	204638992	195636976	167188448	204920032	182352544	193739328	140914384	162683968	NA	188544816	213204368	204084464	175699536	165108944	100717088	175280304	163966704	179647904	173666032	201269200	181044592	265310000	190447328	230452400	206906864	199754624	232002992	169180848	184737232	162281264	171384800	219545712	183438864	NA	173127184	NA	NA	NA	NA	9.5514845230574e-4	9.5514845230574e-4	NA	NA	NA	NA	NA	NA	NA
sp|O14802|RPC1_HUMAN	204248336	230054032	222561872	159153904	144197872	131885928	142501744	179551696	160171360	192245712	209283552	200237744	141075904	152294736	152875184	195927216	189931040	216820528	208688224	150853328	156018112	173119168	166456864	148394928	161040672	204545904	193104736	143470720	201791440	190115872	144447424	142018320	157896944	180695248	175737520	186268576	NA	NA	NA	0.00520984081041968	0.00520984081041968	0.00520984081041968	0.00520984081041968	0.00520984081041968	0.00520984081041968	NA	NA	0.00130246020260492	0.00260492040520984
sp|O14818|PSA7_HUMAN	4676333100	4644683800	4602513900	5015587300	4680658900	4748163100	4573252600	4527123500	4465753100	4900436000	5411464200	5509719000	4253773310	4617454100	4127252740	5876688900	6530507800	4863964700	5307623400	4623894500	4068572420	4695726100	5248347600	4838273000	4441356300	5164404200	5210924500	5425344500	5373542900	5909575200	3843881470	3951816450	3957407230	4074761470	4312788000	4544969700	NA	NA	NA	0.01125	0.01125	0.01125	0.01125	0.0075	0.0075	NA	NA	NA	0.01125
sp|O14828|SCAM3_HUMAN	473336192	452750848	384057312	466537088	445099968	384625024	331635136	359013248	399862144	439368224	552179330	350754656	297468480	319628800	342173600	432354848	472060896	481167456	408638560	389630144	344612992	392831680	618258110	421840864	335255808	557087300	546666430	475509312	426126240	510799008	325113952	338759392	317947584	345112352	322991584	359535840	NA	NA	NA	NA	NA	NA	NA	NA	NA	NA	NA	NA	NA
sp|O14832|PAHX_HUMAN	75552704	113081312	114164744	NA	82201824	112572464	NA	NA	NA	NA	NA	NA	NA	75923056	NA	NA	NA	NA	NA	NA	NA	NA	NA	NA	52306216	NA	NA	NA	NA	NA	NA	NA	NA	NA	NA	NA	NA	NA	NA	NA	0.00545454545454545	0.00545454545454545	NA	NA	NA	NA	NA	NA	NA
sp|O14841|OPLA_HUMAN	157184800	149814320	148182704	135552000	160422608	152485600	204417024	219474608	188022720	154650368	113577304	137719040	177832688	181622000	179892960	153991680	129032016	110149376	88162712	94196232	104536720	159048336	123135536	151741408	130346776	79323904	89116448	150588336	104779368	117107768	140891728	123689336	147469792	110413032	109872544	103939112	NA	NA	NA	0.00140625	0.00140625	0.00140625	0.00140625	0.00140625	0.00140625	0.00140625	0.00140625	0.00140625	0.00140625
sp|O14874|BCKD_HUMAN	364399104	NA	NA	NA	NA	NA	NA	NA	NA	NA	NA	NA	NA	NA	NA	NA	43224920	19136258	32126378	259195680	NA	NA	37843520	NA	NA	95306808	70899360	31987970	NA	49229756	NA	NA	256949840	NA	NA	34178952	NA	NA	NA	NA	NA	NA	NA	NA	NA	NA	NA	NA	NA
sp|O14880|MGST3_HUMAN	164159200	115715008	140548688	275458912	120969704	NA	58381924	89550880	133507144	256399024	324147072	177495920	154984096	177211344	209983920	151566624	240832400	271063264	244857360	183222224	108826560	68149616	211747456	98063376	142773568	259749120	170373680	NA	285475008	360196896	82898640	93100288	100178240	NA	NA	93000600	NA	NA	NA	NA	NA	NA	NA	NA	NA	NA	NA	NA	NA
sp|O14893|GEMI2_HUMAN	238784272	278202848	335666304	142774032	158385056	124962160	204198384	164618416	74304072	165031680	192319968	172468784	221797216	148489424	207818096	237484576	323684544	195994848	390632896	280829248	235887952	80928112	271300704	163726656	191746640	281882816	198499504	281170400	285218368	304030944	242918752	171183952	86134040	219814016	188440480	202877904	NA	NA	NA	NA	NA	NA	NA	NA	NA	NA	NA	NA	NA
sp|O14907|TX1B3_HUMAN	38773432	41625612	55410944	103604440	124227520	125469672	116403584	113782208	104383464	50265836	63648724	NA	85311576	107861424	116739608	NA	70234512	NA	76532632	87898464	89478352	NA	NA	85030848	NA	117216360	118630680	131300232	91983688	NA	90957936	97570968	100383360	112964336	129938192	89950208	NA	NA	NA	NA	NA	NA	NA	NA	NA	NA	NA	NA	NA
sp|O14908|GIPC1_HUMAN	211897744	222150912	219256752	199380848	228527808	264837104	224900688	210546000	185996336	161961264	156638640	168890624	177817232	168144304	161128912	185996608	155200864	171220672	204840512	216070304	230351888	206570240	186414720	193031344	214284224	213602864	242580864	236259280	178406960	160886400	195856208	209552560	230277088	219096176	260141440	239553680	NA	NA	NA	0.01058461538461538	0.01058461538461538	0.01058461538461538	0.01058461538461538	0.01058461538461538	0.01058461538461538	NA	NA	NA	0.01058461538461538
sp|O14910|LIN7A_HUMAN	425434496	438448672	429898144	242220896	244962304	264907120	381138176	313225760	298584544	223616720	265046208	275681824	315924480	380218656	358126752	356118176	368190112	311934816	284484320	407919136	331790016	348710944	282367168	352406464	266611312	NA	280898880	396845088	280565600	271545984	340707776	344735104	313811232	294991424	303027072	243310864	NA	NA	NA	0.02872888888888889	0.02872888888888889	0.02872888888888889	0.02872888888888889	0.02872888888888889	0.02872888888888889	0.01528888888888889	0.02200888888888889	0.01528888888888889	0.02200888888888889
sp|O14920|IKKB_HUMAN	28963220	49336040	37033068	53182576	61179916	66067724	62714792	78464568	68163936	50836872	53297408	59753840	69051552	58134988	50968180	56171636	46545040	50504036	52409244	NA	45811244	48044496	53875240	38028068	54150804	70506248	70051600	47754672	53100228	43767460	NA	NA	73427176	67142800	69389888	63312440	NA	NA	NA	0.00481283422459893	0.00481283422459893	0.00240641711229946	0.00481283422459893	0.00481283422459893	0.00240641711229946	NA	NA	NA	0.00240641711229946
sp|O14925|TIM23_HUMAN	73079584	NA	68349728	171852320	NA	NA	NA	NA	NA	NA	171167040	NA	50777204	99536296	99789512	61561776	115599952	134628544	192074416	106140616	NA	NA	NA	NA	NA	225770000	148455392	NA	183920720	180254288	NA	NA	NA	NA	NA	NA	NA	NA	NA	NA	NA	NA	NA	NA	NA	NA	NA	NA	NA
sp|O14929|HAT1_HUMAN	1202066300	1137968770	1000776900	844755970	951712060	945160770	818990340	763199040	931758400	983167360	958954240	1004475010	740456450	747268930	754651970	955046400	917139900	956565700	1279758850	1212465280	1249215620	914620740	975314240	872891580	1283335170	1418534910	1515556860	1089287420	1054563330	1030035780	1275399300	1289420030	1319067650	1138680060	1156668290	1139417730	NA	NA	NA	0.00875912408759124	0.00875912408759124	0.00875912408759124	0.00875912408759124	0.00875912408759124	0.00437956204379562	0.00437956204379562	NA	NA	0.00437956204379562
sp|O14933|UB2L6_HUMAN	314756448	191210480	NA	NA	NA	NA	231100368	275129952	212027536	322818912	359644160	NA	NA	207490992	195304560	424675328	158944400	375607808	185142736	NA	252456384	265888928	402512352	NA	272982176	160772480	NA	NA	NA	355675488	NA	352430880	344446368	NA	180360320	NA	NA	NA	NA	NA	NA	NA	NA	NA	NA	NA	NA	NA	NA
sp|O14936|CSKP_HUMAN	225935616	237315104	315568992	278980160	202510928	190285488	162519648	240474752	235730144	274289248	306471968	279375552	270996192	292498656	286189664	218084912	261100128	219027232	206579424	277090496	209179232	264833824	213668368	261224272	261440688	261628752	262165376	193665424	302950560	257201120	195664176	184287280	185183184	138978128	161116208	169080000	NA	NA	NA	0.00588235294117647	0.00588235294117647	0.00588235294117647	0.00588235294117647	0.00588235294117647	0.00588235294117647	0.00196078431372549	0.00196078431372549	0.00196078431372549	0.00588235294117647
sp|O14949|QCR8_HUMAN	157858720	NA	NA	343369152	NA	NA	NA	NA	216581680	271600192	543213250	113910528	190628992	369842464	314632320	119349856	367711840	313508640	535658272	393550400	187879632	NA	146181072	142137616	94652728	389796192	219925696	NA	524599392	445936384	141389472	135626016	132044416	NA	NA	NA	NA	NA	NA	0.02432432432432432	NA	NA	NA	NA	0.02432432432432432	NA	NA	NA	0.02432432432432432
sp|O14950|ML12B_HUMAN	1514137470	1325393790	1474450940	2188667390	2216780800	2324850690	1614525950	1531955840	1672258560	1860955900	1751101180	1602760450	1683542140	1808630530	1875791230	1869023100	2141476610	1866502780	1953044350	1590274430	1415040130	1907376260	1893385730	1963474690	1925323650	1966084610	1962097280	2076136060	2197396740	1906224640	1731249280	1832743040	1762414340	1541140350	1871283330	1647554300	NA	NA	NA	0.02921951219512195	0.01921951219512195	0.01921951219512195	0.01921951219512195	0.01921951219512195	0.01921951219512195	NA	NA	0.00921951219512195	0.01921951219512195
sp|O14964|HGS_HUMAN	567765500	573312000	505868384	430057472	488262848	500700128	496985664	558417220	460931616	391517824	389479872	431760384	466900736	450840128	438106848	463108704	409567040	397882848	382504064	445935136	497871584	490004960	440382912	490276480	453661760	437975744	476877568	538355070	433157312	441843808	488966720	481427360	473149632	476130848	468270752	481581600	NA	NA	NA	0.00468140442132639	0.00468140442132639	0.00468140442132639	0.00468140442132639	0.00468140442132639	0.00234070221066319	0.00234070221066319	0.00234070221066319	0.00234070221066319	0.00234070221066319
sp|O14965|AURKA_HUMAN	233293296	238663360	218328352	233683984	212907872	201874048	137709312	184015552	153443760	146926976	145980384	121374480	163111504	154246848	171491584	121581560	114148976	151331584	210893616	222244480	192145280	157225696	189877984	150341488	362837952	372817504	371135296	196761344	289445248	262056208	168764544	169805904	167368080	180927280	173157504	164996224	NA	NA	NA	0.02205569620253164	0.02205569620253164	0.01822784810126582	0.02205569620253164	0.02205569620253164	0.02205569620253164	0.01749873417721519	0.01749873417721519	0.01749873417721519	0.02205569620253164
sp|O14966|RAB7L_HUMAN	NA	NA	NA	NA	NA	NA	NA	NA	NA	103616856	NA	NA	NA	NA	NA	NA	82825232	134290848	NA	NA	NA	NA	NA	NA	NA	95603112	70141224	NA	52634200	64856804	NA	NA	NA	NA	NA	NA	NA	NA	NA	NA	NA	NA	NA	NA	NA	NA	NA	NA	NA
sp|O14967|CLGN_HUMAN	NA	NA	NA	155411808	NA	NA	NA	NA	NA	154473920	190178176	NA	NA	NA	71738936	78044504	116887224	138316080	209899424	151938544	NA	NA	NA	NA	NA	NA	NA	NA	135622448	144980352	NA	NA	NA	NA	NA	NA	NA	NA	NA	NA	NA	NA	NA	NA	NA	NA	NA	NA	NA
sp|O14972|VP26C_HUMAN	154329520	157046432	181856448	137202912	155663296	166501072	138665552	147646864	118475064	143746816	142332064	158935696	127988752	95812152	117371456	138825264	131237352	130652216	119250728	124995744	126917496	147053616	180355664	156952448	162033168	146791488	177651056	189751216	127093568	165324544	119886216	126627832	121654560	122346984	121328392	129447272	NA	NA	NA	0.00622837370242214	0.00622837370242214	0.00622837370242214	0.00622837370242214	0.00622837370242214	0.00622837370242214	0.00622837370242214	0.00622837370242214	0.00622837370242214	NA
sp|O14974|MYPT1_HUMAN	4933501400	5182705200	4570381300	5086065200	5884275700	5949102600	4759546400	5236312100	4613677100	4374033400	4250744580	4790049800	5233063900	4731778600	4674594300	4776061400	4374662700	4532447700	3452954620	4427905000	5133885400	4379115000	4519740900	4586774000	5221780000	4627016700	5284011000	6183068200	4181073920	5056903700	4653364700	4885286900	4429698600	5447620100	5397287900	4959533100	NA	NA	NA	0.00176125244618395	0.00176125244618395	0.00176125244618395	0.00176125244618395	0.00176125244618395	0.00176125244618395	0.00176125244618395	0.00176125244618395	0.00176125244618395	NA
sp|O14975|S27A2_HUMAN	NA	53815616	88866008	76864208	NA	NA	NA	NA	8317445.5	75936672	118175120	59907932	22336936	24570356	66699680	73267216	127262016	128205672	111182760	69381832	NA	NA	123991920	54054272	NA	126826720	120910528	NA	147444352	132162392	NA	NA	NA	NA	NA	NA	NA	NA	NA	0.00294117647058823	NA	NA	NA	NA	0.00294117647058823	NA	NA	NA	0.00294117647058823
sp|O14976|GAK_HUMAN	139687584	142142864	127919472	115281504	118468224	116964984	139921952	128589224	138979968	105943176	114541752	115249048	119438096	124624728	124478216	131913448	132438592	132654744	140615264	126727016	117760856	124021456	143298064	130153344	145166160	208931152	193278672	147039520	147368768	174335856	114997680	131893592	132714688	136355104	128607536	134326272	NA	NA	NA	0.00552570990023023	0.00414428242517267	0.00414428242517267	0.00414428242517267	0.00414428242517267	0.00414428242517267	0.00138142747505755	0.00138142747505755	0.00138142747505755	0.00414428242517267
sp|O14979|HNRDL_HUMAN	3737934340	3843357950	3940560380	3508213500	3424116480	3948562180	4416965100	4069341950	4388844000	2787781630	3253446910	3046311170	3473607680	3719799810	3640929790	3758213890	5083080700	2524107520	4587444200	3479830780	2941464320	3413433600	2485929730	3633357820	2886881540	3039239680	2969262340	3997122820	4618038300	2713547780	3455000060	3318056960	3496042750	3276232450	4322847700	3431540220	NA	NA	NA	0.00436893203883495	0.00436893203883495	0.00436893203883495	0.00436893203883495	0.00436893203883495	0.00436893203883495	0.00436893203883495	0.00436893203883495	0.00436893203883495	0.00436893203883495
sp|O14980|XPO1_HUMAN	2867899140	2867303940	2433847300	2553330180	2964667900	2947454460	2541773310	2507486980	2740203780	2853527040	2571067900	2995987200	2196900100	1930420610	2154235900	2964312320	2833036540	3122696960	2881735420	2645297150	2640669950	3043869180	3384803580	3227805180	2692323330	2918436100	3011760900	2834139650	2356608770	2568335360	2614870270	2951279360	2899670020	2587454460	2832722430	2989606660	NA	NA	NA	0.02031984948259643	0.01862652869238006	0.02031984948259643	0.01693320790216369	0.02031984948259643	0.01693320790216369	0.00677328316086547	0.00677328316086547	0.01015992474129821	0.01185324553151458
sp|O14981|BTAF1_HUMAN	118079544	117053880	124144576	108739760	108871888	109579240	115483120	120822712	131793080	112420328	124958448	133499704	104576744	104511280	92079560	131749200	112360544	134538064	112890688	157565968	143546272	127885024	133173592	125984624	116734952	130070856	144248800	116858376	124543216	152774480	159081792	144698432	169159568	123722120	116672608	130814632	NA	NA	NA	0.00195545898967952	0.00195545898967952	0.00195545898967952	9.7772949483976e-4	9.7772949483976e-4	9.7772949483976e-4	9.7772949483976e-4	9.7772949483976e-4	9.7772949483976e-4	0.00195545898967952
sp|O14994|SYN3_HUMAN	116851176	115438256	104919648	110382344	130361128	NA	127394664	111422856	154824256	116075568	103004528	120482240	129965208	127184584	110795320	96902928	104569472	104139240	69293848	81584184	108801624	160550800	111917920	168221120	124683528	NA	NA	NA	NA	NA	99528016	110024320	131650640	122877840	NA	94047448	NA	NA	NA	0.00629370629370629	0.00629370629370629	NA	0.00629370629370629	0.00629370629370629	0.00629370629370629	NA	0.00314685314685314	NA	0.00314685314685314
sp|O15013|ARHGA_HUMAN	101493832	80841024	89065632	61953836	71230120	81862848	77717280	106440648	87984184	74058000	71556952	70922480	89724624	78819616	83155736	62623720	61519884	80698904	71680776	80655720	112016528	80676008	81708160	83788272	81436840	70151016	122650048	97159904	90646928	74682408	96977584	111377976	89442704	94726064	78720696	83339392	NA	NA	NA	0.0026451138868479	0.00132255694342395	0.00132255694342395	0.00132255694342395	0.00132255694342395	0.00396767083027185	0.00132255694342395	0.0026451138868479	0.00132255694342395	0.00132255694342395
sp|O15014|ZN609_HUMAN	219163776	191380800	255082704	195757136	159142608	174776288	194895344	215415024	232220464	203347728	207994768	219063984	214248352	185387824	208430128	190909296	200789600	256017136	175669200	234569008	237796736	170241584	174887632	162010128	195594096	177897424	206054832	189598528	236212544	201703184	263751296	214063120	249671968	197370960	185307152	179067792	NA	NA	NA	0.00513186029935851	0.00384889522451888	0.00513186029935851	0.00384889522451888	0.00384889522451888	0.00513186029935851	0.00256593014967925	0.00256593014967925	0.00384889522451888	0.00256593014967925
sp|O15020|SPTN2_HUMAN	288741536	264477648	264969008	231317232	273764128	267366464	208250912	232669536	226975936	251734784	227495904	265925712	249760384	231760608	226906032	239742208	229278080	221115376	216647952	257875712	287669312	277328768	277596000	261250848	285225216	238366208	274864736	237994352	200857680	183835392	292959584	295364256	293215456	257442128	242321296	256794512	NA	NA	NA	0.00673383711167086	0.00673383711167086	0.00673383711167086	0.00673383711167086	0.00673383711167086	0.00673383711167086	0.00446683459277917	0.00371116708648194	0.00446683459277917	0.0052225020990764
sp|O15027|SC16A_HUMAN	397267904	467627168	383855520	280284832	349983040	337968672	379616128	420357184	367207328	319357536	297775392	379321600	340041984	290245536	298232288	385464928	334374048	322755296	359860832	452891520	489271328	377928608	413230112	357288896	348367168	337083360	367360352	387100224	278658592	305177216	374941056	390436960	376848160	346976704	335109792	343737568	NA	NA	NA	0.00306513409961685	0.00306513409961685	0.00306513409961685	0.00306513409961685	0.00306513409961685	0.00306513409961685	0.00229885057471264	0.00153256704980842	0.00229885057471264	0.00306513409961685
sp|O15031|PLXB2_HUMAN	231894496	195222928	192525856	239698448	203457296	174319584	137590944	112982904	171747984	237122128	259000672	190324272	207948240	218915344	226819984	180088016	203938352	216575744	230315696	246107696	236797936	184691920	261213088	241544720	207600656	238475264	219854640	204958640	205983520	259417424	264793088	262382432	298618784	174814448	203233936	188083504	NA	NA	NA	0.00196721311475409	0.00196721311475409	0.00196721311475409	0.00196721311475409	0.00196721311475409	0.00196721311475409	9.8360655737704e-4	NA	9.8360655737704e-4	9.8360655737704e-4
sp|O15037|KHNYN_HUMAN	NA	NA	NA	NA	NA	79255544	NA	NA	NA	NA	NA	NA	NA	NA	NA	NA	NA	NA	55315156	NA	NA	117295912	NA	117752760	NA	NA	2874100.5	NA	NA	NA	NA	NA	NA	NA	NA	NA	NA	NA	NA	NA	NA	0.0026865671641791	NA	NA	NA	NA	NA	NA	NA
sp|O15040|TCPR2_HUMAN	NA	NA	NA	NA	NA	NA	NA	NA	NA	NA	NA	NA	NA	NA	NA	NA	NA	NA	NA	NA	NA	NA	NA	NA	NA	NA	14208464	NA	NA	NA	NA	NA	NA	NA	NA	NA	NA	NA	NA	NA	NA	NA	NA	NA	NA	NA	NA	NA	NA
sp|O15042|SR140_HUMAN	845880380	786981500	779582850	709535680	615237180	596687740	757590460	745976130	798152450	779121540	783396740	848643780	729193920	668147330	715107520	774374660	680508610	895407360	805883330	793953340	738716030	786269060	886654660	817095040	796783870	864918020	892488000	769595010	891731460	829040320	784173380	778288130	799248130	671864770	665903100	665916030	NA	NA	NA	0.00617042115572967	0.00705190989226248	0.00705190989226248	0.00705190989226248	0.00705190989226248	0.00705190989226248	0.00176297747306562	0.00352595494613124	0.00528893241919686	0.00440744368266405
sp|O15047|SET1A_HUMAN	80113952	58249820	55885212	NA	NA	NA	NA	995295680	38848296	71112152	52904412	NA	52111828	43676332	44018336	787898300	NA	89514088	71962840	70522432	92240088	65346364	138078464	68333528	59637412	51951648	91245264	91895648	57698692	72260344	88434176	83705736	90836504	61571156	79226912	NA	NA	NA	NA	NA	NA	NA	NA	0.00105944673337257	0.00105944673337257	0.00105944673337257	0.00211889346674514	NA	0.00105944673337257
sp|O15061|SYNEM_HUMAN	NA	106603280	NA	NA	NA	NA	NA	NA	NA	NA	NA	NA	NA	NA	NA	NA	NA	NA	NA	NA	NA	NA	NA	NA	NA	NA	86934792	NA	NA	NA	NA	NA	NA	NA	NA	NA	NA	NA	NA	NA	NA	NA	NA	NA	NA	NA	NA	NA	NA
sp|O15063|GRRE1_HUMAN	4506724.5	NA	NA	NA	NA	NA	NA	NA	NA	NA	NA	NA	NA	NA	NA	NA	NA	NA	NA	NA	NA	NA	NA	NA	NA	NA	NA	NA	NA	NA	NA	NA	NA	NA	NA	NA	NA	NA	NA	NA	NA	NA	NA	NA	NA	NA	NA	NA	NA
sp|O15066|KIF3B_HUMAN	NA	NA	NA	49716044	NA	51398512	NA	NA	NA	NA	NA	193168496	NA	63906840	NA	95380104	NA	65740112	NA	NA	NA	NA	NA	NA	NA	64046564	68985672	NA	67218608	NA	NA	NA	NA	NA	NA	44704748	NA	NA	NA	NA	NA	NA	NA	NA	NA	NA	NA	NA	NA
sp|O15067|PUR4_HUMAN	900794050	931909120	1090213890	1223505280	1124085890	1216241660	1469807740	1334600450	1111564160	1016126720	1061147200	1268383620	1065531580	1340329090	1228550660	1501191040	1790586880	1029064640	1477144320	1695583230	1347875840	1513825410	1130526340	1394998020	1108830080	1170952700	1133522690	1377526530	1449880580	1158638720	1411778560	1261177340	1218986620	1148297730	1539231490	1278007040	NA	NA	NA	0.0081203007518797	0.0081203007518797	0.00676691729323308	0.01082706766917293	0.0081203007518797	0.00676691729323308	0.00541353383458646	0.00406015037593985	0.00406015037593985	0.00406015037593985
sp|O15075|DCLK1_HUMAN	NA	142756864	183659264	363163328	319937280	301813888	312247168	319159776	352145344	319573504	332218048	274950336	326840768	343470336	355879968	364077344	364550304	377000896	436927264	357510848	293121088	217302736	220738064	209777808	116582992	134243792	146127952	295451136	426510080	346114272	325198560	309332608	297083840	265616000	319936192	280242016	NA	NA	NA	0.00737704918032786	0.00737704918032786	0.00737704918032786	0.00737704918032786	0.00737704918032786	0.00491803278688524	NA	NA	NA	0.00491803278688524
sp|O15078|CE290_HUMAN	NA	NA	NA	NA	1849394300	NA	NA	NA	NA	NA	NA	NA	NA	NA	NA	NA	NA	NA	NA	NA	1690395390	NA	894914500	1103993470	1191150720	NA	1157542400	NA	NA	784409660	NA	2600036610	NA	NA	NA	NA	NA	NA	NA	NA	0.00218535006070416	NA	NA	NA	NA	NA	NA	NA	NA
sp|O15084|ANR28_HUMAN	178810368	158244400	169529168	86203232	114383704	125460632	120636888	125044592	118833832	91551136	73887728	92505032	99197200	113987512	107600616	134829104	137289872	86012376	115798560	114050240	130042560	123363504	118887080	137363808	119139656	96032256	83924392	116003120	116599544	94533656	134571872	124435872	116253472	120157480	136359264	116842728	NA	NA	NA	0.00313875598086124	0.00313875598086124	0.00313875598086124	0.00313875598086124	0.00313875598086124	0.00313875598086124	0.00172248803827751	0.00172248803827751	0.00329186602870813	NA
sp|O15090|ZN536_HUMAN	NA	NA	NA	NA	NA	NA	NA	NA	NA	45082664	NA	36771124	NA	NA	NA	NA	29453302	NA	NA	NA	NA	NA	NA	NA	186516688	NA	NA	NA	NA	NA	NA	NA	NA	NA	NA	NA	NA	NA	NA	NA	NA	NA	NA	NA	NA	0.00139318885448916	NA	0.00139318885448916	NA
sp|O15091|MRPP3_HUMAN	123827256	108250576	108790616	132350960	106396128	95025480	95416520	92288040	118023880	106030736	97375616	80707352	72972528	80795712	85728680	70616640	86974712	108745648	97279784	76661616	93611368	95953016	95986424	95038496	113355600	79127080	87215808	57448340	78083304	78196256	87136040	93944584	99561024	98327496	107358096	89420760	NA	NA	NA	NA	NA	NA	NA	NA	NA	NA	NA	NA	NA
sp|O15111|IKKA_HUMAN	120842112	99487488	96281328	91129792	105379656	102496848	84902448	103034456	97856624	64833276	66317404	53645584	107394496	108673936	67892552	71237208	67576240	79257880	99537424	78198480	114097016	112105032	105420696	116557416	109405080	89461752	89847176	71596336	47154492	83725480	87022616	103491888	88889424	98695464	99674768	124040936	NA	NA	NA	0.00244233378561736	0.00244233378561736	0.00244233378561736	0.00488466757123473	0.00488466757123473	0.00488466757123473	0.00244233378561736	0.00244233378561736	0.00244233378561736	0.00244233378561736
sp|O15116|LSM1_HUMAN	161236992	187239856	277499008	NA	NA	NA	220980384	NA	NA	NA	175709808	162112976	NA	280728480	199985152	182342944	256214000	140406592	NA	164323344	NA	NA	111583152	NA	NA	NA	132323464	187524240	192827376	111955096	NA	NA	NA	NA	278060288	NA	NA	NA	NA	NA	NA	NA	NA	NA	NA	NA	NA	NA	NA
sp|O15118|NPC1_HUMAN	NA	61602064	NA	87591512	59472056	NA	NA	39824696	NA	84014360	113410384	121918256	77074424	55205144	56008564	53759200	65730820	88724696	103678712	63627944	NA	56502696	120818464	73483616	NA	116738008	79569528	NA	93479432	116145208	41086440	49970256	NA	47244264	60326384	45461796	NA	NA	NA	0.00141732283464566	NA	NA	NA	0.00141732283464566	NA	NA	NA	NA	0.00141732283464566
sp|O15120|PLCB_HUMAN	NA	NA	NA	NA	NA	NA	NA	NA	NA	NA	NA	NA	NA	NA	NA	NA	NA	NA	92473544	NA	NA	NA	NA	NA	NA	NA	NA	NA	NA	NA	NA	NA	NA	NA	NA	NA	NA	NA	NA	NA	NA	NA	NA	NA	NA	NA	NA	NA	NA
sp|O15121|DEGS1_HUMAN	NA	NA	NA	76633968	NA	NA	NA	NA	NA	NA	NA	NA	NA	NA	NA	NA	53819748	NA	NA	NA	NA	NA	NA	NA	NA	194767456	150470144	NA	168032592	154090816	NA	NA	NA	NA	NA	NA	NA	NA	NA	0.00571428571428571	NA	NA	NA	NA	NA	NA	NA	NA	NA
sp|O15126|SCAM1_HUMAN	501021856	340016288	395182880	363032736	310093600	295213472	263849824	335224928	311029600	306289408	373183296	334283424	273832064	313171424	318697344	275589952	256580624	369528448	282998208	324015872	322567168	310626528	397531648	371069504	257775664	322748832	349695808	377469280	400886432	467496576	354449600	362536160	344068064	229888240	230089856	262037504	NA	NA	NA	NA	NA	NA	NA	NA	NA	NA	NA	NA	NA
sp|O15127|SCAM2_HUMAN	692806530	539727040	507498880	738986300	699816580	611383230	508791968	640255360	593878780	634872960	754108860	607001470	495759808	506953440	526291648	551570180	583426300	647201860	619555520	573338750	412624928	663154240	974994240	685631620	647852160	996734910	1032476350	703075330	766402240	845122370	489076928	492994560	580566270	547867970	503396960	580006590	NA	NA	NA	NA	NA	NA	NA	NA	NA	NA	NA	NA	NA
sp|O15143|ARC1B_HUMAN	631332290	649040700	603271620	546925180	577242690	569131070	511373664	542160130	503811328	483024736	479969248	477716672	505901280	474141888	483840160	538556350	489195712	472233312	427779840	495512288	477616672	506107296	550225020	528795680	540136900	585150270	689649090	512009408	516635168	547259580	464021152	465061280	481711712	572512000	527551520	575947780	NA	NA	NA	0.00945054945054945	0.00945054945054945	0.00494505494505494	0.00494505494505494	0.00494505494505494	0.00494505494505494	0.00945054945054945	0.00945054945054945	0.00945054945054945	0.00494505494505494
sp|O15144|ARPC2_HUMAN	1150655870	1197764610	1191402500	1163597700	990207870	941135300	893804740	932150720	956806530	719422910	731455490	895736580	849696260	763400260	826098180	649034240	724867330	644721920	931347650	1099360000	1135934210	960893890	796516480	886451330	888139330	913633730	861133380	628856260	844675900	840373380	1064149500	1084850430	1040780740	884459840	873289220	986227140	NA	NA	NA	0.00616438356164383	0.00616438356164383	0.00616438356164383	0.00616438356164383	0.00616438356164383	0.00616438356164383	NA	NA	NA	0.00616438356164383
sp|O15145|ARPC3_HUMAN	1570928640	1545255810	1288664450	1289509250	1511304580	1425980800	1314485760	1151339260	1451567740	1169787780	1308218750	1166845060	981870460	992005570	990271740	1197668990	1186737410	1303103620	1313835780	1167923330	1176544770	1034072320	1248659580	1080677760	1052400580	1215787520	1212810620	1058700350	1231912320	1112440450	1138381060	1130467580	1128111620	1134343810	1184144130	1195500160	NA	NA	NA	0.01058823529411764	0.01058823529411764	0.01058823529411764	0.01058823529411764	0.01058823529411764	0.01058823529411764	0.01058823529411764	0.01058823529411764	0.01058823529411764	0.01058823529411764
sp|O15155|BET1_HUMAN	NA	NA	167414336	NA	85937696	NA	NA	NA	NA	135641952	127561248	79350664	117908256	NA	NA	73681640	113874496	104297416	133862768	136993952	NA	79673672	104258152	101516232	89334880	113832776	110023792	NA	115285896	128081848	77297008	69434512	85783760	NA	NA	NA	NA	NA	NA	NA	NA	NA	NA	NA	NA	NA	NA	NA	NA
sp|O15160|RPAC1_HUMAN	278774656	317768608	337510752	213360192	163652496	212189968	309427360	244444224	228220544	182866592	207128928	197159840	237389920	347257088	274785728	242071120	344034016	181748624	258246448	279695424	256552112	240418224	182871712	248916960	228911920	191429936	176939536	242475984	300083680	188691968	269940928	196630912	244332000	209990384	305648608	216113888	NA	NA	NA	0.01065088757396449	0.01065088757396449	0.01065088757396449	0.01597633136094674	0.01597633136094674	0.01597633136094674	0.01065088757396449	0.01597633136094674	0.01597633136094674	0.01065088757396449
sp|O15164|TIF1A_HUMAN	259363104	256871120	275540576	239009488	250718720	231334112	378835712	321069792	372931328	240889232	239463584	280282400	300728800	264102400	283536352	273045152	254401152	264817744	342120288	416135808	449932896	298837792	267806144	310835264	308563808	293750080	313545152	304309088	256973568	293947808	446745056	417178464	446935296	378930048	330320704	363862496	NA	NA	NA	0.00518234165067178	0.00345489443378119	0.00345489443378119	0.00518234165067178	0.00518234165067178	0.00518234165067178	0.00518234165067178	0.00518234165067178	0.00518234165067178	0.00345489443378119
sp|O15173|PGRC2_HUMAN	99880144	63814872	110261544	321602400	73810128	NA	NA	131146368	167100704	221877184	318850816	171279776	178566368	209711488	240757376	150859840	241185888	231578096	371661120	193710736	111039592	NA	110244144	NA	111495776	282618080	166817264	NA	343077568	323613088	NA	NA	NA	NA	NA	NA	NA	NA	NA	NA	NA	NA	NA	NA	NA	NA	NA	NA	NA
sp|O15182|CETN3_HUMAN	NA	NA	NA	NA	NA	NA	NA	NA	NA	NA	NA	NA	NA	NA	NA	70842512	71958992	NA	147564656	NA	NA	NA	NA	NA	NA	117836584	NA	94295080	NA	NA	NA	NA	NA	NA	NA	NA	NA	NA	NA	NA	NA	NA	NA	NA	NA	NA	NA	NA	NA
sp|O15212|PFD6_HUMAN	1428957570	1498007040	1526930690	1275815300	1250014720	1471192190	1816534780	1513450370	1299401730	1016812800	981836740	1036421310	1377570690	1541398020	1515758590	1410945660	1472285700	995905980	1115519360	1320453120	1214005120	1634867580	1162070530	1591424380	1222088190	866787010	931579390	1473274880	1218496000	882266180	1457348740	1476707580	1343907200	1167498110	1410081150	1072518340	NA	NA	NA	0.05950413223140496	0.05950413223140496	0.04462809917355372	0.02975206611570248	0.02975206611570248	0.02975206611570248	0.01487603305785124	0.01487603305785124	0.01487603305785124	0.01487603305785124
sp|O15213|WDR46_HUMAN	143955152	165806800	140350448	145052736	NA	NA	161230912	165125328	188228352	209957936	226887168	179779472	174008592	190263792	208662064	157121856	166668800	235895776	196489648	109367432	79331136	156592016	217839024	175444768	145908384	148045488	123011760	129770608	217762688	175203952	95625024	NA	66852688	90699680	118026944	169206672	NA	NA	NA	0.00598006644518272	NA	NA	0.00299003322259136	0.00299003322259136	0.00299003322259136	NA	NA	0.00299003322259136	0.00299003322259136
sp|O15217|GSTA4_HUMAN	118144472	118988776	NA	185339392	184794960	180300640	192504464	145798752	193064016	151798400	168073376	269833248	205863504	165297344	161724976	194646800	162431728	194184032	294272416	350719200	339115872	226198032	259760768	221703344	238050048	228085216	232887984	218066048	274531488	308029216	372912800	407939968	392434304	222032608	205861056	218561648	NA	NA	NA	0.03364485981308411	0.03364485981308411	0.03364485981308411	0.02523364485981308	0.02523364485981308	0.01682242990654205	0.01682242990654205	0.01682242990654205	0.01682242990654205	0.02523364485981308
sp|O15226|NKRF_HUMAN	714568700	667387390	679405950	545729790	561492420	570676160	588051390	679703870	617748350	479789568	495867808	444584352	599264770	637032000	615676350	433280640	391868992	463321632	409671328	416601344	452126720	596467390	482150944	631168060	633570240	564039490	560417790	454776288	604873730	541309250	429617184	445226080	408611104	531802016	543027390	541554940	NA	NA	NA	0.00791788856304985	0.00791788856304985	0.00791788856304985	0.00791788856304985	0.00791788856304985	0.00791788856304985	0.00791788856304985	0.00791788856304985	0.00791788856304985	0.00791788856304985
sp|O15228|GNPAT_HUMAN	188535216	150049056	191320832	185643968	177834640	194829216	200241456	285220960	206572832	169240848	183631296	256596432	178943472	147269792	152597936	164030880	165539440	155060608	231096752	211858208	251021488	172231200	241269328	200401072	212327568	217483440	221628480	139552496	161662880	213821088	248009808	257417856	230609632	202100640	205227712	278116224	NA	NA	NA	0.00803571428571428	0.00535714285714285	0.00535714285714285	0.01071428571428571	0.01071428571428571	0.01071428571428571	NA	0.00267857142857142	0.00267857142857142	0.00267857142857142
sp|O15230|LAMA5_HUMAN	NA	NA	NA	NA	NA	NA	NA	NA	NA	NA	NA	NA	57281676	38198812	70309504	NA	NA	NA	NA	NA	NA	NA	NA	NA	NA	NA	NA	NA	NA	NA	NA	NA	NA	NA	NA	NA	NA	NA	NA	NA	NA	NA	NA	NA	NA	NA	NA	NA	0.00244100895036615
sp|O15231|ZN185_HUMAN	203720496	203496048	168727984	NA	143155312	105961864	167672240	130427824	166516560	NA	92133928	125443272	189691200	160020528	167259344	96107544	76312376	NA	NA	135239920	166181328	127690368	126495152	137725296	206689040	155503760	165517856	137138496	115980360	107799312	197264320	221340656	192014416	156453168	150725456	151986880	NA	NA	NA	NA	0.0026431718061674	0.0026431718061674	0.0026431718061674	0.0026431718061674	0.0026431718061674	NA	0.0026431718061674	NA	0.0026431718061674
sp|O15234|CASC3_HUMAN	90563288	84186864	86153808	11838908	77161480	NA	81757264	88530712	92313928	53573896	58559788	52633800	67484352	70500880	61688976	67864072	60997380	60864500	81764024	94389368	111197776	88206184	102607352	89081104	106489760	99314440	106691064	120782968	71393360	90662968	101456272	98559296	113150424	109479136	77520056	96726736	NA	NA	NA	0.00517985611510791	0.00517985611510791	NA	0.00517985611510791	0.00517985611510791	0.00517985611510791	0.00517985611510791	0.00258992805755395	0.00517985611510791	0.00517985611510791
sp|O15235|RT12_HUMAN	244881040	255891008	277739040	235059904	211395760	202100160	304505344	292653472	300689216	358734784	378657248	316694912	281150432	NA	337763872	313598720	399968032	377376384	373621696	172085360	174807328	211954928	247230272	199763136	186912736	317238816	NA	361101920	383292608	310736960	NA	195550720	182748992	NA	229518352	173735344	NA	NA	NA	NA	NA	NA	NA	NA	NA	NA	NA	NA	NA
sp|O15254|ACOX3_HUMAN	28007352	39891260	NA	NA	NA	NA	NA	2935783.2	2532507.2	8944650	8542174	11984649	NA	NA	NA	NA	13023344	13770395	12739393	NA	NA	NA	23521670	8353006	3448044.8	21037918	24684762	NA	16669506	NA	NA	NA	NA	NA	NA	NA	NA	NA	NA	NA	NA	NA	NA	0.00260115606936416	0.00260115606936416	NA	NA	NA	NA
sp|O15258|RER1_HUMAN	176690368	152361808	161853216	240870208	151699488	NA	NA	143219248	183044000	217196784	291192000	220882032	169761344	186421936	196424736	191466832	205007584	225708384	313664352	229737008	164093200	146108096	235510496	163534080	138567024	340109664	276954624	NA	246745360	324030144	121094280	NA	118814768	NA	NA	160839872	NA	NA	NA	NA	NA	NA	NA	NA	NA	NA	NA	NA	NA
sp|O15260|SURF4_HUMAN	492576800	385740320	435585280	364068192	194931088	300272224	NA	234779888	362983104	492490336	718027070	487005728	291527776	294383744	343994112	388561728	641388160	737564420	1288603390	691198020	219385888	305279168	602082050	343170272	311568608	930434240	641467260	187084800	645717060	694266940	265520384	260985232	266746464	189217600	210224768	228050784	NA	NA	NA	NA	NA	NA	NA	NA	NA	NA	NA	NA	NA
sp|O15269|SPTC1_HUMAN	109009992	100964608	133015592	322304032	153306880	108341216	115207096	122909648	221511904	290328000	379922528	214238032	237936960	239167856	247158464	199415184	326510528	383479552	340184384	212598896	75119368	NA	263781424	NA	110434672	391715776	296885824	178511056	354216448	394607936	90925792	NA	NA	83726392	93441288	114166736	NA	NA	NA	0.00774193548387096	0.00774193548387096	0.00774193548387096	0.01161290322580645	0.01161290322580645	0.01161290322580645	0.00387096774193548	0.00774193548387096	0.00774193548387096	0.00387096774193548
sp|O15270|SPTC2_HUMAN	NA	NA	NA	111190112	89913088	NA	NA	NA	72799824	98894800	116741560	75144104	80449384	85426976	91296968	78145584	111651776	123430064	124513048	73508848	NA	NA	70404304	26481576	71173856	132104528	89127360	112727600	135135472	145215760	60852644	54641704	NA	81563336	92054256	76128344	NA	NA	NA	0.01805054151624548	0.01805054151624548	NA	NA	NA	0.01805054151624548	0.013176895306859199	0.013176895306859199	0.013176895306859199	0.00830324909747292
sp|O15287|FANCG_HUMAN	NA	NA	NA	NA	NA	NA	NA	NA	NA	NA	NA	NA	NA	NA	NA	2580707	2589041.5	1831900.4	4872480	NA	NA	NA	7119568	NA	NA	5477599.5	6571098.5	4278930.5	3656934	4709262	NA	NA	NA	NA	NA	NA	NA	NA	NA	NA	NA	NA	NA	NA	NA	NA	NA	NA	NA
sp|O15294|OGT1_HUMAN	345876192	355936608	336156736	254927472	227698352	270357440	343549472	346493248	300266016	272063584	272395776	291665152	265655248	284506080	274388992	283078432	267339984	232696624	310817632	353694112	343851744	313951744	299493600	304983168	310618144	324181248	329715136	348833664	307481888	331353280	347007040	307928992	301906432	288303232	316560768	283562432	NA	NA	NA	0.01213872832369942	0.01213872832369942	0.01213872832369942	0.01213872832369942	0.01213872832369942	0.00693641618497109	0.00520231213872832	0.00520231213872832	0.00346820809248554	0.00693641618497109
sp|O15305|PMM2_HUMAN	497385888	500481184	543037380	363561664	362384032	383416160	435050176	435863424	400732768	345234272	375733568	309368352	395335200	388118784	382672960	295956800	366935488	349770208	365852544	414445568	483713824	437880992	453820512	371670144	453550112	448916480	439595008	412746400	431256000	459920512	478252928	427567200	432831936	398989408	391740544	365265632	NA	NA	NA	0.00756302521008403	0.00756302521008403	0.00756302521008403	0.00756302521008403	NA	0.00756302521008403	NA	NA	NA	NA
sp|O15318|RPC7_HUMAN	NA	132223992	NA	NA	NA	NA	NA	NA	NA	NA	NA	NA	NA	34363416	NA	76009272	37775924	NA	NA	NA	NA	NA	83365240	NA	NA	64803944	NA	NA	NA	NA	NA	NA	NA	NA	NA	NA	NA	NA	NA	NA	NA	NA	NA	NA	NA	NA	NA	NA	NA
sp|O15321|TM9S1_HUMAN	NA	NA	NA	NA	NA	NA	NA	NA	NA	NA	NA	NA	NA	NA	NA	NA	NA	NA	54338848	NA	NA	NA	NA	NA	NA	NA	NA	NA	59946196	79627536	NA	NA	NA	NA	NA	NA	NA	NA	NA	NA	NA	NA	NA	NA	NA	NA	NA	NA	NA
sp|O15344|TRI18_HUMAN	96400096	101822216	NA	NA	NA	NA	NA	NA	NA	NA	NA	NA	NA	NA	NA	NA	NA	NA	NA	NA	NA	NA	NA	NA	82268056	NA	NA	NA	NA	NA	NA	NA	NA	NA	NA	NA	NA	NA	NA	NA	NA	NA	NA	NA	NA	NA	NA	NA	NA
sp|O15347|HMGB3_HUMAN	1361899390	1534349060	1010195260	4066439170	2853815300	2663436030	2767162620	2477155840	3237820930	5038167600	5650751000	4692128800	3404819970	4349643300	4459507200	4112564480	4548480500	5031259600	6136242200	2531806460	1886281860	1709433470	2434976000	1493412610	2187365120	4072085250	3046573570	4082273540	5768361500	4975468500	3298080000	2341202690	3131240190	2417660670	3019071740	2859328770	NA	NA	NA	0.01875	0.01875	0.01875	NA	NA	NA	NA	NA	NA	0.009375
sp|O15355|PPM1G_HUMAN	1282379140	1284572420	1190369920	1004545280	1131121660	1107299200	1160828670	1242644860	1197666690	867077180	868361600	870848700	1004383620	917718400	975940990	895363390	858474820	936539840	927972860	1023954880	1148453500	1127166850	1160307330	1187282050	1207088260	1043737540	1103094530	1027583040	861313860	888187200	1152832130	1175837700	1175516420	1233694590	1203961980	1191364740	NA	NA	NA	0.01003717472118959	0.01003717472118959	0.01003717472118959	0.01003717472118959	0.01003717472118959	0.00669144981412639	0.01003717472118959	0.01003717472118959	0.01003717472118959	0.01003717472118959
sp|O15357|SHIP2_HUMAN	322245920	289182432	300469312	328588672	342807968	325090880	298995712	332031520	300525632	222545456	215731920	226500624	278010816	256226720	278879488	228759808	224743888	214302768	201459984	240290832	255324448	284128160	236612256	249961632	306544960	206828432	247459792	252849984	239055520	249082128	245335936	227822848	253790016	265973680	250015808	246710240	NA	NA	NA	0.00144	0.00144	0.00144	0.00144	0.00144	0.00144	0.00144	0.00144	0.00144	0.00144
sp|O15371|EIF3D_HUMAN	1088038020	1081344770	1088352640	1110192770	1026551300	1029360580	1057407680	1136857340	1276188800	1491096960	1643181060	1516417280	941539650	973492990	1112268540	1531291780	1641075070	1689357060	1491979520	1055340290	887238530	1138235260	1415558020	1151170430	1123201020	1598744700	1506186500	1387338880	1546586370	1413077630	933472260	1024297980	1087506300	986919620	1019478270	1113164670	NA	NA	NA	0.01333333333333333	0.01333333333333333	0.01333333333333333	0.01333333333333333	0.00666666666666666	0.00666666666666666	0.00666666666666666	0.00666666666666666	0.00833333333333333	0.00666666666666666
sp|O15372|EIF3H_HUMAN	2881907200	2898993410	2596836100	2305044990	2739367940	2759565570	3111184130	3299218430	2850246910	2338450940	2036456700	2545626370	2601795840	2385026560	2562549500	2651248130	2595195390	2358449660	2392570880	2721444100	2827444740	2966558720	2921303040	3148854780	2924030460	2475652100	2659094530	2846599170	2323656700	2474734340	2712729340	2868888580	2728563710	2978324990	3016101120	3074203390	NA	NA	NA	0.02616279069767442	0.02616279069767442	0.02093023255813953	0.02093023255813953	0.02093023255813953	0.02093023255813953	0.01046511627906976	0.01569767441860465	0.01046511627906976	0.02093023255813953
sp|O15379|HDAC3_HUMAN	62624788	64611024	60675192	57063924	73874688	84459752	87166736	72053376	77584848	72017560	74547632	68421696	67504912	66085336	59051184	82438640	70224864	67357216	93162248	84805984	80369064	82499592	76564992	84457448	75635904	77217528	79869744	104136344	71768936	74582928	83463760	90534984	104008760	61495416	51991684	69472664	NA	NA	NA	0.00428571428571428	0.00428571428571428	0.00428571428571428	0.00428571428571428	0.00428571428571428	0.00428571428571428	0.00428571428571428	0.00428571428571428	0.00428571428571428	0.00428571428571428
sp|O15381|NVL_HUMAN	297056288	275978784	308354240	156770304	NA	228151216	260371456	236587104	328497696	176469872	161217264	156505024	236562832	209577072	199410144	223878832	177567968	206564864	270459616	211840704	242066816	162256768	286629856	200948336	146502224	186766704	191535616	284991616	197746032	231998944	311810592	172562608	189199760	200667200	200308544	202247888	NA	NA	NA	0.00212264150943396	NA	0.00212264150943396	NA	NA	NA	NA	NA	NA	0.00212264150943396
sp|O15382|BCAT2_HUMAN	407050912	402414432	378118944	557560380	552041280	595234880	379698560	345827808	340688224	411344736	429288512	448052704	524783488	490388320	548677820	378696416	379666624	383386944	217386224	287703968	298079424	376382560	431695136	370512320	378734272	438833344	422876096	411610688	407264640	432575904	296727104	270325184	248935088	319716896	375789152	316271392	NA	NA	NA	NA	NA	NA	NA	NA	NA	NA	NA	NA	NA
sp|O15392|BIRC5_HUMAN	49348344	47379716	82792624	35404960	NA	60679560	41730732	NA	NA	NA	NA	NA	NA	NA	NA	55664192	78087104	40642064	72016672	66752628	NA	NA	42605372	NA	57441180	75195632	86147056	103521560	86355752	56426492	NA	NA	NA	NA	49302948	NA	NA	NA	NA	NA	NA	NA	NA	NA	NA	NA	NA	NA	NA
sp|O15397|IPO8_HUMAN	435071200	436309056	415650528	280049152	281467712	341293152	516603872	636439170	537302660	370144000	414351616	397891840	288143872	350576704	348969280	447593952	408325856	349272416	502529440	559765570	633977020	310368256	363564064	363255552	503630688	517063776	511727552	390514112	372988032	436367456	495169696	550907840	543283330	494866528	466543232	467931040	NA	NA	NA	0.00349854227405247	0.00349854227405247	0.00349854227405247	0.00524781341107871	0.00349854227405247	0.00524781341107871	0.00174927113702623	0.00174927113702623	0.00349854227405247	0.00349854227405247
sp|O15400|STX7_HUMAN	357954304	370998464	372117888	508590368	451894784	420262304	318601792	407482208	358649056	381039200	455528000	352736416	427588672	462882752	456275264	342611552	408431136	382187552	421380576	403596192	402519808	367349184	481291008	452739040	283565664	393558336	415865536	425948992	452544448	464178912	406035488	405506848	371985376	331338144	296184320	332804384	NA	NA	NA	NA	NA	NA	NA	NA	NA	NA	NA	NA	NA
sp|O15427|MOT4_HUMAN	349003008	305982912	314846048	336430208	224972544	NA	187054416	227745632	247912992	355574208	391756416	246466256	501110624	570108740	547247300	360736256	323398464	338794336	878552320	726279490	687396290	444101312	468548416	547691010	239131792	331392928	297787008	185842000	633153340	627221820	643235200	711833540	696894660	273911488	339217792	361311936	NA	NA	NA	0.00393873085339168	0.00393873085339168	NA	0.00393873085339168	0.00393873085339168	0.00393873085339168	NA	NA	NA	0.00393873085339168
sp|O15439|MRP4_HUMAN	36832912	NA	NA	NA	NA	NA	NA	NA	NA	NA	NA	NA	NA	NA	NA	NA	NA	NA	NA	NA	NA	NA	NA	NA	NA	NA	NA	NA	NA	NA	NA	NA	NA	NA	NA	NA	NA	NA	NA	NA	NA	NA	NA	NA	NA	NA	NA	NA	NA
sp|O15446|RPA34_HUMAN	293053280	322575424	234720560	288263232	239743232	251660800	292175392	324379392	329520832	348816448	370054880	332570752	282936608	270912512	266318192	333653600	305485216	351049056	286374848	225643104	243285648	220356512	241261856	156825264	264859232	328506112	299791936	391773728	391612032	331872384	240896192	204451952	220001408	297899264	278284864	306630176	NA	NA	NA	NA	NA	NA	NA	NA	NA	NA	NA	NA	NA
sp|O15460|P4HA2_HUMAN	NA	NA	189789456	NA	NA	NA	NA	NA	164486384	133775192	124597120	123763216	120363600	170137488	146151840	143941504	171544096	124573184	151961360	180624928	186592736	145067296	134922832	149939776	153079104	137174736	145405840	169289728	149321056	113135080	152311424	156135904	142636672	NA	168565040	170481856	NA	NA	NA	NA	NA	NA	NA	NA	0.00341555977229601	NA	NA	NA	0.00341555977229601
sp|O15484|CAN5_HUMAN	NA	NA	NA	NA	NA	NA	NA	NA	32381922	NA	NA	NA	NA	NA	NA	NA	55850372	NA	39741412	29264048	NA	NA	NA	60848240	NA	NA	70649712	NA	NA	54136656	NA	NA	NA	NA	NA	NA	NA	NA	NA	NA	NA	NA	NA	NA	NA	NA	NA	NA	NA
sp|O15488|GLYG2_HUMAN	100748496	98987488	82398768	73511240	71545152	89607256	78575552	93807424	70028616	NA	61901216	59961780	48715348	83198376	58453196	80054968	69053896	NA	93785584	78543648	79224944	78243448	75625032	74597552	103210472	99098064	111246136	86802920	NA	68877672	83489200	93048952	89535144	102955184	99527976	81582896	NA	NA	NA	0.00730223123732251	0.00730223123732251	0.00730223123732251	0.00730223123732251	0.00730223123732251	0.00730223123732251	NA	0.00730223123732251	0.00730223123732251	0.00730223123732251
sp|O15498|YKT6_HUMAN	569571460	462578912	538910660	866313410	507466816	378531936	483094592	503443424	684933760	623298050	712713020	497677472	553352130	511845280	615265150	479569792	568406340	641770820	597061760	494579264	484393376	494899328	657433660	565275200	514140160	653036030	626647040	316088320	625381820	642296000	467692256	460080672	525925088	345815776	361196448	437320288	NA	NA	NA	NA	NA	NA	NA	NA	NA	NA	NA	NA	NA
sp|O15504|NUP42_HUMAN	80666544	84496304	93772872	53919500	78530992	83469448	88107992	108893312	87626096	72184048	78668352	99167064	68053096	74723112	69857368	92388448	95681288	91206512	86464552	89946064	90982024	70454704	72061120	73082896	73238016	65519724	63409980	98910992	78026928	68775208	80162104	78525336	82707928	92148600	102477560	80212072	NA	NA	NA	NA	NA	NA	NA	NA	NA	NA	NA	NA	NA
sp|O15511|ARPC5_HUMAN	602452160	578448770	714215940	784938690	643423740	719462530	700211330	647576260	745680260	527984064	824613120	763351680	586064770	893187070	737116290	618444480	735736700	283640480	737049540	599280580	873356540	425063136	NA	430751392	363962304	623561860	562408380	446542240	816893630	560754430	833042560	766768000	811209540	775971780	604634560	732931520	NA	NA	NA	0.01258741258741258	0.01258741258741258	0.01258741258741258	NA	NA	NA	NA	NA	NA	NA
sp|O15514|RPB4_HUMAN	359627552	340282144	313828768	270936288	270629152	309521984	356917728	324849952	348389792	220817888	264369776	262387344	203280464	261317552	242484448	229928432	252527136	233221152	331258624	453369152	431125376	390618880	352400448	299799328	382428192	382663552	402244352	286534528	406730752	272021120	460813888	395506144	497320928	340029760	311001984	348995008	NA	NA	NA	0.04029850746268657	0.04029850746268657	0.04029850746268657	0.05373134328358209	0.05373134328358209	0.05373134328358209	0.04029850746268657	0.04029850746268657	0.04029850746268657	0.04029850746268657
sp|O15530|PDPK1_HUMAN	86418040	63268624	36819264	NA	NA	NA	35471252	NA	60576600	NA	NA	NA	NA	30107842	NA	NA	47227504	NA	NA	NA	68708272	NA	NA	NA	88819136	58847336	NA	NA	52802468	NA	NA	NA	62136548	NA	NA	NA	NA	NA	NA	NA	NA	NA	0.01284671532846715	NA	0.00956204379562043	NA	NA	NA	NA
sp|O15533|TPSN_HUMAN	NA	NA	NA	973894210	NA	NA	NA	NA	NA	NA	NA	NA	NA	326560128	NA	NA	NA	NA	NA	600651780	NA	NA	NA	NA	NA	NA	NA	NA	NA	NA	NA	NA	NA	NA	NA	NA	NA	NA	NA	0.00818181818181818	NA	NA	NA	NA	NA	NA	NA	NA	NA
sp|O15541|R113A_HUMAN	294266208	305876160	234343072	184386560	268284624	250232576	348703936	313819200	287708736	258170304	239070880	238809312	324917664	256982336	303704096	232638544	210142784	272708864	195422944	211182928	253518048	241251680	263362704	312628384	320104064	254798336	308691904	343240704	321909472	324918048	281713120	320504576	241712192	235151680	248324944	220932992	NA	NA	NA	NA	NA	NA	NA	NA	NA	NA	NA	NA	NA
sp|O15550|KDM6A_HUMAN	58173240	441064096	NA	NA	NA	346482784	411555712	397783936	NA	31887518	153193232	231238672	NA	NA	NA	216018112	158636336	NA	81060008	NA	NA	NA	NA	NA	NA	NA	41417580	56721700	20513310	NA	240981584	NA	NA	286777216	NA	NA	NA	NA	NA	NA	NA	NA	NA	NA	NA	NA	NA	NA	NA
sp|O43143|DHX15_HUMAN	2014033540	2072450690	2116782720	2326686460	2194969090	2084113150	2110261500	2097495420	2440697860	2579816190	2796309500	2331214080	2125153540	2005900160	2104423170	2429455100	2633694460	2837550590	2564072450	2160162050	1867709180	2159015680	2138412800	2309829120	2069827070	2469008130	2405939970	2121618560	2896994050	2509395970	1783231740	1959094530	2037085440	1930549890	1896426620	2001720450	NA	NA	NA	0.01452340045743329	0.01452340045743329	0.01452340045743329	0.01075240660736976	0.01075240660736976	0.01075240660736976	0.00228716645489199	0.00228716645489199	0.00457433290978399	0.01223623400254129
sp|O43148|MCES_HUMAN	488398656	478885216	450252416	495039840	398178112	427427872	482849472	498392704	507681184	520797216	537275200	587309500	511683904	482651936	499231744	543227140	488631584	515533312	511670976	549411580	554702720	559189250	602011520	610494020	567056130	482401824	526536672	538614270	507648608	551629820	556821890	608304320	597025540	515857792	440797600	476322400	NA	NA	NA	0.00384615384615384	NA	NA	NA	NA	NA	0.00384615384615384	NA	0.00384615384615384	NA
sp|O43149|ZZEF1_HUMAN	NA	173802448	NA	137604352	208399104	202311440	211803840	212509952	240947680	159535632	165894704	203198944	144571600	81915712	101001240	162609792	152749744	182967632	193843648	173837696	167442608	173583904	240479552	187663872	176530848	223402624	210162240	241803888	179233328	184740864	161806272	192996640	149780336	161977104	177467104	180447520	NA	NA	NA	6.0954961056552e-4	6.0954961056552e-4	NA	6.0954961056552e-4	6.0954961056552e-4	6.0954961056552e-4	NA	NA	NA	NA
sp|O43150|ASAP2_HUMAN	41460832	NA	NA	59037096	55722064	NA	41210784	NA	54681736	62473484	55347116	63673800	77327808	62278100	69439312	61915332	61877968	54839764	81783416	47371784	46773992	30218952	72442328	NA	53456084	84224480	83773320	80531480	66039120	49783632	NA	NA	23012788	NA	NA	NA	NA	NA	NA	0.00180360721442885	0.00180360721442885	NA	0.00180360721442885	NA	0.00180360721442885	NA	NA	NA	0.00180360721442885
sp|O43156|TTI1_HUMAN	150113856	146500144	140221872	95596624	107100296	106323352	125470160	154920640	137842032	112271784	119927864	116394856	92438080	82265744	88631256	125774288	129849672	133494648	140523344	167216528	164515808	130302816	136351712	129636584	153026336	181879248	178597040	141530528	121011448	117926936	182525968	189237648	195791968	150844160	159171728	161606928	NA	NA	NA	0.00333024976873265	0.00333024976873265	0.00333024976873265	0.00333024976873265	0.00333024976873265	0.00166512488436632	0.00333024976873265	0.00333024976873265	0.00333024976873265	0.00166512488436632
sp|O43159|RRP8_HUMAN	168984544	154646032	167061680	131344152	109644968	101397440	106481520	148381424	132870088	120862824	141345152	109562064	109561368	106510664	116444152	124275976	127445760	120388792	129017560	127775360	133557992	129214488	122072480	115318024	118830448	122257544	123575352	116579240	125066488	115688952	98878928	113694976	128470768	123635000	114923280	132298760	NA	NA	NA	0.00401785714285714	0.00401785714285714	0.00401785714285714	0.00401785714285714	NA	0.00401785714285714	NA	NA	NA	NA
sp|O43164|PJA2_HUMAN	197223616	248235888	220171104	172468048	248063104	233598832	144412432	173336528	161802800	189284800	186937104	172415392	205130992	127428640	192676384	304599424	154177328	286427328	109830344	177290848	139964976	141876432	121238680	141157072	188502048	160081056	179067680	202815472	223514576	136960864	127809960	132938536	152939216	132376360	143511312	147304576	NA	NA	NA	0.01217142857142857	0.01217142857142857	0.01217142857142857	0.00725714285714285	0.0096	0.0096	0.00725714285714285	0.0096	0.00725714285714285	0.0096
sp|O43169|CYB5B_HUMAN	464300000	357504800	460988256	1259515140	504703872	287184224	174415184	152275920	468473216	906380540	1324620160	536806816	662196860	819250620	896045630	444916640	854945020	1036916290	998783100	700090240	354023648	306632256	617740740	382227520	444130048	1141068930	763509310	203660416	1264681600	1277508220	379674112	331169952	371248992	178938976	256321664	416714432	NA	NA	NA	0.01267605633802817	0.01267605633802817	0.01267605633802817	0.01267605633802817	0.01267605633802817	0.01267605633802817	0.01267605633802817	0.01267605633802817	0.01267605633802817	0.01267605633802817
sp|O43172|PRP4_HUMAN	579736190	522910464	685691260	399312800	426479616	457106336	502036960	442740288	408852384	375280672	399723104	494686144	421911264	499778144	417644672	525040864	528612192	362107616	424231456	491432864	523080224	414546624	385642784	444109824	355365824	346853376	387165184	492423136	408440736	364498880	498574432	495161760	482796640	459434464	446718816	458826912	NA	NA	NA	0.00700389105058365	0.00700389105058365	0.00700389105058365	0.00700389105058365	0.00700389105058365	0.00700389105058365	0.00700389105058365	0.00350194552529182	0.00700389105058365	0.00700389105058365
sp|O43175|SERA_HUMAN	4991402000	5894103000	9987682300	5610168800	4681161700	5203918800	4548885500	3974310910	3700956160	4792163300	6126936100	5657771500	4910285300	6893476400	5948494800	7699333100	10742201300	4468817900	5487609300	5375981100	4345306600	6823022600	5391931400	6280330200	4168222720	3251182080	3169010430	4006561540	4416562700	3623953150	4826935800	4462737400	4488479700	3664261630	4646360100	3470288130	NA	NA	NA	0.01028571428571428	0.00685714285714285	0.01028571428571428	0.01028571428571428	0.00685714285714285	0.01028571428571428	0.00685714285714285	0.00685714285714285	0.01028571428571428	0.00685714285714285
sp|O43181|NDUS4_HUMAN	NA	NA	NA	NA	NA	NA	NA	199773056	NA	574716350	1228828420	1707692670	NA	466321472	335174912	1412879230	490420320	313072608	411020832	211207600	NA	NA	224184832	NA	NA	310948192	258196256	269946560	385746144	331597216	NA	NA	NA	989674750	972999810	1150401540	NA	NA	NA	NA	NA	NA	NA	NA	NA	NA	NA	NA	NA
sp|O43237|DC1L2_HUMAN	548805380	553649410	538170240	594757820	654854720	636336000	456319456	437734112	432040672	532630880	534688768	568530880	506225600	510952736	528617888	487086432	503590144	486116800	506932288	557045630	479882624	560389760	531029568	557249790	603237700	462989248	484063616	539076540	508252736	503296544	524552064	577101820	551186240	499876768	543546940	561528510	NA	NA	NA	0.024173553719008263	0.020454545454545454	0.024173553719008263	0.016735537190082646	0.016735537190082646	0.016735537190082646	0.009297520661157025	0.005578512396694215	0.005578512396694215	0.009297520661157025
sp|O43242|PSMD3_HUMAN	1608915070	1633081220	1434197380	1236463740	1238311810	1120038660	1300562050	1421661310	1409768060	1263269250	1314391170	1369105790	1180057340	1132169470	1130160770	1325641730	1158029820	1358114690	1206345090	1356260100	1422777730	1417154690	1531700860	1515627260	1449145220	1384819460	1416734460	1141485820	1215632900	1261515780	1211516420	1436323200	1383055360	1232424960	1170416130	1284253570	NA	NA	NA	0.02737642585551331	0.02737642585551331	0.02395437262357415	0.01711026615969581	0.02053231939163498	0.02053231939163498	0.01026615969581749	0.00684410646387832	0.01026615969581749	0.02395437262357415
sp|O43251|RFOX2_HUMAN	259015072	300489664	312802208	285813856	288542560	310577760	308881568	334444832	279701216	241076800	234074640	249576656	290575680	302646016	268774336	208856848	276560160	191844384	222214752	290380128	260270112	272290752	253553936	292143520	234223072	226212544	259996832	233022800	237356656	267804672	280155072	252406320	276025312	251974416	293400352	254693888	NA	NA	NA	0.00471204188481675	0.00471204188481675	0.00471204188481675	0.00471204188481675	0.00471204188481675	0.00471204188481675	0.00471204188481675	0.00471204188481675	NA	0.00471204188481675
sp|O43252|PAPS1_HUMAN	470232128	498707776	555307840	423301600	477312128	487500288	470846944	441553920	470517792	368936448	358572096	396110752	477298432	423872640	452905952	382858464	410482432	418849344	438169728	473596416	465680192	454761184	418274336	484781088	444374368	357971136	392693504	397870080	425204096	402176096	485766976	453865280	454344608	462251040	473880704	514074240	NA	NA	NA	0.01727272727272727	0.01435064935064935	0.01435064935064935	0.01435064935064935	0.01435064935064935	0.01142857142857142	0.00558441558441558	0.00558441558441558	0.00558441558441558	0.01435064935064935
sp|O43264|ZW10_HUMAN	348609408	364764640	341665600	312030624	370028992	353222176	157437680	204079584	204292688	311036736	302813056	369508640	263190064	218850816	244749520	338460192	337377472	365300800	308837632	305700864	338882784	344288576	380230304	362115264	338415488	334465184	382726752	352924864	295306624	341142400	359668448	382614240	383580384	364694336	357617056	364482848	NA	NA	NA	0.00700389105058365	0.00700389105058365	0.00700389105058365	0.0046692607003891	0.00700389105058365	0.0046692607003891	0.0046692607003891	0.0046692607003891	0.0046692607003891	0.0046692607003891
sp|O43272|PROD_HUMAN	NA	NA	NA	123166144	102651848	91644440	97134864	NA	127376664	NA	106348528	NA	78420744	70253888	80184256	80404688	70434056	83659728	104895224	77517392	74345464	55716396	106548232	56396576	117204336	154169952	151142128	NA	75510016	76435016	79459616	67318192	61219900	NA	71082960	68412864	NA	NA	NA	0.00608108108108108	0.00608108108108108	0.00608108108108108	0.00608108108108108	NA	0.00608108108108108	NA	NA	NA	0.00304054054054054
sp|O43290|SNUT1_HUMAN	534383872	494427648	500507328	600900930	599697660	645819460	646655490	716729730	707433790	652214850	625122560	618018050	592917760	513828448	547755780	624059200	585367870	619211780	624749380	576029380	592234240	516682304	570919740	520747552	526080320	582766980	623904700	616218620	608827330	648309820	605202690	585730750	596865730	620537220	596278660	601078660	NA	NA	NA	0.01136363636363636	0.01136363636363636	0.01136363636363636	0.01136363636363636	0.01136363636363636	0.01136363636363636	0.00681818181818181	0.00681818181818181	0.00681818181818181	0.00909090909090909
sp|O43292|GPAA1_HUMAN	NA	NA	NA	213246512	NA	NA	NA	NA	NA	119649448	164280736	NA	NA	NA	NA	60710072	96107192	125068240	224130944	102664216	NA	NA	107985464	NA	NA	166772960	82616824	NA	144784512	148963888	NA	138689888	NA	NA	NA	NA	NA	NA	NA	0.00587275693311582	NA	NA	NA	NA	NA	0.00293637846655791	0.00293637846655791	NA	NA
sp|O43293|DAPK3_HUMAN	NA	NA	NA	NA	NA	NA	NA	NA	NA	NA	NA	NA	NA	NA	NA	129109856	NA	NA	196135680	NA	NA	NA	NA	NA	NA	NA	NA	NA	NA	NA	NA	NA	NA	NA	NA	NA	NA	NA	NA	NA	NA	NA	NA	NA	NA	NA	NA	NA	NA
sp|O43294|TGFI1_HUMAN	NA	NA	NA	NA	NA	NA	NA	NA	NA	NA	NA	5139926	NA	NA	16870500	NA	NA	NA	NA	NA	NA	NA	9647769	NA	NA	NA	NA	11981221	8517678	17178550	NA	NA	NA	NA	NA	NA	NA	NA	NA	NA	NA	NA	NA	NA	NA	NA	NA	NA	NA
sp|O43295|SRGP3_HUMAN	NA	NA	NA	NA	NA	NA	NA	NA	NA	NA	NA	NA	NA	NA	NA	NA	NA	NA	NA	NA	NA	NA	NA	NA	NA	NA	32472790	NA	NA	NA	NA	NA	NA	NA	NA	NA	NA	NA	NA	NA	NA	NA	NA	NA	NA	NA	NA	NA	NA
sp|O43301|HS12A_HUMAN	155316240	139546256	126716624	132784320	132097264	124503712	113919008	117350488	102842376	107590320	112506568	105681152	135273024	111341640	115579248	104542344	122569848	109062640	158586880	103460040	94692792	138818528	136067792	148040624	146208752	147244080	136054016	132681400	126369896	118464360	94976432	102211584	109288888	109706344	107253552	108462312	NA	NA	NA	0.00269865067466266	0.00269865067466266	0.00269865067466266	0.00269865067466266	0.00269865067466266	0.00269865067466266	0.00269865067466266	NA	NA	0.00269865067466266
sp|O43310|CTIF_HUMAN	NA	NA	NA	NA	NA	NA	NA	NA	NA	34519100	38460772	60157164	3752239.5	4688760.5	11447561	39364424	34224628	NA	NA	NA	NA	NA	61456912	NA	17555200	NA	NA	NA	NA	NA	NA	NA	21746580	NA	9133125	NA	NA	NA	NA	NA	NA	NA	NA	NA	NA	NA	NA	NA	NA
sp|O43314|VIP2_HUMAN	106388880	67872944	113053280	NA	NA	NA	NA	NA	NA	90043264	101021176	101458096	77734888	81644400	89334800	114466336	118817232	106638216	113130440	52848480	103693112	55755240	112325840	58606572	NA	109195408	103576664	74568520	99245224	78992824	NA	31092128	NA	127772784	NA	NA	NA	NA	NA	NA	NA	NA	NA	NA	NA	0.00278542510121457	0.00278542510121457	0.00278542510121457	0.00132793522267206
sp|O43318|M3K7_HUMAN	151737216	136952992	145328960	119992360	132607152	120027632	120262488	104079600	NA	104674424	96476760	105125440	100704240	103586352	98467544	93420288	83692392	89781632	99253320	123013824	130035888	115568624	112566848	111019240	114501760	100126032	113550824	105890272	88222016	113107656	122853720	134874928	137710128	117304744	114265128	137921568	NA	NA	NA	0.0060200668896321	0.0060200668896321	0.0060200668896321	0.00301003344481605	0.00301003344481605	NA	NA	NA	NA	NA
sp|O43324|MCA3_HUMAN	1411393150	1392058500	1624618370	1066461700	1040731710	1074042880	791740290	746725250	776544900	1027518210	962999740	880447490	943313340	943685120	941965820	977334980	1223824130	1073233020	989187260	930912960	833165250	906121730	953670720	828535810	895960060	922417540	913427710	749253440	891626560	921062020	832675260	811867970	828760960	934718080	929957250	1170579330	NA	NA	NA	0.0108433734939759	0.0108433734939759	0.0108433734939759	0.0108433734939759	0.0108433734939759	0.0108433734939759	0.0108433734939759	0.0108433734939759	0.0108433734939759	0.0108433734939759
sp|O43347|MSI1H_HUMAN	724987070	772492610	781220160	759088260	863810690	932573060	722592320	663268480	638877500	727595260	759864060	897456640	733482880	830302400	750784450	852393470	964047420	732413250	804099260	847897600	951410240	679407550	690711740	680079490	589375620	604824960	667698500	735429250	731284670	652793280	987922690	966592900	917792900	788794690	795153540	737454590	NA	NA	NA	0.0129943906002173	0.00790964483750544	0.00790964483750544	0.0129943906002173	0.0129943906002173	0.00790964483750544	0.00790964483750544	0.00282489907479357	0.00282489907479357	0.00790964483750544
sp|O43379|WDR62_HUMAN	NA	NA	NA	NA	NA	NA	NA	NA	NA	NA	NA	NA	NA	NA	NA	NA	NA	NA	NA	NA	64507544	NA	NA	NA	NA	NA	NA	NA	NA	NA	NA	NA	NA	NA	NA	NA	NA	NA	NA	NA	NA	NA	NA	NA	NA	NA	NA	NA	NA
sp|O43390|HNRPR_HUMAN	1897778300	1765293950	1905318910	2979701500	2282792450	2248567550	2278553340	2199591170	2949073150	3478068220	3713027580	3411754240	2467690750	2812275460	2672775940	3447643390	3801777660	3379146500	3549211390	2401922050	1720857340	1889265020	1909508610	1677971070	1928068100	2496533760	2130107390	2289750530	3868682500	2892713220	2020884610	1661557630	1860581500	2045541380	2206778880	2271887620	NA	NA	NA	0.019904	0.019904	0.019904	0.019904	0.019904	0.019904	0.011264	0.014144	0.011264	0.014144
sp|O43395|PRPF3_HUMAN	201553712	236930656	257243952	358458496	242470928	212798912	279340448	326470400	364613024	382682752	459812832	330336800	345430656	388144064	376337536	359927168	366896960	414045056	527065120	378017888	263277088	227949488	216030624	220419392	233976032	328049632	273808992	221102224	529124736	376759648	284835808	232860352	227739360	232153952	236466384	241449648	NA	NA	NA	0.01333333333333333	0.01333333333333333	0.01066666666666666	0.01066666666666666	0.01066666666666666	0.01066666666666666	0.00266666666666666	0.00533333333333333	0.008	0.01066666666666666
sp|O43396|TXNL1_HUMAN	1576910850	1560725500	1671987580	979536580	1084489090	1156100990	1611613180	1415302020	1329519620	869744830	864310140	961110020	1186451840	1306442500	1351533700	1111704580	1186249600	722513020	1425651200	1578109440	1515210880	1557766780	967159170	1479814780	1224009860	1022113860	1021452350	1281635580	1330015230	898228990	1634556800	1347183230	1309231740	1258155650	1508101120	1278854660	NA	NA	NA	0.00640569395017793	0.00640569395017793	0.00640569395017793	0.00640569395017793	0.00640569395017793	0.00640569395017793	NA	NA	NA	0.00640569395017793
sp|O43399|TPD54_HUMAN	2175602940	2023012100	1769044610	1926840190	2326827260	2251478270	1847534340	1717188610	1659412100	2118237820	1967993980	2189323520	2039615230	1887509760	1961404160	1930178690	1760301700	1890166140	1501343100	1751069570	1850620930	1833820540	2047793020	1919667070	1923937920	1936909440	2066126850	2359192060	1749250690	1915359620	1922719360	1959368190	1857344510	1992521220	1883250300	1855689090	NA	NA	NA	NA	NA	NA	NA	NA	NA	NA	NA	NA	NA
sp|O43402|EMC8_HUMAN	240085376	271481504	265826064	257012112	279568256	250291424	169146064	180677472	179176912	149293376	142052848	139512192	176499136	188512336	195603184	110806944	149316592	133155216	191972496	153518944	189262432	184836928	132413616	202797248	253250512	187977680	225631184	104158128	137198864	143733280	161555184	192943296	152246800	199894496	233000016	211886272	NA	NA	NA	0.01782178217821782	0.01782178217821782	0.01782178217821782	0.01782178217821782	0.01782178217821782	0.01782178217821782	0.00891089108910891	0.00891089108910891	0.00891089108910891	NA
sp|O43414|ERI3_HUMAN	349630048	429650944	525036096	367972096	328095200	322885472	265661184	373244000	319387456	333470272	324217120	369592864	NA	353017696	285326816	342739424	279638912	270643552	444237504	447897312	434906880	356189600	325767040	397136576	346450144	331558080	312363104	374956928	286316064	361090144	355467008	377578496	248804112	365978496	252859920	280070368	NA	NA	NA	0.008206686930091186	0.008206686930091186	0.008206686930091186	0.01094224924012158	0.00547112462006079	0.01094224924012158	0.00547112462006079	0.00547112462006079	0.01094224924012158	NA
sp|O43422|P52K_HUMAN	73882272	69428384	91435664	57112960	81994752	77473552	67695360	50226144	68852696	70702456	56147204	57483380	59553508	43816728	50330552	75777968	79494216	73741192	62819024	81416488	99614712	81144656	84826288	76937552	71117008	50022452	51841824	84155528	46443280	55395820	77728168	84250064	76893808	69241232	66221540	79782976	NA	NA	NA	0.00239043824701195	0.00239043824701195	0.00239043824701195	0.00239043824701195	0.00239043824701195	0.00239043824701195	NA	NA	NA	NA
sp|O43427|FIBP_HUMAN	118112848	121805584	124439280	94785848	88656536	106196816	NA	NA	131381992	119347712	121918304	100382320	140813136	105273952	93539512	118550720	121399360	122039728	139173984	96982840	90929848	107294296	139028384	86959104	105569944	104309016	91651488	92006560	89395000	100751712	107992336	115356752	128588840	115718640	68549184	117388480	NA	NA	NA	0.01264044943820224	0.01264044943820224	0.01264044943820224	NA	NA	0.01264044943820224	0.00505617977528089	0.00505617977528089	0.00505617977528089	0.00505617977528089
sp|O43432|IF4G3_HUMAN	160674128	151040320	158851648	163016304	161407872	156979472	151299888	188782240	179232208	156533360	157320352	179827904	147108560	134818768	124802872	165878496	135510544	178937088	193465216	179129840	168576864	158302272	164449888	132947888	143581616	175456448	147015232	151947264	131074072	124170536	158757728	147246688	154723552	164035008	154536480	163818128	NA	NA	NA	0.00798985415345593	0.00798985415345593	0.00798985415345593	0.00798985415345593	0.00798985415345593	0.00798985415345593	0.00570703868103994	0.00570703868103994	0.00456563094483195	0.00570703868103994
sp|O43439|MTG8R_HUMAN	NA	NA	NA	NA	NA	NA	NA	NA	NA	NA	398928768	NA	NA	NA	NA	NA	NA	NA	NA	NA	NA	NA	NA	NA	NA	NA	NA	NA	NA	NA	NA	NA	NA	NA	NA	NA	NA	NA	NA	NA	NA	NA	NA	NA	NA	NA	NA	NA	NA
sp|O43447|PPIH_HUMAN	1311011710	1361893630	1359389570	1155794180	1348815360	1340744830	1386273410	1304239620	1326318080	1070302980	1074720000	1143075200	1305811580	1313809410	1257788290	1141352320	1160851710	1115033600	1106629120	1056089410	1164258690	1090472700	1301857540	986705020	1099041920	1100252670	1189044740	1545218300	1299233920	1421865600	1154567300	979372220	1012696190	1155067010	1151298560	1038742460	NA	NA	NA	NA	NA	NA	NA	NA	NA	NA	NA	NA	NA
sp|O43462|MBTP2_HUMAN	NA	NA	NA	71086512	NA	NA	NA	NA	NA	NA	131708472	NA	NA	NA	NA	NA	NA	NA	NA	NA	NA	NA	NA	NA	NA	NA	NA	NA	NA	NA	NA	NA	NA	NA	NA	NA	NA	NA	NA	0.01761252446183953	NA	NA	NA	NA	NA	NA	0.00704500978473581	NA	NA
sp|O43464|HTRA2_HUMAN	94043152	94358640	107264528	148378128	121056832	126825504	137347120	142257600	144408512	126894992	129803576	161186896	NA	148450912	140893744	173733456	182313840	112004896	105498544	102868136	NA	112964408	NA	110739472	131666720	105474472	137923072	112965128	122245608	124890040	100559600	82843976	NA	110151440	114618624	NA	NA	NA	NA	NA	NA	NA	NA	NA	NA	NA	NA	NA	NA
sp|O43482|MS18B_HUMAN	134656032	117107360	182405744	NA	NA	67969016	51990208	77345152	47757592	NA	NA	NA	40353344	16851890	46575208	NA	56356748	NA	123150080	140140304	129452216	NA	68616408	95828376	96935928	107288744	100237752	91319240	73695888	70703168	139330000	144160016	101905712	62188904	73390664	NA	NA	NA	NA	NA	NA	0.01628959276018099	0.01628959276018099	0.01628959276018099	0.01628959276018099	NA	NA	NA	0.00814479638009049
sp|O43488|ARK72_HUMAN	394652384	533913504	540800260	484094592	477975552	554579260	517790432	391138816	406121504	355964864	432431520	458314176	460111616	620098620	486815008	438925312	688417150	353211296	344805760	440436960	396545440	465605248	435438784	454356576	423167648	320104288	334575712	464816800	393444672	359521600	432563712	396500320	311091744	329771552	479323776	449502144	NA	NA	NA	NA	NA	NA	NA	NA	NA	NA	NA	NA	NA
sp|O43491|E41L2_HUMAN	882734910	858753150	796181820	618690370	644054140	635506820	546019970	554153920	561164670	590188930	530381504	578510460	583523780	540188420	637451840	512233920	505721664	492147136	577545860	616521540	765188100	660072580	633233920	666399230	669579650	576457410	645352260	505721312	454966176	507086336	721150590	714724990	741836670	670678590	606705980	665635650	NA	NA	NA	0.00693279839518555	0.00693279839518555	0.00693279839518555	0.00693279839518555	0.00693279839518555	0.00693279839518555	0.00512738214643931	0.00512738214643931	0.00512738214643931	0.00332196589769307
sp|O43502|RA51C_HUMAN	38467104	31473878	28647424	NA	NA	NA	39993024	42489220	32683904	40021616	NA	46871120	NA	16951728	34412508	46812900	54494108	NA	57092640	38269896	56143276	40609648	49816996	NA	39856208	49725928	46370068	67318920	NA	NA	38305100	43191068	47600972	24530722	34483996	34796192	NA	NA	NA	NA	NA	NA	0.00489130434782608	0.00489130434782608	0.00489130434782608	NA	NA	NA	NA
sp|O43504|LTOR5_HUMAN	991783230	843659900	790077950	948380990	934953220	1054849410	832178940	802728380	947368640	590683970	515419648	558630270	623446980	726255040	743542850	573375940	527122816	572880450	688269950	655030340	751854660	833205180	780578560	860192260	803052610	803023490	826702780	787215100	638716480	746982020	834205380	816028350	892888640	665487360	664546110	690204030	NA	NA	NA	0.04337349397590361	0.04337349397590361	0.04337349397590361	NA	0.0216867469879518	0.0216867469879518	NA	NA	NA	0.0216867469879518
sp|O43505|B4GA1_HUMAN	NA	NA	NA	79221104	NA	NA	NA	NA	NA	NA	34591704	NA	NA	NA	NA	NA	NA	NA	88363456	NA	NA	NA	113978976	NA	NA	76841168	NA	NA	90966536	87707808	NA	NA	NA	NA	NA	NA	NA	NA	NA	0.01105651105651105	NA	NA	NA	NA	NA	NA	NA	NA	NA
sp|O43513|MED7_HUMAN	NA	NA	NA	NA	NA	NA	NA	NA	NA	NA	NA	NA	NA	NA	NA	82327048	78525816	NA	NA	NA	NA	NA	NA	NA	NA	NA	NA	NA	NA	NA	NA	NA	NA	NA	NA	NA	NA	NA	NA	NA	NA	NA	NA	NA	NA	NA	NA	NA	NA
sp|O43516|WIPF1_HUMAN	NA	NA	NA	NA	NA	NA	NA	NA	NA	46953608	NA	NA	NA	NA	NA	39107328	NA	NA	NA	NA	NA	NA	NA	NA	NA	NA	NA	NA	NA	NA	NA	NA	NA	NA	NA	NA	NA	NA	NA	NA	NA	NA	NA	NA	NA	NA	NA	NA	NA
sp|O43543|XRCC2_HUMAN	290100256	NA	NA	NA	NA	NA	NA	NA	NA	NA	NA	NA	NA	NA	220148512	NA	NA	NA	NA	NA	NA	NA	NA	NA	NA	NA	NA	NA	NA	NA	NA	NA	NA	NA	NA	NA	NA	NA	NA	NA	NA	NA	NA	NA	NA	NA	NA	NA	NA
sp|O43572|AKA10_HUMAN	NA	NA	NA	NA	NA	NA	NA	NA	NA	NA	NA	NA	27886692	NA	NA	NA	NA	NA	25831460	NA	NA	32860548	NA	NA	NA	38577040	NA	NA	NA	NA	NA	NA	NA	NA	NA	NA	NA	NA	NA	NA	NA	NA	NA	NA	NA	NA	NA	NA	0.0055045871559633
sp|O43583|DENR_HUMAN	1152859650	1130734460	825427900	1425218300	1199463680	1118380160	996790460	1240467710	1285928700	1348450300	1373963900	1133721980	1201985790	1217006210	1081053440	1148562940	1172390140	1329105020	1304692220	940900160	859210430	820421440	935991940	840900290	969519300	1319148930	1351762820	906463420	1324782080	1312049150	857582020	750509700	755979580	907186940	1057517120	1039612800	NA	NA	NA	NA	NA	NA	NA	NA	NA	NA	NA	NA	NA
sp|O43592|XPOT_HUMAN	1566320260	1518718210	1261814530	1490780030	1783909120	1777598460	1343727360	1357268610	1399123710	1512019460	1401967740	1644354560	1378283900	1196162820	1348053380	1582080380	1402228990	1523530110	1350184700	1162170110	1255303170	1559269890	1736324860	1636251520	1225118980	1246190340	1282436100	1207595390	1003170690	1064865410	1240470780	1274904190	1298588540	1345897980	1410823170	1368996860	NA	NA	NA	0.00188679245283018	0.00188679245283018	NA	0.00188679245283018	0.00188679245283018	NA	NA	NA	NA	NA
sp|O43598|DNPH1_HUMAN	498245856	656638850	574611900	436972032	500134208	504424544	565453180	433598976	422956160	438649216	413761728	467679040	558136380	781641730	652074750	364690144	528063424	405127968	351546176	439661248	391271360	420140832	563465410	500005696	411128736	456936736	511869664	456470208	471879392	439210080	670794300	469569408	544183940	339762464	385721056	347811104	NA	NA	NA	0.0108433734939759	0.0108433734939759	NA	0.0108433734939759	0.0108433734939759	0.0108433734939759	NA	NA	NA	NA
sp|O43615|TIM44_HUMAN	866633090	778078660	802963330	743032770	638265150	611505020	653341060	727963650	744909820	789111300	894714880	852873090	790106620	776694850	801566080	847212030	835247940	865803520	704070400	645959040	576177150	704293060	1000496450	670924740	696107710	715780100	682204990	625565250	641170240	614084860	577010690	552784060	473353792	537252740	587042690	613191870	NA	NA	NA	NA	NA	NA	NA	NA	NA	NA	NA	NA	NA
sp|O43617|TPPC3_HUMAN	828982720	884794750	839864450	906336130	773345340	826220740	875012800	788654980	843056450	631684740	758190780	673041090	747409410	813552000	787887940	689602300	606603840	742492990	625457920	849779390	819985090	848898560	738096000	798443520	875222530	825313600	769085890	639185920	746173760	786310660	901260800	789353220	797399170	717052160	731043460	704331010	NA	NA	NA	0.01046511627906976	0.01046511627906976	0.01046511627906976	0.01046511627906976	0.01046511627906976	0.01046511627906976	0.01046511627906976	NA	0.01046511627906976	0.01046511627906976
sp|O43633|CHM2A_HUMAN	565372740	556019580	494082400	432667584	370146624	364873920	419339328	429885888	420812416	352961824	398526400	324524512	368501920	416311360	428776928	303520384	312384032	363947360	444508800	421827968	399104192	370494816	289340192	369545728	374772416	370797600	346314176	253979392	404932800	328189632	430008960	369663520	397051232	298524576	318877312	349556544	NA	NA	NA	0.02523364485981308	0.02523364485981308	0.02523364485981308	0.02523364485981308	0.02523364485981308	0.02523364485981308	NA	NA	NA	0.01682242990654205
sp|O43639|NCK2_HUMAN	108418784	103538840	109086984	108328344	113165160	105540896	112143992	123818584	97576528	76828640	73568008	76006928	100799728	104926200	92463096	77208168	84338928	NA	NA	NA	NA	103277664	97110904	90543216	99332696	NA	85284088	82322256	90335136	86876328	93529832	98262864	NA	NA	95271992	NA	NA	NA	NA	0.00924731182795699	0.00924731182795699	0.00440860215053763	0.00440860215053763	0.00440860215053763	0.00483870967741935	NA	NA	NA	NA
sp|O43660|PLRG1_HUMAN	348274496	351676800	340001888	291414304	285975488	277470816	304487840	355375232	324888096	337290624	415557728	337049216	288735840	331396608	305553728	292254656	316357984	306609312	381104064	365230432	354723104	277150528	315368992	280735232	299233856	318620960	312391296	296799616	329397600	336313696	326416864	308068672	303896544	282709056	288163520	290210880	NA	NA	NA	0.00711462450592885	0.00711462450592885	0.00355731225296442	0.00711462450592885	0.00711462450592885	0.00711462450592885	0.00711462450592885	0.00711462450592885	0.01067193675889328	0.00355731225296442
sp|O43663|PRC1_HUMAN	348879488	296143296	318311712	343999072	298369504	283957632	189377552	234164592	225516272	246919088	246456544	260099136	226775824	222123296	201904736	269118752	226744752	230107312	272331168	187697152	164291744	195412064	196241008	172266352	283384512	288340064	287621568	201038288	260201424	222127008	199437744	204165792	193833376	165011888	210041504	223775648	NA	NA	NA	0.01470588235294117	0.01470588235294117	0.0088235294117647	0.00588235294117647	0.00588235294117647	0.00294117647058823	NA	NA	NA	0.01176470588235294
sp|O43665|RGS10_HUMAN	172819440	203303248	206732832	193829488	178497504	209954736	236410640	251985696	219484096	140809760	141452224	136836448	212995488	241125792	207980496	144846560	175780160	153221584	139986864	183082032	199012064	225381984	172418768	202133552	160529168	144474832	155956896	169541392	137444128	163801328	214214096	198146160	191578448	213172512	225164928	202656224	NA	NA	NA	0.01040462427745664	0.02080924855491329	0.02080924855491329	0.02080924855491329	0.02080924855491329	0.02080924855491329	0.01040462427745664	0.01040462427745664	0.01040462427745664	0.02080924855491329
sp|O43670|ZN207_HUMAN	1124067710	1182664580	1117319810	1082670720	1182875390	1245755390	1590295680	1550764290	1485466500	971015170	1044003970	864607680	1304265470	1298320130	1281956860	1056977920	1158445820	954903360	1315121920	1568786180	1299219840	1277109120	1339925120	1285030530	1043397180	1139360380	1256908930	1172374910	1233955070	1030139200	1682768130	1492569600	1508103300	1262463870	1409492350	1141032320	NA	NA	NA	0.00382978723404255	0.00382978723404255	0.00382978723404255	0.00382978723404255	0.00382978723404255	0.00382978723404255	0.00382978723404255	0.00382978723404255	0.00382978723404255	NA
sp|O43674|NDUB5_HUMAN	71949952	NA	69383944	133615360	NA	NA	NA	NA	NA	154733040	339338624	89703960	NA	112806152	103418024	NA	186291392	204470288	338065920	188471952	92460976	NA	127257104	NA	NA	253846736	156188528	NA	278543392	291642560	NA	38099300	NA	NA	NA	NA	NA	NA	NA	NA	NA	NA	NA	NA	NA	0.00994475138121547	0.00994475138121547	NA	NA
sp|O43676|NDUB3_HUMAN	NA	104860928	189720304	218476448	NA	NA	NA	NA	121848760	164799056	307066112	100917680	131780952	182791712	191381728	NA	257422080	167484400	333779712	210094704	156412816	NA	NA	NA	154482336	268460064	199173184	NA	303161920	315831520	NA	NA	NA	NA	NA	NA	NA	NA	NA	NA	NA	NA	NA	NA	NA	NA	NA	NA	NA
sp|O43678|NDUA2_HUMAN	232645056	241847408	298590112	NA	163530352	NA	387288288	404420256	358022720	396777152	385674016	394092224	367010080	350666624	381410976	354741184	346628192	351641952	455650272	299807840	356592032	306599968	281148928	339535808	283815136	271783040	375538528	467326656	343552064	362552960	480440352	427502464	333949152	414541248	475693472	357905760	NA	NA	NA	NA	NA	NA	NA	NA	NA	NA	NA	NA	NA
sp|O43679|LDB2_HUMAN	NA	NA	NA	73756752	NA	78375832	NA	21989594	NA	86056400	97332232	97815640	47027880	26920788	72702112	93348616	NA	77041512	87345960	90384936	NA	NA	61905028	NA	NA	57265748	NA	NA	71151696	71455824	59613328	52989212	60421928	NA	NA	82473104	NA	NA	NA	0.00942465753424657	NA	0.00942465753424657	NA	0.01435616438356164	NA	0.00493150684931506	0.00493150684931506	0.00493150684931506	0.00493150684931506
sp|O43681|GET3_HUMAN	839609790	784954050	815517820	1038282050	859789700	943978300	909923390	789374530	789063550	725427780	711893630	874249730	743408900	823585280	834373180	826026820	900177540	703063680	834930110	858748540	792283010	915882240	798085250	929567740	828842300	812679490	847238850	942475390	853058430	940071740	806212860	784956160	863008260	784331840	860963260	762608190	NA	NA	NA	0.00529411764705882	0.00529411764705882	0.00529411764705882	0.00529411764705882	0.01058823529411764	0.00529411764705882	NA	NA	NA	0.00529411764705882
sp|O43683|BUB1_HUMAN	77687192	66676220	32623520	NA	NA	49562524	NA	NA	NA	44409728	NA	NA	32205820	18774142	25280358	NA	66041312	59680460	114863168	86432800	108346992	56268476	64515836	49452580	122220160	205208080	214686976	239349232	165507680	157841376	99986472	87533360	94223448	NA	NA	NA	NA	NA	NA	NA	NA	0.01922005571030641	NA	NA	NA	0.00919220055710306	NA	NA	0.007520891364902501
sp|O43684|BUB3_HUMAN	1265237380	1395275010	1924797700	1016368510	1029171900	1118659710	1466243580	1355649920	1118011780	802604670	895078020	834409220	1085804540	1673283070	1280088830	1100770300	1569116930	764129660	1373611900	1527356290	1406907140	1135601020	865442430	1067128450	1097270400	1069427390	1082090620	1290218370	1449161730	931569920	1475716480	1369617150	1212724350	1103247360	1363228030	1020262980	NA	NA	NA	0.045	0.045	0.03937500000000001	0.028125	0.0225	0.0225	0.01125	0.016875	0.016875	0.0225
sp|O43707|ACTN4_HUMAN	2620928770	2559257860	2342625790	2684694530	3154979580	3205549570	2317501440	2194515460	2247528190	2384308220	2117495810	2531601920	2435677950	2273941250	2440666370	2514031360	2365496320	2367796740	2102547070	2114717180	2389399550	2707566850	2554383360	2786782720	2982416640	2673052930	2795463940	2755372290	2377134080	2393103870	2452623100	2512246270	2547654140	2645123330	2678292480	2666759420	NA	NA	NA	0.00747729789590254	0.00747729789590254	0.00747729789590254	0.00548394241417497	0.00747729789590254	0.00548394241417497	0.00580287929125138	0.00380952380952381	0.00580287929125138	0.00747729789590254
sp|O43708|MAAI_HUMAN	265710688	290125856	270748928	273989216	269152384	242234496	195536624	292856960	328248064	219211872	220751872	226756752	328618912	239127264	277454752	202215040	244482848	264653728	242740832	219221776	217337920	323022368	331669344	289685536	422448864	323384928	296269024	174664096	213830304	193908672	213586352	214823264	183512768	205344800	258473296	248403600	NA	NA	NA	NA	NA	NA	NA	NA	NA	NA	NA	NA	NA
sp|O43709|BUD23_HUMAN	218052608	270455872	275707680	182885296	NA	NA	214005024	239702880	258325680	248766736	359042848	234181072	148710688	151961040	161580144	216764240	241955408	281759712	388099008	265747024	275580544	231080768	337780576	255013872	273087296	321547040	294226720	262205968	312288704	321355328	287744160	301751520	303791776	165443696	218380112	246071760	NA	NA	NA	0.01978021978021978	NA	NA	0.01978021978021978	0.01978021978021978	0.01978021978021978	0.01978021978021978	0.01978021978021978	0.01978021978021978	0.01318681318681318
sp|O43715|TRIA1_HUMAN	176577008	218046800	223025024	128620072	162146032	163316624	203004768	169205696	NA	NA	NA	121245624	151551072	159856656	171720784	146814000	158976592	NA	142470368	200947408	196694880	128561504	NA	NA	141598960	NA	136172528	166864400	149968448	NA	204130880	156708592	197818560	148559232	190575104	128437224	NA	NA	NA	NA	NA	NA	NA	NA	NA	NA	NA	NA	NA
sp|O43716|GATC_HUMAN	134216872	144117536	148402432	109454968	114139400	126609136	110706936	105618160	104073296	67510040	68383336	NA	NA	NA	NA	NA	90031816	98599792	100147488	152123376	146822336	125176888	134327888	139306096	136193168	147858336	148951040	NA	119996168	NA	178624960	155360608	164477024	93720840	106848088	NA	NA	NA	NA	0.03515625	0.03515625	0.03515625	0.03515625	0.03515625	0.03515625	0.02109375	0.0140625	NA	NA
sp|O43719|HTSF1_HUMAN	1042709310	1056607170	975366660	805846340	975455420	963192380	1042790720	1148913410	1064265470	821731140	751583940	896008190	958854850	866899580	892479360	718488960	681278850	680925570	699907900	838818620	968334460	851408380	830955260	887867010	939179140	794517380	886183040	786172220	754247170	671376450	878750080	905110460	887569470	928126210	898850430	965567490	NA	NA	NA	0.00963855421686747	0.00963855421686747	0.00963855421686747	0.00963855421686747	0.00481927710843373	0.0072289156626506	0.0072289156626506	0.0072289156626506	0.0072289156626506	0.00240963855421686
sp|O43736|ITM2A_HUMAN	226303152	249107584	224287440	177103648	115834992	NA	356249184	395510464	348565568	280012928	365094304	216395392	312339520	350923296	379912640	110224280	97013088	110710320	688141380	559812030	496993952	129099632	168231472	167393536	NA	77536416	70325512	226185392	421717824	419689664	296069856	268811744	243405808	NA	NA	102631320	NA	NA	NA	0.03529411764705882	0.03529411764705882	NA	0.03529411764705882	0.03529411764705882	0.03529411764705882	0.02117647058823529	0.01411764705882353	0.02117647058823529	0.02823529411764706
sp|O43741|AAKB2_HUMAN	NA	NA	54866220	NA	NA	NA	NA	NA	NA	NA	NA	NA	NA	NA	NA	NA	NA	NA	NA	NA	NA	NA	NA	NA	NA	NA	NA	NA	NA	NA	NA	NA	NA	NA	NA	NA	NA	NA	NA	NA	NA	NA	NA	NA	NA	NA	NA	NA	NA
sp|O43747|AP1G1_HUMAN	935977020	945309180	784231940	743926980	843628160	809116800	634883970	741105980	624713600	744765500	679836100	808911680	741459900	677646660	714857340	729966080	637333820	738903810	720519940	778894660	788964540	773735300	898657920	798675580	852948930	842300030	932103100	804260480	739678400	817386620	792673090	887693180	889558210	771157060	723354050	821395970	NA	NA	NA	0.00442260442260442	0.00442260442260442	0.00442260442260442	0.00442260442260442	0.00442260442260442	0.00442260442260442	0.00221130221130221	0.00221130221130221	0.00221130221130221	NA
sp|O43752|STX6_HUMAN	119445208	114519888	83623944	98085712	83942792	55735320	NA	NA	NA	74818120	111333808	56405224	77916624	79443088	NA	NA	88553192	90508048	95761568	NA	NA	83816040	130084128	107442688	75475712	116714912	108469128	NA	82630520	118070168	68354904	79118384	NA	85634904	NA	40991512	NA	NA	NA	NA	NA	NA	NA	NA	NA	NA	NA	NA	NA
sp|O43759|SNG1_HUMAN	NA	NA	96971696	NA	NA	NA	NA	NA	NA	NA	NA	NA	NA	121254096	NA	NA	NA	NA	122651992	105817128	108141528	118684744	119469200	NA	NA	NA	NA	NA	NA	NA	NA	NA	NA	NA	NA	NA	NA	NA	NA	NA	NA	NA	NA	NA	NA	NA	NA	NA	NA
sp|O43760|SNG2_HUMAN	220617472	237844240	350853888	284709792	242950800	249701344	192228720	219742832	NA	143119376	261113648	99391320	169322800	NA	NA	68232216	135540448	175570016	283459712	277816288	298966912	189602960	239422624	198992368	251085008	294346880	NA	102437640	294226944	292423616	260458864	237635568	231005840	NA	171703088	156624016	NA	NA	NA	NA	NA	NA	NA	NA	NA	NA	NA	NA	NA
sp|O43765|SGTA_HUMAN	1239475330	1248366850	1074028930	1038859650	1140334340	1175244930	1188832640	1100854910	1033027970	958207170	851117570	972584770	1022410240	1054085380	1032571460	1067628740	1001001340	1017171200	884273410	1125132930	1220563460	1149468800	1072562690	1196380930	1093647230	1074460420	1168645380	1193931520	1037138820	948587140	1053886850	1097630210	1085607040	1063352060	1116138500	1087545600	NA	NA	NA	0.00590163934426229	0.00590163934426229	0.00590163934426229	0.00590163934426229	0.01180327868852459	0.00590163934426229	NA	NA	NA	NA
sp|O43766|LIAS_HUMAN	NA	NA	NA	NA	NA	257575280	NA	NA	NA	NA	NA	NA	NA	NA	NA	NA	57480928	NA	NA	NA	NA	NA	NA	NA	NA	NA	NA	NA	NA	NA	NA	NA	NA	NA	NA	NA	NA	NA	NA	NA	NA	NA	NA	NA	NA	NA	NA	NA	NA
sp|O43768|ENSA_HUMAN	1178743040	1051508100	1219814140	1021114690	1114144000	1042408130	1325789820	1391652100	1397601540	895524480	1036436420	1082239490	1173743100	931583100	982800640	792186820	736000450	791525890	757020670	880232260	1252768130	949080000	872246720	1113906430	994431740	814379520	827427140	1141800580	1054259840	863662980	1180420860	1102798850	1069140100	1014789630	914111490	1040923200	NA	NA	NA	0.01592920353982301	0.01592920353982301	0.01592920353982301	0.01592920353982301	NA	NA	NA	NA	NA	NA
sp|O43772|MCAT_HUMAN	159136688	NA	169723824	230799232	NA	NA	NA	NA	NA	202454864	310683904	NA	NA	196570896	161351088	NA	208506960	196086528	203786816	207009968	NA	NA	188379216	89471488	102757768	226041840	162968128	NA	242981392	258584304	NA	NA	NA	NA	NA	NA	NA	NA	NA	0.00614334470989761	NA	NA	NA	NA	NA	NA	NA	NA	NA
sp|O43776|SYNC_HUMAN	2372089340	2142692100	2426108160	2403668990	2292736510	2248550910	1905146110	1929790080	2275418620	2696714240	2646386180	2553713920	2000019710	2172235520	2391749630	2721396740	3015682050	2925688320	2474424320	1836996350	1691577470	2759751420	2918578430	2606523390	2283306500	2391151870	2446454020	1658917500	2276236800	2038118270	1704293500	1965856900	1911484800	1994108930	1988561540	2189877760	NA	NA	NA	0.00333333333333333	0.00333333333333333	0.00333333333333333	0.00333333333333333	0.00333333333333333	0.00333333333333333	NA	NA	NA	NA
sp|O43795|MYO1B_HUMAN	248532816	246922112	208105280	236591136	256372864	266179680	271539968	268784896	277601152	233565456	239114784	256757648	272728384	257815856	257478080	251903072	239642944	255794464	252468160	272371264	338527104	299215104	317831616	266622928	278505632	235528288	268353072	286156768	260348864	288093984	309484800	286398144	307449696	256640752	242166016	235055584	NA	NA	NA	0.00478723404255319	0.00638297872340425	0.00478723404255319	0.00585967659574468	0.00745542127659574	0.00585967659574468	0.00266818723404255	0.00266818723404255	0.00426393191489361	0.00159574468085106
sp|O43805|SSNA1_HUMAN	153742208	190961328	163697008	143130240	NA	164393936	319718528	351533440	303034688	118740528	135146112	115556192	NA	156892192	155717552	120616736	161550208	112360464	412633312	355571072	385909600	152672192	84167520	159157936	149760992	167948480	166142256	188140192	170677824	NA	225224768	259982736	227117840	208997536	247728656	200729696	NA	NA	NA	0.01621621621621621	NA	0.03243243243243243	0.03243243243243243	0.01621621621621621	0.01621621621621621	0.01621621621621621	NA	0.01621621621621621	NA
sp|O43808|PM34_HUMAN	NA	NA	NA	88597184	NA	NA	NA	76288744	84219728	68449088	87425496	NA	NA	64569692	NA	NA	68702424	78975728	101953152	110171320	NA	NA	NA	90805840	NA	89711520	NA	NA	NA	NA	NA	NA	NA	NA	NA	NA	NA	NA	NA	0.0060200668896321	NA	NA	NA	0.01204013377926421	0.01204013377926421	NA	NA	NA	NA
sp|O43809|CPSF5_HUMAN	1508497540	1603067140	2392327170	1537997310	1633214210	1709323010	1581379840	1477431810	1396172930	1205107070	1256357500	1327781630	1635108220	1856134140	1654638460	1589900160	2149287940	1071523070	1634819200	1927373180	1748778240	1603571840	1064258370	1521608320	1513384320	1195201920	1328920190	1586732670	1584893820	1364959230	2024281090	1875163140	1874409090	1541329660	1669859460	1572926980	NA	NA	NA	0.02465753424657534	0.02465753424657534	0.02465753424657534	0.02465753424657534	0.01643835616438356	0.02465753424657534	0.01643835616438356	0.01643835616438356	0.01643835616438356	0.02465753424657534
sp|O43813|LANC1_HUMAN	510474752	571902850	484854496	578388290	723416510	748217540	629127100	655178820	640001150	667687680	681340540	722784260	592271550	580088060	563625660	618153090	589352900	634541440	695057020	708303810	697908220	622374340	654539390	685489600	610391100	586257150	609354300	713205250	616957890	588811710	752378690	847834110	776344580	630499650	634350460	560906050	NA	NA	NA	0.00460358056265984	0.00460358056265984	0.00460358056265984	0.00460358056265984	0.00460358056265984	0.00460358056265984	NA	NA	NA	0.00460358056265984
sp|O43815|STRN_HUMAN	228254752	222088000	241378624	206185920	201556656	257698432	208547456	234176432	173327824	193403328	224945264	149441552	195696320	272501888	240316288	219654256	317143424	196361808	184804096	183268496	185643600	246544144	188874336	195034784	208919168	189305600	206524240	210005552	213385920	206852656	246885216	194515168	225580320	189281200	254338176	204740784	NA	NA	NA	0.00466321243523316	0.00466321243523316	0.00466321243523316	0.00233160621761658	0.00233160621761658	0.00233160621761658	0.00233160621761658	0.00233160621761658	0.00233160621761658	0.00233160621761658
sp|O43818|U3IP2_HUMAN	412911040	360508672	422348320	347783392	301068832	285746848	386580608	426410144	438015744	479350208	508526592	469743904	442228160	443714464	459010336	629666690	641871940	500233344	499554016	461446496	388853600	484664096	476798720	500227552	412487552	441648480	455018016	435876128	522949696	545385860	374609984	389015936	393929792	344095936	345631296	407120768	NA	NA	NA	0.00770877944325481	0.00770877944325481	0.00770877944325481	0.00770877944325481	0.00770877944325481	0.00770877944325481	0.00770877944325481	0.0038543897216274	0.00770877944325481	NA
sp|O43819|SCO2_HUMAN	NA	NA	NA	96373360	NA	NA	NA	NA	NA	NA	84169464	NA	NA	NA	NA	NA	47543420	47295024	114234464	115264688	NA	NA	NA	NA	NA	79823928	NA	NA	119291192	NA	NA	NA	NA	NA	NA	NA	NA	NA	NA	NA	NA	NA	NA	NA	NA	NA	NA	NA	NA
sp|O43823|AKAP8_HUMAN	297280256	296504160	273001216	264086080	299943840	306726784	333066016	353045664	311409088	248132048	237404528	273510208	259668400	239659264	243693920	264534768	269743136	245224336	218900544	232699984	299580480	278687488	297286912	284877632	266385568	253993280	306882720	318072320	245765280	267844032	276099904	307410304	277772256	284566912	281273888	291357920	NA	NA	NA	NA	NA	NA	NA	NA	NA	NA	NA	NA	NA
sp|O43824|GTPB6_HUMAN	NA	NA	NA	NA	NA	NA	NA	NA	NA	NA	30118730	NA	NA	NA	NA	NA	NA	NA	65792828	NA	NA	NA	25509232	NA	NA	NA	NA	NA	NA	NA	NA	NA	NA	NA	NA	NA	NA	NA	NA	NA	NA	NA	NA	NA	NA	NA	0.00708661417322834	NA	NA
sp|O43826|G6PT1_HUMAN	NA	NA	NA	NA	NA	NA	NA	NA	NA	33871656	53929248	NA	NA	NA	78895416	NA	60593952	58241516	71444072	NA	NA	NA	71841136	NA	NA	74322888	50700224	NA	60424608	119511048	NA	NA	NA	NA	NA	NA	NA	NA	NA	NA	NA	NA	NA	NA	NA	NA	NA	NA	NA
sp|O43837|IDH3B_HUMAN	743802430	726386880	1022866820	856332160	682187200	683798460	594306430	553561150	619330240	872961920	945861180	902867780	749123840	847692220	804995460	987052740	1069261500	925787010	663239680	711080830	503162464	651803260	673293700	579079490	780720320	859839870	797533310	656003970	833547710	810449340	551163070	544296260	498555712	524168000	593552900	596506050	NA	NA	NA	0.00477453580901856	0.00477453580901856	0.00477453580901856	0.00477453580901856	0.007161803713527845	0.00477453580901856	0.00477453580901856	0.00477453580901856	0.00477453580901856	0.00477453580901856
sp|O43847|NRDC_HUMAN	368325824	391498912	368120480	313705280	376267392	381995392	494897248	485864000	469014816	326590720	319166944	336168864	339787328	319198848	345822560	316730400	307851136	299961664	467421216	487652512	583450820	411338176	373634400	423210400	538110980	489872448	505774368	427716864	392438976	366030112	528873056	549877630	557399230	541548100	546991620	537670980	NA	NA	NA	0.00866141732283464	0.010236220472440941	0.010236220472440941	0.00866141732283464	0.00866141732283464	0.00866141732283464	0.00551181102362204	0.00708661417322834	0.00708661417322834	0.00708661417322834
sp|O43852|CALU_HUMAN	2581347070	2715108860	2368445440	2961031680	3660528380	3316049660	1822650750	1927196930	2210031360	2452112380	2438450180	2437627900	2048482050	2019681660	2154785020	2397804800	2501311230	2484419330	2096356220	2285655300	2442098430	2155417860	2832139010	2209670660	2683622400	2704559870	2687604740	2323174400	1979181700	2442363390	2279954180	2307290370	2295302910	1999575300	2297651200	2405989380	NA	NA	NA	0.00586319218241042	0.00586319218241042	0.00586319218241042	0.00586319218241042	0.00586319218241042	0.00586319218241042	NA	NA	NA	0.00586319218241042
sp|O43865|SAHH2_HUMAN	783628030	875545220	775251520	777668930	839615620	852087170	577900100	687385090	611890750	624679740	597861310	684212480	680723200	672315010	660794180	651003970	643240380	657226560	539959100	624817410	678267970	683103940	756424770	695246780	750309890	671468290	756185790	678344700	649545090	698652160	683966210	658436420	658921540	603135170	613425790	591131710	NA	NA	NA	0.025095785440613028	0.025095785440613028	0.02007662835249042	0.021647509578544062	0.021647509578544062	0.0232183908045977	0.01475095785440613	0.01475095785440613	0.01475095785440613	0.01318007662835249
sp|O43909|EXTL3_HUMAN	NA	NA	NA	NA	NA	NA	NA	NA	NA	NA	NA	NA	NA	NA	NA	NA	NA	NA	NA	NA	NA	NA	NA	NA	NA	NA	NA	NA	NA	34153112	NA	NA	NA	NA	NA	NA	NA	NA	NA	NA	NA	NA	NA	NA	NA	NA	NA	NA	NA
sp|O43913|ORC5_HUMAN	241901504	219960432	191618000	219150480	223367440	212859360	248814512	270343360	284610592	255700720	262195984	240300384	225557744	178353792	225489248	215929376	219376032	274507488	269204096	214822752	211745472	204833472	211557232	175058432	217118960	208366400	203083408	193427504	262964864	202076432	216095920	192799680	177347904	251319136	230256160	233269568	NA	NA	NA	0.00421545667447306	0.00421545667447306	0.00421545667447306	0.00421545667447306	0.00421545667447306	0.00421545667447306	0.00421545667447306	NA	NA	NA
sp|O43920|NDUS5_HUMAN	113471528	120277696	123796400	NA	NA	NA	NA	NA	90513056	110776352	159400688	87174024	74692712	129747528	129950784	NA	196116160	114476800	180462032	139379808	NA	NA	72639928	NA	NA	128224136	97232568	NA	180444832	115848024	NA	NA	NA	NA	NA	NA	NA	NA	NA	NA	NA	NA	NA	NA	NA	NA	NA	NA	NA
sp|O43924|PDE6D_HUMAN	130238272	146868000	183628848	182775856	196654544	206603008	127467472	142768912	139628768	196692576	208307712	215816720	150364528	126334456	NA	230589216	272310176	NA	NA	NA	152905632	190401904	NA	183334400	201026672	240817104	243266256	NA	187131312	192317264	NA	NA	NA	NA	158025344	178988896	NA	NA	NA	0.01267605633802817	0.01267605633802817	0.01267605633802817	NA	0.01267605633802817	0.01267605633802817	NA	NA	NA	0.01267605633802817
sp|O43929|ORC4_HUMAN	174460096	169484080	142798800	142202640	145839104	141163568	147250000	174316960	168957824	149171104	140803936	144604336	134696016	123741344	142729296	156455456	157206032	162387072	175153072	168632480	173508560	154390960	139648656	141567184	139909840	159832864	165545456	131248344	149844544	121469192	144342096	142096288	153988960	140320496	150604832	171358160	NA	NA	NA	0.02102803738317757	0.01682242990654205	0.01682242990654205	0.02102803738317757	0.02102803738317757	0.01682242990654205	0.00841121495327102	0.00841121495327102	0.00841121495327102	0.01261682242990654
sp|O43933|PEX1_HUMAN	145254464	112597296	167399376	NA	NA	NA	100729608	95821008	40628860	NA	NA	NA	NA	61117308	75657432	NA	55510460	NA	59312192	155280672	115398688	81472304	90030784	85711664	80373872	133021712	77532784	NA	37433132	54352780	96923776	99463392	102493816	84563696	NA	NA	NA	NA	NA	NA	NA	NA	0.0028235294117647	0.0028235294117647	0.0028235294117647	NA	NA	NA	NA
sp|O60216|RAD21_HUMAN	386399648	387184288	417744832	399905728	462743360	449858400	450086656	458129248	492045760	394362336	361214208	386938272	410241632	376516512	429626432	333430176	375060704	411144544	460607488	474629120	551627520	399009120	402381408	385151552	388500064	338124928	363232672	458212160	413800160	442041216	599692030	547860740	555562940	418728512	445100768	445874080	NA	NA	NA	0.0404494382022472	0.0375601926163724	0.0346709470304976	0.0317817014446228	0.0317817014446228	0.0317817014446228	0.02022471910112359	0.02022471910112359	0.02022471910112359	0.0317817014446228
sp|O60220|TIM8A_HUMAN	746621180	641203200	695687420	788915520	654798590	750772420	753358780	628755460	662686530	737320830	686084540	703697660	716152770	893953540	872965440	727643010	877479870	546180420	680702590	483546976	343926208	512498784	548436220	499138208	706128380	733452420	634466820	984754940	976316540	684091390	447693984	399438848	339557760	431143968	661657090	458852896	NA	NA	NA	NA	NA	NA	NA	NA	NA	NA	NA	NA	NA
sp|O60231|DHX16_HUMAN	243790704	248413504	220388096	195892784	199995440	188469920	217479248	259002352	267694928	234365920	243684608	220235264	186894672	198866400	223835008	233081072	232466768	233426976	239800448	179217232	207735456	196334784	200267104	177061072	199130160	187589392	168471648	189188784	234204304	248584368	156131616	168187344	181373584	188729296	213800384	237922176	NA	NA	NA	0.00932228089060987	0.00932228089060987	0.00932228089060987	0.00819181413359148	0.00819181413359148	0.00819181413359148	0.00174249757986447	0.00174249757986447	0.00174249757986447	0.00583728573088092
sp|O60232|ZNRD2_HUMAN	721958270	911575620	986270270	479420032	656629890	552700030	571647420	566341120	476458240	559843140	457295296	652926020	570297860	442465696	525862208	646264060	764385280	663393470	508685504	530854272	391170432	588129980	770665410	649216960	608645120	790821060	648916540	675294910	495152736	535639168	437709312	573566020	407498880	517307136	548864700	617530050	NA	NA	NA	0.0094240837696335	0.0094240837696335	0.0094240837696335	0.0094240837696335	0.0094240837696335	0.0094240837696335	0.0094240837696335	0.0094240837696335	0.0094240837696335	0.0094240837696335
sp|O60237|MYPT2_HUMAN	NA	NA	NA	NA	NA	NA	NA	NA	NA	NA	NA	NA	NA	NA	NA	NA	NA	NA	NA	28212804	NA	NA	NA	29969752	NA	NA	NA	NA	NA	NA	NA	NA	NA	NA	NA	NA	NA	NA	NA	NA	NA	NA	NA	NA	NA	NA	NA	NA	NA
sp|O60244|MED14_HUMAN	85204848	80655416	72043840	70581096	80471888	65850572	58057808	93381352	76225776	94455672	99021448	90319096	86420352	59648664	67918704	82373968	83967184	99068944	101782736	90336048	85754152	79308192	103409504	88090768	82650432	113715656	96033792	92020864	90165160	89844024	79031936	77105544	86079304	77531512	62802848	72063312	NA	NA	NA	0.00622406639004149	0.00622406639004149	0.00497925311203319	0.00497925311203319	0.00497925311203319	0.00497925311203319	0.00373443983402489	0.00248962655601659	0.00248962655601659	0.00248962655601659
sp|O60256|KPRB_HUMAN	559175230	657924350	565298940	1140379260	1021799360	1144613380	972872960	778182720	1033709060	1245840770	1269224580	1271769090	1058062530	941484160	1034999810	1171558660	1177861120	1080530050	1213923840	1025553020	1061706620	1223351170	1177505410	1175600510	977969020	1106888060	1062299070	1082333570	1254319870	1146696320	1125570690	1159452160	1226809470	1006851650	965740670	1045195580	NA	NA	NA	0.00498614958448753	0.00498614958448753	0.00498614958448753	0.00498614958448753	0.00498614958448753	0.00498614958448753	0.00498614958448753	0.00498614958448753	0.00498614958448753	0.00498614958448753
sp|O60264|SMCA5_HUMAN	451565184	503491456	385421312	774857220	503758560	499601696	744259840	867118270	1046835840	1172076030	1342758020	1128229500	815508220	881565380	944703490	1005691840	893491140	1291398140	1408516100	911310140	695936510	503821696	655440320	480830496	491445376	779101310	662003010	567593860	1219207550	884767680	795841280	678237440	697663420	660384510	639824000	618387140	NA	NA	NA	0.00786185072796935	0.00786185072796935	0.00786185072796935	0.0050191570881226	0.00344827586206896	0.00172413793103448	0.00172413793103448	0.00172413793103448	0.00172413793103448	0.0026894369348659
sp|O60271|JIP4_HUMAN	496621632	458898720	440300032	355390016	419470400	406583616	321000704	353420352	338666592	334393184	326038112	347104480	359440192	353391040	338755520	348070816	333938080	313696192	318585664	346766208	354081792	414292544	406987616	419646208	419154304	363726816	385186528	367476512	312565280	360676672	364624608	393943552	379873408	405315680	374662048	380417024	NA	NA	NA	0.00124904798172124	0.00124904798172124	NA	0.00124904798172124	0.00124904798172124	0.00124904798172124	0.00124904798172124	0.00124904798172124	0.00124904798172124	NA
sp|O60281|ZN292_HUMAN	NA	NA	NA	NA	NA	NA	NA	NA	NA	NA	NA	NA	14807755	10739270	NA	NA	NA	NA	34707032	NA	NA	NA	NA	NA	NA	NA	NA	NA	NA	NA	NA	NA	NA	NA	NA	NA	NA	NA	NA	NA	NA	NA	NA	NA	NA	NA	NA	NA	0.00132596685082872
sp|O60282|KIF5C_HUMAN	177672688	NA	NA	266105856	282915456	296768608	273478176	300273120	281471648	203888368	194185040	178603728	230530928	214055376	228060032	163196544	177156912	186851456	174781584	249296400	263345696	201861312	175735392	198633760	284044512	240985872	279303200	198915920	181377904	212651760	235843936	221844016	195675136	218414336	210466112	201605168	NA	NA	NA	0.00728345626975764	0.00728345626975764	0.00728345626975764	0.00728345626975764	0.00728345626975764	0.00728345626975764	0.00379346680716543	0.00379346680716543	0.00379346680716543	0.00728345626975764
sp|O60287|NPA1P_HUMAN	125998536	132666680	99084288	163495136	91479472	131170536	92432792	89003976	185576288	191163888	205521376	141554304	131592704	133287336	157234560	161482624	173762336	217431408	223604688	144630384	110323832	114307216	144473616	61263232	107465248	206850544	184786240	153593760	178515056	187720048	77209368	72689264	23575216	NA	NA	NA	NA	NA	NA	0.00715863897481219	0.00874944763588157	0.00795404330534688	0.00795404330534688	0.00715863897481219	0.0063632346442775	0.00318161732213875	0.00397702165267344	0.00318161732213875	0.00556783031374282
sp|O60291|MGRN1_HUMAN	NA	NA	NA	NA	NA	NA	NA	NA	NA	NA	11031462	NA	54492640	58216316	53212752	NA	NA	11994075	40624576	32289148	19570696	NA	31596270	NA	NA	39325692	NA	NA	NA	NA	NA	NA	NA	NA	NA	NA	NA	NA	NA	NA	NA	NA	NA	NA	NA	NA	NA	NA	NA
sp|O60293|ZC3H1_HUMAN	NA	NA	NA	NA	NA	NA	NA	NA	9468850	29364976	136801824	38241412	48306528	6378094.5	12349063	NA	101399064	132373472	NA	NA	NA	NA	NA	NA	NA	160183040	NA	NA	174779872	159987168	NA	NA	NA	NA	NA	NA	NA	NA	NA	NA	NA	NA	NA	NA	0.00272589601211509	0.00181726400807672	0.00272589601211509	0.00272589601211509	0.00181726400807672
sp|O60306|AQR_HUMAN	377277856	365065696	335287360	286529088	316748864	318419264	356543776	404761600	374982272	295326944	292441024	294113600	299602528	271653120	274119360	327698176	316783968	310770880	353407296	391719200	418509952	316519648	324836544	317257888	360614912	348036352	364957600	395318944	314909952	335410432	389914400	413877888	414871840	355874880	324680352	348730432	NA	NA	NA	0.01096817874069059	0.00974949221394719	0.00974949221394719	0.01096817874069059	0.01096817874069059	0.01096817874069059	0.00609343263371699	0.00609343263371699	0.00609343263371699	0.00853080568720379
sp|O60313|OPA1_HUMAN	230986800	178813056	266518624	351400576	256294672	220165504	204801456	183997824	237108208	302854688	318621664	288396000	222288176	297775552	278851936	316661600	365969632	290612992	316685376	304961280	226022016	216480560	270115584	224984560	276671168	319343168	251195088	147527024	318494496	326125792	214807184	186762864	215025424	208895648	235837008	237877920	NA	NA	NA	0.015126050420168066	0.018907563025210086	0.018907563025210086	0.015126050420168066	0.01701680672268907	0.015126050420168066	0.010399159663865544	0.008508403361344535	0.010399159663865544	0.007563025210084029
sp|O60315|ZEB2_HUMAN	NA	NA	NA	NA	NA	NA	NA	NA	NA	75969496	NA	30474666	NA	NA	NA	NA	NA	NA	151825216	98012872	NA	NA	NA	NA	NA	NA	NA	NA	81243888	NA	NA	NA	NA	NA	NA	NA	NA	NA	NA	NA	NA	NA	NA	NA	NA	NA	NA	0.00149253731343283	NA
sp|O60318|GANP_HUMAN	205190080	93322992	83828928	137972672	132862192	158417216	90712784	109123992	96478152	151807376	141959616	187184224	133161320	131457696	147413600	185441184	205254448	139183552	182068560	145847776	113606728	151444608	174789856	132491360	170333072	181452800	168421584	143948816	193068864	172620720	132634672	161877296	175361008	141313104	149586448	156023168	NA	NA	NA	0.00547667342799188	0.00547667342799188	0.00547667342799188	0.00547667342799188	0.00547667342799188	0.00547667342799188	0.00182555780933062	0.00182555780933062	0.00273833671399594	0.00273833671399594
sp|O60331|PI51C_HUMAN	NA	NA	NA	NA	NA	NA	NA	NA	NA	NA	NA	501974176	NA	NA	NA	393360288	NA	448396640	NA	NA	NA	NA	NA	NA	NA	NA	NA	NA	NA	NA	NA	NA	NA	NA	NA	NA	NA	NA	NA	NA	NA	NA	NA	NA	NA	NA	NA	0.00213575757575757	NA
sp|O60333|KIF1B_HUMAN	NA	NA	NA	NA	NA	NA	NA	NA	NA	NA	NA	58438760	NA	NA	NA	55568128	28233344	NA	58672756	NA	NA	NA	NA	NA	NA	51690960	57249448	NA	NA	NA	NA	NA	NA	NA	NA	NA	NA	NA	NA	NA	NA	NA	NA	NA	NA	NA	NA	0.00844690265486725	NA
sp|O60341|KDM1A_HUMAN	750854140	763007940	668552830	709518210	758643070	725472900	604957180	609789120	594650430	718065660	686102460	790845820	623897150	627962050	636282880	752316160	692348420	638683330	688588740	714484100	769837060	726842940	854884740	763281410	617979460	671008770	655184380	683746560	617118530	607326020	738454210	772708030	771987520	645084990	635605570	706685440	NA	NA	NA	0.02251184834123223	0.02464454976303318	0.02464454976303318	0.02251184834123223	0.02037914691943128	0.02251184834123223	0.01398104265402843	0.01184834123222748	0.01398104265402843	0.01398104265402843
sp|O60343|TBCD4_HUMAN	153338352	147376560	142208544	148857232	158689104	159332080	157864656	161525840	132857408	140800624	138825056	149888992	161875776	152031952	149692672	145087632	131209616	126489512	126055176	123882544	170265728	158466816	141108592	163173376	113480872	88766512	88321760	159297568	126417584	141129584	171312048	172422304	143364272	144052144	143455888	132052904	NA	NA	NA	0.0013953488372093	0.0013953488372093	0.0013953488372093	0.0013953488372093	0.0013953488372093	0.0013953488372093	0.0013953488372093	0.0013953488372093	0.0013953488372093	0.0013953488372093
sp|O60346|PHLP1_HUMAN	NA	NA	NA	NA	NA	NA	NA	NA	NA	29926026	NA	42039248	NA	NA	5063687.5	32530584	36559220	32459808	NA	NA	NA	NA	NA	NA	NA	47741308	NA	NA	NA	35608344	NA	NA	NA	NA	NA	NA	NA	NA	NA	NA	NA	NA	NA	NA	NA	0.00117085450674747	NA	0.00222410201991306	NA
sp|O60427|FADS1_HUMAN	NA	NA	NA	NA	NA	NA	NA	NA	136762656	110266472	180070336	68230344	124870512	90849032	125041896	70604632	115500000	135054880	253398448	168153856	221004912	NA	85310568	96067032	NA	131722960	75995464	NA	143059264	96468352	91836944	150131184	61493892	NA	80294840	NA	NA	NA	NA	NA	NA	NA	NA	NA	0.00825688073394495	0.00825688073394495	0.00412844036697247	0.00825688073394495	0.00412844036697247
sp|O60437|PEPL_HUMAN	NA	NA	NA	NA	NA	NA	NA	NA	NA	NA	NA	NA	NA	NA	NA	NA	NA	67303040	NA	NA	NA	NA	NA	NA	NA	210503424	NA	NA	NA	NA	NA	NA	NA	NA	92594552	NA	NA	NA	NA	NA	NA	NA	NA	NA	NA	NA	NA	NA	NA
sp|O60443|GSDME_HUMAN	NA	68562560	NA	42669828	NA	NA	NA	54043912	53758156	50512944	60202692	68949112	52714208	49660584	44209196	53479956	47263872	NA	49622260	NA	35033996	16868588	66961468	NA	NA	69491576	69128376	71802848	47566568	NA	NA	22889088	NA	39470180	NA	NA	NA	NA	NA	NA	NA	NA	NA	NA	NA	NA	NA	NA	NA
sp|O60486|PLXC1_HUMAN	NA	NA	NA	29197718	NA	NA	NA	NA	NA	NA	50389924	NA	NA	NA	NA	56863072	59025208	83193552	NA	NA	NA	39163132	38070600	52755188	52959000	77818224	61555672	NA	46862972	45052656	NA	NA	NA	NA	NA	NA	NA	NA	NA	0.00115384615384615	NA	NA	NA	NA	NA	NA	NA	NA	NA
sp|O60488|ACSL4_HUMAN	342119392	237934016	210073152	296111232	236459808	211494416	232943552	248221168	261750032	346556672	357541600	269156896	300512672	271886400	305762976	237272064	298583904	245248096	178486192	180469744	114539496	265968768	250401952	236376656	361356064	397845792	343491680	276739616	324913856	285703584	214693344	153348880	194994256	144353168	198018112	218180384	NA	NA	NA	0.00512091038406827	0.00256045519203413	0.00512091038406827	0.00512091038406827	0.00512091038406827	0.00512091038406827	0.00256045519203413	NA	0.00256045519203413	0.00512091038406827
sp|O60493|SNX3_HUMAN	771041410	877666110	957396420	438540640	513943040	493639296	794105220	718931520	783008580	541014270	460227392	585587970	539173570	636854270	585823740	398306368	471497856	558554820	535571456	661260740	764116990	702769540	658508420	695389630	782533310	637263420	666392060	564808700	504471264	568511420	723133060	692566980	705664320	683673860	788050110	643405250	NA	NA	NA	0.01168831168831168	0.01168831168831168	0.01168831168831168	NA	NA	NA	NA	NA	NA	NA
sp|O60499|STX10_HUMAN	93846432	86907504	88037648	68062856	83130296	75776680	75235912	94770368	94470600	79479360	90128072	62653028	83018696	73541256	89150168	43845344	50395576	70095840	74746376	92869232	99351808	87931888	92314984	92070568	NA	80817944	76044352	NA	80889248	82872016	92950760	92765808	89900368	NA	NA	83248712	NA	NA	NA	NA	NA	NA	NA	NA	NA	NA	NA	NA	NA
sp|O60502|OGA_HUMAN	613209730	635904770	608632900	437502848	540849730	528680416	468076832	514807904	454078624	503762240	472604512	576191620	484124192	490041760	486448032	559349250	562764030	533378656	430881792	506397376	522011136	594687040	535866688	571199550	544372480	465689408	475345984	532184576	416835936	455040512	540906620	539910340	551373570	410955648	446255488	473050080	NA	NA	NA	0.0158590308370044	0.01387665198237885	0.01387665198237885	0.00991189427312775	0.0118942731277533	0.0079295154185022	0.0079295154185022	0.00594713656387665	0.0079295154185022	0.00594713656387665
sp|O60503|ADCY9_HUMAN	NA	NA	NA	NA	NA	NA	NA	NA	NA	NA	NA	NA	NA	NA	NA	40865252	NA	NA	NA	NA	NA	NA	NA	NA	NA	NA	NA	NA	NA	NA	NA	NA	NA	NA	NA	NA	NA	NA	NA	NA	NA	NA	NA	NA	NA	NA	NA	NA	NA
sp|O60504|VINEX_HUMAN	651500610	673018500	726335420	403994784	524804320	530132896	642180480	666240830	692534910	338076224	306422048	384138272	531059872	681799620	604588100	361823744	525331424	369738176	371025248	426128928	523658912	591037380	374073536	563863740	540355460	310294464	346406816	476928704	472866784	332618080	717853570	515554112	477261664	442034464	556587260	547690560	NA	NA	NA	0.00271493212669683	0.00271493212669683	0.00271493212669683	0.00271493212669683	0.00271493212669683	0.00271493212669683	0.00271493212669683	0.00271493212669683	0.00271493212669683	0.00271493212669683
sp|O60506|HNRPQ_HUMAN	3601265660	3585329660	4231377660	6134722000	4570059800	4634853400	4753723400	4210844160	5898624500	6219446300	6571446300	6236074000	4946652200	5473111600	5711432200	7035495900	7798010400	6804993000	6587024400	4700084200	3194380290	3893879810	3775531520	3553792510	3815430140	4659594800	4017125890	4398407200	7381578200	5142273500	4193796610	3654820610	3878206210	3924739330	4768282100	4459644400	NA	NA	NA	0.01144715447154471	0.01144715447154471	0.01144715447154471	0.01144715447154471	0.01144715447154471	0.01144715447154471	0.00852032520325203	0.00852032520325203	0.00559349593495935	0.01144715447154471
sp|O60508|PRP17_HUMAN	116100160	107522568	115027312	132867024	140791984	127210864	146795520	142518192	164403792	202084128	212253504	196184272	137484816	151133088	152980320	172349824	202842224	200141648	182860512	122137304	134235744	88760856	140943120	106919456	112880112	131944632	139363824	125481064	134111728	141944608	127914888	121570376	123645824	163568864	165433200	154800976	NA	NA	NA	0.00945709281961471	0.0063047285464098	0.0063047285464098	0.0063047285464098	0.0063047285464098	0.0063047285464098	0.0063047285464098	0.0063047285464098	0.0063047285464098	0.0031523642732049
sp|O60512|B4GT3_HUMAN	NA	11320723	NA	NA	NA	NA	NA	NA	NA	NA	NA	NA	NA	NA	NA	NA	NA	NA	35033908	NA	NA	NA	NA	NA	NA	19420278	NA	NA	NA	NA	NA	NA	NA	NA	NA	NA	NA	NA	NA	NA	NA	NA	NA	NA	NA	NA	NA	NA	NA
sp|O60518|RNBP6_HUMAN	180468960	140055616	129857784	89369912	93593184	89990872	136750960	111253352	98683152	110688904	97248056	137795488	86499352	78423016	82589072	113395344	139367584	125002984	132384976	161152832	164391552	117893808	169761776	147445168	125304296	170018032	164242160	182426912	133021480	170028208	169539056	168822000	168564368	88286488	116856344	113530440	NA	NA	NA	0.00492251595259799	0.00641750227894257	0.00641750227894257	0.00492251595259799	0.00492251595259799	0.00641750227894257	0.00313582497721057	0.00164083865086599	0.00164083865086599	0.00328167730173199
sp|O60524|NEMF_HUMAN	NA	NA	NA	163844384	NA	NA	199391776	138833408	220785264	163647328	225088720	114150592	177990912	145529248	150851104	129442808	145827168	192196304	223108448	180122352	NA	42991784	117765936	NA	NA	144231776	NA	NA	200038272	203401744	NA	NA	NA	NA	NA	NA	NA	NA	NA	0.00337078651685393	NA	NA	0.00337078651685393	0.00505617977528089	0.00505617977528089	0.00168539325842696	0.00168539325842696	0.00168539325842696	0.00168539325842696
sp|O60547|GMDS_HUMAN	640555580	690756800	636790020	319550560	310404448	320145632	280075808	269184704	282051392	281592544	275289152	328976448	355411072	353051008	353874944	305868064	280659264	269704576	242041744	341808576	314433824	340616128	317286528	341068416	364896704	305021344	317523808	335124384	364724256	315884928	352387040	350652096	344219552	293505920	259880416	248678016	NA	NA	NA	0.00989010989010989	0.00989010989010989	0.00989010989010989	0.00989010989010989	0.00989010989010989	0.00989010989010989	0.00989010989010989	0.00494505494505494	0.00494505494505494	0.00989010989010989
sp|O60551|NMT2_HUMAN	150568688	135906160	136069808	128726504	135815760	124494848	101490624	116420408	106573848	103391760	102135344	81355112	110286216	113856224	117174504	85460968	85420960	98487824	81360656	NA	84777424	135618496	99992536	131752904	115212336	80757040	NA	98656264	91858888	76491112	NA	96080408	71826776	88637088	NA	NA	NA	NA	NA	NA	NA	NA	NA	NA	NA	NA	NA	NA	NA
sp|O60563|CCNT1_HUMAN	128001624	138098896	124840680	124677872	113736640	112805232	110765176	154978992	140704912	129345976	136495248	134372752	127254880	109409888	124035000	121892640	109471368	119265616	115873872	147234144	135058592	103867848	117508616	96793672	129371656	143476896	148159792	110390368	126677880	126472160	125734200	131927096	116265576	136690560	117011064	143885440	NA	NA	NA	0.00250696378830083	0.00250696378830083	0.00250696378830083	0.00250696378830083	0.00250696378830083	0.00250696378830083	0.00250696378830083	0.00250696378830083	0.00250696378830083	0.00250696378830083
sp|O60566|BUB1B_HUMAN	296076544	288614656	277758848	213962944	246565056	239599024	325103616	342022880	310184768	237986528	225551584	258082512	261964608	223644832	226692048	264643280	229873488	248195296	284143136	321079840	369936768	264071408	271847232	263682592	378340000	390452800	430845664	313041216	267645232	311671904	339819872	327414464	323313440	349221088	340147264	347211200	NA	NA	NA	0.01452975047984645	0.01452975047984645	0.01452975047984645	0.01452975047984645	0.01366602687140115	0.01366602687140115	0.00848368522072936	0.00848368522072936	0.01021113243761996	0.009347408829174661
sp|O60568|PLOD3_HUMAN	707359740	579293250	705867580	968449600	924941500	958980290	553746750	495996928	547433340	685933820	836519740	830332030	672712900	692077380	690116930	855628540	909927810	769104130	673572100	642966400	637451650	582241410	713869440	647082430	862256960	877590340	746551170	823516160	860330620	933141700	579417280	551797310	482375072	603174020	708328380	724066750	NA	NA	NA	NA	NA	NA	NA	NA	NA	NA	NA	NA	NA
sp|O60573|IF4E2_HUMAN	213693344	211750464	228031920	162285264	204163968	176692128	195865056	211174624	185627536	116359544	103133144	145196576	108398880	128373656	129662280	182320368	184117392	166679424	205624208	196487328	192285952	222916416	206472992	206857392	208846752	226263856	218447936	273517280	200126976	179180976	149562592	166863408	158803040	162281600	197852272	139464864	NA	NA	NA	NA	NA	NA	NA	NA	NA	NA	NA	NA	NA
sp|O60610|DIAP1_HUMAN	425962048	375637824	423973952	454612928	305563296	280853536	270626080	322883808	406846688	428980896	412363232	368516992	323192224	290107168	339017376	395189856	434927712	460952832	401935040	336687584	242041392	367128672	421001728	366484576	293249408	390003136	336817472	241421008	454120704	365516448	246704384	229311808	228509440	228045056	265019040	263706288	NA	NA	NA	0.00841772151898734	0.00841772151898734	0.00841772151898734	0.00841772151898734	0.00699367088607594	0.00841772151898734	0.00427215189873417	0.00427215189873417	0.00556962025316455	0.00699367088607594
sp|O60613|SEP15_HUMAN	149432320	157665776	142886272	142108416	166438064	152128336	NA	150810096	117167808	NA	94143976	92205800	148333840	133800696	129053944	94319216	104381480	NA	88152784	133688368	NA	NA	104308248	NA	170955904	NA	NA	NA	89107392	NA	NA	NA	NA	NA	141485984	NA	NA	NA	NA	0.05732484076433121	0.05732484076433121	0.03439490445859872	NA	0.04585987261146497	0.04585987261146497	NA	0.02292993630573248	0.02292993630573248	0.03439490445859872
sp|O60637|TSN3_HUMAN	NA	NA	NA	NA	NA	NA	772091710	924135040	915878460	595216130	691807170	NA	NA	NA	NA	NA	NA	NA	NA	NA	457444224	NA	NA	NA	NA	295556960	NA	538738560	NA	683000000	301254720	365763648	287636992	NA	NA	NA	NA	NA	NA	NA	NA	NA	NA	NA	NA	NA	NA	NA	NA
sp|O60645|EXOC3_HUMAN	147203792	121799536	78772840	188903792	182833200	153378480	185862960	200794208	182673088	194632480	187897296	182798592	177213616	146029840	181150688	150407728	157922848	164232528	178075584	148005984	180462880	180364320	183516512	169048000	185686688	187354464	191162144	153176848	175546480	157733728	131493824	147320992	160548736	177239168	151155664	183543312	NA	NA	NA	0.00244233378561736	0.00244233378561736	0.00244233378561736	0.00244233378561736	NA	NA	NA	NA	NA	NA
sp|O60658|PDE8A_HUMAN	NA	75076552	81554880	NA	NA	NA	NA	NA	NA	NA	NA	NA	NA	NA	60950596	42694192	69729416	82166968	NA	NA	NA	60968452	99853720	100768944	61021904	NA	NA	NA	NA	94730592	NA	NA	NA	NA	NA	NA	NA	NA	NA	NA	NA	NA	NA	NA	NA	NA	NA	NA	NA
sp|O60664|PLIN3_HUMAN	1385401220	1278428670	1214549630	1029172100	1201295740	1273534340	1122877180	1040698820	1087712510	1221197820	1121312130	1354589950	1188989440	1133453060	1220581630	1282615420	1251643140	1129179900	1076409730	1185204860	1094342270	1320589180	1367139200	1361181820	1302908930	1136009340	1246771970	1702812030	1266131330	1169601790	1235842180	1323548540	1283504640	1135682560	1226444930	1167256320	NA	NA	NA	0.01267605633802817	0.01267605633802817	0.00845070422535211	0.01267605633802817	0.01267605633802817	0.00845070422535211	0.00845070422535211	0.00845070422535211	0.01267605633802817	0.00845070422535211
sp|O60671|RAD1_HUMAN	NA	NA	NA	NA	NA	NA	NA	NA	NA	NA	NA	NA	NA	NA	NA	NA	NA	NA	45693908	119028624	128844160	NA	NA	NA	NA	NA	55602292	NA	NA	51328684	107611376	NA	108534256	NA	NA	NA	NA	NA	NA	NA	NA	NA	NA	NA	NA	NA	NA	NA	NA
sp|O60678|ANM3_HUMAN	583957890	571888380	533247424	306285344	328602720	334727072	411815872	463787872	447138464	304320736	310486624	324830624	321276960	316221184	329101280	343287552	330159840	359870176	331547744	388324768	415783360	408716928	439412800	413368224	449944352	389764192	447951840	352434336	293806112	314699904	398106400	419668352	408502304	424549312	431320128	428538400	NA	NA	NA	0.01001912045889101	0.00688336520076481	0.00688336520076481	0.01032504780114722	0.00688336520076481	0.00688336520076481	0.00688336520076481	0.00688336520076481	0.00688336520076481	0.0065774378585086
sp|O60683|PEX10_HUMAN	NA	NA	NA	NA	NA	NA	NA	NA	413240448	NA	NA	NA	NA	NA	NA	NA	NA	NA	NA	NA	NA	NA	NA	NA	NA	NA	NA	NA	NA	NA	NA	NA	NA	NA	NA	NA	NA	NA	NA	NA	NA	NA	NA	NA	NA	NA	NA	NA	NA
sp|O60684|IMA7_HUMAN	518250944	506562368	495814304	461126848	537977470	497868768	448893056	468496032	487371104	453532032	477039328	537286340	387018912	303760960	370378176	646606400	685844800	542886850	520715872	507091808	507029760	518159808	735792060	546843970	537164350	755028930	745353980	639607170	566847360	666730500	501972928	623500930	607471550	489592672	467481088	623370300	NA	NA	NA	0.01684090909090909	0.01684090909090909	0.01684090909090909	0.01684090909090909	0.013431818181818175	0.01684090909090909	0.00859090909090909	0.00572727272727272	0.00913636363636363	0.010568181818181815
sp|O60701|UGDH_HUMAN	832112830	849483580	1119178370	1004961980	923602240	995953410	770045630	715251840	676597120	737799740	891730690	927614080	1148352130	1707210110	1366006020	1071488190	1519216770	643868610	1027248640	998615170	732984320	830991550	695116610	757720380	617281920	673642050	686135420	904739460	1023527040	879404420	767979780	755654460	754723900	608279420	749697920	645276610	NA	NA	NA	0.0037037037037037	0.0037037037037037	0.0037037037037037	0.0037037037037037	0.0037037037037037	0.0037037037037037	NA	NA	NA	0.0037037037037037
sp|O60716|CTND1_HUMAN	672105730	694510910	727538750	538746560	596311170	561881470	592771140	622612160	584801600	479887712	500177216	554034110	526703200	566995140	563500740	559486140	537970750	540660860	640316860	672645630	705553660	591811580	551589760	582293250	510872416	462172064	497527488	638582530	602342270	612518530	601762560	613041730	615781700	582683390	636213820	636252990	NA	NA	NA	0.009375	0.01125	0.009375	0.009375	0.009375	0.009375	0.0075	0.0075	0.0075	0.0075
sp|O60725|ICMT_HUMAN	NA	NA	NA	138823520	NA	NA	NA	NA	NA	100524592	167028560	59618924	NA	82631752	84318720	63175932	106458384	120515960	139104384	NA	NA	NA	NA	NA	NA	154063632	NA	NA	NA	NA	NA	NA	NA	NA	NA	NA	NA	NA	NA	0.00652173913043478	NA	NA	NA	NA	NA	NA	NA	NA	NA
sp|O60739|EIF1B_HUMAN	74626160	NA	161435168	41764700	50984244	58575084	NA	NA	NA	21611864	NA	NA	23666768	NA	NA	49908272	92475640	NA	42085752	27543654	NA	43899820	NA	NA	NA	27016566	28623638	38938520	NA	NA	47351648	NA	54391748	NA	48862468	NA	NA	NA	NA	0.01561904761904762	0.01561904761904762	0.01561904761904762	NA	NA	NA	NA	NA	NA	0.01561904761904762
sp|O60749|SNX2_HUMAN	923246460	1059941890	952294850	863080060	897518140	927414020	897364990	867976130	868099460	821373820	708948930	895816130	806966400	765685250	770556100	861557500	727570240	801240640	662571010	821753340	898169920	996027070	962258300	986814270	894875260	808506370	822764290	869692610	781985280	787829820	920972540	938341310	925539840	949289860	880160000	897267520	NA	NA	NA	0.0035225048923679	0.00704500978473581	0.00704500978473581	0.00704500978473581	0.00704500978473581	0.00704500978473581	0.00704500978473581	0.00704500978473581	0.00704500978473581	0.0035225048923679
sp|O60762|DPM1_HUMAN	155994992	120334936	143406704	405255328	185727808	NA	136918000	167199056	231005232	266192976	367052928	129477104	233493296	244230464	268011328	124902456	217379408	283719552	340304192	229435552	139538656	106184544	146333280	133570240	171463408	333500576	215276976	82586968	288944224	268357968	152798304	91593840	119844464	122567728	137781072	163534288	NA	NA	NA	0.00714285714285714	0.00714285714285714	NA	0.00714285714285714	0.00714285714285714	0.00714285714285714	NA	NA	NA	NA
sp|O60763|USO1_HUMAN	973622850	947560510	876505220	858727420	1028445760	1010374660	779193600	809003710	761408900	774199420	726353340	806604480	950309440	833725060	879382020	754866430	688475140	750452290	633925500	761565820	845125820	848236930	917280380	880508350	826061950	733122620	820285380	848500350	648707780	689581760	788668220	823448130	820656700	872120320	858737470	851129150	NA	NA	NA	NA	NA	NA	NA	NA	NA	NA	NA	NA	NA
sp|O60783|RT14_HUMAN	139891712	138708880	177067856	136593248	141044192	135650032	NA	181722992	NA	NA	NA	NA	152368464	173786512	150938640	NA	185613344	NA	NA	NA	102484752	111301032	NA	94301824	96652208	112696936	NA	NA	141576448	NA	108168064	103562112	NA	118170344	184938512	NA	NA	NA	NA	0.015	0.015	0.015	NA	0.015	NA	NA	NA	NA	NA
sp|O60784|TOM1_HUMAN	228467168	243412240	205208688	152558112	137015840	188608128	203352496	185891632	188752624	229713520	193078896	326066976	194988240	144356400	135822144	243083040	235991968	256989456	187389136	200104128	162687536	175049968	297222144	191164384	182430576	251119200	303121120	331075168	290261152	256438256	191434112	177565264	172721888	114435104	160397440	150643120	NA	NA	NA	NA	NA	NA	NA	NA	NA	NA	NA	NA	NA
sp|O60814|H2B1K_HUMAN	139167957000	131761349000	155812577000	234247946000	221141533000	224683000000	231268893000	284369519000	317253517000	158582407000	173475250000	240937517000	104556560000	184941298000	208090825000	243619086000	253605282000	264721859000	500190740000	174425801000	254303240000	109575193000	119172891000	99520668000	252606185000	205729645000	183880040000	374441542000	394978394000	321886585000	287487066000	318983733000	271600517000	232229552000	246633644000	242478154000	NA	NA	NA	0.0571048654313715	0.04839175104432856	0.0571048654313715	0.0578695879982271	0.0673085100005619	0.0667168800754393	0.030697166889904162	0.030697166889904162	0.030697166889904162	0.05333993816297263
sp|O60826|CCD22_HUMAN	97040960	89381424	128928840	108113944	113802536	129815584	127187296	135559392	110163144	88639664	90096600	108330616	122289608	120691016	119819224	101713344	103199920	81465080	71304144	95467960	111345000	131952024	115577688	128888144	139144816	116996952	115706120	124206728	99356072	94246800	112605240	NA	98092224	82600856	103365040	91325264	NA	NA	NA	0.00581583198707592	0.00581583198707592	0.00581583198707592	0.00581583198707592	0.00581583198707592	0.00581583198707592	0.00581583198707592	0.00581583198707592	0.00581583198707592	0.00290791599353796
sp|O60828|PQBP1_HUMAN	679771460	710714050	646290180	456659264	510791456	488492480	628608510	764501380	543177470	506288416	508398272	569883200	550071360	444845664	495813376	539316290	544487810	523434656	472532736	522593664	635102590	508221024	565123010	536291936	495428608	574521150	612822210	751554620	663720770	572719100	498016800	517661728	537871100	571098560	471396480	461690432	NA	NA	NA	NA	NA	NA	NA	NA	NA	NA	NA	NA	NA
sp|O60830|TI17B_HUMAN	NA	NA	115700160	272699008	NA	NA	NA	NA	147308144	118410272	218183136	NA	75818568	NA	108331544	NA	138140672	122821400	238751568	153081712	NA	NA	121041128	NA	NA	285060448	178071840	NA	228843664	279048352	NA	NA	NA	NA	NA	NA	NA	NA	NA	0.01097560975609756	NA	NA	NA	NA	0.01097560975609756	NA	NA	NA	0.01097560975609756
sp|O60832|DKC1_HUMAN	1445940100	1369468160	1314737410	1049948480	1243908480	1193652610	1385087100	1515852030	1460074240	1185481600	1258017150	1384115840	1289782140	1152388480	1209126660	1296575100	1181045890	1233176450	1143029250	1218233600	1418784000	1125902590	1318039810	1214680700	1164476930	1130861060	1260641020	1410218370	1190317950	1263800580	1309010560	1339245820	1373143420	1283696260	1235975170	1322449280	NA	NA	NA	0.0142292490118577	0.0142292490118577	0.0142292490118577	0.01067193675889328	0.0142292490118577	0.01067193675889328	0.01067193675889328	0.01067193675889328	0.01067193675889328	0.01067193675889328
sp|O60841|IF2P_HUMAN	1061441790	1037000580	983824260	1068373760	1086392060	1070804480	1085742080	1112732670	1126813820	1210201730	1200802560	1198750210	990305340	939514820	983898820	1186988420	1130641280	1285821700	986324670	844255300	948643970	963209730	1111930880	954757440	1037061760	1176591740	1217305980	1229312900	1167784580	1181600510	902235140	861467580	909135680	1070833730	1065423810	1057550340	NA	NA	NA	0.00742574257425742	0.00891089108910891	0.00594059405940594	0.00742574257425742	0.00594059405940594	0.00445544554455445	0.00297029702970297	0.00297029702970297	0.00297029702970297	0.00297029702970297
sp|O60869|EDF1_HUMAN	1368790400	1289157630	1349404420	1187398020	1083477890	1048677180	1225624450	1458255740	1535176060	1314278270	1307367170	1138125440	1211047680	1303340290	1282073340	1105041790	1075233280	1150196220	2273926910	1675542780	1433677570	1151959810	1249846270	1138930690	1102488580	1438847100	1525909760	1178845950	1663139070	1373258500	1295020030	1139692420	1123646210	993068160	1133703040	1217225600	NA	NA	NA	0.02571428571428571	0.02571428571428571	0.03857142857142857	0.02571428571428571	0.02571428571428571	0.02571428571428571	0.02571428571428571	0.02571428571428571	0.02571428571428571	0.02571428571428571
sp|O60870|KIN17_HUMAN	NA	NA	30473956	NA	NA	NA	NA	NA	NA	NA	43315724	NA	NA	NA	NA	NA	NA	NA	39509572	NA	NA	NA	NA	NA	NA	NA	NA	NA	NA	NA	NA	NA	NA	NA	NA	NA	NA	NA	NA	NA	NA	NA	NA	NA	NA	NA	0.00467532467532467	NA	NA
sp|O60879|DIAP2_HUMAN	461130816	365293408	351135072	558200580	NA	NA	385760384	4196271100	396897056	560310340	583167230	588097150	480225600	522199776	487854112	496934336	440740064	482658048	408741472	408283904	NA	384732640	401042848	318479968	348804704	365677344	316573632	266503648	644138560	481008352	NA	NA	NA	NA	NA	NA	NA	NA	NA	0.00494053064958829	NA	NA	0.00329368709972552	0.00329368709972552	0.00329368709972552	NA	NA	NA	0.00329368709972552
sp|O60884|DNJA2_HUMAN	1935939070	2016133380	2080371710	1346825980	1406197760	1464471420	1307169280	1404472830	1147616640	824560900	946778240	1007823170	1412615550	1541164800	1462931710	1174303870	1279776260	777585220	1213603330	1479871230	1233104510	1310481790	1016222850	1373291390	1385441660	1141715200	1257788420	1466676480	1424479740	1073049730	1386292350	1333580290	1301657980	1368773760	1599445890	1440244480	NA	NA	NA	0.01336633663366336	0.01336633663366336	0.01336633663366336	0.00891089108910891	0.01336633663366336	0.00445544554455445	0.00445544554455445	0.00891089108910891	0.00445544554455445	0.00891089108910891
sp|O60885|BRD4_HUMAN	780410880	744782780	813245500	752718720	778630590	706862270	728328260	763809020	857175100	823682370	785155780	751565630	843112700	729221310	763307840	743042180	772904130	877410880	643039870	712837890	694082750	741760000	707912960	687646530	679800830	632861120	648026500	667810880	620908220	670779010	695828290	585155390	677719360	781982460	704994110	775898560	NA	NA	NA	0.00510487444608567	0.00377548005908419	0.00377548005908419	0.00377548005908419	0.00377548005908419	0.00377548005908419	0.00377548005908419	0.00377548005908419	0.00377548005908419	0.00377548005908419
sp|O60888|CUTA_HUMAN	1413937540	1299066620	1209878400	1250683140	1449074430	1425497220	671201980	600913020	865124420	1140490110	1292646530	1527626110	641492030	645242750	781880700	1405509500	1709395200	1290182020	1670201980	1523320700	1102365820	1103982460	1427753600	1314000640	1024540930	1321322620	1251618820	1022243200	1109630460	1160317950	1063012990	1215611260	1268485500	884291330	1016310020	1046792770	NA	NA	NA	0.02105263157894736	0.02105263157894736	0.02105263157894736	0.01052631578947368	0.02105263157894736	0.02105263157894736	NA	0.01052631578947368	NA	0.01052631578947368
sp|O60890|OPHN1_HUMAN	NA	NA	NA	NA	NA	NA	NA	NA	NA	NA	NA	NA	NA	NA	NA	NA	NA	NA	NA	NA	NA	NA	44189540	NA	NA	61459608	57893520	NA	NA	NA	NA	NA	NA	NA	NA	NA	NA	NA	NA	NA	NA	NA	NA	NA	NA	NA	NA	NA	NA
sp|O60907|TBL1X_HUMAN	NA	NA	NA	NA	NA	NA	88082336	NA	NA	NA	91218032	NA	NA	106541336	NA	NA	131179384	NA	92619088	NA	NA	98407280	132219312	118869184	NA	NA	NA	113649232	106181456	NA	NA	NA	NA	NA	NA	NA	NA	NA	NA	NA	NA	NA	0.0031634446397188	NA	NA	NA	0.0031634446397188	NA	NA
sp|O60921|HUS1_HUMAN	NA	86446544	NA	85923176	NA	NA	81148760	NA	NA	137543968	59102540	165288672	NA	NA	NA	102321216	60835512	NA	NA	71875704	NA	NA	NA	NA	288008960	493977440	48660396	NA	34966544	NA	NA	NA	NA	NA	NA	70340040	NA	NA	NA	NA	NA	NA	NA	NA	NA	NA	NA	NA	NA
sp|O60925|PFD1_HUMAN	1249827070	1218326910	1194116350	1006040640	1056237380	1128442370	1264960380	1190467970	1084571260	838592580	815426880	884433790	1083492100	1109449600	1037802750	965368510	1027388990	736757120	844348220	913293310	892581820	1188368770	953065280	1084648190	1056862980	806400580	946222980	1082098820	1021127550	786796100	994764100	892314560	926391680	964240640	1074071550	917877120	NA	NA	NA	0.07894736842105263	0.07894736842105263	0.07894736842105263	0.07894736842105263	0.07894736842105263	0.07894736842105263	0.04736842105263158	0.06315789473684211	0.04736842105263158	0.04736842105263158
sp|O60927|PP1RB_HUMAN	73509560	114428288	NA	NA	52555796	NA	64530548	89442000	62690376	47346992	NA	NA	NA	NA	NA	45288568	NA	67269528	NA	NA	NA	NA	70385232	NA	NA	NA	NA	NA	NA	NA	NA	NA	NA	NA	61130060	NA	NA	NA	NA	NA	0.01525423728813559	NA	0.01525423728813559	NA	0.01525423728813559	NA	NA	NA	NA
sp|O60934|NBN_HUMAN	91287856	84620904	95844568	53979640	64163204	63031940	NA	65144080	NA	99914696	60764936	90273712	85754296	81633392	81992264	58830156	49925072	82061568	54649600	54671872	71592040	81882464	75665504	75946424	75564856	84776744	85703280	65749448	72890816	54897544	56548556	73025040	100831288	66524084	64343068	81948776	NA	NA	NA	0.00241286863270777	0.00241286863270777	0.00241286863270777	NA	0.00241286863270777	NA	0.00241286863270777	0.00241286863270777	0.00241286863270777	0.00241286863270777
sp|O60936|NOL3_HUMAN	77511920	127124768	118579584	NA	123208960	93269592	NA	NA	NA	125187792	92273112	157328464	122198952	102184568	110859600	80036088	88355200	108843240	NA	NA	NA	NA	126907584	NA	NA	93693904	77071960	133185064	99944000	NA	NA	119587512	124446704	NA	NA	NA	NA	NA	NA	NA	NA	NA	NA	NA	NA	NA	NA	NA	NA
sp|O60941|DTNB_HUMAN	NA	140479952	128819032	NA	NA	NA	NA	NA	NA	NA	NA	NA	196119232	NA	NA	NA	28296298	NA	78264840	NA	NA	NA	NA	180444848	163215360	NA	NA	NA	NA	NA	NA	NA	NA	NA	NA	NA	NA	NA	NA	NA	NA	NA	NA	NA	NA	NA	NA	NA	NA
sp|O60942|MCE1_HUMAN	92775064	NA	130900832	78581648	NA	NA	56943328	NA	NA	NA	100864672	99476592	64631672	79481520	80219896	96292664	112087448	80140560	110840944	116263792	31609132	101468128	94449808	108851248	78631576	NA	105155272	100289656	92552912	125355128	84508344	69145848	75835744	NA	64796608	NA	NA	NA	NA	0.0030560271646859	NA	NA	0.00611205432937181	NA	NA	NA	0.00611205432937181	0.0030560271646859	NA
sp|O75027|ABCB7_HUMAN	185290864	125103672	214874800	347495296	110822624	NA	NA	98068472	130660728	166752048	275932544	70932464	173736880	247000528	247411920	59104068	200292480	174914496	246521040	166388016	89692568	76766704	187049472	97112032	115992480	257372800	175353856	NA	270697120	297383872	NA	NA	NA	NA	NA	NA	NA	NA	NA	NA	0.00241935483870967	NA	NA	0.00241935483870967	0.00241935483870967	NA	NA	NA	NA
sp|O75044|SRGP2_HUMAN	170381424	174998864	190377168	173027200	172938176	156493872	162243632	149136416	174803168	153409216	163035504	153000768	170566080	167202048	174905216	149938336	133305376	141569952	147603072	169348000	182038784	176735568	163458848	171183072	156195120	118460576	139865296	169183952	147753040	149994912	192192336	193079744	192224464	190252288	158480144	171673216	NA	NA	NA	0.008601768579492	0.00717937911571025	0.00717937911571025	0.00717937911571025	0.00717937911571025	0.00717937911571025	0.00308560677328316	0.00154280338664158	0.00308560677328316	0.0057569896519285
sp|O75052|CAPON_HUMAN	NA	NA	NA	NA	NA	NA	NA	NA	NA	NA	NA	NA	NA	NA	NA	NA	243341904	NA	NA	NA	NA	NA	NA	NA	NA	NA	NA	NA	NA	NA	NA	NA	NA	NA	NA	NA	NA	NA	NA	NA	NA	NA	NA	NA	NA	NA	NA	NA	NA
sp|O75061|AUXI_HUMAN	NA	21119998	NA	NA	NA	NA	NA	NA	NA	NA	NA	36688424	NA	32219274	34249124	NA	NA	NA	NA	NA	NA	NA	NA	NA	33505512	NA	NA	NA	NA	NA	NA	NA	NA	NA	NA	NA	NA	NA	NA	NA	NA	NA	NA	NA	NA	NA	NA	NA	NA
sp|O75063|XYLK_HUMAN	NA	NA	NA	NA	NA	NA	NA	NA	NA	NA	676949380	NA	NA	411418176	NA	NA	NA	NA	749369410	NA	NA	NA	NA	NA	NA	NA	NA	NA	535697504	564072960	NA	NA	NA	NA	NA	NA	NA	NA	NA	NA	NA	NA	NA	NA	NA	NA	NA	NA	NA
sp|O75064|DEN4B_HUMAN	NA	NA	NA	NA	NA	NA	NA	NA	NA	NA	NA	NA	NA	NA	NA	NA	NA	NA	NA	NA	NA	NA	NA	NA	NA	6663898	7296211.5	NA	NA	NA	NA	NA	NA	NA	NA	NA	NA	NA	NA	NA	NA	NA	NA	NA	NA	NA	NA	NA	NA
sp|O75071|EFC14_HUMAN	NA	NA	NA	NA	NA	NA	NA	NA	11572305	NA	NA	NA	NA	NA	NA	NA	NA	NA	NA	NA	NA	NA	NA	NA	NA	NA	NA	NA	NA	NA	NA	NA	NA	NA	NA	NA	NA	NA	NA	NA	NA	NA	NA	NA	0.00369609856262833	NA	NA	NA	NA
sp|O75083|WDR1_HUMAN	1215344260	1340494080	1628130820	1774269700	1763185280	1911993220	1787329540	1355327490	1355480320	1263385340	1454244860	1879514370	1358129410	1889650430	1684506110	2096374020	2301871620	1191207040	1596636540	1625844610	1396603390	1817853820	1532555780	1707487360	1919683580	1945255680	1980926590	2047825920	2135667840	1862277380	1489686780	1451107580	1327196030	1503457660	1913199490	1586048770	NA	NA	NA	0.00903010033444816	0.0060200668896321	0.0060200668896321	NA	0.00301003344481605	0.00301003344481605	NA	0.00301003344481605	NA	0.00301003344481605
sp|O75110|ATP9A_HUMAN	NA	NA	NA	16202185	NA	NA	NA	NA	NA	43959616	57427836	NA	NA	26993028	NA	NA	NA	NA	77447488	58842976	NA	NA	NA	NA	NA	58016956	58418080	NA	NA	40120352	NA	NA	NA	31841962	NA	34328684	NA	NA	NA	0.00173243503368623	NA	NA	NA	NA	NA	NA	NA	NA	NA
sp|O75113|N4BP1_HUMAN	75920080	67040420	NA	NA	70618176	NA	NA	NA	NA	66378100	NA	68401528	59604064	54400864	64678700	58182688	49472692	NA	57825820	74685872	66744452	64003236	NA	63416724	52252756	NA	NA	72013664	51731644	NA	71389088	68099288	77420056	NA	73004456	NA	NA	NA	NA	NA	0.00202702702702702	NA	NA	NA	NA	0.00202702702702702	NA	0.00202702702702702	0.00202702702702702
sp|O75116|ROCK2_HUMAN	379566240	361278976	370930048	312405632	285529664	267925872	336714208	404366656	397581184	344832928	317548448	347443584	315314656	287279520	302430304	305570880	273424448	323352800	327690176	420953120	400658720	381488768	350956032	402108928	355516544	341608672	367378656	309903616	318397760	339331968	393298784	362724608	354787872	349769312	296879616	322319936	NA	NA	NA	0.00901449275362318	0.00901449275362318	0.00901449275362318	0.00901449275362318	0.00901449275362318	0.00771014492753623	0.00510144927536231	0.00510144927536231	0.00640579710144927	0.00640579710144927
sp|O75122|CLAP2_HUMAN	551025920	532888832	492319552	368923840	393054592	372590688	445060960	423079936	440826112	423340064	405909632	444367808	461200160	407276544	416743104	411798720	386052736	468634528	478710592	495740096	489964672	423846752	459043488	442403328	487325408	523004544	510393440	451855424	436662176	442947936	522184544	526678848	538004350	469437984	430522592	439975520	NA	NA	NA	0.00559875583203732	0.00419906687402799	0.00419906687402799	0.00419906687402799	0.00559875583203732	0.00419906687402799	0.00279937791601866	0.00279937791601866	0.00279937791601866	0.00139968895800933
sp|O75127|PTCD1_HUMAN	NA	NA	NA	NA	NA	NA	NA	NA	NA	NA	NA	NA	NA	NA	NA	NA	NA	33284682	NA	NA	NA	NA	NA	NA	NA	NA	NA	NA	NA	NA	NA	NA	NA	NA	NA	NA	NA	NA	NA	NA	NA	NA	NA	NA	NA	NA	NA	NA	NA
sp|O75131|CPNE3_HUMAN	1562843780	1621286780	1483083140	1509759100	1575773180	1716050050	1511948030	1532932350	1390021500	1474770180	1441279620	1579799170	1584654980	1501496320	1532719870	1444697860	1532321020	1397413250	1423170940	1210801150	1206992260	1292602240	1278007420	1345343360	1464246530	1497622140	1387875200	1713621630	1694861950	1606583420	1343493890	1412179200	1370228100	1419379710	1376816640	1362747260	NA	NA	NA	0.00620037807183364	0.00310018903591682	0.00310018903591682	0.00310018903591682	0.00310018903591682	0.00310018903591682	0.00310018903591682	0.00310018903591682	0.00310018903591682	NA
sp|O75143|ATG13_HUMAN	69921976	69259168	46088296	47894888	NA	61617132	38135080	NA	NA	NA	NA	37400936	34095760	NA	33671080	NA	NA	NA	59167436	61107660	67368416	NA	59894728	NA	NA	NA	48908200	36383216	30615298	NA	59743980	63405364	37302776	31692246	53358140	45277252	NA	NA	NA	0.01768172888015717	NA	0.01768172888015717	0.01768172888015717	NA	NA	NA	NA	0.00707269155206286	0.00353634577603143
sp|O75146|HIP1R_HUMAN	143000752	114096832	123622384	174692960	187562736	181637744	163041200	158488448	167820576	143687872	136525952	144905376	146112464	134266512	130993160	141009840	136715632	131053648	140535712	127238280	134870288	163434960	154179232	168773008	169161680	152070928	146765616	148068464	125572104	123458880	115492704	169951200	157833472	146995648	128013032	169100544	NA	NA	NA	0.00849056603773584	0.00849056603773584	0.00849056603773584	0.00849056603773584	0.00679245283018867	0.00679245283018867	0.00339622641509433	0.00169811320754716	0.00169811320754716	0.00679245283018867
sp|O75147|OBSL1_HUMAN	68814496	65584628	67304992	NA	NA	27828186	61815108	NA	NA	NA	NA	NA	60772776	NA	NA	104975696	67211872	NA	93728464	NA	94424080	NA	53405476	59759380	61696512	94231504	74545840	82297400	67556896	65289596	74062480	16042271	108625736	NA	NA	NA	NA	NA	NA	NA	NA	0.007150423728813555	0.007150423728813555	NA	NA	NA	NA	NA	0.00572033898305084
sp|O75150|BRE1B_HUMAN	203512784	225024224	191425200	172872160	183919136	168485184	220772064	231014752	214419680	184297792	179792240	187752480	194003344	201846448	188791232	183154112	158286432	167844336	193205808	272983328	299149280	199450880	170888096	192926736	201407792	176473136	188370800	178675616	166365440	175295600	280356800	270519872	266238320	234458320	225691712	226159072	NA	NA	NA	0.01764350453172205	0.01945619335347432	0.01583081570996979	0.01945619335347432	0.01945619335347432	0.01764350453172205	0.01055387713997985	0.01401812688821752	0.01039274924471299	0.00708962739174219
sp|O75151|PHF2_HUMAN	NA	NA	NA	129412392	NA	NA	NA	NA	241615088	163922880	158851280	162367264	190003120	186235376	181671232	146014800	133001184	195550000	213989472	NA	NA	NA	NA	NA	NA	187029536	NA	NA	212196896	131070176	NA	NA	NA	NA	NA	NA	NA	NA	NA	0.00150735294117647	NA	NA	NA	NA	0.00150735294117647	NA	NA	NA	0.00150735294117647
sp|O75152|ZC11A_HUMAN	87987592	89447128	94719512	185829664	116723328	87141320	132674936	154708144	212090576	207625792	209058800	176757712	200972272	178557312	204939760	169742224	159507888	215286176	181328144	121054848	78157272	98422200	99938680	NA	126536880	147962608	141860592	126033608	179615712	155655280	120515152	61178544	88202496	129191000	120308072	123376064	NA	NA	NA	0.00188528678304239	0.00188528678304239	0.00188528678304239	0.00188528678304239	0.00188528678304239	0.00188528678304239	NA	NA	NA	NA
sp|O75153|CLU_HUMAN	528849184	506005184	434138912	657906300	704765500	704058180	656032130	698492990	692728380	605780610	580960060	654225020	641301310	580340160	602224960	685108670	633358720	676048320	613753980	754421120	783105920	838782460	838806530	816585220	888954820	859588740	883796860	805286530	676124420	734934530	720267970	759768000	759529660	735632320	718357310	766498880	NA	NA	NA	0.009684857801691	0.009684857801691	0.009684857801691	0.009684857801691	0.009684857801691	0.009684857801691	0.00553420445810914	0.00415065334358186	0.00553420445810914	0.00691775557263643
sp|O75155|CAND2_HUMAN	262862592	227675344	228093072	187058640	202138144	219896432	244463936	268793216	234616208	198082144	196229664	223021216	159373328	138280144	161141072	232026512	205724016	201398240	192658864	194457664	211947616	226646880	265235520	233383936	247737856	231032736	236784160	203147136	179985392	155861008	270725920	272900736	268448224	249579712	222940704	250648720	NA	NA	NA	0.00267100977198697	0.00413680781758957	0.00413680781758957	0.00280130293159609	0.00280130293159609	0.00280130293159609	NA	NA	NA	NA
sp|O75157|T22D2_HUMAN	70010320	81126624	NA	67485464	NA	80749528	NA	61198692	NA	63507056	51389188	65437504	NA	29367932	NA	73617504	64722068	62336100	72938416	NA	NA	NA	95875776	65961484	92158152	90677776	97005976	NA	NA	53169908	NA	NA	NA	NA	NA	85408032	NA	NA	NA	NA	NA	NA	NA	NA	NA	NA	NA	NA	NA
sp|O75164|KDM4A_HUMAN	NA	NA	NA	NA	NA	NA	NA	NA	NA	NA	44209792	40084148	36813876	NA	36643212	NA	NA	NA	NA	NA	NA	NA	58118792	NA	NA	NA	NA	NA	NA	NA	NA	NA	NA	NA	NA	NA	NA	NA	NA	NA	NA	NA	NA	NA	NA	NA	0.0034090909090909	0.00484090909090909	0.00654545454545454
sp|O75165|DJC13_HUMAN	370790368	337936672	328860768	279473216	283543040	279722208	241691648	302137120	272725184	333523104	343528480	295014240	274133440	271256032	244293040	318923744	291223968	341168864	246285168	255648816	266108736	339872288	344740960	365357280	328409632	272794240	269185056	232817184	234617152	265351200	229965216	258903136	261276160	287930080	244266752	304200992	NA	NA	NA	NA	NA	NA	NA	NA	NA	NA	NA	NA	NA
sp|O75170|PP6R2_HUMAN	163505104	158095056	128212552	141024128	152685216	148089248	149630160	145635008	131661056	107866736	111425584	110313504	147121472	126456512	143323664	95201936	85203200	102689760	106322000	125767680	152740480	151107776	135483424	156842528	137368528	106402240	116419808	123915680	114074304	104255864	151324176	163428352	159007632	145222096	138537792	147507584	NA	NA	NA	NA	NA	NA	NA	NA	NA	NA	NA	NA	NA
sp|O75175|CNOT3_HUMAN	326416160	372929472	293753440	294921728	322574496	316912384	370907872	399819616	342234208	391310112	290339456	349281760	319656544	312893376	297611968	359994784	344007456	357393408	420640512	348630240	348363072	346570400	423931488	367151904	334027136	426543616	420726016	454973120	324243168	349187936	340675648	372718528	341437984	341860608	324706304	339161408	NA	NA	NA	0.00966442953020134	0.00966442953020134	0.00966442953020134	0.00966442953020134	0.00966442953020134	0.007248322147651	0.00241610738255033	0.00241610738255033	0.00483221476510067	0.00241610738255033
sp|O75179|ANR17_HUMAN	203408736	211466496	153935312	124785752	217149248	224611216	164857760	194678352	147957136	206269984	166754560	195504384	96042560	146180272	163413072	259985504	184555152	209802080	175597536	195056160	236199408	200958704	196287584	170054160	197229152	226864096	229242080	248137056	149613760	187838304	246569312	227606448	228822928	244769456	214266288	257895296	NA	NA	NA	0.01060500963391137	0.01066666666666667	0.01060500963391137	0.01129865125240848	0.01003468208092485	0.00997302504816955	0.00530250481695568	0.00391522157996146	0.00397687861271676	0.00921772639691715
sp|O75182|SIN3B_HUMAN	NA	NA	NA	NA	126065120	NA	NA	NA	NA	NA	NA	NA	NA	NA	NA	NA	NA	NA	NA	NA	NA	NA	NA	NA	NA	NA	NA	NA	NA	NA	NA	NA	NA	NA	NA	NA	NA	NA	NA	NA	0.00311958405545927	NA	NA	NA	NA	NA	NA	NA	NA
sp|O75190|DNJB6_HUMAN	NA	237337696	302585664	NA	250216624	NA	244633520	NA	224199472	NA	240698448	178304272	NA	190743104	NA	174637568	131370648	242830464	198559712	174208608	243966864	402356576	256327984	NA	267033264	273291328	354097312	NA	282457984	302926240	258374496	218751792	226263008	NA	217090432	225863312	NA	NA	NA	NA	0.01698113207547169	NA	0.00566037735849056	NA	0.00566037735849056	NA	0.00566037735849056	NA	NA
sp|O75191|XYLB_HUMAN	NA	NA	NA	NA	NA	NA	NA	NA	NA	NA	NA	NA	NA	4781837	NA	NA	NA	NA	NA	55346524	NA	57373440	NA	NA	NA	70484120	NA	NA	NA	NA	NA	NA	NA	NA	NA	NA	NA	NA	NA	NA	NA	NA	NA	NA	NA	NA	NA	NA	NA
sp|O75208|COQ9_HUMAN	287924704	279890112	349149088	221383552	258934000	274289344	215929968	NA	NA	229314016	224834688	254190272	256818768	275310688	262899792	219031776	246072480	201394048	177127520	253052032	237134672	200122304	209957040	232081776	209060880	187483200	212948800	232198208	187498288	211541488	239724800	255161136	244948880	168415984	211875888	218254128	NA	NA	NA	NA	NA	NA	NA	NA	NA	NA	NA	NA	NA
sp|O75223|GGCT_HUMAN	939337980	1287170180	1026663810	816160830	803200830	895528450	945320380	887846210	779337470	780534080	906218690	969207550	907627460	969000060	891236930	952335170	882499580	676458940	775723260	867023550	913031420	833034430	840917500	838079620	639238590	597346750	638342590	766111360	774742980	832239940	916091260	879010370	875972420	728627010	835834110	702811200	NA	NA	NA	0.01	0.01	NA	0.01	0.01	0.01	NA	NA	NA	NA
sp|O75251|NDUS7_HUMAN	265946160	238916976	345784992	310456800	NA	NA	NA	154889856	407775776	386064128	476030304	315905056	426144320	414789504	528627296	352514112	485268704	492936128	337847936	371277504	413331648	191641760	494442560	275733280	252134048	689101760	547320190	361584640	560014850	642201730	307766240	295951456	331824256	NA	NA	253598528	NA	NA	NA	0.00878048780487805	NA	NA	NA	0.00878048780487805	0.00878048780487805	0.00878048780487805	0.00878048780487805	0.00878048780487805	0.00878048780487805
sp|O75298|RTN2_HUMAN	NA	NA	NA	NA	NA	NA	NA	NA	NA	NA	57556328	NA	NA	NA	NA	NA	31356640	NA	NA	NA	NA	NA	NA	NA	NA	NA	NA	NA	89209912	NA	NA	NA	NA	NA	NA	NA	NA	NA	NA	NA	NA	NA	NA	NA	NA	NA	NA	NA	NA
sp|O75306|NDUS2_HUMAN	581854720	629323070	682362370	445082176	423290240	454603200	702306050	624115460	682824190	862748610	848331260	806949890	647980030	631939390	690924420	754782460	721781060	876626370	713788420	692445380	688181570	584329410	729781890	599486080	589983680	757063490	696404030	726794050	733805310	691181380	816645570	791555140	765916100	529912928	572269180	620664960	NA	NA	NA	0.00791208791208791	0.00395604395604395	0.00395604395604395	0.00395604395604395	0.00395604395604395	0.00791208791208791	NA	NA	NA	0.00395604395604395
sp|O75312|ZPR1_HUMAN	396546880	433125504	360504128	311574208	404459040	394829024	226443264	275358592	220149344	286364960	288437952	290014592	365901056	338594208	330118464	302912448	293639712	296204992	283939872	368921984	423335232	392724320	401999296	392902016	399214720	351924320	389309856	350188544	276182752	326387328	360373440	369148960	371209664	420348928	403214752	397384064	NA	NA	NA	0.00798226164079822	0.00798226164079822	0.00798226164079822	0.00399113082039911	0.00399113082039911	0.00399113082039911	NA	NA	NA	0.00399113082039911
sp|O75323|NIPS2_HUMAN	1190293120	1042681410	1445683840	654009730	702699140	686426430	558678980	630580100	495120160	767636740	1036673980	850980670	820374210	1002781700	1028067970	948959170	1249219710	745601860	770843650	873178500	696320580	769460990	952065920	803271740	765618500	703060670	723927230	621755580	818172030	969598460	694202880	658585660	722965120	640738370	639740100	682304580	NA	NA	NA	0.00589928057553956	0.00589928057553956	0.00589928057553956	NA	NA	NA	NA	NA	NA	0.00589928057553956
sp|O75330|HMMR_HUMAN	405164864	392150976	450517056	341438656	296632128	305271744	271236672	322664128	339781408	310473888	331873536	298476128	253023488	226458880	227826528	343589152	330779744	377799136	469558656	455101184	376419616	238512720	340914688	197304912	415264320	711700930	658640190	326910304	423131904	454092896	340174432	277759328	293455104	383748320	348147232	371744288	NA	NA	NA	0.03268156424581006	0.02513966480446928	0.0276536312849162	0.0276536312849162	0.0276536312849162	0.02011173184357542	0.01508379888268156	0.01256983240223463	0.01508379888268156	0.01508379888268156
sp|O75334|LIPA2_HUMAN	NA	NA	NA	NA	NA	102321080	NA	NA	NA	94075056	129879152	NA	51752444	NA	NA	69732672	NA	NA	91675904	88006344	103667200	NA	NA	NA	NA	NA	NA	NA	NA	NA	65492644	NA	NA	NA	NA	NA	NA	NA	NA	NA	NA	0.00432345876701361	NA	NA	NA	NA	NA	NA	0.00265172137710168
sp|O75340|PDCD6_HUMAN	538500930	396990176	386280000	824379710	851710460	705015360	450841600	417376800	604145470	764097280	794501500	894807740	536948290	466644832	618334720	978479490	839577150	857367870	683790020	886389760	667902530	811090180	726563650	921750780	878300220	603511550	612577280	506089152	718685250	753477250	686682820	709932540	650083390	629628540	436742048	756179580	NA	NA	NA	NA	NA	NA	NA	NA	NA	NA	NA	NA	NA
sp|O75347|TBCA_HUMAN	5374993400	6328366600	4784553500	5458764800	5873905700	6137268200	6251460100	6725161500	5753527300	4151689470	4391649800	4357827600	5338342400	5204110300	4882751000	4242685440	4356939800	4171486980	4030790910	4908623900	4793497600	4726701100	4058298880	4939652100	5280290300	4909685800	4589581800	3974636540	5125196800	4171586300	4880176600	4810358800	4518060500	4667510300	5060980200	5081549300	NA	NA	NA	0.07200000000000001	0.07200000000000001	0.07200000000000001	0.054	0.054	0.054	0.018	0.036	0.036	0.054
sp|O75348|VATG1_HUMAN	415884128	420675488	315164448	501673440	465374176	510025184	545748220	597400380	545379200	455094912	467259616	459232288	460916096	524444320	499296992	429260192	382373696	417302112	390215040	319281952	360458944	445083616	524437056	468398048	473864960	522512928	529074656	623160060	521083872	446947648	408193024	375502208	381842848	442174560	446542560	524935840	NA	NA	NA	NA	NA	NA	NA	0.01636363636363636	NA	NA	NA	NA	NA
sp|O75351|VPS4B_HUMAN	490302880	553439810	705935100	345433760	401101088	412759616	438358912	436535744	424262560	308126944	343930016	323072960	403331936	496408832	425798688	398870240	502185504	307654016	408628192	462317216	445290848	402600896	337744064	416509632	421294560	373170560	390987200	450143232	381427296	370602272	514999072	463321600	433823712	398434528	437659296	409516576	NA	NA	NA	0.01238532110091743	0.01238532110091743	0.00825688073394495	0.01238532110091743	0.01238532110091743	0.01238532110091743	0.00825688073394495	0.00825688073394495	0.00825688073394495	0.00412844036697247
sp|O75352|MPU1_HUMAN	100331536	NA	NA	454775456	NA	NA	NA	NA	223571440	248715696	484127456	116832160	187966512	197767744	257576816	154048256	306163808	291979456	614419390	250183872	NA	104164616	161953008	NA	107611008	382435680	200793824	NA	319942400	296918080	128089616	NA	NA	NA	NA	117571944	NA	NA	NA	NA	NA	NA	NA	NA	NA	NA	NA	NA	NA
sp|O75362|ZN217_HUMAN	NA	NA	NA	NA	NA	NA	NA	NA	NA	NA	NA	NA	NA	NA	NA	NA	140367728	NA	NA	NA	NA	NA	NA	NA	NA	NA	NA	NA	38319284	NA	NA	NA	NA	NA	NA	NA	NA	NA	NA	NA	NA	NA	NA	NA	NA	NA	NA	NA	NA
sp|O75367|H2AY_HUMAN	838906620	765399170	436116000	2217170690	1567735680	1642966660	1917740670	1859863810	2520582910	3191414020	3370836990	2693842430	2320197120	2272421890	2319157250	2037414530	2228652290	3087176700	2288651010	1685407620	1171385090	711504450	1470819460	534482848	1424974980	2109107970	1871910530	1918676740	2736377600	2170557950	1970707330	1548804100	1695195650	1466260860	1525590020	1420687620	NA	NA	NA	0.00997229916897506	0.00997229916897506	0.00997229916897506	0.0149584487534626	0.0149584487534626	0.0149584487534626	0.00498614958448753	0.00498614958448753	0.00498614958448753	0.00498614958448753
sp|O75368|SH3L1_HUMAN	1368196740	1434946940	1435527170	1670288380	1707428220	1958535940	1863664380	1675325950	1778273020	1716439420	1798963840	1838778880	1539215360	1594440320	1692351360	1651417600	2119554180	1201725310	1667013250	1430609790	1241797500	1346030850	1444525180	1278394240	1102349570	1473330300	1487094270	2438277380	2429674750	1737472640	1360700800	1200745600	1316819200	1167138690	1623261820	1242200450	NA	NA	NA	0.01698113207547169	0.01698113207547169	0.01698113207547169	0.01698113207547169	0.01698113207547169	0.01698113207547169	NA	NA	NA	0.01698113207547169
sp|O75369|FLNB_HUMAN	3368350980	3309267970	2984867840	3313675780	4051518980	4025552640	3433461500	3454973950	3254827780	3421434110	3056559620	3940812540	3490885630	3167109380	3291438340	3732806660	3394426110	3478429950	2888050180	3244539390	3450398980	3808492800	4035514370	3908867070	4300032500	3954999810	4196516610	4954897900	3636255490	3843183360	3801757950	3845409280	3852600060	3784801540	3732656640	3779134210	NA	NA	NA	0.00866306861989206	0.00796915959907479	0.00866306861989206	0.00738627602158828	0.00738627602158828	0.00738627602158828	0.00202004626060138	0.0026522744795682298	0.00202004626060138	0.00796915959907479
sp|O75376|NCOR1_HUMAN	NA	NA	NA	237357168	291293312	297145088	329978240	344336480	303323744	297980576	242971232	324201888	309843680	221232160	273547168	297863840	266497088	251921360	282913568	295170816	344856096	317168864	345726080	352371104	236398560	217216336	225145072	310750080	234753072	212030464	412888576	378991712	360221248	253882560	273030112	272935584	NA	NA	NA	0.00444078947368421	0.00444078947368421	0.00370065789473684	0.00370065789473684	0.00370065789473684	0.00296052631578947	0.00148026315789473	0.0022203947368421	0.00148026315789473	0.0022203947368421
sp|O75379|VAMP4_HUMAN	NA	NA	NA	NA	NA	NA	NA	NA	NA	NA	NA	NA	NA	NA	NA	NA	NA	NA	NA	NA	NA	NA	36822020	NA	NA	NA	NA	NA	NA	21153256	NA	NA	NA	NA	NA	NA	NA	NA	NA	NA	NA	NA	NA	NA	NA	NA	NA	NA	NA
sp|O75380|NDUS6_HUMAN	482065696	487516032	696986050	NA	NA	NA	395733152	463522944	370833344	455719104	543168830	495762656	498758784	463251712	550828160	497784128	532206432	330504608	493123840	751071870	703086590	462951872	384691072	433370112	354540544	452571392	445583008	639749120	544716740	465277536	651641220	619024700	582641660	302093056	439627552	366964448	NA	NA	NA	NA	NA	NA	NA	NA	NA	NA	NA	NA	NA
sp|O75381|PEX14_HUMAN	248997344	222235232	253269248	308427104	NA	NA	NA	200291888	184726272	149919312	198915824	97086664	180198224	253966976	240947024	82030592	170072960	164337984	288802048	291824160	245985360	172853216	220776384	247285904	143567424	274629056	254613392	82917640	232863104	293387328	209780544	202682320	173409488	95541960	97764800	195607216	NA	NA	NA	0.0048780487804878	NA	NA	NA	NA	NA	NA	NA	NA	NA
sp|O75382|TRIM3_HUMAN	NA	NA	NA	NA	NA	NA	NA	NA	NA	NA	NA	NA	NA	NA	NA	NA	39619692	24148268	32887432	NA	NA	NA	NA	NA	NA	33562168	35337900	NA	NA	NA	NA	NA	NA	NA	NA	NA	NA	NA	NA	NA	NA	NA	NA	NA	NA	NA	NA	NA	NA
sp|O75390|CISY_HUMAN	4870316000	4507342300	4323888100	5304929800	4772123600	4769644000	4774513700	4635811300	5140439600	5771551700	5866011600	5012593200	4560063500	4359499300	4450332700	5865080800	6502258200	6125809700	5569436700	4960531500	4055126780	4318734300	5671245300	4478254100	4784763900	6025194000	5485946900	4904779800	5519704100	5558862800	4219372540	4538770400	4778175000	3971689730	4411056100	4171110140	NA	NA	NA	0.00786026200873362	0.00786026200873362	0.00786026200873362	0.00786026200873362	0.00786026200873362	0.00786026200873362	NA	NA	NA	0.00393013100436681
sp|O75391|SPAG7_HUMAN	426023232	573971260	603314180	424464704	477676800	436976096	597421120	932116220	705449220	479770560	500821184	545053120	389446496	553573120	547697470	587607100	629619970	531447648	403746560	590326910	563334980	797821120	865801280	647432380	591855360	631811840	671189820	1461353600	576790140	825750910	667727040	611117760	592992900	453751808	556448510	306210144	NA	NA	NA	0.00821917808219178	0.00821917808219178	0.00821917808219178	0.00821917808219178	0.00821917808219178	0.00821917808219178	0.00821917808219178	0.00821917808219178	0.00821917808219178	0.00821917808219178
sp|O75396|SC22B_HUMAN	341453568	318618656	285241376	847131840	529351040	402638848	352388352	375488224	635878980	741656000	970002430	522354528	540921150	542877120	696153660	481943488	687034110	847642110	782229890	406814400	292713504	380297920	621748220	441365280	408228224	871710780	647968900	310888544	860868800	872874620	276506656	287754560	278716416	286511424	312910944	390310208	NA	NA	NA	0.01739130434782608	0.00869565217391304	0.00869565217391304	0.00869565217391304	0.00869565217391304	0.00869565217391304	0.00869565217391304	0.00869565217391304	0.00869565217391304	0.00869565217391304
sp|O75400|PR40A_HUMAN	647177540	711995900	532175520	593305150	679987390	664997950	622094020	683332540	585430530	551453060	530492160	641482620	537576000	588479040	553970750	601441660	523624480	560435710	437444896	588306500	677555390	555524350	555752130	573098050	552784260	494617600	520866560	679046980	534318848	543393980	666919420	645874430	636923650	619597250	629324420	624089090	NA	NA	NA	0.00484720758693361	0.00484720758693361	0.00484720758693361	0.00484720758693361	0.00484720758693361	0.00484720758693361	0.00295047418335089	0.00295047418335089	0.00295047418335089	0.00484720758693361
sp|O75410|TACC1_HUMAN	74154448	75644464	78907016	93796824	104277880	106863752	92421608	77745192	79068136	62124400	74103552	68373696	89400584	71791144	85956648	65829148	63064800	80147168	62262472	55620120	70774008	68873872	97882344	115725320	94779968	85207264	109883304	98373504	74110312	74268528	NA	105237080	61223420	NA	NA	NA	NA	NA	NA	0.00883312421580928	0.00657465495608532	0.00883312421580928	0.00883312421580928	0.00657465495608532	0.00657465495608532	0.00225846925972396	0.00225846925972396	0.00225846925972396	0.00451693851944793
sp|O75419|CDC45_HUMAN	181821936	164948752	189691280	154993136	178414528	191132816	265908064	222905136	226920432	156658832	135953264	156624448	173390576	155720912	165160368	145664928	114281664	131052920	302064704	324114560	392884000	192895040	254809712	201200848	187263360	141174704	148040640	44886020	177058080	182105024	282509280	309919552	306947712	266563472	232125200	236743136	NA	NA	NA	0.0032258064516129	0.0032258064516129	0.0032258064516129	0.0032258064516129	0.0032258064516129	0.0032258064516129	NA	NA	0.0032258064516129	0.0032258064516129
sp|O75427|LRCH4_HUMAN	NA	NA	NA	2067584900	NA	NA	NA	NA	NA	18412440	13554514	NA	NA	NA	NA	20145758	29660912	24827404	NA	NA	NA	NA	31464758	NA	NA	NA	30490424	NA	NA	NA	NA	NA	NA	NA	NA	NA	NA	NA	NA	0.00533333333333333	NA	NA	NA	NA	NA	NA	0.00266666666666666	NA	NA
sp|O75431|MTX2_HUMAN	596133820	502766656	631168380	571983040	436269472	374962496	266023888	237980560	367976704	446492096	570554940	445848608	282980352	410599136	429071104	616370690	681390400	475447168	720300670	523690784	375159712	520708256	597138750	456754016	477546368	603062910	622388990	415618496	596745540	562390140	321939584	438774432	366511296	391539232	365049824	515418080	NA	NA	NA	NA	NA	NA	NA	NA	NA	NA	NA	NA	NA
sp|O75436|VP26A_HUMAN	888056450	865338370	849664320	779151870	985570750	888555710	684193150	695727170	631186560	813636540	770235650	842494210	867391230	746991420	788490110	717964290	642635390	732248190	764850240	910872130	978886590	860076290	867103360	882790660	864177090	855503360	943487490	933940670	771971460	912108290	1001664510	1076380030	1048239490	846992060	820044290	849136640	NA	NA	NA	0.01078369905956113	0.01078369905956113	0.01078369905956113	0.01078369905956113	0.01078369905956113	0.01078369905956113	0.005141065830721	0.005141065830721	0.005141065830721	0.01078369905956113
sp|O75438|NDUB1_HUMAN	NA	NA	123076256	NA	NA	NA	NA	NA	NA	95340360	192138736	NA	NA	166226704	170567072	NA	125345320	NA	255552048	183786496	NA	NA	NA	NA	NA	125692392	NA	NA	191134944	182018608	NA	NA	NA	NA	NA	NA	NA	NA	NA	NA	NA	NA	NA	NA	NA	NA	0.036	NA	NA
sp|O75439|MPPB_HUMAN	1023878530	980438210	1316818180	853384320	705231940	730107710	790861180	611176580	656866500	500827904	847738940	695894660	755757250	1041007550	876556100	828988160	1140409600	566912320	1061554430	1067537220	819655550	765877630	708998140	736861060	775395390	855997500	815600380	859573250	922543040	917006850	762380100	751877250	731444420	634833280	786350590	606765180	NA	NA	NA	0.00374220374220374	0.00374220374220374	0.00374220374220374	0.00374220374220374	0.00374220374220374	0.00374220374220374	0.00374220374220374	NA	0.00374220374220374	NA
sp|O75446|SAP30_HUMAN	139039360	180297728	166681696	213272512	197873088	231242144	295675264	254934480	256240176	129491808	137678432	166519888	205327072	233745232	224403184	203958368	221617072	178239536	315853856	149010464	245722240	125974904	123349816	NA	156757232	129106760	113191160	280888320	273192512	211650608	278978560	247690656	254650432	208601152	262811824	226159904	NA	NA	NA	NA	NA	NA	NA	NA	NA	NA	NA	NA	NA
sp|O75448|MED24_HUMAN	130253880	118808728	115625536	138885984	149832336	157934432	169310272	184986384	159450000	149216576	145779680	157950800	123649704	106660136	103166152	146794400	118513880	128366376	141641344	130962104	159249376	135637264	174230608	137083360	151085760	139630832	155981120	166372624	109949696	142033360	135972848	151321392	154007600	190181216	174271856	178788816	NA	NA	NA	0.0091743119266055	0.0091743119266055	0.0091743119266055	0.0091743119266055	0.0091743119266055	0.0091743119266055	0.0036697247706422	0.0036697247706422	0.0055045871559633	0.0073394495412844
sp|O75449|KTNA1_HUMAN	66223616	58166368	69901072	NA	40932100	NA	NA	NA	NA	47260788	57520224	66164368	NA	50798280	NA	75387312	77228688	70771808	83084432	56967264	34660848	51876696	71832736	55833828	61758408	87284216	71732320	46371420	79563848	NA	44305328	51821224	46070028	NA	NA	NA	NA	NA	NA	NA	0.01084886128364389	NA	NA	NA	NA	0.00712215320910973	0.00712215320910973	0.00712215320910973	NA
sp|O75462|CRLF1_HUMAN	NA	NA	NA	NA	NA	NA	NA	NA	NA	NA	NA	NA	NA	NA	NA	NA	NA	NA	25526904	14283876	NA	NA	NA	NA	NA	NA	NA	NA	NA	NA	NA	NA	NA	NA	NA	NA	NA	NA	NA	NA	NA	NA	NA	NA	NA	NA	NA	NA	NA
sp|O75475|PSIP1_HUMAN	1825000580	1798906500	1653855100	2748053250	1926445570	1816151040	1876559740	2249844480	2558797820	2880686590	2991411460	2557742340	2775538940	2677830140	2925383420	2333617150	2487291140	2847635710	3267632900	2371113980	1574277380	1596664450	1766544900	1306446080	1624434690	1928806020	1712859650	1618688510	2881817340	2144874880	2141431940	1654252290	1779733250	1742271490	1932900100	1794632830	NA	NA	NA	0.00689655172413793	0.01034482758620689	0.01034482758620689	0.01034482758620689	0.01034482758620689	0.01034482758620689	0.00344827586206896	0.00344827586206896	0.00689655172413793	0.01034482758620689
sp|O75477|ERLN1_HUMAN	NA	NA	63143508	140299536	NA	NA	NA	NA	89760952	123673752	204103424	74263008	117770248	62984000	55254796	79402056	157342368	175337680	282501728	126590472	NA	NA	104475128	NA	NA	187185952	128002776	NA	230561024	181140432	NA	NA	NA	NA	NA	NA	NA	NA	NA	0.01011764705882353	NA	NA	NA	NA	0.01011764705882353	0.00529411764705882	0.00529411764705882	0.00529411764705882	NA
sp|O75487|GPC4_HUMAN	161046192	149553968	156855216	111444536	NA	NA	NA	NA	NA	116040904	130206240	92776064	NA	NA	NA	NA	80957960	77600600	114939456	186114592	NA	NA	91923104	134123136	188959264	242820256	204561744	88819912	132142312	160413136	NA	NA	NA	122408904	140763360	80463056	NA	NA	NA	0.01120437956204379	NA	NA	NA	NA	NA	0.00328467153284671	0.00328467153284671	0.00328467153284671	NA
sp|O75489|NDUS3_HUMAN	674793860	585084800	640707710	550046530	504907776	460164384	640913090	651966460	789742720	845580100	924467390	840875780	618435140	654743740	705233150	841090180	909847940	843610110	954578940	796742340	643857540	593828290	832366910	583148930	616373700	754246460	720019390	719985980	706451780	759779780	712552580	679006910	724333630	635970820	715464190	751600000	NA	NA	NA	NA	0.00703125	NA	0.00703125	0.00703125	0.00703125	NA	NA	NA	NA
sp|O75494|SRS10_HUMAN	330653856	323368256	482019104	259262112	248528048	303016896	342308000	291815808	266127312	191761392	192077616	284515904	171839600	384889152	280733344	301352256	302746624	180629920	266299168	288312576	241023824	213928144	116920112	289591328	217187392	235265056	246037088	NA	250806816	NA	330367040	333086656	344011872	206149840	323084736	200493504	NA	NA	NA	NA	NA	NA	NA	NA	NA	NA	NA	NA	NA
sp|O75496|GEMI_HUMAN	NA	NA	NA	66671808	NA	127291624	194845264	205339072	212858000	103025872	85935128	68689912	186828496	NA	NA	112302784	65810504	119578096	228199872	323235776	343129024	NA	142787744	158401984	268138976	209691232	258097936	267078256	236946400	235863808	361665152	346404480	342422272	200439104	199999552	217211216	NA	NA	NA	0.03582089552238806	NA	0.03582089552238806	0.03582089552238806	0.03582089552238806	0.03582089552238806	0.03582089552238806	0.03582089552238806	0.03582089552238806	0.03582089552238806
sp|O75503|CLN5_HUMAN	NA	NA	NA	NA	NA	NA	NA	NA	NA	NA	NA	NA	NA	NA	NA	NA	NA	NA	87673960	NA	NA	NA	73113584	57730308	NA	104795344	128312720	NA	NA	NA	NA	99016984	NA	79685744	67924848	76450560	NA	NA	NA	NA	NA	NA	NA	NA	NA	NA	NA	NA	NA
sp|O75506|HSBP1_HUMAN	804750910	828766460	659608960	545511870	673132610	609280260	229635680	311542336	325021664	518665536	466668800	515727072	458507200	520405536	391772800	531033088	490779136	550245760	827416320	719617340	588287490	460948000	726749820	438573120	929723840	1235058050	1320065150	1162124930	853001020	1073874820	716950590	807517760	759086720	575250560	563868540	608828990	NA	NA	NA	0.02647058823529411	0.02647058823529411	0.02647058823529411	0.02647058823529411	0.02647058823529411	0.02647058823529411	0.02647058823529411	0.02647058823529411	NA	NA
sp|O75521|ECI2_HUMAN	315808352	342762208	509779872	303123616	235470592	244511840	203047328	169343648	180291616	198202304	320366912	249516928	217530112	294027648	255378720	292656416	412859104	228049872	285836096	219246768	186111184	219607248	178816544	218840272	218751680	227914816	216182896	227577616	326035424	261701424	194871648	187020576	184304992	190204064	223604560	225556448	NA	NA	NA	0.00466321243523316	0.00466321243523316	0.00466321243523316	0.00466321243523316	0.00466321243523316	0.00466321243523316	NA	NA	NA	NA
sp|O75525|KHDR3_HUMAN	172086800	152146880	189989920	104542288	NA	91288736	106482752	111603120	131069616	64673108	95860784	85357488	177304768	184532928	184443040	71228992	86153784	75654376	153676016	128912112	NA	27594622	NA	35957960	108003584	91473936	104251968	66097972	107836448	NA	58008664	NA	13616993	81176568	84979424	NA	NA	NA	NA	NA	NA	NA	NA	NA	NA	NA	NA	NA	NA
sp|O75528|TADA3_HUMAN	NA	NA	NA	NA	NA	NA	NA	NA	NA	NA	NA	NA	NA	NA	NA	NA	34906336	NA	NA	NA	NA	NA	NA	NA	NA	NA	NA	NA	NA	NA	NA	NA	NA	NA	NA	NA	NA	NA	NA	NA	NA	NA	NA	NA	NA	NA	NA	NA	NA
sp|O75530|EED_HUMAN	185517232	193265392	211210000	169886688	174478640	168567360	199163136	224901776	216666368	189177616	199666864	165323584	177589584	180602992	180990960	185053360	172627248	181803424	180570064	272176448	260569168	190799904	163076624	202701856	161023408	137353424	143813840	179760192	154925904	162308960	238967024	226199440	236665520	212940000	200968256	225433120	NA	NA	NA	NA	NA	NA	NA	NA	NA	NA	NA	NA	NA
sp|O75531|BAF_HUMAN	3001210620	2934144260	3109103620	3362800380	3482383620	3628889090	2744141310	2624849410	2813562880	3145935360	3170261500	3044159740	2355889150	3288948740	2970029570	3325454080	3652714750	2773602300	3032781310	3579489020	2394685180	2657493500	2766808830	2571921150	2269397250	3002753020	3128438530	3609763580	3094683390	2773259010	2753041920	2282902020	2454032130	2928565250	3301248510	2700943620	NA	NA	NA	NA	NA	NA	NA	NA	NA	NA	NA	NA	NA
sp|O75533|SF3B1_HUMAN	1749142270	1600230910	1732948610	1620265340	1372106500	1264133890	1229518590	1412409090	1652806780	1813974910	1842456580	1684166530	1474842500	1355522180	1473267200	1627469180	1718849150	1935792770	1981940860	1618910980	1427436670	1391448320	1595827580	1436959620	1411660670	1594847360	1585613700	1190196860	1844831490	1584677250	1354534020	1354535170	1435253890	1241450620	1174179200	1478279550	NA	NA	NA	0.024305555555555552	0.021527777777777778	0.021527777777777778	0.01805555555555556	0.01805555555555556	0.01527777777777778	0.011805555555555555	0.014583333333333335	0.014583333333333335	0.01527777777777778
sp|O75534|CSDE1_HUMAN	1301854850	1342843520	1372606210	909398460	956802750	1049947780	1417956740	1301562620	1137441790	627628480	663433340	746223490	947899070	1046276860	989742400	921116670	991858690	657493570	1076982270	1376618110	1307045760	1367985790	942320130	1329543420	1394854270	1115869570	1185358850	1233720190	1137348860	872233790	1384507650	1288295940	1223162240	1132599420	1410624260	1108708740	NA	NA	NA	0.017088607594936703	0.017088607594936703	0.017088607594936703	0.020506329113924048	0.020506329113924048	0.019367088607594937	0.011392405063291134	0.011392405063291134	0.011392405063291134	0.014810126582278475
sp|O75554|WBP4_HUMAN	NA	56152412	NA	NA	43386836	73398008	52972544	NA	66917276	NA	95987768	115690072	NA	23562680	NA	NA	45753040	84225536	NA	38333912	NA	50923228	NA	59901284	NA	82450752	91007984	NA	NA	NA	48039648	36722084	NA	NA	NA	48628172	NA	NA	NA	NA	NA	NA	NA	NA	NA	NA	NA	NA	NA
sp|O75569|PRKRA_HUMAN	381187424	438046816	665356860	336589824	325232064	350616544	358162208	367570016	289803808	189128080	248570352	184355584	326421504	474171136	366075936	269522592	451188544	173352544	333005696	355859648	268149904	322727968	230608816	287582496	303648576	273894688	262323760	251955488	325786464	225151056	300489120	297474144	257970048	297371072	384364768	282623808	NA	NA	NA	0.00590163934426229	0.00590163934426229	0.00590163934426229	0.00590163934426229	0.00590163934426229	0.00590163934426229	0.00590163934426229	0.00590163934426229	0.00590163934426229	0.00590163934426229
sp|O75575|RPC9_HUMAN	35102664	38451160	50933020	NA	26178278	23486906	NA	NA	NA	21817102	27834076	31663338	NA	NA	NA	33240392	40596648	37106808	47972432	31913782	NA	24473388	50024800	42512816	NA	52673768	41347180	49142604	58044156	55010344	NA	23069222	NA	NA	23821330	NA	NA	NA	NA	NA	NA	NA	NA	NA	NA	NA	NA	NA	NA
sp|O75582|KS6A5_HUMAN	NA	NA	NA	NA	NA	NA	NA	NA	NA	NA	NA	38349468	NA	NA	NA	NA	NA	27777514	NA	NA	NA	NA	NA	NA	NA	NA	NA	NA	NA	NA	NA	NA	NA	NA	NA	NA	NA	NA	NA	NA	NA	NA	NA	NA	NA	NA	NA	NA	NA
sp|O75586|MED6_HUMAN	NA	NA	149695696	NA	NA	NA	NA	NA	NA	NA	111231800	86913672	NA	NA	NA	126853128	98600624	NA	122770336	142674800	NA	NA	87630512	NA	NA	84384400	NA	100772488	NA	NA	198016496	142551920	NA	NA	NA	NA	NA	NA	NA	NA	NA	NA	NA	NA	NA	NA	NA	NA	NA
sp|O75592|MYCB2_HUMAN	NA	NA	NA	NA	69850832	NA	NA	NA	NA	21514630	26507850	NA	NA	NA	NA	29580634	33763048	31527864	56365224	17395286	NA	18072928	NA	NA	NA	NA	NA	NA	35013936	NA	NA	NA	NA	NA	NA	NA	NA	NA	NA	NA	0.0019271948608137	NA	NA	NA	NA	3.8543897216274e-4	3.8543897216274e-4	NA	NA
sp|O75600|KBL_HUMAN	246164640	214777296	252615552	110895920	NA	NA	NA	NA	NA	NA	NA	NA	NA	108554520	107477704	NA	112992800	NA	NA	NA	NA	NA	NA	NA	NA	NA	NA	NA	NA	NA	NA	NA	NA	NA	NA	NA	NA	NA	NA	NA	NA	NA	NA	NA	NA	NA	NA	NA	NA
sp|O75607|NPM3_HUMAN	1298765060	1376477820	1760362240	524947008	552224260	601314560	930416380	814863300	651549500	437628224	467123904	406419968	529643616	799353220	715100290	921107390	1435207170	388865504	904595260	832610560	596117950	787759740	493108544	651091200	534817728	549562560	465007584	884829120	948314430	465300608	739388740	671805630	552790780	566482880	1019884740	574711100	NA	NA	NA	NA	NA	NA	NA	NA	NA	NA	NA	NA	NA
sp|O75608|LYPA1_HUMAN	1296388480	1770612860	2435967490	1366494340	1265312380	1566384640	1806937860	1936518270	1398268160	1058247360	1303028740	1162094590	1632682750	1795135360	1508585980	1449000830	2030750460	995785150	1278042240	1559999100	1444955260	1322319870	782354110	1221854720	997720130	893848450	1085908350	1862605700	1558133890	1287566980	1503699840	1290971780	1131365890	1047297280	1651855360	1026970050	NA	NA	NA	0.00738738738738738	0.00738738738738738	0.00738738738738738	0.00738738738738738	0.00738738738738738	0.00738738738738738	NA	NA	NA	NA
sp|O75616|ERAL1_HUMAN	107337856	79360704	107799848	79278696	50869684	NA	76532320	59215284	82636088	69510496	114894232	NA	61086856	91587088	39074212	72484360	87531112	83340464	NA	NA	NA	NA	75072104	NA	NA	85136584	99646056	NA	57392616	67809712	NA	NA	NA	64513876	65965168	58451324	NA	NA	NA	0.00419580419580419	0.00839160839160839	NA	0.00419580419580419	0.00419580419580419	0.00419580419580419	NA	NA	NA	0.00419580419580419
sp|O75643|U520_HUMAN	1319104130	1279134460	1215374340	1321233150	1486841470	1452111100	1483912700	1544867070	1585880320	1305999360	1212694140	1331272060	1136822140	1003608510	1105496450	1386208640	1278470660	1337168000	1596492670	1458086400	1587989380	1339338750	1340120830	1428329980	1446922110	1527503360	1529314300	1424566660	1311350400	1380428540	1574170620	1667182080	1665618820	1454945920	1436856700	1587372290	NA	NA	NA	0.0169172932330827	0.0194548872180451	0.01860902255639097	0.02114661654135337	0.02114661654135337	0.02030075187969924	0.01353383458646616	0.01268796992481203	0.0143796992481203	0.0143796992481203
sp|O75648|MTU1_HUMAN	NA	NA	NA	NA	NA	NA	NA	NA	40299564	NA	NA	48950004	27026674	NA	46121972	49725904	52778444	NA	59727704	NA	NA	NA	46175988	NA	NA	46559352	48113372	NA	39606508	41274500	NA	NA	NA	NA	NA	NA	NA	NA	NA	NA	NA	NA	NA	NA	0.00435835351089588	NA	NA	NA	0.00435835351089588
sp|O75663|TIPRL_HUMAN	1432293380	1369318910	1276445180	899047040	1071180220	1026645310	871055490	921138820	863582910	732269760	731944320	734710780	849562620	831435710	835673600	829222080	913970620	741453500	810527550	896133180	868059520	1001750910	1036969920	1021530940	1007282940	830665920	931679490	757244670	814545660	739981700	780129150	873234180	827709820	928140480	863318590	916650820	NA	NA	NA	0.01363636363636363	0.01363636363636363	0.01363636363636363	0.01363636363636363	0.01363636363636363	0.01363636363636363	0.01363636363636363	0.01363636363636363	0.01363636363636363	0.01363636363636363
sp|O75674|TM1L1_HUMAN	77905296	68990432	43349160	81253800	100466936	95247072	132000472	118117056	116608152	97896736	82677120	103630720	106842488	109497736	105969408	104525568	91515776	86173080	67377032	78232504	97024984	119211264	127339120	127705352	122120952	100898008	102738056	102289832	76865640	77911560	111781712	113227328	122746368	120368392	115925888	113537232	NA	NA	NA	0.00384615384615384	0.00384615384615384	0.00384615384615384	0.00384615384615384	0.00384615384615384	0.00384615384615384	0.00384615384615384	0.00384615384615384	0.00384615384615384	0.00384615384615384
sp|O75676|KS6A4_HUMAN	NA	NA	NA	NA	133024776	NA	NA	NA	NA	NA	NA	NA	NA	NA	NA	NA	NA	NA	NA	NA	NA	NA	NA	NA	NA	NA	NA	NA	NA	NA	NA	NA	NA	NA	NA	NA	NA	NA	NA	NA	0.00235602094240837	NA	NA	NA	NA	NA	NA	NA	NA
sp|O75683|SURF6_HUMAN	367706176	497865024	400468384	117274632	165453936	155530256	308958912	462090304	298309568	279066880	246182352	349300960	293456896	186676096	216321552	225744352	203582336	249583280	299371168	478237216	546591230	359965152	221338176	364763264	306605056	185397280	261100480	292118272	245679920	289700672	391897600	417580224	408563264	384245600	361491008	289413152	NA	NA	NA	0.00509915014164305	0.00509915014164305	0.00509915014164305	0.00509915014164305	0.00509915014164305	0.00509915014164305	0.00509915014164305	0.00509915014164305	0.00509915014164305	0.00509915014164305
sp|O75688|PPM1B_HUMAN	213049104	213656816	206301376	224486592	238468688	243505696	274327520	237009488	221823344	212978656	204303712	238142656	204992032	209478624	169245696	224880512	214310944	190538768	220713776	246561408	244133408	221888592	218886432	249017856	221932160	173124208	173966000	197827408	157236208	181741152	231176992	193584000	201510976	260477872	246128112	222348128	NA	NA	NA	NA	NA	NA	NA	NA	NA	NA	NA	NA	NA
sp|O75691|UTP20_HUMAN	92037592	98497584	98680200	96092736	48944696	NA	89856664	101715240	127433680	150203616	160478048	142034624	84695464	95247944	111004088	109406080	135460192	175976384	170368880	144563184	78814488	86088016	102479168	87172248	177951296	149646784	97586632	88982248	165209664	139895584	42358012	NA	NA	NA	47227976	NA	NA	NA	NA	0.00259272596326971	0.00259272596326971	NA	0.00259272596326971	0.00194454447245228	0.00194454447245228	6.4818149081742e-4	NA	NA	6.4818149081742e-4
sp|O75694|NU155_HUMAN	827493250	845361540	748364800	882361540	1039905090	1076727420	913573060	1025531650	905551170	887414210	806923010	926580480	841695680	743633280	811170110	956711680	875622080	901996800	861107520	917843780	1032406780	906342780	937269630	963682500	913852420	928130940	993618240	976523460	812046080	885373950	974306240	1016340220	1053656770	1025514620	1034693180	1042556670	NA	NA	NA	0.0247288503253796	0.02603036876355748	0.02212581344902386	0.02212581344902386	0.02212581344902386	0.01952277657266811	0.01041214750542299	0.00650759219088937	0.01041214750542299	0.01691973969631237
sp|O75695|XRP2_HUMAN	280136480	175051728	248974016	412536128	331477792	252713760	194958080	226417760	264197328	258959920	303338496	229806288	301735104	349250592	318103232	154475552	213952032	187587520	211820928	208368864	207915536	232204528	239776608	288822720	246025328	255023296	221688272	202082848	315591776	306388736	168995520	167634976	149714304	151994080	145177472	169679760	NA	NA	NA	0.00526315789473684	0.00526315789473684	0.00526315789473684	0.00526315789473684	0.00526315789473684	0.00526315789473684	NA	NA	NA	NA
sp|O75717|WDHD1_HUMAN	966031740	1019286980	937502340	746177020	814416580	872995520	802266300	873336190	764940930	768598910	733446590	880005570	799512000	740982980	744851970	836630910	804401020	815006850	900967680	1107413760	1186661630	915682560	922058880	914740860	964917440	890031230	941606980	999902850	838021310	887899580	1158806530	1207448060	1135942270	999407420	960968640	945499010	NA	NA	NA	0.00481712756467439	0.00481712756467439	0.00481712756467439	0.00160570918822479	0.00160570918822479	0.00160570918822479	NA	0.00160570918822479	0.00160570918822479	NA
sp|O75718|CRTAP_HUMAN	357787392	375280480	390127200	429195040	453892608	454082912	414414624	472904704	401880960	306325120	352892320	351673824	375189280	421762912	396162304	319272608	293391584	285360864	350462432	404864256	458408416	346679424	349240512	350150496	433054880	315407456	313931168	341416960	310276672	312574080	317647072	401071008	443541728	435973920	441885600	412156224	NA	NA	NA	0.01374045801526717	0.00916030534351145	0.01374045801526717	0.00916030534351145	0.00458015267175572	0.00916030534351145	NA	NA	0.00458015267175572	0.00458015267175572
sp|O75746|S2512_HUMAN	NA	NA	32797810	86261144	NA	NA	NA	NA	NA	55625760	102950320	NA	24322430	60044688	64946324	NA	80194392	83320112	90929808	67894448	NA	NA	56612036	NA	NA	94629800	53791032	NA	76267664	85198824	NA	NA	NA	NA	NA	NA	NA	NA	NA	NA	NA	NA	NA	NA	NA	NA	NA	NA	NA
sp|O75781|PALM_HUMAN	205544320	197552608	165287216	431681984	452793408	443648448	159768864	312659232	267324848	738210240	760851390	701436990	237766192	299810944	362232512	392000960	275094688	480087392	282737952	158362304	173670160	330792896	505305632	386916128	222803552	344535296	320030144	NA	350600608	470545248	268639296	226847344	306169312	280334592	160146800	392911520	NA	NA	NA	0.00474934036939314	0.00474934036939314	0.00474934036939314	0.00474934036939314	0.00474934036939314	NA	0.00474934036939314	NA	0.00474934036939314	NA
sp|O75787|RENR_HUMAN	NA	NA	50581292	65359456	NA	NA	NA	NA	NA	52412896	NA	NA	NA	67648672	93644688	NA	55148176	NA	176621968	117424920	NA	NA	NA	NA	NA	148459232	NA	NA	119266632	101410752	NA	NA	NA	NA	NA	NA	NA	NA	NA	0.03157894736842105	NA	NA	NA	NA	NA	0.01052631578947368	NA	NA	NA
sp|O75792|RNH2A_HUMAN	281327584	298793632	282471104	244534336	279684960	280383872	351462144	387747200	353994016	241710704	242205280	158485904	224894224	271719808	240980880	166264384	233609312	NA	241401776	280548512	332923744	285883392	185570368	261509040	250790160	178469264	174720416	207858896	199430592	113124064	323338752	273869792	283542336	267813824	307488704	283112768	NA	NA	NA	0.01237113402061855	0.00618556701030927	0.00618556701030927	0.01237113402061855	0.01237113402061855	0.01237113402061855	0.00618556701030927	0.00618556701030927	0.00618556701030927	NA
sp|O75794|CD123_HUMAN	149784080	158428624	189761088	143445552	133387968	147869184	161691920	136839536	121097344	62679532	91784128	87883448	92620112	113062632	107908816	101620504	128697984	74237632	215559472	231614512	195251552	129927072	99378416	118037624	220603216	242770800	236728064	136364528	148252688	191422384	172716912	151565920	157309040	179878112	204394048	200097488	NA	NA	NA	0.00548780487804878	NA	NA	NA	NA	NA	NA	NA	NA	NA
sp|O75808|CAN15_HUMAN	44710368	44311012	29825708	NA	NA	11673604	NA	NA	NA	23210370	23503878	26273022	44942904	40944520	NA	27356350	35901032	28631116	NA	30952610	13056625	23874680	NA	32910766	21736140	NA	49727524	52376308	39228760	49794040	33605896	46468556	NA	NA	NA	NA	NA	NA	NA	NA	NA	0.00333951762523191	NA	NA	NA	NA	NA	NA	0.00333951762523191
sp|O75817|POP7_HUMAN	NA	NA	NA	NA	NA	NA	NA	NA	NA	NA	NA	NA	NA	NA	NA	NA	NA	NA	NA	NA	NA	NA	NA	NA	NA	NA	NA	117644160	NA	NA	NA	NA	NA	NA	NA	NA	NA	NA	NA	NA	NA	NA	NA	NA	NA	NA	NA	NA	NA
sp|O75818|RPP40_HUMAN	223760736	221636720	171911840	78723720	94038200	93669616	61169812	83642024	81437784	101569344	107247808	117487608	58583896	58727112	56821284	127394688	118308696	110670344	97061632	88869848	81173088	107121624	129929560	105918168	115461992	139161152	134432496	89798512	91829672	102801376	80468936	78248520	81283624	91360672	90393360	106530728	NA	NA	NA	NA	0.00507042253521126	NA	NA	0.00507042253521126	NA	NA	NA	NA	0.00507042253521126
sp|O75821|EIF3G_HUMAN	2385688580	2355951870	2515553540	1917172220	1921814530	2005460860	2067225340	2111442560	1970155520	1693351040	1761769860	1719289860	1949552510	2012366340	2010865410	1923630980	1995595390	1788421500	2282971390	2246267900	2156909820	2341174270	2188989180	2249385220	2218352130	2110589950	2189114370	1617305090	1980616450	1845509500	2324288510	1939844220	1965498240	2067723260	2314016000	2195673860	NA	NA	NA	0.01442307692307692	0.01442307692307692	0.01442307692307692	0.01442307692307692	0.01442307692307692	0.01153846153846153	NA	NA	NA	0.00576923076923076
sp|O75822|EIF3J_HUMAN	2252278270	2231662080	1981954820	1585349250	1779928700	1772598270	1865591940	2038413310	1736036100	1515342340	1448861820	1512512130	1579890050	1518740220	1492112260	1489979520	1454625410	1456977020	1702326270	1861510020	1940741120	1688468990	1710797180	1759365760	1677930500	1548930300	1688921730	1353244160	1457414530	1436913540	1720199550	1811087100	1865092610	1771823870	1789321340	1784557950	NA	NA	NA	0.0072	0.0072	0.0072	NA	NA	NA	NA	NA	NA	NA
sp|O75828|CBR3_HUMAN	91808960	122112088	143771952	NA	NA	NA	126078096	127847128	116063160	NA	NA	NA	NA	138390288	103108208	67224800	76186336	NA	NA	114326984	73922608	114719848	NA	77755912	84399152	NA	NA	NA	96460584	NA	116685736	116481064	97634840	NA	104723128	NA	NA	NA	NA	NA	NA	NA	NA	NA	NA	NA	NA	NA	NA
sp|O75832|PSD10_HUMAN	1586262270	1769170180	1462852220	1656954880	1812023940	1941798140	1683783680	1407702400	1396773760	1467919490	1485860860	1918974590	1675991170	1686503170	1577182080	1830615940	1870244740	1408324480	1249185020	1276407940	1263131900	1397085440	1579538300	1302676610	1627274240	1787011070	2055235970	2776908800	1981314690	1648285950	1311139970	1296638980	1193582080	1253462660	1285673600	1150458880	NA	NA	NA	0.01651376146788991	0.01651376146788991	0.01651376146788991	NA	NA	NA	NA	NA	NA	0.00825688073394495
sp|O75843|AP1G2_HUMAN	NA	NA	NA	NA	NA	NA	78855488	81643904	84925992	NA	NA	NA	NA	NA	NA	NA	NA	38945112	46550160	43695772	56579608	NA	NA	NA	NA	NA	23321360	NA	NA	NA	61169984	67404720	46693648	NA	NA	NA	NA	NA	NA	NA	NA	NA	0.00463320463320463	0.00463320463320463	0.00463320463320463	NA	NA	NA	NA
sp|O75844|FACE1_HUMAN	296026976	246819696	323302848	680585730	247785408	152140304	180642880	257987584	431070240	438048896	652218560	259871712	354707648	382024544	416931456	280788704	437801984	589623100	664982660	413962240	203418912	155768112	349052608	232103440	235818944	673641470	387077440	NA	616001280	521535136	212309616	176467888	177136352	100386600	176633200	227394720	NA	NA	NA	0.0038543897216274	0.0038543897216274	0.0038543897216274	0.0038543897216274	NA	0.0038543897216274	NA	NA	NA	NA
sp|O75864|PPR37_HUMAN	NA	NA	NA	NA	NA	NA	NA	NA	NA	NA	NA	NA	NA	NA	NA	32593664	NA	NA	NA	NA	NA	NA	NA	NA	50085804	NA	NA	NA	NA	NA	NA	NA	NA	NA	NA	NA	NA	NA	NA	NA	NA	NA	NA	NA	NA	NA	NA	NA	NA
sp|O75865|TPC6A_HUMAN	101033888	NA	99325296	NA	NA	NA	NA	NA	NA	NA	NA	119148176	NA	NA	NA	97726536	86001504	NA	NA	86496400	NA	96953424	NA	NA	143693024	109666088	126449008	NA	104756656	107420936	NA	NA	147924992	NA	128705136	NA	NA	NA	NA	NA	NA	NA	NA	NA	NA	NA	NA	NA	NA
sp|O75874|IDHC_HUMAN	1791091970	1824952580	2423080700	2159927040	2308493310	2569932290	2391230980	2353741060	2119020800	1666745340	1897802370	1922109310	2229258240	2511221250	2273541120	2259165700	3074154240	1716832380	1602956160	1672598780	1464013180	1991825150	1561552380	1959907840	1606454780	1230413820	1386769020	2277540350	2128705410	1689403260	1588683520	1439629180	1499263490	1863589500	2285088510	1785314940	NA	NA	NA	0.00443349753694581	0.00443349753694581	0.00443349753694581	0.00886699507389162	0.00443349753694581	0.00443349753694581	NA	NA	0.00443349753694581	0.00443349753694581
sp|O75879|GATB_HUMAN	72535496	53670456	130535304	63796356	NA	NA	NA	NA	NA	31134082	46623568	56728528	55336680	NA	NA	54922004	63098652	53445268	108676960	99732712	NA	NA	59185796	NA	37132384	108757632	167201632	89936592	140971984	124138048	NA	NA	NA	NA	NA	NA	NA	NA	NA	NA	NA	NA	NA	NA	NA	NA	NA	NA	NA
sp|O75880|SCO1_HUMAN	NA	NA	NA	558673540	144112464	120298192	NA	151401648	233642112	262237568	557840900	245949456	205832192	351937088	269926624	214129232	370514592	296196224	403671488	241190752	NA	206854848	301297824	252870032	210535664	465166176	284823776	222847552	403154656	573912640	NA	NA	NA	NA	137729296	126605472	NA	NA	NA	NA	NA	NA	NA	0.00614334470989761	NA	NA	NA	NA	NA
sp|O75882|ATRN_HUMAN	NA	NA	NA	NA	NA	NA	NA	NA	NA	NA	6238414.5	NA	NA	NA	1560909.5	NA	NA	NA	11360216	NA	NA	NA	NA	94881288	NA	9781800	6168183.5	NA	3599926.2	NA	NA	NA	NA	NA	NA	NA	NA	NA	NA	NA	NA	NA	NA	NA	NA	NA	NA	NA	NA
sp|O75884|RBBP9_HUMAN	161361152	181401056	171903168	140219312	136739328	128790656	188819936	219829536	148038160	122431008	149870224	163996080	137517648	152109376	125778920	193065280	177207424	126909456	186807584	223625776	158698224	162298896	198311616	196011472	170783616	147923184	159141264	200476016	176245344	179613488	180907872	200643760	126337696	148868016	163092848	170763776	NA	NA	NA	NA	NA	NA	NA	NA	NA	NA	NA	NA	NA
sp|O75886|STAM2_HUMAN	102214976	84823024	88873440	NA	NA	65875456	NA	NA	NA	NA	75416248	76228016	NA	66654512	77135776	91347688	86916632	NA	82380392	NA	137036832	93739344	73026600	110203288	91242016	72889248	72594736	59345952	44621488	NA	NA	88160984	93420576	NA	NA	NA	NA	NA	NA	NA	NA	0.0034816247582205	NA	NA	NA	NA	NA	NA	NA
sp|O75909|CCNK_HUMAN	589791300	549866240	590673920	450170240	539796930	526203872	571512640	567498880	555472320	609514430	476878368	570142980	322891424	444692736	429298592	579454980	426814080	517463776	488441056	558614720	550883520	565162940	560805310	520416384	545410240	534955584	598015100	658782210	470651520	534623168	591389700	496963904	622458180	524527904	503012768	504487808	NA	NA	NA	NA	NA	NA	NA	NA	NA	NA	NA	NA	NA
sp|O75911|DHRS3_HUMAN	NA	NA	NA	NA	NA	NA	NA	NA	NA	111234312	107474648	67800856	NA	107033616	NA	NA	79223576	72019512	88733144	NA	NA	NA	84452312	NA	NA	NA	NA	NA	77959856	51704508	NA	NA	NA	NA	NA	NA	NA	NA	NA	NA	NA	NA	NA	NA	NA	0.00612244897959183	0.00612244897959183	0.00612244897959183	NA
sp|O75914|PAK3_HUMAN	NA	NA	NA	NA	NA	NA	118292928	149531728	110771680	NA	NA	NA	NA	75822208	NA	NA	NA	NA	NA	NA	NA	NA	NA	NA	NA	NA	NA	NA	NA	NA	NA	NA	NA	NA	NA	NA	NA	NA	NA	NA	NA	NA	0.00326678765880217	0.00326678765880217	NA	NA	NA	NA	NA
sp|O75915|PRAF3_HUMAN	298061504	262058368	275884288	711317060	321381792	217977216	167808336	284913920	348185504	584689860	760856060	349045920	408747552	378621152	460519200	332324512	476224096	581281150	621648380	346028736	157651376	174473680	410719040	217372000	246839728	647020290	392685312	214463808	647939200	586477380	186104400	134340320	177174736	143519200	198471872	271466816	NA	NA	NA	0.01	0.01	0.01	0.01	0.01	0.01	0.01	0.01	0.01	0.01
sp|O75925|PIAS1_HUMAN	NA	77310168	110273808	77459368	91592280	77923752	95009664	NA	105562040	106007968	117624976	93592016	109776120	115854400	98357112	92959968	106883272	111079656	167571680	144653840	125669056	83502552	89325600	NA	99959824	130149080	121919592	80456120	148525984	144607584	155379968	132048856	137253392	NA	NA	59996040	NA	NA	NA	0.00279937791601866	0.00559875583203732	0.00279937791601866	0.00279937791601866	NA	0.00279937791601866	NA	NA	NA	0.00279937791601866
sp|O75928|PIAS2_HUMAN	NA	NA	NA	NA	NA	NA	NA	NA	NA	15016977	NA	NA	NA	NA	NA	NA	NA	22443314	45108404	NA	NA	NA	NA	NA	NA	NA	NA	NA	31485312	NA	NA	NA	NA	NA	NA	NA	NA	NA	NA	NA	NA	NA	NA	NA	NA	NA	NA	NA	NA
sp|O75934|SPF27_HUMAN	434603424	556858880	573736770	300322048	305841440	438189280	637016510	477306368	421436736	230727856	267799120	328578208	458964832	525691424	503601696	492498976	733677700	272045568	475706624	543730110	375191552	408793024	450913952	361951040	296735264	396178752	403245632	577455550	539525700	611990530	481129280	351443648	382967008	271518144	502222080	230564736	NA	NA	NA	0.02488479262672811	0.01658986175115207	0.01658986175115207	0.01658986175115207	0.00829493087557603	0.00829493087557603	0.00829493087557603	0.00829493087557603	0.00829493087557603	NA
sp|O75935|DCTN3_HUMAN	406474688	360394688	564698110	260866672	368791712	308985984	421283744	481590464	413618080	184986256	237717632	247655168	296017536	368708640	352973024	296332160	342239712	206101040	309061184	532639584	412101920	443125984	328734304	444346720	324409088	311678656	339639808	330553792	349229344	308905120	429847872	458764544	457738432	373455296	385027296	354862880	NA	NA	NA	0.04044943820224719	0.04044943820224719	0.04044943820224719	0.04044943820224719	0.03033707865168539	0.03033707865168539	0.01011235955056179	0.01011235955056179	0.01011235955056179	0.03033707865168539
sp|O75937|DNJC8_HUMAN	920941380	859974590	873158270	779209340	768868860	780033660	693883970	858557630	777459200	820794940	933674820	804220990	760218300	730599040	755843650	928232640	815918020	886041090	977761090	952263170	757998080	639630340	686932420	625007100	684203650	834004350	880461570	886136380	922566340	902250940	849827840	766673470	773235970	733120700	750334080	706608640	NA	NA	NA	0.0073469387755102	0.0073469387755102	0.0073469387755102	0.0073469387755102	0.0073469387755102	0.0073469387755102	0.0073469387755102	0.0073469387755102	0.0073469387755102	0.0073469387755102
sp|O75940|SPF30_HUMAN	441906112	461191616	370035008	546490430	552909380	605331840	433577120	533580480	535178080	538233410	519084992	501678688	471912704	461374752	514504576	497845408	508850528	558377220	542013890	459249088	489668800	383231808	479343392	368338624	487941792	569047940	613879550	592230720	596830910	593576700	523687232	438500256	475155904	535917056	541532350	568369860	NA	NA	NA	0.02347826086956522	0.02347826086956522	0.02347826086956522	0.02347826086956522	0.02347826086956522	0.02347826086956522	0.01565217391304348	0.00782608695652174	0.01565217391304348	0.01565217391304348
sp|O75947|ATP5H_HUMAN	1655391360	1446056960	2138366460	1698652160	1682265860	1876676740	545428420	588866110	846576580	983726460	1827503620	543740670	804344130	1518860670	1187249920	569947390	1708256900	1283812860	2271307780	1613800320	777603710	703383420	1221804540	1183186180	992471680	1796359810	1373399810	564514050	2144879100	1906148220	806552900	736835200	700720700	561618500	667933380	657807420	NA	NA	NA	0.02352941176470588	0.02352941176470588	0.02352941176470588	0.02352941176470588	0.02352941176470588	0.02352941176470588	NA	NA	0.01176470588235294	0.02352941176470588
sp|O75955|FLOT1_HUMAN	566809470	538587260	558849660	474448320	386166400	357575552	440724544	465176960	485571040	554877700	617065020	462904608	485137600	517910208	535476384	388202976	468676128	449734176	667747710	613450620	598878720	416213440	515949600	487771488	404958240	543431810	518774048	449624832	552167870	571511230	504165696	548115840	549891390	366145152	387464032	376112704	NA	NA	NA	NA	NA	0.00429594272076372	0.00429594272076372	0.00429594272076372	0.00429594272076372	NA	NA	0.00429594272076372	NA
sp|O75962|TRIO_HUMAN	NA	NA	NA	NA	NA	NA	NA	NA	4973981.5	31143280	37908312	34801192	NA	13524312	13088122	35992032	44238268	37498432	48822132	30279986	18851546	23563512	36104492	28302318	20851738	NA	NA	NA	NA	NA	NA	28679006	NA	NA	NA	NA	NA	NA	NA	NA	NA	NA	NA	NA	0.00169634185820653	0.00174813855616704	5.8271285205568e-4	5.8271285205568e-4	NA
sp|O75964|ATP5L_HUMAN	671128380	392221376	795248640	2109101310	818038080	627950400	NA	219804176	535044800	681105150	2088940670	278825216	431199616	807638590	688395010	314059936	766732860	875994690	2068691970	620294020	290605376	324508416	724772350	792868480	338786560	1097500930	857590020	284413888	1489111040	1535385980	293331008	231583888	237326544	273251520	280828064	429211712	NA	NA	NA	0.01726315789473684	0.01726315789473684	0.01726315789473684	NA	0.01726315789473684	NA	NA	NA	NA	0.01726315789473684
sp|O75970|MPDZ_HUMAN	NA	NA	NA	NA	NA	NA	NA	NA	NA	NA	NA	NA	NA	NA	NA	NA	NA	NA	74924200	149323888	175168352	NA	NA	NA	NA	NA	NA	NA	NA	NA	168082208	147918352	148721056	NA	NA	NA	NA	NA	NA	NA	NA	NA	NA	NA	NA	NA	NA	NA	NA
sp|O75976|CBPD_HUMAN	228104048	231629680	232252160	234145024	151810672	123652976	146363808	178858816	203415408	286386752	335157664	159268512	186566928	249041248	226659616	145315040	296013408	297271328	342746112	323739648	329563776	219026096	315293120	245759056	183414448	350473792	319682304	186017648	295947424	320188640	280017024	262620096	251838208	158233424	167879520	188851792	NA	NA	NA	NA	NA	NA	NA	NA	NA	NA	NA	NA	NA
sp|O76003|GLRX3_HUMAN	1163287940	1322640640	1411853060	925725700	918529660	967664450	1327723900	1098227970	1027292160	779611650	808849220	800226560	928531390	1212392190	1123818880	963692540	1307457920	680971840	1019559620	1102367100	865532740	1213617920	742321860	1091203840	937399040	745289790	773654590	1012722050	1135741440	711877500	972829950	1006828290	916663230	1026646590	1375012610	951970690	NA	NA	NA	0.02201834862385321	0.02201834862385321	0.02201834862385321	0.01651376146788991	0.0110091743119266	0.0110091743119266	0.0110091743119266	0.0110091743119266	0.0110091743119266	0.0110091743119266
sp|O76021|RL1D1_HUMAN	1785468420	1827807740	1686073340	1042665020	1192179200	1100509060	1613173120	1545651580	1613433340	1488630270	1373155580	1603326460	1266368770	1344672000	1423112960	1500231170	1376693890	1604109570	1102817540	1265232510	1427209220	1719568900	1509031300	1760895490	1532933500	1296834690	1282053250	1520923780	1317396990	1262600320	1340495360	1495958270	1494530560	1701929470	1628953220	1595786370	NA	NA	NA	0.01120331950207468	0.01120331950207468	0.01120331950207468	0.01120331950207468	0.01120331950207468	0.01120331950207468	0.01120331950207468	0.01120331950207468	0.01120331950207468	0.01120331950207468
sp|O76024|WFS1_HUMAN	NA	NA	NA	97106392	NA	NA	NA	NA	NA	112776720	113779184	NA	NA	NA	NA	NA	NA	101326192	76040160	NA	NA	NA	NA	NA	NA	62557648	NA	NA	43433164	53883100	NA	NA	NA	NA	NA	NA	NA	NA	NA	0.00408163265306122	NA	NA	NA	NA	NA	NA	NA	NA	NA
sp|O76031|CLPX_HUMAN	424264576	419500704	472978496	461943232	428608288	461566048	510473952	469889280	470367424	359795712	373893632	420202976	449500480	469265056	452734464	426633536	457480576	347271040	499307712	481460736	410459328	330383392	331992224	307470752	496348736	552844100	585663620	526156896	546763260	514386112	457220160	413849216	435779872	382021344	447234752	380234560	NA	NA	NA	0.00288	0.00288	0.00288	0.00288	0.00576	0.00288	0.00576	0.00576	0.00576	0.00288
sp|O76062|ERG24_HUMAN	NA	NA	NA	109637040	NA	NA	NA	NA	NA	NA	NA	NA	NA	NA	NA	NA	NA	70585144	NA	NA	NA	NA	NA	NA	NA	NA	NA	NA	NA	NA	NA	NA	NA	NA	NA	NA	NA	NA	NA	0.00439024390243902	NA	NA	NA	NA	NA	NA	NA	NA	NA
sp|O76071|CIAO1_HUMAN	351968064	329019968	318115424	266402896	286233760	310992544	334271904	295289088	306861984	229293712	206281568	215165952	334047296	301906528	309478240	324882976	446107328	200281040	306992512	340217376	295695968	348111872	264855568	354292448	328051296	335049504	320743264	310574080	328580512	211991152	307056672	327608992	305183360	268286448	339287744	261749088	NA	NA	NA	0.01087613293051359	0.01087613293051359	0.01087613293051359	0.00543806646525679	0.01087613293051359	0.00543806646525679	NA	NA	NA	0.00543806646525679
sp|O76075|DFFB_HUMAN	59829748	45991372	66480476	59984080	41486736	49267120	38800188	NA	56790340	70785928	104736080	70101840	36339648	50207484	43451712	69314504	85535816	95093824	NA	NA	NA	60159752	21138884	NA	29100012	NA	NA	31951308	69725976	33893736	NA	NA	NA	32107188	NA	NA	NA	NA	NA	NA	NA	NA	NA	NA	NA	NA	NA	NA	NA
sp|O76080|ZFAN5_HUMAN	245295040	161297632	209702400	150588848	191223312	197989888	369731040	449455392	364616768	447268864	374885248	598367940	375548512	362866784	342702976	309448064	252063312	401745568	416897472	512118176	436228512	237317504	315363424	260634352	648646720	754665730	870127740	486155968	459108832	515247136	588338050	574654530	576575490	351340640	352611104	348453440	NA	NA	NA	0.0175609756097561	0.0175609756097561	0.0175609756097561	0.0175609756097561	0.0175609756097561	0.0175609756097561	0.00878048780487805	0.00878048780487805	0.00878048780487805	0.0175609756097561
sp|O76094|SRP72_HUMAN	725717440	768874430	818487740	677097020	779841660	792897340	753765440	798353600	719075780	589250880	571932610	707794430	580938430	656979390	640120320	731957890	702828860	640976450	620362750	631773310	669580740	673934850	688206590	648253060	692450750	607225410	695221380	817710530	614667710	646063550	655114050	685545280	673259900	712435390	793134980	781943620	NA	NA	NA	0.00271493212669683	0.00271493212669683	0.00271493212669683	0.00542986425339366	0.00542986425339366	0.00542986425339366	0.00271493212669683	0.00271493212669683	0.00271493212669683	0.00271493212669683
sp|O94760|DDAH1_HUMAN	1245828860	1315861380	1458926080	1656842880	1773978620	1958474750	1278472060	1129609340	990339390	1122245760	1213147520	1314931970	1346468860	1569686140	1647502340	1930910720	2259655680	1024363390	1108414080	1187025280	998966080	1470185730	1083312000	1484110850	1796827010	1299015550	1316335620	1884019200	1565999100	1038476420	1481270020	1319259260	1210046080	1728829570	2384352260	1713690500	NA	NA	NA	NA	NA	NA	NA	NA	NA	NA	NA	NA	NA
sp|O94761|RECQ4_HUMAN	NA	NA	NA	NA	NA	NA	NA	NA	NA	NA	NA	NA	NA	NA	NA	55221172	NA	NA	NA	NA	NA	NA	NA	NA	NA	NA	NA	NA	NA	NA	NA	NA	NA	NA	NA	NA	NA	NA	NA	NA	NA	NA	NA	NA	NA	NA	NA	NA	NA
sp|O94762|RECQ5_HUMAN	NA	NA	NA	NA	NA	NA	NA	NA	NA	NA	NA	NA	NA	NA	NA	NA	NA	97601992	NA	NA	NA	NA	NA	NA	NA	NA	NA	NA	NA	NA	NA	NA	NA	NA	NA	NA	NA	NA	NA	NA	NA	NA	NA	NA	NA	NA	NA	NA	NA
sp|O94763|RMP_HUMAN	166317152	162790224	157961872	119576224	141315664	148162960	144457648	157523824	154376256	156549936	159915296	140803392	154039680	126830256	124313944	202678144	190927952	158981952	119980560	124137264	143163888	158837520	191975152	163441184	138376112	136941072	153241456	156296944	89594024	122660488	131993792	124342800	127167016	136266672	143504000	145347456	NA	NA	NA	0.00683111954459203	0.00341555977229601	0.00341555977229601	0.00683111954459203	0.00341555977229601	0.00341555977229601	NA	0.00341555977229601	NA	0.00341555977229601
sp|O94766|B3GA3_HUMAN	24087622	NA	NA	108017032	NA	NA	NA	NA	33877876	64988080	112778400	NA	31895406	57279724	54186876	NA	63677560	73838696	103325208	40221968	NA	NA	52889536	NA	NA	90836960	71165544	NA	103787480	112195616	NA	NA	NA	NA	NA	NA	NA	NA	NA	NA	NA	NA	NA	NA	NA	NA	NA	NA	NA
sp|O94776|MTA2_HUMAN	597812740	599503870	557500220	833555650	669387710	607988420	879982400	884099970	957468220	745358910	758504580	728571520	847393220	916260800	927028420	705309950	776985660	820763580	1042043710	784647550	697763460	561287170	488117504	457703520	621055620	672231230	569636930	619795840	1004896190	765349500	779534340	647541500	640079940	704624580	766692030	674219330	NA	NA	NA	0.00248484848484848	0.003848484848484845	0.003848484848484845	0.00248484848484848	0.00248484848484848	0.00248484848484848	0.00248484848484848	0.00248484848484848	0.00248484848484848	0.00248484848484848
sp|O94804|STK10_HUMAN	NA	NA	NA	NA	NA	NA	NA	NA	NA	NA	68930848	NA	23235082	NA	NA	NA	44053960	NA	NA	NA	NA	NA	NA	NA	NA	49356796	NA	NA	52342372	30928886	NA	NA	NA	NA	NA	NA	NA	NA	NA	NA	NA	NA	NA	NA	NA	NA	NA	NA	0.001875
sp|O94808|GFPT2_HUMAN	NA	NA	NA	NA	NA	NA	NA	NA	NA	NA	NA	NA	9817316	NA	NA	NA	NA	NA	NA	NA	NA	NA	39801088	NA	56237448	42471896	39004548	NA	32435734	NA	NA	NA	NA	74443024	NA	NA	NA	NA	NA	NA	NA	NA	NA	NA	NA	NA	NA	NA	0.01020771513353116
sp|O94811|TPPP_HUMAN	41129628	NA	NA	NA	NA	56434600	NA	NA	NA	NA	31828988	NA	NA	NA	24716210	52504972	54336412	NA	NA	NA	NA	54898580	44119112	46596856	NA	NA	42799928	57873676	NA	NA	28323258	37327464	33299548	NA	NA	7595254.5	NA	NA	NA	NA	NA	NA	NA	NA	NA	NA	NA	NA	NA
sp|O94817|ATG12_HUMAN	NA	152492432	132833968	NA	NA	NA	NA	NA	NA	NA	NA	52396940	NA	NA	NA	54626872	30183398	51297120	NA	NA	116976904	101037744	NA	NA	NA	NA	81539784	NA	NA	NA	NA	NA	NA	NA	NA	NA	NA	NA	NA	NA	NA	NA	NA	NA	NA	NA	NA	NA	NA
sp|O94819|KBTBB_HUMAN	NA	NA	NA	NA	NA	47169192	NA	NA	NA	61655188	71300016	61062596	97920064	75000912	78239352	49115148	49730392	71778328	36292944	347274080	NA	NA	NA	NA	NA	NA	NA	NA	120437440	92779976	NA	NA	NA	NA	NA	NA	NA	NA	NA	NA	NA	0.00292682926829268	NA	NA	NA	NA	NA	NA	NA
sp|O94822|LTN1_HUMAN	164405232	178349968	178156016	147100640	144322304	139856640	88707504	124820040	117950408	126293304	124402584	124027568	72511680	61486948	83804136	136543840	143561808	141237632	168686400	132402016	130759248	139885120	169054192	134148928	148779712	146616544	170120880	127408840	132566304	126734344	132191304	130179704	135329936	139028720	143407168	145497744	NA	NA	NA	0.00511945392491467	0.00409556313993174	0.00511945392491467	0.0030716723549488	0.0030716723549488	0.0030716723549488	0.00204778156996587	0.00204778156996587	0.00204778156996587	0.00102389078498293
sp|O94826|TOM70_HUMAN	477314784	320530176	470934976	659173890	305317888	194845296	222360832	319764032	429821408	582383170	659930880	362171936	455290720	519031584	557772800	336092064	623170750	688480130	664871420	559451840	298309280	235575232	521684160	280383904	348545888	620306110	417151840	149505888	681015420	653193090	265657808	258155488	267048320	143973280	200705120	247883520	NA	NA	NA	NA	NA	NA	NA	NA	NA	NA	NA	NA	NA
sp|O94829|IPO13_HUMAN	NA	18620188	24117300	NA	NA	NA	33147442	NA	NA	9413584	NA	17195084	NA	NA	NA	25078148	27429692	NA	39045476	NA	NA	NA	38204576	NA	NA	26503872	44281228	38481680	29726476	31408006	NA	15913829	36563408	NA	NA	26488254	NA	NA	NA	NA	NA	NA	0.0018848167539267	NA	NA	0.0037696335078534	NA	0.0037696335078534	NA
sp|O94830|DDHD2_HUMAN	91862816	77633840	97284192	84579200	113630520	97789208	61353512	NA	67118368	111701888	109223760	106039464	49684452	51468636	46618172	125269888	90074528	100758064	47553852	85413544	73225416	102463624	110597360	98782752	93197760	71285880	66328976	NA	74822816	56978960	86881600	79985368	97603472	103357920	86060352	97391592	NA	NA	NA	0.00256045519203413	NA	NA	0.00256045519203413	NA	NA	NA	NA	NA	NA
sp|O94832|MYO1D_HUMAN	NA	NA	NA	NA	NA	NA	NA	NA	NA	320561280	344450592	NA	143194272	169056544	164394576	NA	NA	NA	NA	NA	NA	112894000	NA	NA	260469232	245773104	240431920	159881712	183858384	212279120	NA	NA	NA	NA	NA	NA	NA	NA	NA	NA	NA	NA	NA	NA	NA	NA	NA	NA	NA
sp|O94842|TOX4_HUMAN	232509936	203453872	170307632	195416544	177706992	166431712	207360176	228624688	276569664	258773504	247974192	222448608	215383072	184477536	195535840	234964320	204858640	254032848	255323888	256061648	248573408	167973856	175909008	152219248	227551472	249898528	252032096	218958096	244087152	219683584	215653376	202508048	209185072	209859312	208455024	202680384	NA	NA	NA	0.00997063621533442	0.00997063621533442	0.00997063621533442	0.00750407830342577	0.00750407830342577	0.00750407830342577	0.00163132137030995	0.00163132137030995	0.00163132137030995	0.00456769983686786
sp|O94855|SC24D_HUMAN	194277136	190858992	144568320	162903712	181392208	184532640	129054248	151543440	117936456	98851568	NA	134520144	153209344	143679584	152337008	120376592	87320000	80565688	101178224	103989464	143112464	137976736	132623688	135200816	127845776	111712504	118324080	108110936	100571336	67014684	132092928	100141200	100671920	176528832	123084488	157163424	NA	NA	NA	0.003515625	0.003515625	0.003515625	NA	0.0017578125	0.0017578125	NA	NA	NA	NA
sp|O94864|ST65G_HUMAN	20205422	23693858	27203952	NA	NA	NA	NA	NA	NA	NA	NA	NA	NA	NA	NA	37996364	NA	30740152	50528552	23528580	NA	NA	30553330	15292306	NA	51618328	41494788	NA	38860624	47119304	NA	9388596	3320992.5	NA	NA	NA	NA	NA	NA	NA	NA	NA	NA	NA	NA	NA	NA	NA	NA
sp|O94874|UFL1_HUMAN	490916704	490788192	506251712	497554016	429859872	415114240	452089792	481752864	542002370	479938784	482270784	450598752	456991008	410975072	441853120	447968288	433015648	483100544	559723970	477972256	458344032	457511456	492141344	476217120	424364192	406895104	417452416	369733184	446987584	434770592	448473632	439937408	473768928	384266816	363749312	433933856	NA	NA	NA	0.00458015267175572	0.00458015267175572	0.00458015267175572	0.00458015267175572	0.00229007633587786	0.00458015267175572	0.00229007633587786	0.00229007633587786	0.00229007633587786	0.00229007633587786
sp|O94880|PHF14_HUMAN	108048008	104397144	105242552	120940136	127958808	141438544	154497744	192877440	164466048	136993616	140860256	128919368	161192560	141940240	140225408	127757128	121485872	124456896	145398672	141047664	173225504	118604360	94518832	119835984	138014528	121418280	133800456	161134464	125503408	132143064	173868144	151742112	159136000	160574880	139399568	137017648	NA	NA	NA	0.00191489361702127	0.00191489361702127	0.00191489361702127	0.00191489361702127	0.00191489361702127	0.00191489361702127	0.00191489361702127	0.00191489361702127	0.00191489361702127	0.00191489361702127
sp|O94885|SASH1_HUMAN	NA	NA	NA	NA	NA	NA	NA	NA	NA	NA	NA	NA	NA	NA	NA	NA	NA	NA	NA	NA	NA	NA	228643792	NA	NA	NA	NA	NA	139603216	NA	NA	NA	NA	165618304	NA	NA	NA	NA	NA	NA	NA	NA	NA	NA	NA	NA	NA	NA	NA
sp|O94887|FARP2_HUMAN	97428600	83348584	94135888	79123192	86931488	77309432	74085192	22501512	77270584	93274864	85354504	82462936	70258584	77589680	66209004	76830424	82569192	89100632	91648568	78469472	81270488	92760008	87937912	103348528	89476984	90716640	90636184	88000104	76891864	84092672	71874936	79593912	79834328	60504900	68386232	81931344	NA	NA	NA	0.0034416826003824	0.0034416826003824	0.0017208413001912	0.0034416826003824	0.0034416826003824	0.0034416826003824	0.0034416826003824	0.0034416826003824	0.0034416826003824	0.0017208413001912
sp|O94888|UBXN7_HUMAN	597239680	618132670	608688830	593586430	678036480	714252480	629222460	596719740	570309310	605827390	551756480	638573060	562779140	556855170	553962300	703879420	635997380	528799936	517450912	567367360	580944450	681955970	627234430	665712450	558699970	429150208	421644768	609538940	465198304	478523104	601727360	603530690	619893060	609295620	647793020	628373700	NA	NA	NA	0.01122661122661122	0.00748440748440748	0.00748440748440748	0.00748440748440748	0.00748440748440748	0.00748440748440748	NA	NA	NA	0.00748440748440748
sp|O94901|SUN1_HUMAN	NA	NA	NA	112538536	NA	NA	NA	NA	NA	113443496	186807344	105124040	88298528	82503064	109763384	89003008	120881888	132180352	168163648	83165208	NA	NA	59469016	NA	NA	115839632	59984620	NA	146885680	160765696	NA	NA	NA	NA	NA	NA	NA	NA	NA	0.00442728442728442	NA	NA	NA	NA	NA	0.00211068211068211	0.00211068211068211	0.00211068211068211	0.00231660231660231
sp|O94903|PLPHP_HUMAN	671029380	546933440	736068100	578135620	663743680	705395650	612205060	593751940	482001024	512884512	511218880	434998496	553274880	565477310	592910210	658804220	752317060	491943968	562853380	535569376	449726208	465361824	604325180	568632450	531654240	594530690	626694270	744320320	684530820	718127620	588348990	601186620	568512700	538677760	625408900	531117088	NA	NA	NA	NA	NA	NA	NA	NA	NA	NA	NA	NA	NA
sp|O94905|ERLN2_HUMAN	555189310	626558210	351110368	759191940	585982020	623186110	425374432	494617376	499791808	535709472	760949760	338793888	517421088	535317632	628971580	363299968	510220512	586225340	887186940	587692670	427986368	212912960	456550624	313904576	402298240	781008380	708505600	534308672	774825600	696778240	487299616	408793760	419911936	342452416	506076352	394311200	NA	NA	NA	0.01039274924471299	0.01039274924471299	0.01039274924471299	0.01039274924471299	0.01583081570996979	0.01039274924471299	0.00543806646525679	0.00543806646525679	0.00543806646525679	0.00543806646525679
sp|O94906|PRP6_HUMAN	700172480	685451200	735818500	760055740	610885500	536837216	852180670	933530240	978709500	960679940	1099158660	835334780	806448830	851012860	859833980	810957310	881655100	1053236610	1053764480	878344380	732853380	720754430	669337790	666700740	713518210	748321280	694056510	541504900	1063287550	783199550	696568580	621764930	646334270	688856510	640425730	698517060	NA	NA	NA	0.00385852090032154	0.00192926045016077	NA	0.00385852090032154	0.00578778135048231	0.00578778135048231	0.00192926045016077	0.00192926045016077	0.00192926045016077	NA
sp|O94910|AGRL1_HUMAN	NA	34325092	NA	NA	NA	NA	NA	NA	NA	NA	NA	NA	NA	NA	NA	NA	NA	NA	NA	NA	NA	NA	NA	NA	NA	NA	NA	NA	NA	NA	NA	NA	NA	NA	NA	NA	NA	NA	NA	NA	NA	NA	NA	NA	NA	NA	NA	NA	NA
sp|O94913|PCF11_HUMAN	NA	28242116	88943432	109632640	98189304	78683368	111092800	114058672	121534608	131049832	145086720	117028472	102425120	84572224	96189328	51745980	129454440	112782776	115004144	105812640	88328680	88680656	59955916	87761176	64835580	72014984	62448720	74853528	93442128	81028192	96776376	74634312	77347568	85798960	99166784	96887896	NA	NA	NA	NA	NA	NA	NA	NA	NA	NA	NA	NA	NA
sp|O94915|FRYL_HUMAN	194973248	181175840	165797840	194650688	224523280	203055424	225508512	235622816	242083248	195915008	211115456	226038208	187648336	164083120	171329888	193356704	179932416	222821872	199823616	201117552	237394864	192710128	230158064	188134416	201576656	213891152	216206896	232276624	161649584	186850624	229989392	229968320	224797728	234688032	223366368	221221792	NA	NA	NA	0.00299500831946755	0.00299500831946755	0.00299500831946755	0.00359400998336106	0.00299500831946755	0.00299500831946755	0.00119800332778702	5.9900166389351e-4	0.00119800332778702	0.00179700499168053
sp|O94916|NFAT5_HUMAN	NA	NA	NA	NA	NA	NA	NA	NA	NA	NA	NA	NA	NA	NA	NA	NA	NA	NA	NA	NA	NA	NA	NA	NA	NA	NA	5813657.5	NA	NA	NA	NA	NA	NA	NA	NA	NA	NA	NA	NA	NA	NA	NA	NA	NA	NA	NA	NA	NA	NA
sp|O94919|ENDD1_HUMAN	NA	NA	NA	NA	NA	NA	NA	NA	NA	NA	NA	NA	NA	NA	NA	NA	NA	NA	48382424	NA	NA	NA	NA	NA	NA	NA	NA	NA	43619548	NA	NA	NA	NA	NA	NA	NA	NA	NA	NA	NA	NA	NA	NA	NA	NA	NA	NA	NA	NA
sp|O94925|GLSK_HUMAN	267777264	278761376	281179136	NA	NA	NA	364505600	320061216	335186336	253079728	252594448	262876880	NA	276674240	NA	220520352	214612960	191444704	499030144	497459072	527879072	NA	NA	NA	326398400	615898620	628358270	436068960	354333696	404842688	409540960	421294720	418233792	NA	315037856	300154720	NA	NA	NA	NA	NA	NA	NA	NA	NA	NA	NA	NA	NA
sp|O94927|HAUS5_HUMAN	67891824	63960036	63896164	NA	NA	NA	62116364	64551548	60952552	75912192	79883184	85500088	53691860	60815016	57114724	76060032	70965296	68552168	71540064	61668628	57431776	71009808	82611160	76036896	74880848	71448984	78903048	58104348	73844624	71951960	48496620	54649416	65877312	65078524	58436044	74267984	NA	NA	NA	NA	NA	NA	0.00288	NA	NA	NA	NA	0.00288	NA
sp|O94952|FBX21_HUMAN	78315552	NA	39653916	66885332	71342120	70347792	76391352	NA	70632880	46631060	47724576	46225152	70252736	NA	NA	47611640	41627416	NA	64231488	86437240	73510656	65374116	57572196	60577704	75488264	63545876	66543788	76796264	53705556	66687228	92268816	92601960	89614888	64719588	66509588	87448984	NA	NA	NA	0.0232258064516129	0.0232258064516129	0.01741935483870968	0.01741935483870968	NA	0.02032258064516129	0.01741935483870968	0.01741935483870968	0.01451612903225806	0.01741935483870968
sp|O94953|KDM4B_HUMAN	NA	NA	NA	NA	NA	NA	NA	19039306	NA	64954336	54980812	36739108	69979792	NA	NA	48881912	54161632	74602376	93784488	93528480	NA	25937216	103543264	NA	NA	NA	NA	133318992	88964544	64883668	NA	NA	59070792	NA	NA	NA	NA	NA	NA	NA	NA	NA	NA	0.00800735294117647	NA	0.00330882352941176	0.00165441176470588	0.00304411764705882	0.00635294117647058
sp|O94964|MTCL2_HUMAN	NA	NA	NA	101454600	NA	NA	41083644	35703504	NA	60060676	54190616	45635080	NA	50664644	46822808	64985896	64219420	56009856	85004656	50327396	NA	NA	61446620	NA	NA	137127216	65050100	40360584	69317600	70366904	NA	NA	NA	NA	210089712	416803520	NA	NA	NA	0.01088929219600726	NA	NA	0.00980036297640653	0.00980036297640653	NA	0.00653357531760435	0.00544464609800362	0.00762250453720508	NA
sp|O94966|UBP19_HUMAN	103983736	100856424	80933880	77848688	87730232	81739888	124149824	116296880	122641208	114812016	109451720	122200504	113424824	91846544	99644960	135060288	130061792	139903840	114749104	102276440	103327072	96673272	121408944	92504416	107712448	141029504	149240464	118704680	99675984	113281160	89525632	98950504	98418896	110570768	108079128	135806656	NA	NA	NA	0.00274809160305343	0.00274809160305343	0.00274809160305343	0.00412213740458015	0.00137404580152671	0.00137404580152671	0.00137404580152671	NA	0.00137404580152671	NA
sp|O94967|WDR47_HUMAN	85959528	92990048	72502224	89360752	101384504	99976424	93547024	86173800	88479944	74668920	78894240	91251776	97928696	71342760	63755192	70554440	74296104	79503672	87628368	62418468	103252952	93161248	102167624	91057424	80993280	82346952	98538136	102236976	78652232	74111808	NA	97031600	109326184	104975352	122437856	116483280	NA	NA	NA	0.00395170142700329	0.00395170142700329	0.00395170142700329	0.00395170142700329	0.00395170142700329	0.00395170142700329	0.00197585071350164	0.00197585071350164	0.00197585071350164	0.00395170142700329
sp|O94973|AP2A2_HUMAN	899596930	932553410	896937540	802294850	822499900	873000700	837578560	781508100	806662270	845502720	820528700	901395900	766223230	722672190	785270020	899908800	867591490	903332610	840950660	751336060	738043070	795711620	831007230	772513980	720014590	757504130	780953600	845419070	756567300	847083900	747762370	777943420	791922110	855929280	864295620	791116160	NA	NA	NA	0.00176154672395273	0.00176154672395273	0.00176154672395273	NA	NA	NA	NA	NA	NA	NA
sp|O94979|SC31A_HUMAN	1087580800	1119317760	1160380420	816665860	765101120	814166530	962898110	852015620	857341950	605539070	575492160	721066110	839189630	918967170	915009790	735536830	800898620	645048900	813388420	966600320	853648510	889708800	821447550	881015360	754087100	714838780	778215360	744374720	812265150	703180990	896948160	857245890	851861120	802931390	900080000	823916990	NA	NA	NA	0.00891089108910891	0.00891089108910891	0.00891089108910891	0.00594059405940594	0.00594059405940594	0.00445544554455445	0.00445544554455445	0.00297029702970297	0.00297029702970297	0.00445544554455445
sp|O94992|HEXI1_HUMAN	193901744	192780800	212809968	162000432	168746016	195575360	208142240	221841904	224493600	177967744	149961888	177091616	187794480	174098384	166866080	150254400	152569392	204730944	188338912	218880384	262306112	220802000	211943184	223109152	223927392	218203552	222305184	254500864	184761600	193430768	267237712	259067904	274001280	243887472	200941840	195609184	NA	NA	NA	NA	NA	NA	NA	NA	NA	NA	NA	NA	NA
sp|O95059|RPP14_HUMAN	91234416	82217264	68388848	NA	NA	NA	NA	NA	NA	NA	NA	24146316	NA	NA	NA	27577496	53074524	NA	NA	NA	NA	154030560	NA	148747952	NA	NA	82020816	NA	NA	NA	NA	NA	NA	NA	NA	NA	NA	NA	NA	NA	NA	NA	NA	NA	NA	NA	NA	NA	NA
sp|O95067|CCNB2_HUMAN	83550904	126647688	NA	106958776	NA	NA	NA	NA	114815272	113952376	109848216	44377916	NA	84336136	94961600	77351608	67200664	115719704	125979168	144255872	143079536	117426152	96682664	127985088	137899408	175534224	158802448	NA	121632464	125853696	128943632	112763368	NA	NA	NA	131713888	NA	NA	NA	0.03358974358974359	NA	NA	NA	NA	0.02435897435897436	0.00882051282051282	0.00882051282051282	0.00841025641025641	NA
sp|O95070|YIF1A_HUMAN	NA	96403656	184464064	152435136	106844944	179373408	NA	289139904	300600256	NA	136308416	NA	NA	NA	NA	NA	NA	139361536	187558528	141058848	NA	60180224	NA	NA	NA	204402544	NA	NA	201476304	116954344	NA	79022520	106680128	241231200	53035488	79144400	NA	NA	NA	0.01263157894736842	0.01263157894736842	0.00631578947368421	NA	0.01263157894736842	0.01263157894736842	NA	0.00631578947368421	NA	NA
sp|O95071|UBR5_HUMAN	310991456	308770016	286113248	290531136	360658784	343338240	276164768	326043712	289876128	251940096	211935344	272415200	270920704	250495696	248808432	259511648	233696784	249443184	247534960	273865536	278799712	300305856	323436032	301203840	314346656	283369856	301183392	348518496	286071168	293296960	307398336	307938112	323584192	307954656	298134176	307717824	NA	NA	NA	0.00824421354353278	0.00759928341096381	0.00759928341096381	0.00695435327839484	0.00695435327839484	0.00759928341096381	0.00501956288068792	0.00437463274811895	0.00501956288068792	0.00630942314582587
sp|O95104|SCAF4_HUMAN	301409664	284079264	307003872	325812448	337720096	322333280	310457792	399597184	406591616	363355872	312543808	340621024	302412416	278835584	295241184	331516960	393925152	350746496	345419168	314844192	306127008	331757568	311133536	303918976	286310336	325198336	340084960	288418912	347834592	314155072	350618880	318997792	354487616	325866816	341653216	372328448	NA	NA	NA	0.00316066725197541	0.00474100087796312	0.00316066725197541	0.00474100087796312	0.0015803336259877	0.00316066725197541	0.00316066725197541	0.00316066725197541	0.00316066725197541	0.0015803336259877
sp|O95139|NDUB6_HUMAN	142550720	NA	176224176	217430272	NA	NA	NA	NA	232218016	203304272	282365696	NA	67898264	110320624	181692496	NA	190541584	185651776	169732384	167809008	127423264	NA	126633824	NA	NA	266974496	176596816	NA	237674672	287069664	NA	NA	NA	NA	NA	NA	NA	NA	NA	0.015	NA	NA	NA	NA	0.015	NA	NA	NA	NA
sp|O95140|MFN2_HUMAN	NA	43954924	44287268	59795784	44477532	NA	NA	NA	NA	46063244	42426516	46767896	NA	NA	NA	63265576	51011008	62617448	NA	25121208	NA	NA	44290064	39235036	NA	NA	49086840	NA	NA	NA	21964250	NA	NA	NA	NA	NA	NA	NA	NA	0.00720961281708945	0.0048064085447263	NA	NA	NA	NA	0.0048064085447263	0.0048064085447263	0.0048064085447263	NA
sp|O95149|SPN1_HUMAN	187518704	199103296	218361152	79212608	52964704	81657232	201489744	209132576	160163248	92599920	125008504	119530112	131654408	127988760	133151136	127044816	143376656	86487272	119057872	184283200	142216224	136850048	128520720	142238800	138260496	103058192	115663512	120607280	128516032	119613648	146887024	119885992	123759928	NA	145991792	121574152	NA	NA	NA	NA	NA	NA	NA	NA	NA	NA	NA	NA	NA
sp|O95155|UBE4B_HUMAN	118404976	123670472	115317432	130121456	150831248	137959408	195412064	191814512	212339760	154642816	128228600	145342960	143516208	133976936	121959864	151624896	136984016	149035040	140241744	159932512	167185664	162698656	170006416	155148032	173528832	158175408	179428720	165573184	130740760	145283584	159439648	168991328	182346240	168543984	175441888	172391248	NA	NA	NA	0.00556414219474497	0.00417310664605873	0.00417310664605873	0.00417310664605873	0.00417310664605873	0.00417310664605873	0.00417310664605873	0.00417310664605873	0.00417310664605873	0.00278207109737248
sp|O95159|ZFPL1_HUMAN	107478336	95527400	101745272	125174624	NA	NA	NA	NA	NA	NA	101485480	NA	80555488	107911472	109568032	51760056	116131312	68402576	97103024	97956456	NA	83601312	76623216	103746368	75614200	86397104	79409240	NA	103471752	98125960	78777000	91422416	87512824	NA	NA	NA	NA	NA	NA	NA	NA	NA	NA	NA	NA	NA	NA	NA	NA
sp|O95163|ELP1_HUMAN	311541920	304443104	292235552	227156736	287116320	270273728	334215456	345930176	351142176	306987712	288037792	350603776	272473024	262352064	259420800	347125376	321296704	296178240	311231872	296292192	310917568	338092480	349922880	359486400	355622368	327915168	356834144	372464768	309064832	313190400	342646144	353819872	356606976	332655552	329182240	361718976	NA	NA	NA	0.00815709969788519	0.00679758308157099	0.00543806646525679	0.00815709969788519	0.00679758308157099	0.00679758308157099	0.00135951661631419	0.00271903323262839	0.00135951661631419	0.00543806646525679
sp|O95166|GBRAP_HUMAN	NA	308858560	180287936	431336000	423744416	392829856	430050304	499411488	457657376	412276736	422676320	393586400	388654464	350501152	354752128	444355424	419697664	386419168	455648320	552637180	454045792	NA	NA	NA	386270528	453260448	494997696	550602750	424841280	608955140	406533984	453176320	414261088	352107232	332817632	336989344	NA	NA	NA	NA	NA	NA	NA	NA	NA	NA	NA	NA	NA
sp|O95167|NDUA3_HUMAN	NA	NA	NA	NA	NA	NA	NA	NA	NA	NA	73012416	NA	NA	NA	NA	NA	NA	NA	NA	NA	NA	NA	NA	NA	NA	NA	NA	NA	91488928	NA	NA	NA	NA	NA	NA	NA	NA	NA	NA	NA	NA	NA	NA	NA	NA	NA	NA	NA	NA
sp|O95168|NDUB4_HUMAN	NA	NA	NA	NA	NA	NA	NA	NA	172408064	217350640	448952896	76194224	NA	246497952	223476416	72815632	282944480	231313840	345101248	211921760	NA	NA	150152608	NA	NA	254292992	184216704	NA	310614528	359037280	NA	NA	NA	NA	NA	NA	NA	NA	NA	NA	NA	NA	NA	NA	0.01487603305785124	0.01487603305785124	NA	NA	NA
sp|O95169|NDUB8_HUMAN	NA	NA	NA	NA	NA	NA	NA	NA	NA	NA	202444048	NA	NA	NA	NA	NA	105557744	NA	NA	169449520	NA	NA	NA	NA	NA	NA	NA	NA	184158992	222021248	NA	NA	NA	NA	NA	NA	NA	NA	NA	NA	NA	NA	NA	NA	NA	NA	NA	NA	NA
sp|O95182|NDUA7_HUMAN	286374208	290708416	398968192	NA	NA	NA	248264672	274424256	252460016	280211456	231756192	344931776	355272096	375463392	361202208	184612384	203946608	248713440	292820480	399133280	417128320	232348496	260167696	330494048	NA	226337504	236058608	371126304	356111040	298666464	431904224	374983008	408049216	237245536	251677952	232536832	NA	NA	NA	NA	NA	NA	NA	NA	NA	NA	NA	NA	NA
sp|O95197|RTN3_HUMAN	951609220	874109440	1094198910	1930882820	1057548420	714616450	777674620	984276540	1078513540	896948100	1518665220	806411520	1079650560	1050986560	1274151300	738465980	1160118270	1249836290	2284807420	1558931330	1206372350	999064320	1471583740	1174997500	1007733630	1491046140	1152507780	568350720	1214850820	1377362940	1331736450	1134803580	1119795970	635303490	676208770	863321020	NA	NA	NA	0.003515625	0.003515625	0.003515625	0.0017578125	0.0017578125	0.0017578125	NA	0.0017578125	0.0017578125	0.003515625
sp|O95202|LETM1_HUMAN	417057728	283578432	412416512	861251390	254059600	143611392	151757920	187117840	400243712	614619260	853518270	301729856	368648256	529940928	536431200	289787488	727627780	731339070	693142720	411700704	225255776	203443216	532189824	294246720	326970240	792461060	535952864	100542928	740192320	775354500	186310832	164893920	177005456	91535608	131607592	197261744	NA	NA	NA	0.00246238030095759	0.00246238030095759	NA	NA	0.00246238030095759	0.00246238030095759	NA	NA	NA	NA
sp|O95208|EPN2_HUMAN	52991444	NA	74338080	92849520	95346512	101155696	78683464	94592400	81706064	79449968	86524224	91671456	87318480	89306272	91039280	84766840	72042080	65050464	76010872	84336192	92323880	107225416	72912640	95446640	88327904	57873936	52423068	88121576	65444236	60822212	70338824	85584376	87931072	110421104	105912288	110119600	NA	NA	NA	NA	NA	NA	NA	NA	NA	NA	NA	NA	NA
sp|O95218|ZRAB2_HUMAN	1118302340	1105334020	1117340160	922604220	1032704960	1035197060	1104143620	1175180800	998396220	892074110	843984770	1008153220	977196220	933790020	935373310	850271810	733710210	906132420	828991490	1085499260	1219524990	895369920	848263300	1010666750	972164420	844337790	874881280	900223870	843141180	984937600	1084207870	1120545790	1062019330	1017208830	985079550	1084801790	NA	NA	NA	0.011180124223602483	0.011180124223602483	0.011180124223602483	0.00559006211180124	0.00559006211180124	0.00559006211180124	NA	NA	NA	0.01118012422360248
sp|O95219|SNX4_HUMAN	161259872	168219008	165554112	176977440	196077952	209474160	190678064	183682560	156858272	143341328	152445488	170155872	167465104	150350416	150234752	153222352	143896912	148756848	110141264	146617328	151425696	190082544	138189136	184066752	185491648	129928640	131404416	156027136	124109288	139778064	146492160	152117856	149072944	151132928	166862656	159920464	NA	NA	NA	0.00814479638009049	0.00814479638009049	0.00814479638009049	0.00814479638009049	0.00814479638009049	0.00814479638009049	0.00407239819004524	0.00407239819004524	0.00407239819004524	0.00814479638009049
sp|O95229|ZWINT_HUMAN	49666020	44157932	63941176	NA	NA	NA	NA	NA	NA	13628793	NA	93129104	NA	NA	NA	80186184	86958160	NA	72454944	NA	27200326	35203352	69474936	56199496	24825256	NA	88639560	98722840	64389036	NA	14240356	13948916	29275746	NA	NA	41768604	NA	NA	NA	NA	NA	NA	NA	NA	NA	0.03345724907063197	NA	0.04014869888475837	NA
sp|O95232|LC7L3_HUMAN	855172860	867687870	785482560	624144900	783402110	829118910	941058880	976001790	873922240	763022530	763477180	869246460	736360830	724957500	699800900	881219010	860176580	673286210	820980930	849024380	848854910	709040450	756173820	711617730	684291710	645649410	732633150	914533890	771761410	745243520	745291140	766418240	723505790	759496190	823107780	755804990	NA	NA	NA	NA	NA	NA	NA	NA	NA	NA	NA	NA	NA
sp|O95235|KI20A_HUMAN	134090960	127979400	138435008	137999488	113279072	102009504	92698296	112165592	127490592	90600768	115397432	73346968	112476544	107638744	102816144	90764592	87637304	109396712	156598720	134170528	134656384	85851880	91629928	NA	154047696	195873104	183885632	127859992	133299248	137579888	129954184	105750464	103368592	127952128	136476720	109604832	NA	NA	NA	0.01428571428571428	0.01428571428571428	0.01428571428571428	0.01428571428571428	0.0163265306122449	0.01836734693877551	0.01020408163265306	0.01020408163265306	0.01224489795918367	0.01020408163265306
sp|O95239|KIF4A_HUMAN	132820352	130944120	149307984	206459168	108401576	123424408	242910032	265016288	306780192	310781472	348807808	270825088	254848944	229022528	258371952	242440912	269221376	298855360	426742336	306670528	208071184	135633456	150201776	115153296	194490464	350289504	298771360	152996640	361051584	294144896	228986672	137084576	172361392	170671520	192310880	173482576	NA	NA	NA	0.00428104575163398	0.00562091503267973	0.00562091503267973	0.00562091503267973	0.00562091503267973	0.00562091503267973	0.00147058823529411	NA	0.00147058823529411	0.00415032679738562
sp|O95248|MTMR5_HUMAN	77526152	78460192	63382860	47936000	28952202	37355044	25120804	46712520	23414406	54382700	63501428	60461960	41455268	35283872	40329004	56303688	85175640	80209328	96197448	73555840	52850304	42404300	57979152	43081308	53992876	78788168	63961552	48617568	57396496	70623720	48600568	50491868	45183848	34484240	54574212	47674100	NA	NA	NA	0.00378494623655914	0.00378494623655914	0.00378494623655914	0.00378494623655914	0.00281720430107526	0.00281720430107526	8.8172043010752e-4	0.00184946236559139	0.00184946236559139	0.00281720430107526
sp|O95249|GOSR1_HUMAN	132680664	124198936	96559512	162208336	96251368	NA	NA	NA	135718480	128038864	159988288	NA	NA	138529376	123117736	NA	129793184	130213032	124733376	128197232	NA	134191672	139883824	141102624	NA	156367568	142998112	NA	161545120	161352080	NA	NA	NA	NA	NA	NA	NA	NA	NA	0.00743801652892562	0.00743801652892562	NA	NA	NA	0.00743801652892562	NA	NA	NA	NA
sp|O95251|KAT7_HUMAN	147409248	116288448	139423056	130979464	119814680	109775880	173539360	165234240	176162832	183168752	190623216	196482656	160586624	114595672	151819664	154547600	139344240	194391312	195644960	152410880	140173456	136262320	175557824	156534512	148913664	195463504	182953040	210435696	258909744	164391872	148907136	162082000	172430496	136936864	137800144	93098792	NA	NA	NA	NA	NA	NA	NA	NA	NA	NA	NA	NA	NA
sp|O95260|ATE1_HUMAN	170496592	142929856	169180672	111978408	94871600	NA	99259880	120422144	NA	134181136	140535648	152071392	121639912	102855640	124790760	146531008	143714688	144038160	95928448	149858544	160000304	170035504	159460160	180773312	135730048	119789768	126801896	115069576	101578384	127315384	142360256	159157424	170878640	107356592	94119000	112351680	NA	NA	NA	NA	NA	NA	NA	NA	NA	NA	NA	NA	NA
sp|O95273|CCDB1_HUMAN	69234904	79247856	33376278	65752812	71794200	58441504	34901700	NA	54301652	NA	NA	NA	NA	28777028	NA	63611084	NA	NA	NA	66811068	58331472	55430324	79380664	52779752	99109112	130916024	140874752	NA	NA	NA	85659544	54900812	56928728	NA	35045036	NA	NA	NA	NA	0.01022727272727272	0.01022727272727272	0.01022727272727272	0.01022727272727272	NA	0.01022727272727272	NA	NA	NA	NA
sp|O95292|VAPB_HUMAN	529787552	438622208	674197440	994338620	412929632	249961168	374404640	462768288	712769730	741770300	898980990	462359744	809116610	847992960	907330370	508137664	678857920	737683580	865548480	792949500	438880576	382856768	567201540	467548480	466852224	747714430	617698560	255102096	944169470	706620800	455037216	344751040	363751328	273493216	311949248	355608928	NA	NA	NA	NA	NA	NA	NA	NA	NA	NA	NA	NA	NA
sp|O95295|SNAPN_HUMAN	60885680	65784996	96820944	NA	NA	24509732	85112248	76962464	75364536	45256504	49242428	76158384	77208320	81613072	82182456	90288672	106349576	NA	56205164	41256648	NA	NA	33444020	NA	71094096	99818432	57842372	77934936	73346360	18528542	NA	NA	NA	NA	NA	NA	NA	NA	NA	NA	NA	0.0421875	0.0421875	0.0421875	0.0421875	0.028125	0.028125	0.028125	0.028125
sp|O95297|MPZL1_HUMAN	NA	NA	NA	178942096	139612576	NA	176355840	NA	153273856	142093328	171299696	141342272	214369040	219246032	269006048	130698144	119219704	163361808	NA	NA	NA	190559168	184062208	216980704	163337344	NA	NA	NA	111413336	NA	NA	197444032	NA	NA	NA	58141064	NA	NA	NA	NA	NA	NA	NA	NA	NA	NA	NA	NA	NA
sp|O95298|NDUC2_HUMAN	164618784	NA	238849040	NA	NA	NA	NA	NA	200943344	225852000	475571648	NA	171079408	362677088	373727744	124535928	275703040	289304800	507528736	366592672	NA	NA	166976144	163795328	NA	298237824	NA	NA	437982144	403130112	NA	NA	NA	NA	NA	NA	NA	NA	NA	NA	NA	NA	NA	NA	0.04720720720720721	0.01621621621621621	NA	NA	0.04720720720720721
sp|O95299|NDUAA_HUMAN	299105664	317145824	477331072	116309528	107312536	109202184	230879504	201652384	161943776	318874912	413412320	433140736	252041664	297356640	263668384	485836416	631830850	326581408	359044832	447201600	323658496	306683648	315166752	286591744	238365872	336586016	324298816	287693408	251606512	313229152	290156544	306517248	305569056	229558432	263278816	382602752	NA	NA	NA	NA	NA	NA	NA	NA	NA	NA	NA	NA	NA
sp|O95302|FKBP9_HUMAN	484788288	558671100	622667460	348339808	340164000	390283712	722303740	687653760	601653760	323711872	359207904	229925808	672167300	727567300	657080000	295471904	383926080	286973024	448137184	534791104	446978240	403634272	262753968	381502880	508141920	346042720	321549920	525907872	561982780	393019872	654156540	506003072	508061632	425946240	540266880	412939392	NA	NA	NA	0.00320284697508896	0.00320284697508896	0.00320284697508896	0.00320284697508896	0.00320284697508896	0.00320284697508896	0.00320284697508896	0.00320284697508896	0.00320284697508896	NA
sp|O95319|CELF2_HUMAN	NA	NA	NA	NA	NA	NA	NA	NA	NA	NA	NA	NA	NA	NA	NA	NA	NA	NA	124865872	NA	NA	NA	NA	NA	NA	NA	NA	NA	NA	NA	NA	136470592	NA	NA	166760112	141256368	NA	NA	NA	NA	NA	NA	NA	NA	NA	NA	NA	NA	NA
sp|O95336|6PGL_HUMAN	1249186050	1558938750	2361337340	1913879300	1862505730	2054134020	2526976000	1812098940	1859180670	1423157380	1726351870	1563956610	2014978820	3134481660	2607038210	1920093440	3697520900	1236287490	1866157700	1903878910	1421160320	2038359420	1300993790	1728194820	1579920900	1276894340	1351052800	2261666820	2245999360	1336258050	2076703620	1760116860	1909067010	1529914880	2296454140	1529961980	NA	NA	NA	NA	NA	NA	NA	NA	NA	NA	NA	NA	NA
sp|O95340|PAPS2_HUMAN	250029024	246815408	259622832	NA	146726416	113671200	175184832	146898816	185584304	127458072	141572416	145098528	187661984	186747472	167932848	153052880	160137440	107800880	106382552	167883920	148439824	167781488	149778608	154472512	118873416	90921016	NA	204675840	115167600	137958896	148191088	139329888	130939480	125354320	134947856	128726720	NA	NA	NA	NA	0.01458745874587458	0.01458745874587458	0.01458745874587458	0.01161716171617161	0.01458745874587458	0.00567656765676567	0.00567656765676567	0.00567656765676567	0.01161716171617161
sp|O95347|SMC2_HUMAN	1019590460	951415680	910531900	764146620	612654270	591054140	936035780	986779780	1007867580	899513860	957780610	905085500	748233980	747837440	780358590	975447360	918235070	968007360	1095528700	1021925060	1011286020	861182270	920651900	770741310	854576580	809116930	843314750	681778050	923578110	848900160	929159170	947059970	975070910	690054400	643318020	736675520	NA	NA	NA	0.00908326324642556	0.00756938603868797	0.00756938603868797	0.00756938603868797	0.00605550883095037	0.00605550883095037	0.00605550883095037	0.00605550883095037	0.00605550883095037	0.00454163162321278
sp|O95352|ATG7_HUMAN	119471920	132101472	121157744	79680184	100733104	91135904	117307520	102480360	107857720	106589712	98431064	94478968	61179832	92388720	79846232	95826856	91547096	88578552	104857504	81600640	102692160	121264584	151456192	112228600	112297512	150232464	114115440	137879424	82650696	138242672	117175536	116658256	125723712	101275488	93923480	94571944	NA	NA	NA	0.00258992805755395	0.00258992805755395	0.00258992805755395	0.00258992805755395	0.00258992805755395	0.00258992805755395	NA	NA	NA	NA
sp|O95359|TACC2_HUMAN	NA	NA	NA	NA	NA	NA	NA	NA	NA	126168208	224696016	NA	NA	NA	NA	28517152	37697428	NA	NA	NA	NA	NA	79296408	NA	NA	38556608	47342972	NA	NA	NA	NA	NA	NA	NA	NA	NA	NA	NA	NA	NA	NA	NA	NA	NA	NA	NA	NA	NA	NA
sp|O95361|TRI16_HUMAN	NA	NA	NA	NA	NA	NA	NA	NA	NA	NA	NA	NA	NA	NA	NA	42699936	NA	52772412	NA	NA	NA	NA	NA	NA	140935984	141219360	139869008	NA	NA	NA	NA	NA	NA	NA	NA	NA	NA	NA	NA	NA	NA	NA	NA	NA	NA	NA	NA	NA	NA
sp|O95363|SYFM_HUMAN	127299160	64293652	96605968	NA	NA	NA	NA	NA	NA	77598824	83178120	82724864	NA	76790944	87820776	75066888	NA	91792912	NA	22893026	NA	NA	70779904	NA	85513008	64820324	NA	88122832	4235715	89886616	89057504	NA	99547560	NA	NA	NA	NA	NA	NA	NA	NA	NA	NA	NA	NA	NA	NA	NA	NA
sp|O95372|LYPA2_HUMAN	424850400	469975072	660781570	368551072	458063872	399336256	525125280	NA	NA	308948064	301915744	287831136	NA	426518048	378861920	307629216	361352256	257460624	295996288	355110336	376077952	NA	210742144	324367008	302316704	222205248	NA	348054496	337454752	280949824	383749952	334867808	283871328	399921344	399759040	412428320	NA	NA	NA	0.02349775784753363	0.02349775784753363	0.02349775784753363	0.01542600896860986	NA	NA	NA	NA	NA	NA
sp|O95373|IPO7_HUMAN	1988580610	1912872320	1710258820	1662514820	2069251580	2100546820	1733050110	1792292740	1796095360	1637290240	1540316290	1807349380	1286243070	1079341180	1206087170	2000605950	1892417150	1942682500	1816037380	1724938240	1695762300	1885597060	2353472510	1914775420	1714295170	1838643330	2010682750	1615543810	1340174980	1499379330	1599780220	1720062720	1760425220	1802785020	1990768000	2073192580	NA	NA	NA	0.00524271844660194	0.00524271844660194	0.00524271844660194	0.00524271844660194	0.00524271844660194	0.00524271844660194	NA	NA	NA	0.00349514563106796
sp|O95376|ARI2_HUMAN	264451312	258630208	224079472	209500704	226527248	225413296	224709248	243381104	206913888	183773456	182779712	193295312	187627984	202978848	176853504	235514672	197046928	189844416	174173808	191235344	220470000	222487184	242696208	213217152	228197792	195075152	226055312	193518416	165573744	180338368	185063040	169561696	185917984	215702144	226476720	238980080	NA	NA	NA	NA	NA	NA	NA	NA	NA	NA	NA	NA	NA
sp|O95379|TFIP8_HUMAN	NA	NA	135296928	NA	NA	NA	NA	NA	NA	NA	107268896	154636704	NA	NA	NA	148545344	154307712	NA	197701344	NA	NA	NA	NA	NA	NA	106061544	83588304	NA	57771388	NA	NA	NA	NA	NA	NA	NA	NA	NA	NA	NA	NA	NA	NA	NA	NA	NA	NA	NA	NA
sp|O95391|SLU7_HUMAN	62487332	NA	57024024	34542888	35887784	NA	NA	40305788	39403352	46171212	NA	53855948	34403248	22526280	36986524	56081196	49350584	56018640	60085248	NA	NA	64692972	19177120	NA	68270200	77481424	83058864	87736400	80291200	72731952	67366304	NA	67870568	NA	48190892	39922300	NA	NA	NA	0.00311418685121107	0.00311418685121107	NA	NA	0.00311418685121107	0.00311418685121107	NA	NA	NA	NA
sp|O95394|AGM1_HUMAN	1255440380	1193195780	1110097660	895881280	951634430	933667460	740769730	837394940	729552450	657840000	718287550	703337860	778321860	763416320	806126270	701419390	646514690	612028800	732983740	798709500	869783420	834609020	823607940	845317630	829103230	756685060	792451900	742384130	691450300	791641920	787079940	782834300	801964100	772669060	784066750	855675200	NA	NA	NA	0.01011235955056179	0.01011235955056179	0.01348314606741573	0.01011235955056179	0.01011235955056179	0.01011235955056179	0.00674157303370786	0.01011235955056179	0.01011235955056179	0.00674157303370786
sp|O95396|MOCS3_HUMAN	NA	NA	NA	NA	NA	NA	NA	NA	NA	NA	11791879	28627352	NA	NA	NA	NA	43670352	NA	NA	NA	NA	NA	NA	NA	NA	NA	NA	39329704	47251368	NA	NA	NA	NA	NA	NA	NA	NA	NA	NA	NA	NA	NA	NA	NA	NA	NA	NA	0.00398230088495575	NA
sp|O95400|CD2B2_HUMAN	270140448	302500096	260488288	239678512	307770848	316884992	397595680	407094176	407419616	307155904	284542144	317328992	244512720	238627296	268449120	305980576	340998720	309021024	313364064	315440512	350740448	356554368	370986976	335527424	366962912	363690080	382715392	467488832	308282240	318651392	373985792	332367808	343239936	304859552	346641248	364087776	NA	NA	NA	0.0054054054054054	0.0054054054054054	0.0054054054054054	0.0054054054054054	0.0054054054054054	0.0054054054054054	0.0054054054054054	0.0054054054054054	0.0054054054054054	0.0054054054054054
sp|O95405|ZFYV9_HUMAN	28591530	NA	NA	NA	22905980	NA	NA	NA	NA	NA	NA	NA	18398488	NA	NA	NA	NA	NA	NA	NA	NA	NA	NA	NA	NA	NA	NA	57008680	NA	NA	NA	NA	NA	NA	26492428	NA	NA	NA	NA	NA	0.00127028934368383	NA	NA	NA	NA	NA	NA	NA	0.00127028934368383
sp|O95425|SVIL_HUMAN	NA	NA	NA	122804360	67319600	NA	220276544	NA	NA	NA	127373624	NA	NA	128851480	68052768	39301504	NA	NA	NA	NA	NA	NA	NA	NA	NA	NA	NA	NA	NA	NA	NA	NA	NA	NA	NA	NA	NA	NA	NA	0.00407978241160471	0.00326382592928377	NA	0.00326382592928377	NA	NA	NA	8.1595648232094e-4	NA	NA
sp|O95429|BAG4_HUMAN	90173472	77490232	91786832	27063330	70218040	102192936	82219392	53926764	53276164	88090384	86943376	91524968	86215832	45799756	53033556	91159432	86862360	86543240	81972376	58223012	67220216	86646480	83765376	88977912	75790776	93862776	100890000	151067040	88471368	101722800	99941264	72153528	90949152	73288816	116837008	93348408	NA	NA	NA	NA	NA	NA	NA	NA	NA	NA	NA	NA	NA
sp|O95433|AHSA1_HUMAN	1729234690	1849288320	2150076670	2138130430	1842478720	1844777600	1671461250	1611690370	1550355200	1944614780	2451979780	2092703740	1443800960	1789342080	1728536830	2767964670	2369920510	1943497600	2146579710	1700271740	1427096700	1914778110	1983179010	1887132290	1671515520	2456054530	2500649730	1967786880	2506061310	2807771140	1302110980	1195268860	1242546690	1354431870	1585498620	1716963330	NA	NA	NA	0.01636363636363636	0.01090909090909091	0.01090909090909091	0.01090909090909091	0.01090909090909091	0.01090909090909091	0.01090909090909091	0.01090909090909091	0.01090909090909091	0.01090909090909091
sp|O95453|PARN_HUMAN	849287230	819299330	822843390	541533180	548667390	506834976	678358780	700197630	545575360	479515968	519581440	458403552	506870240	534074400	549411010	524699296	456723936	470713568	499610208	628756610	640830780	641102140	498859680	626331650	593613500	539650300	578757820	703738430	519080160	547655740	633695810	588372480	600404160	545803390	626569410	558255680	NA	NA	NA	0.007131537242472265	0.004278922345483355	0.004278922345483355	0.004278922345483355	0.0028526148969889	0.0028526148969889	NA	NA	NA	0.004278922345483355
sp|O95456|PSMG1_HUMAN	1014587650	1026337470	846261630	780367170	852252100	868327940	675087940	754746690	802548100	904848260	875320580	913078530	665277570	598752640	651564420	904394110	875999940	914719230	812290370	686172930	586621760	764800190	1021446980	759555780	834716930	921233790	932252030	889448380	746771650	842771580	638666750	675960640	683661820	777222270	750033920	902327100	NA	NA	NA	NA	NA	NA	NA	NA	NA	NA	NA	NA	NA
sp|O95470|SGPL1_HUMAN	88418192	NA	NA	159056672	NA	NA	NA	NA	113219672	188305904	288106752	110822560	117232328	111679208	149742048	88635360	150472240	192831376	211075584	164640336	NA	NA	110638448	NA	NA	153136032	93539536	NA	176290944	159181744	NA	NA	NA	NA	NA	NA	NA	NA	NA	0.00642857142857142	NA	NA	NA	NA	0.00642857142857142	NA	NA	NA	0.00321428571428571
sp|O95478|NSA2_HUMAN	178563120	165721760	196014880	126232768	150339872	170821504	302461856	316679264	283380064	251694880	250845296	227243760	215503872	201939600	259747808	251575488	244658288	233328848	208941728	187207088	254833520	257831136	300928096	253424432	256860240	211483024	217308992	205833040	209435632	176166384	228457168	208862960	230596048	268917056	259682240	218240416	NA	NA	NA	NA	NA	NA	NA	NA	NA	NA	NA	NA	NA
sp|O95479|G6PE_HUMAN	131072872	117413392	137791456	136075472	151865024	144777840	82428112	NA	NA	108221736	102529376	86489912	162135568	130694544	139609536	86690160	82797656	85714872	78242848	87810832	155361632	78358144	89635840	NA	131893728	86581432	119219576	96910040	100128056	100624720	NA	139420928	NA	104468240	148504176	83428456	NA	NA	NA	0.00229885057471264	0.00229885057471264	0.00229885057471264	0.00229885057471264	NA	NA	0.00229885057471264	0.00229885057471264	0.00229885057471264	NA
sp|O95486|SC24A_HUMAN	247857376	249435200	227401632	201590992	229980384	228115504	171793952	181506880	156249552	167565888	163627344	188983024	153728320	154177184	165123200	208576880	180620704	176453680	164807056	170526784	191379936	203297440	217074448	204809312	193011760	172863904	179170768	183270928	151591920	159877776	200588640	197917808	187160064	194944960	208665728	205217648	NA	NA	NA	NA	NA	NA	NA	NA	NA	NA	NA	NA	NA
sp|O95487|SC24B_HUMAN	337477664	318752000	324301984	319247744	319947168	335099232	322948768	318028352	313956928	249213280	238391328	267045424	280660992	272300736	257057584	270836960	247039472	239062400	240099888	268902784	311504704	299767072	273740608	301250528	316755136	297677024	276567840	281888512	240804880	266713232	290847744	296485024	305403104	296606176	305146816	299023392	NA	NA	NA	0.00142857142857142	0.00142857142857142	0.00142857142857142	0.00142857142857142	0.00142857142857142	0.00142857142857142	NA	0.00142857142857142	NA	0.00142857142857142
sp|O95544|NADK_HUMAN	148732960	137309776	140448832	NA	NA	NA	NA	NA	NA	58542528	NA	64849788	NA	NA	NA	64224200	58376996	NA	77940184	NA	NA	111190344	NA	93397016	99978608	NA	NA	NA	68454672	72872976	NA	131612872	123340248	101436440	NA	104101736	NA	NA	NA	NA	NA	NA	NA	NA	NA	0.00410958904109589	NA	0.00410958904109589	NA
sp|O95551|TYDP2_HUMAN	NA	NA	75109032	NA	119588584	97097600	NA	NA	NA	88054712	73695376	112810000	113347160	NA	NA	92755792	165092320	89351112	110728560	114871176	106298176	95711280	NA	108482528	NA	NA	100388424	82186776	71917608	52791476	127044248	113828744	89745000	160539376	169767712	152510144	NA	NA	NA	NA	0.01525423728813559	0.00508474576271186	NA	NA	NA	0.01016949152542373	0.01525423728813559	0.01525423728813559	0.00508474576271186
sp|O95563|MPC2_HUMAN	NA	NA	NA	182520704	NA	NA	NA	NA	NA	NA	150193152	NA	NA	NA	NA	NA	NA	NA	149439920	NA	NA	NA	NA	NA	NA	NA	NA	NA	NA	NA	NA	NA	NA	NA	NA	NA	NA	NA	NA	NA	NA	NA	NA	NA	NA	NA	NA	NA	NA
sp|O95571|ETHE1_HUMAN	145967136	163882688	214296048	150212320	162698496	172621040	201022048	140948384	169120160	81059104	105642152	101143976	107734528	172358880	157376400	138199968	254586736	90607816	119518152	117676552	82766448	115612272	62703920	94520680	93748112	88091928	79122480	186119680	190135824	81127640	NA	NA	96431832	126967312	157594272	79983024	NA	NA	NA	NA	NA	NA	NA	NA	NA	NA	NA	NA	NA
sp|O95573|ACSL3_HUMAN	170763248	133500880	183636176	256528288	101856328	69730592	150186048	142759488	217860176	222657888	245197072	160659600	184019680	201947088	203295536	158657024	240650592	226417808	294944384	200953200	92631168	145439168	193419280	166582064	140603376	296815296	219181056	134340512	331188704	285529632	113781112	84720712	89846656	78120416	103750720	114755264	NA	NA	NA	0.00505617977528089	0.00758426966292134	0.00758426966292134	0.00758426966292134	0.01011235955056179	0.00758426966292134	NA	NA	0.00252808988764044	0.00758426966292134
sp|O95602|RPA1_HUMAN	141579888	127390480	134447728	66059596	NA	NA	100687008	117357408	146789408	111257800	126909904	88142336	97191344	99279544	118358160	122487376	139162320	137966192	174594608	135337536	108815672	97658976	91612760	79651584	98329632	152063504	135809776	97138656	139642096	136099168	87115376	96699240	99948512	89950080	89894184	92238904	NA	NA	NA	0.00735981308411215	NA	NA	0.00735981308411215	0.00735981308411215	0.00735981308411215	0.00315420560747663	0.00315420560747663	0.00315420560747663	0.00525700934579439
sp|O95613|PCNT_HUMAN	1146263680	967035520	NA	NA	943317180	NA	NA	941681790	NA	NA	NA	NA	NA	NA	NA	509121792	164868384	NA	792226110	901755840	NA	1057187710	792153410	1196520960	NA	890199680	NA	NA	NA	NA	NA	1232767620	1321770500	NA	875049730	1142334720	NA	NA	NA	NA	0.00540865384615384	NA	NA	0.00757211538461538	NA	NA	NA	NA	NA
sp|O95619|YETS4_HUMAN	124682568	134772976	123551072	116634056	120067672	124641160	160350928	159376752	161554816	123902192	134536784	115969528	93601376	119396424	109910976	125373040	138746800	123817032	172419456	179622272	218716800	104233960	93390720	108625976	126133352	143517856	135605168	170206304	129280912	117676816	209819920	188486608	200507200	161274432	175512880	155753744	NA	NA	NA	0.024657534246575345	0.03287671232876712	0.024657534246575345	0.028767123287671233	0.03287671232876712	0.028767123287671233	0.02465753424657534	0.01643835616438356	0.028767123287671233	0.024657534246575345
sp|O95625|ZBT11_HUMAN	NA	NA	NA	NA	NA	NA	NA	NA	NA	136788656	NA	NA	NA	NA	NA	NA	NA	NA	NA	NA	NA	NA	NA	NA	NA	NA	NA	NA	NA	NA	NA	NA	NA	NA	NA	NA	NA	NA	NA	NA	NA	NA	NA	NA	NA	0.00172248803827751	NA	NA	NA
sp|O95628|CNOT4_HUMAN	NA	NA	NA	NA	NA	100868360	NA	NA	NA	NA	258214048	NA	NA	NA	NA	261292480	182186048	300487168	266764080	NA	NA	NA	NA	NA	NA	NA	353181056	202345344	204905056	NA	NA	NA	NA	NA	NA	NA	NA	NA	NA	NA	NA	0.00634920634920634	NA	NA	NA	NA	0.00317460317460317	NA	NA
sp|O95630|STABP_HUMAN	302664576	268471232	274909184	248165504	274229376	281113952	287352128	260455216	245686768	182326336	168923920	190498960	275773280	269914304	257867424	212548416	220161520	154322704	204063088	249637152	270265248	236996032	180961776	237779264	274165760	190709392	209842496	240255760	191848528	154831424	275267392	251373872	267569120	267227504	301922496	253642880	NA	NA	NA	0.00865384615384615	0.00865384615384615	0.00865384615384615	0.00865384615384615	0.00865384615384615	0.00865384615384615	0.00865384615384615	0.00865384615384615	0.00865384615384615	0.00865384615384615
sp|O95639|CPSF4_HUMAN	213413392	252877568	212360960	181904560	182521952	200281664	239109824	244399424	200512544	145857072	160047648	148277200	195809552	205859584	199450704	173358320	206213968	137464544	206180016	176112528	172401248	190421632	147318416	176621168	161159872	161516464	149003120	212828096	234757456	146934208	225090016	179062528	192565328	173456848	232614128	174291952	NA	NA	NA	NA	NA	NA	NA	NA	NA	NA	NA	NA	NA
sp|O95644|NFAC1_HUMAN	NA	NA	NA	NA	NA	NA	NA	NA	NA	NA	NA	NA	330792736	334770016	NA	NA	NA	NA	NA	NA	NA	NA	NA	NA	NA	NA	355381120	NA	NA	315944320	NA	NA	NA	NA	NA	NA	NA	NA	NA	NA	NA	NA	NA	NA	NA	NA	NA	NA	0.00385026737967914
sp|O95671|ASML_HUMAN	462083264	483890656	459561088	408138656	444214464	442198624	257531424	262182976	315097376	408130432	432026656	484027424	482574560	431565600	491072256	420311328	416698464	331223168	284361280	372747072	370071200	494268736	443780640	481257792	410009728	260084320	293902400	443660544	363653152	392269696	365892128	395888544	372850240	357943328	338520416	377156160	NA	NA	NA	0.00293637846655791	0.00293637846655791	0.00293637846655791	0.00293637846655791	0.00293637846655791	0.00293637846655791	0.00293637846655791	0.00293637846655791	0.00293637846655791	0.00293637846655791
sp|O95674|CDS2_HUMAN	NA	NA	NA	248287856	NA	NA	NA	NA	156564608	172552544	204586592	NA	NA	NA	199436016	NA	179155904	NA	274414112	209140240	NA	NA	NA	NA	NA	198538512	NA	NA	237804784	197058384	NA	NA	NA	NA	NA	NA	NA	NA	NA	NA	NA	NA	NA	NA	NA	NA	NA	NA	NA
sp|O95684|CEP43_HUMAN	82588920	76241488	84112864	NA	NA	NA	68996408	NA	68548144	57975024	NA	42472312	NA	NA	NA	57049504	83889504	59670192	60491176	52266168	69997608	4713518.5	76637904	59609088	32684814	57777556	71326480	58534380	55514268	68337888	74456648	56375380	70856840	43550396	NA	56962656	NA	NA	NA	NA	NA	NA	0.00920716112531969	NA	0.00920716112531969	0.00460358056265984	NA	0.00460358056265984	NA
sp|O95685|PPR3D_HUMAN	NA	NA	NA	NA	NA	NA	NA	NA	NA	NA	NA	NA	NA	NA	NA	75587312	126335648	NA	NA	NA	NA	NA	NA	NA	NA	NA	NA	NA	NA	NA	NA	NA	NA	NA	NA	NA	NA	NA	NA	NA	NA	NA	NA	NA	NA	NA	NA	NA	NA
sp|O95696|BRD1_HUMAN	NA	NA	NA	80047256	88025608	81932440	110269728	109289296	87771200	78912016	87791768	64705020	90193576	76604648	97808424	81181592	72343936	90772272	82879616	128375392	109796248	31748804	80629232	83247664	75093824	72633328	76358336	160095872	79453576	97263320	94032032	113129160	129953440	97274432	125902960	95050712	NA	NA	NA	NA	NA	NA	NA	NA	NA	NA	NA	NA	NA
sp|O95707|RPP29_HUMAN	135747920	179989504	141368912	NA	NA	NA	49567528	NA	NA	75789496	69564112	NA	NA	57423996	NA	NA	NA	NA	NA	NA	102869216	NA	NA	70013544	148105584	65321560	NA	71932408	NA	NA	NA	NA	NA	87090080	68666008	NA	NA	NA	NA	NA	NA	NA	NA	NA	NA	NA	NA	NA	NA
sp|O95714|HERC2_HUMAN	110523360	65596568	125758976	139535552	133205248	112166184	NA	155476432	169793904	126228832	71257928	109531328	102888072	102199792	105585368	105108160	102381136	107103936	191864448	142938496	133696896	137474256	141663632	125266408	172940800	148994000	146933792	128045256	105949112	138692336	159022320	108330872	116084040	145361280	94949768	153326400	NA	NA	NA	0.00397016162453377	0.00359718193120596	0.00359718193120596	NA	0.00359718193120596	0.00397016162453377	0.00108578532946539	0.00183174471612101	0.00183174471612101	0.00217157065893079
sp|O95716|RAB3D_HUMAN	116995432	136734656	132623336	320447680	198098448	171019408	234702704	186852496	258531184	300708512	364244352	240929664	199586528	199675824	205062880	238945584	303869504	266671872	255008368	183770384	135259648	170113248	277981152	322885184	398913312	327736064	239608384	193469248	257572784	350642912	150361552	178012544	180404128	147298832	156617200	154566944	NA	NA	NA	NA	NA	NA	NA	NA	NA	NA	NA	NA	NA
sp|O95721|SNP29_HUMAN	409844480	380727072	305514816	256633248	307709664	324095168	343270336	370210080	401355232	342564096	316759360	302241792	304096160	339024704	323863424	326250464	311368416	285124928	471106016	442613632	458678752	319439136	360870944	360293952	362178784	415356320	404364192	443695744	397263232	384924992	316133056	295288224	324433344	318658528	371017984	355409184	NA	NA	NA	0.0432	0.036	0.036	0.036	0.0432	0.036	0.0288	0.0288	0.0288	0.0288
sp|O95747|OXSR1_HUMAN	837022910	835837250	711306300	982188540	958139580	899159170	755937090	800694780	796809660	728410110	699491070	738304380	860619780	817504000	857112580	713778110	760459520	756622140	796044420	724108160	787463300	862660610	803661310	850363580	773345980	704276990	669276350	779335620	815767870	716567490	821102340	835866940	840675330	757055230	778479230	791041660	NA	NA	NA	0.00693641618497109	0.00346820809248554	0.00346820809248554	0.00346820809248554	0.00693641618497109	0.00346820809248554	0.00346820809248554	0.00346820809248554	0.00346820809248554	NA
sp|O95749|GGPPS_HUMAN	141602304	158468944	132047264	109520480	NA	123528640	187545376	NA	203135152	67026620	100184432	82794696	178197232	134464320	123045744	153558384	72404576	26694336	NA	126322624	153908768	125830992	NA	107754744	68729896	NA	NA	NA	66907672	NA	125673960	NA	NA	131018104	126872128	151912320	NA	NA	NA	NA	NA	NA	NA	NA	NA	NA	NA	NA	NA
sp|O95751|LDOC1_HUMAN	NA	NA	NA	NA	NA	NA	NA	NA	NA	NA	NA	NA	NA	NA	NA	NA	NA	NA	NA	NA	NA	NA	NA	NA	NA	181177040	176661216	NA	NA	NA	NA	97558480	NA	NA	NA	NA	NA	NA	NA	NA	NA	NA	NA	NA	NA	NA	NA	NA	NA
sp|O95757|HS74L_HUMAN	4051150590	3965537020	4253287680	3599869700	3707844350	3938692350	2988357380	3146938620	2892501760	2667911420	3046533120	2981016830	3076990720	3018544380	3165096450	3485661700	3449222660	2895963900	3172106500	3330791680	3295922690	3722188540	3400583940	3771581440	3024521980	2957034750	3071939840	2988933890	2724405250	2894507260	3209558780	3213369600	3028646910	3333111040	3643982850	3403841790	NA	NA	NA	0.01423826714801444	0.01423826714801444	0.01423826714801444	0.01423826714801444	0.01423826714801444	0.01423826714801444	0.01025270758122743	0.00611311672683513	0.00827918170878459	0.01207220216606498
sp|O95758|PTBP3_HUMAN	342433792	274832032	335035040	247862688	236930256	220800848	228269984	269151360	232121248	249174448	288044352	280321440	252655504	297354816	285949728	342473888	311096064	300008416	294563136	236344016	249544224	285057568	319896064	277280032	271792992	301854784	314129984	247213248	297751040	345595104	222026320	221008432	226543232	237191456	242098224	254199664	NA	NA	NA	0.01519117647058823	0.01519117647058823	0.00939705882352941	0.01241176470588235	0.01241176470588235	0.01241176470588235	0.00939705882352941	0.00939705882352941	0.00939705882352941	0.00939705882352941
sp|O95777|LSM8_HUMAN	1464923900	1419513090	1407806720	1127739140	1006259840	1280903940	1098566020	1194613500	1068444860	1003835200	1066712130	1118042500	727133630	891949630	945450370	1305452540	1515263230	775524160	1281900670	1029991420	990387970	1146167940	921524930	1282661250	962138500	739329540	719497280	1300011900	994645060	773461440	1011799100	1070036160	1031042180	841992320	1136214400	1028706300	NA	NA	NA	0.030681818181818178	0.030681818181818178	0.030681818181818178	0.030681818181818178	0.030681818181818178	0.030681818181818178	0.02045454545454545	0.02045454545454545	0.02045454545454545	0.02045454545454545
sp|O95782|AP2A1_HUMAN	285786496	351085120	369424512	350583584	322234112	325584160	307644096	327870176	342074304	343620128	350268832	377069472	342126976	313282176	315100544	371515744	347313888	356552768	340067456	352654496	349043840	356925728	435744128	389775328	445149472	525740640	518733184	422706848	424564064	488951968	368430880	365349376	354857216	364511264	357268512	328633216	NA	NA	NA	0.00169246646026831	0.00169246646026831	0.00169246646026831	NA	NA	NA	NA	NA	NA	NA
sp|O95785|WIZ_HUMAN	NA	NA	NA	95643512	NA	NA	90914160	NA	97463192	111192456	114430208	103759504	107940128	104266280	102290440	91644176	88761640	119099912	126824664	99980776	NA	NA	NA	NA	31006334	NA	NA	NA	111878968	73415104	82613032	78417568	NA	NA	NA	79802048	NA	NA	NA	0.00318928788800973	NA	NA	0.00318928788800973	NA	0.00318928788800973	0.00209373097991479	0.00109555690809494	0.00109555690809494	0.00318928788800973
sp|O95786|RIGI_HUMAN	NA	NA	NA	NA	NA	NA	NA	NA	NA	7989216	NA	NA	NA	NA	NA	NA	NA	NA	18444342	NA	NA	NA	12806805	NA	NA	NA	NA	8660418	6138473.5	15100052	NA	NA	NA	NA	NA	NA	NA	NA	NA	NA	NA	NA	NA	NA	NA	NA	NA	NA	NA
sp|O95793|STAU1_HUMAN	433509440	409954208	412847744	400998240	443202688	437154176	450347648	477579328	445549984	371184544	356623712	398225920	404246688	400535776	439960928	429265472	413250624	366806112	465907456	534644576	525239936	427945952	395658016	447697792	493281184	570721860	575072960	472499168	502028032	467449472	497214208	501981888	489084064	416967424	440469120	431584736	NA	NA	NA	0.01265377855887522	0.00949033391915641	0.00949033391915641	0.011072056239015814	0.01265377855887522	0.00949033391915641	0.0031634446397188	0.0031634446397188	0.0031634446397188	0.00632688927943761
sp|O95801|TTC4_HUMAN	166128992	157844064	118381624	64070004	NA	NA	NA	111283632	71356784	NA	NA	NA	66174844	82730232	63448232	57119884	92145720	NA	50131880	135955200	118581248	NA	143030864	134547360	131956824	78906728	83031016	44183980	168129696	NA	101175368	83971184	92485480	197134064	152527488	113778968	NA	NA	NA	0.01662269129287599	NA	NA	NA	0.01187335092348285	0.00712401055408971	NA	NA	NA	0.00712401055408971
sp|O95816|BAG2_HUMAN	983788420	988724800	871876220	712456900	838959230	804730110	827337150	917340420	661750590	617804990	684165950	844516160	617767940	655622460	650231300	835649150	762623490	522124768	761214660	883780990	770366270	787093890	653604160	783931970	560359490	479563712	540345540	799173060	706369150	526050560	687058370	692620740	718388160	652474180	880766980	777688770	NA	NA	NA	0.00886699507389162	0.00886699507389162	0.00886699507389162	0.00886699507389162	0.00886699507389162	0.00886699507389162	NA	NA	NA	NA
sp|O95817|BAG3_HUMAN	88668352	104240664	86388072	93505568	111417768	102071328	100166992	103093768	100608032	77539808	65479280	81588592	93742504	95168544	96882216	62060560	57557136	90061592	82502208	82248216	93792680	81818320	103428240	82136384	94064176	114691840	126679744	114974168	80257040	83655536	70892952	81133192	NA	104218264	95172752	94361408	NA	NA	NA	0.00634920634920634	0.00634920634920634	0.00634920634920634	0.00317460317460317	0.00634920634920634	0.00317460317460317	0.00317460317460317	0.00317460317460317	0.00317460317460317	0.00317460317460317
sp|O95819|M4K4_HUMAN	173321760	164341168	208309904	203721536	206948672	206974032	224533072	257066160	225275280	209709376	177568112	182312208	215541312	198662960	207184896	190721376	183110384	189628112	247909328	251899936	270947200	214883648	177853616	211405072	260550848	200839120	208471088	186784960	183488720	185081312	252599440	263323184	261190784	276154176	225534560	232987088	NA	NA	NA	0.00292445166531275	0.00292445166531275	0.00292445166531275	0.00292445166531275	0.00292445166531275	0.00292445166531275	0.00146222583265637	0.00146222583265637	0.00146222583265637	0.00292445166531275
sp|O95822|DCMC_HUMAN	NA	70175896	NA	115814888	106021880	89071440	NA	65264284	NA	104705040	128943536	107234920	75971248	71527232	86292248	103698976	91398336	112742320	100013720	102306384	NA	103717216	102749080	NA	101823488	130766200	137034240	107985672	90979800	117787320	NA	83268304	100966632	84720992	NA	90821136	NA	NA	NA	0.00742268041237113	0.00742268041237113	0.00371134020618556	NA	0.00371134020618556	NA	0.00371134020618556	0.00371134020618556	0.00371134020618556	0.00371134020618556
sp|O95825|QORL1_HUMAN	276180928	155860528	245624944	NA	80245400	79299472	105770424	NA	NA	NA	123809792	72364480	NA	51487248	79314312	133274816	46004540	NA	257859088	164625216	113345272	132076840	205560688	120324624	63063812	52916000	232509472	39150016	201253760	97281816	152980976	147687904	195521504	NA	106319912	NA	NA	NA	NA	NA	0.00527859237536656	0.00527859237536656	0.00527859237536656	NA	NA	NA	0.00527859237536656	0.00527859237536656	NA
sp|O95831|AIFM1_HUMAN	918092350	733621380	1252980220	2180300290	1109295620	955269500	829757250	848633540	1008891970	1585640960	2285885440	1330650240	1063632510	1611519620	1404630910	1676065150	2018053630	1472899070	1553947140	942992000	593933310	672065470	1180144130	903451970	848070720	1718038020	1347992830	973335940	2296679420	2638389250	528874592	536442848	531473760	645080700	721382910	785390780	NA	NA	NA	0.00892561983471074	0.00892561983471074	0.00595041322314049	0.00595041322314049	0.00595041322314049	0.00595041322314049	NA	NA	NA	0.00297520661157024
sp|O95834|EMAL2_HUMAN	637094720	618549500	638799360	573461120	529280608	591321660	352108448	295404000	265913936	327527712	325357056	361868288	469224320	486922784	442709440	467489024	408847232	310646112	165374784	232253696	102535976	483202144	419614336	495034624	450445184	289719616	353512032	411560320	273578592	339869664	224488464	285074752	208455840	305501600	363933344	324677216	NA	NA	NA	0.00280811232449298	0.00280811232449298	0.00280811232449298	0.00280811232449298	NA	0.00280811232449298	NA	NA	NA	NA
sp|O95857|TSN13_HUMAN	210636352	197930656	179938704	177173360	125328528	NA	NA	NA	NA	141880352	173047040	NA	112345560	135676960	131082168	NA	130862184	142395984	185119584	123070864	127705256	NA	140435424	NA	NA	159487936	141052352	112945520	143381104	152834608	NA	NA	NA	NA	117571464	NA	NA	NA	NA	NA	NA	NA	NA	NA	NA	NA	NA	NA	NA
sp|O95861|BPNT1_HUMAN	342356480	343937056	444580416	350662592	265367632	292904224	310427072	356610112	229866528	245319824	328859168	230249568	263215984	351230752	289750752	277212416	346425888	252445856	298130368	318242720	266143824	260731456	240505344	251997360	232323248	206805744	288535232	239748544	300006752	312963584	251627840	221827456	219402800	226925120	261095008	214579920	NA	NA	NA	0.006	0.006	0.006	0.006	0.006	0.006	NA	NA	NA	NA
sp|O95864|FADS2_HUMAN	NA	NA	NA	112467912	NA	NA	170115728	174375504	256725936	137723616	128986008	60141000	165125312	198261984	194599312	71218024	116765504	124003328	434484416	293481600	141526336	NA	93822448	NA	NA	297316256	184951216	86544272	430151744	427174272	123401688	90510968	83844360	NA	54504944	130705256	NA	NA	NA	0.01651376146788991	NA	NA	0.01651376146788991	0.01238532110091743	0.01651376146788991	0.00825688073394495	0.00412844036697247	0.00412844036697247	0.01238532110091743
sp|O95865|DDAH2_HUMAN	192582656	229858400	209828912	331078336	334470144	346192384	378594624	312687168	240883520	168216624	174367328	177611808	245971584	335660384	291406080	264529648	339571872	174246416	258048592	278917344	265903456	323766432	204512304	253908080	249104224	319696320	319932224	286134784	252998224	190010944	313293312	196697088	225427280	225003936	273871744	241100448	NA	NA	NA	NA	NA	NA	NA	NA	NA	NA	NA	NA	NA
sp|O95870|ABHGA_HUMAN	NA	NA	NA	92864472	NA	NA	NA	NA	NA	NA	62054140	NA	NA	NA	71559688	NA	NA	NA	53505092	NA	NA	NA	NA	NA	NA	46098132	NA	NA	66527476	NA	NA	NA	NA	NA	NA	NA	NA	NA	NA	NA	NA	NA	NA	NA	NA	NA	NA	NA	NA
sp|O95881|TXD12_HUMAN	1017402690	1045930500	1093921660	1256329090	1323648260	1355944580	843453120	735108740	729362940	817235070	826467260	782304960	811976380	908416510	895853310	849842050	1056834880	721880700	806756800	707284540	739125250	814168060	752616700	766503300	873565760	797383870	895794750	1251030400	919114180	753006140	776808830	675120450	699716610	881032000	1206160000	888232130	NA	NA	NA	NA	NA	NA	NA	NA	NA	NA	NA	NA	NA
sp|O95905|ECD_HUMAN	69092376	43806456	NA	NA	NA	78175248	102847448	138518784	106487888	88676160	96837288	126571624	48199148	55020452	50921428	94903688	89803576	95379696	169652480	124567744	145385904	106443472	124703272	71104472	141408320	208107616	215843744	137473504	120955296	139644688	127224792	140123216	132181864	135320512	131478080	129570120	NA	NA	NA	NA	NA	NA	NA	NA	NA	NA	NA	NA	NA
sp|O95926|SYF2_HUMAN	46957560	99360872	NA	NA	NA	NA	NA	NA	NA	NA	NA	NA	NA	22538954	14996759	56916024	13581188	NA	NA	93104984	45309364	26186420	NA	30703360	NA	NA	NA	69187552	81573832	NA	77601024	53475624	63021548	NA	NA	NA	NA	NA	NA	NA	NA	NA	NA	NA	NA	NA	NA	NA	NA
sp|O95983|MBD3_HUMAN	357983584	332927680	298651296	278920672	324217696	336769472	312039328	361734560	328577504	306972000	306636928	286766240	286542464	289189120	301047200	336738944	342081568	318857824	353098144	324185152	354427648	285278208	290420928	295651616	303851616	313074624	317965696	292249920	308820224	323755136	382682784	379650080	363588960	277761856	322070368	304277440	NA	NA	NA	NA	0.00636042402826855	NA	NA	0.00636042402826855	NA	NA	NA	NA	NA
sp|O95985|TOP3B_HUMAN	NA	NA	NA	NA	NA	NA	NA	NA	NA	NA	NA	NA	NA	NA	NA	NA	NA	NA	19272162	NA	NA	NA	NA	NA	NA	NA	NA	NA	NA	NA	NA	NA	NA	NA	NA	NA	NA	NA	NA	NA	NA	NA	NA	NA	NA	NA	NA	NA	NA
sp|O95989|NUDT3_HUMAN	623380800	600843070	572981700	566961280	573185730	579182530	634187390	553855620	568585660	575168580	568125310	604550980	571155330	532694720	518477408	589859650	535399136	486671616	541947140	636507200	662150720	653165310	641648060	580440770	474824544	436134016	465961984	490851424	475957376	444270272	680565820	540107840	453853600	563119420	610161860	538737470	NA	NA	NA	NA	NA	NA	0.01097560975609756	0.01097560975609756	NA	NA	NA	NA	NA
sp|O95997|PTTG1_HUMAN	NA	NA	NA	NA	NA	NA	NA	NA	NA	NA	NA	NA	NA	NA	NA	NA	88081016	NA	NA	NA	NA	NA	NA	NA	NA	126225400	103322312	NA	NA	NA	NA	NA	NA	NA	NA	NA	NA	NA	NA	NA	NA	NA	NA	NA	NA	NA	NA	NA	NA
sp|O95999|BCL10_HUMAN	74579248	90121056	81125200	47415456	NA	NA	NA	NA	55453028	NA	NA	NA	NA	97187136	NA	58865700	36288464	NA	79744896	84781920	63011320	NA	NA	NA	NA	NA	NA	246262288	NA	NA	NA	NA	NA	NA	94688704	NA	NA	NA	NA	NA	NA	NA	NA	NA	NA	NA	NA	NA	NA
sp|O96000|NDUBA_HUMAN	133126224	NA	168148384	164832752	NA	74661616	NA	NA	170432352	203895744	362809824	110546112	136088752	253688672	201658240	106345792	251276464	209005840	357507712	236638208	152536944	NA	160712208	113610448	122033168	249482688	209145152	91216616	282228032	290396224	120633640	101922768	83136736	NA	NA	NA	NA	NA	NA	0.07134146341463415	NA	0.060365853658536583	NA	NA	0.03841463414634146	0.02195121951219512	0.02195121951219512	0.02195121951219512	0.03841463414634146
sp|O96005|CLPT1_HUMAN	NA	NA	NA	224992144	NA	NA	NA	141609600	179212080	196148576	231422272	104126488	NA	118162992	123949968	107493576	171041296	177426512	272641664	211715120	NA	NA	113746384	99239864	112937464	305132640	207637216	NA	301714624	268002336	NA	NA	NA	NA	NA	NA	NA	NA	NA	0.01361573373676248	NA	NA	NA	0.01906202723146747	0.01089258698940998	0.00544629349470499	0.00272314674735249	0.00816944024205748	NA
sp|O96006|ZBED1_HUMAN	102484192	107928928	NA	60644872	NA	62947396	92377352	NA	NA	NA	NA	73193648	83044440	83883744	73850008	62362716	NA	NA	89599576	112682992	127359880	NA	NA	NA	76211360	75827096	88181248	113165104	70403376	104922376	133355544	122609872	129305888	96828304	97387328	NA	NA	NA	NA	0.01288629737609329	NA	0.01049562682215743	0.01049562682215743	NA	NA	NA	NA	0.00524781341107871	0.00787172011661807
sp|O96007|MOC2B_HUMAN	209103424	275368224	301462816	168241808	221765072	184810832	152429632	189990352	172340704	216365056	197698752	260716816	115812008	157148192	154269008	270240352	333813568	202581472	346993120	338076320	267332208	299059488	330513440	279258528	232254752	266446464	244619280	142125440	132867112	177573184	229330368	275473312	270925376	268250832	259044128	271174528	NA	NA	NA	NA	NA	NA	NA	NA	NA	NA	NA	NA	NA
sp|O96008|TOM40_HUMAN	462890304	386746528	474313280	954414980	293124928	179243856	215569312	291714720	547902780	721749630	1114661380	344126176	486049984	618924990	596762560	357300512	829789440	782550660	1199448960	837415810	418576800	232730032	606147520	279527776	526232960	1137743100	713096960	NA	1017573500	1084811260	332215456	328083200	349298240	170889264	196056592	292988000	NA	NA	NA	0.00509915014164305	0.00509915014164305	0.00509915014164305	0.00509915014164305	0.00509915014164305	0.00509915014164305	0.00509915014164305	0.00509915014164305	0.00509915014164305	0.00509915014164305
sp|O96011|PX11B_HUMAN	NA	NA	NA	381771936	NA	NA	NA	NA	237653696	202347632	259484864	NA	240773312	120664976	182789024	NA	NA	217400912	176664768	173028320	191750640	172593152	NA	175867904	NA	NA	288095232	NA	290935040	279519680	156352864	NA	NA	NA	NA	NA	NA	NA	NA	NA	NA	NA	NA	NA	NA	NA	NA	NA	NA
sp|O96013|PAK4_HUMAN	140319296	155691376	146567056	173525696	148264512	150941536	120953336	160393456	180775664	148501680	187839344	146941744	189065840	196383648	207261072	181233232	162850400	169955984	151565728	103272392	72542432	160055296	174978032	146558656	169433936	199743440	198780496	150779632	216162576	187679072	112993472	96839544	137402432	149352672	144427536	170991392	NA	NA	NA	NA	NA	NA	NA	NA	NA	NA	NA	NA	NA
sp|O96017|CHK2_HUMAN	241731600	223073792	209290608	146969504	168284416	162602832	181222832	175232224	163829072	201601168	174794448	182308224	175357344	161225904	167065488	193379440	180728304	209533136	203212560	177695648	195079072	206240416	234195200	176337584	179438320	172355680	178595392	222595456	195569968	195779072	194462560	187047616	193997856	175930384	171554304	173692624	NA	NA	NA	0.00336448598130841	0.00336448598130841	0.00336448598130841	0.00336448598130841	0.00336448598130841	0.00336448598130841	0.00336448598130841	0.00336448598130841	0.00336448598130841	NA
sp|O96019|ACL6A_HUMAN	689805310	731215940	917696320	668220160	706492480	728499200	729905220	628690300	637443330	660007620	742619330	781189060	638433790	780539140	672075390	806896640	1050036670	640365700	868107580	789293570	611960450	639176380	633578690	606908480	583972610	635778370	661312190	874105980	874951940	752742400	755741120	672874370	648944060	675799360	812665280	662367300	NA	NA	NA	0.02916864608076009	0.02489311163895487	0.02489311163895487	0.02916864608076009	0.02916864608076009	0.02489311163895487	0.01244655581947743	0.01672209026128266	0.02099762470308788	0.02527315914489311
sp|O96028|NSD2_HUMAN	266396480	241279376	243219680	226259280	220957168	256688880	281549472	301902752	323823264	242214960	264132000	278518400	240090000	218323840	247783488	297224160	262150176	279614208	334225568	313189216	363442272	219438144	247195040	211307312	241366560	228256352	223258080	306648992	267752336	245697488	353032256	352470432	360888576	273473568	264171840	265954944	NA	NA	NA	0.00530582166543846	0.00530582166543846	0.00530582166543846	0.00530582166543846	0.00530582166543846	0.00530582166543846	0.00265291083271923	0.00397936624907885	0.00397936624907885	0.00397936624907885
sp|O96033|MOC2A_HUMAN	372549824	NA	765687940	160828512	224958272	223745264	251713680	268122240	217575248	213361040	209764816	223501296	NA	309582176	269270816	218963648	206689728	NA	271796256	544620930	NA	332077056	NA	315683168	238773120	121269208	179800688	165925136	396654144	131598048	360474144	335675392	347160096	287742080	332120096	231127280	NA	NA	NA	0.0225	0.0225	0.0225	0.0225	NA	NA	NA	NA	NA	NA
sp|P00338|LDHA_HUMAN	49105318000	45156667000	46682927000	35658932000	36167971000	36281295000	30275055600	30845433900	38121857000	40455238000	39043891000	34739515000	36941255000	33878401000	41354162000	40958460000	46665654000	38570525000	63836598000	55594263000	51799765000	50805346000	46464987000	50658198000	37112766000	49666949000	49276465000	50911072000	61634687000	57410982000	53484794000	55507939000	57658561000	39582753000	41766466000	44365636000	NA	NA	NA	0.03768395061728395	0.03768395061728395	0.02777777777777777	0.02222222222222222	0.02222222222222222	0.02777777777777777	0.00555555555555555	0.00555555555555555	0.00833333333333333	0.03333333333333333
sp|P00367|DHE3_HUMAN	1413874940	1317219580	2218300160	1739915010	1262162940	1371598460	1187322750	979544000	1038751940	1330328960	1949149950	1696095230	1329324930	1917550980	1548017020	1750959740	2387169020	1317573500	1405153150	1410569340	974808640	1379714820	1319470850	1190687740	1096296960	1168591360	1104896900	1342532610	1298518140	1469968380	1044216000	989970240	990597180	889142660	1102261250	1129287940	NA	NA	NA	NA	NA	NA	NA	NA	NA	NA	NA	NA	NA
sp|P00374|DYR_HUMAN	351285792	386674112	462564672	248816816	337672064	302049920	806604220	837996160	784498880	384562720	381679808	351556960	446057728	464955232	489803456	374818080	554706240	406376832	759600700	783983740	713035710	535680224	438649376	514813184	513516992	418856768	427117856	567388540	521369632	457699392	925923840	862705660	817230720	626019970	716300930	596835840	NA	NA	NA	0.03664804469273743	0.03664804469273743	0.03664804469273743	0.03664804469273743	0.03664804469273743	0.03664804469273743	0.03664804469273743	0.03664804469273743	0.03664804469273743	0.02748603351955307
sp|P00387|NB5R3_HUMAN	658135420	507617312	649993660	1149747970	502594880	284421696	286208736	349230624	572824060	731050620	963249220	424604512	566227780	695405570	797950530	481054624	929288000	696916800	1120101760	658492290	365621344	386541216	587776830	491447520	491296576	1064994500	650489470	212916048	1025977600	819550270	313166880	345507744	318803648	212258128	270356352	386440704	NA	NA	NA	NA	NA	NA	NA	NA	NA	NA	NA	NA	NA
sp|P00390|GSHR_HUMAN	1268066690	1338553470	1502224000	1076445310	1206242940	1307155580	1034535620	874329980	777671870	811039680	986937020	1057998400	913619070	1174227460	1090926340	1283673730	1576048260	892857280	940429890	989775810	811665920	1083544960	1302681470	1074175490	991326780	1214795650	1410370050	1164784640	1107737600	1166095360	782396030	731573180	801920130	883054780	1155728640	972714500	NA	NA	NA	NA	NA	NA	NA	NA	NA	NA	NA	NA	NA
sp|P00395|COX1_HUMAN	NA	NA	NA	NA	NA	NA	NA	NA	NA	NA	71704128	NA	NA	NA	NA	NA	NA	NA	116467624	31576400	NA	NA	NA	NA	NA	NA	NA	NA	109115552	NA	NA	NA	NA	NA	NA	NA	NA	NA	NA	NA	NA	NA	NA	NA	NA	NA	NA	NA	NA
sp|P00403|COX2_HUMAN	454520352	263927232	392659776	600736260	137760240	NA	NA	352770752	613561220	848139260	1743693310	322321248	515645888	868480770	824115010	332450336	895002820	961461820	2183594750	994202940	448592000	215630560	480833728	453036928	260586224	1020629500	598001280	121089744	1470151170	1301589120	415465760	399914400	342341280	149086560	197824720	349862464	NA	NA	NA	NA	NA	NA	NA	0.01643835616438356	0.00821917808219178	NA	NA	0.00821917808219178	NA
sp|P00441|SODC_HUMAN	7772780500	6788587500	6849944100	8587735000	9202622500	9988655100	6640712200	4694674900	6772889100	6746454000	6421913100	7353585700	6495304200	6162905100	7421294100	9169922000	10824911900	6035471400	5522185200	4397891100	4715398100	7497805800	6119146500	7546922000	6209569300	5325346800	5564754400	8035462700	6416633900	5190182400	5597092900	5903437800	5912100900	5711887900	6448371200	6641835000	NA	NA	NA	NA	NA	NA	NA	NA	NA	NA	NA	NA	NA
sp|P00491|PNPH_HUMAN	1342496900	1238237570	1516799230	2080465540	2308424190	2208918780	944191870	1013858180	1230294910	1338756740	1497302910	1554049280	1611821950	1454678660	1440503170	1430372220	1571000960	1460973700	1156076420	1095145340	1042381570	1544916990	1936009340	1568759170	1317421440	1622481540	1733803010	1402856580	1454817660	1838285060	991871740	1139603200	1127157500	1270648320	1071356610	1469210110	NA	NA	NA	0.00640569395017793	0.00640569395017793	0.00640569395017793	0.00640569395017793	0.00640569395017793	0.00640569395017793	NA	NA	NA	0.00640569395017793
sp|P00492|HPRT_HUMAN	2939171070	2801570300	3084970750	3008832770	2112520190	2196376060	1475010300	1354423550	1551115780	1823594500	2439622400	1940815230	2034787710	2706134530	2413481470	2100859520	2558966780	1597813890	1814063490	1609248130	1293294080	2352594180	1822990850	2178474240	2152078590	2273079810	2034784000	1854169470	2542999550	2294142460	1402211580	1344949630	1361741950	1436578560	1628108290	1731343360	NA	NA	NA	0.00857142857142857	0.00857142857142857	0.00857142857142857	0.00857142857142857	0.00857142857142857	NA	NA	NA	NA	0.00857142857142857
sp|P00505|AATM_HUMAN	2064514560	2088306940	1992052610	2756568060	2746098180	2983236610	1476438910	1258718980	1440899710	1512532220	1548273020	1421481220	4370423300	4331593700	4442702800	1092209920	1329717380	1365284860	1483514110	1604552060	2006665860	1957446660	1444277250	2132732540	2250046720	1769554300	1599332480	986638270	1157475070	1432961280	2215821820	2308042750	2383782660	2118735100	2342252030	2282214910	NA	NA	NA	0.00426540284360189	0.00426540284360189	0.00426540284360189	0.00426540284360189	0.00426540284360189	0.00426540284360189	NA	NA	NA	0.00426540284360189
sp|P00558|PGK1_HUMAN	20548839400	21924505600	33711323100	16224258000	16437088300	17765191700	19585486800	17110547500	16163291100	16075671600	19522580500	18521301000	21144348700	30129129500	25277454300	20448577500	31004307500	12405720100	21010493400	19640950800	13669557200	19997876200	15516759000	18626816000	13318728700	13585384400	14103562200	28070973400	29311064100	21033074700	14670974000	13366258700	12781133800	12139357200	17294290900	12123050000	NA	NA	NA	0.00440097799511002	0.00841075794621027	0.00440097799511002	0.00440097799511002	0.00841075794621027	0.00841075794621027	0.00440097799511002	0.00440097799511002	0.00440097799511002	0.00440097799511002
sp|P00761|TRYP_PIG	167985463000	174405108000	175759147000	191113413000	200040628000	182205546000	178223612000	177527112000	201963241000	49155801000	43413684000	29245751300	166876758000	154986349000	164322116000	28963598300	31591430100	39231980000	51130335000	87442850000	152090313000	178215158000	45155504000	207767618000	165983584000	41793823000	39992418000	29925804000	38309155000	12234929200	155098218000	162075869000	173508002000	154973782000	179587482000	188485812000	NA	NA	NA	NA	NA	NA	NA	NA	NA	NA	NA	NA	NA
sp|P00813|ADA_HUMAN	193218432	183270976	266000944	165467920	191465792	199200160	181220304	207813824	165018192	109112920	104152320	110683072	NA	187340288	191444992	127644136	147058992	112814000	95619376	112688272	148385440	178550624	154143312	173817152	193443280	118411456	126954584	179682016	136691120	118136320	150782000	150455872	150743648	NA	136535488	141081728	NA	NA	NA	NA	NA	NA	NA	NA	NA	NA	NA	NA	NA
sp|P00846|ATP6_HUMAN	NA	NA	NA	NA	NA	NA	NA	NA	NA	NA	NA	NA	NA	NA	NA	NA	NA	NA	1453592190	NA	NA	NA	NA	NA	NA	NA	NA	NA	NA	NA	NA	NA	NA	NA	NA	NA	NA	NA	NA	NA	NA	NA	NA	NA	NA	NA	NA	NA	NA
sp|P00918|CAH2_HUMAN	658346820	651497150	897352960	538864640	348251904	279457376	225017392	294176096	257898480	344824128	472576032	221695808	339377088	430994688	370261984	399107328	494384256	383317472	276978304	290045728	257560080	293550080	243780800	282699232	303983072	482636832	495816064	238259312	369046592	541181180	193663968	180378064	182376048	186705024	333851648	293054784	NA	NA	NA	NA	NA	NA	NA	NA	NA	NA	NA	NA	NA
sp|P00966|ASSY_HUMAN	1017305150	965732860	1041861060	820399040	719364670	711093630	293460320	390251008	387147040	802496700	886498370	853345220	645913220	719105600	689813500	1017534140	1113144450	845395200	670707900	673718850	607198400	1517689860	1378438660	1506340610	730521090	500471168	525907424	279018976	341987040	338389376	611964290	626837060	644336380	378515808	361938944	485644576	NA	NA	NA	0.02227722772277227	0.01336633663366336	0.01336633663366336	0.01336633663366336	0.01336633663366336	0.00891089108910891	0.00891089108910891	0.00891089108910891	0.00891089108910891	0.00891089108910891
sp|P01111|RASN_HUMAN	NA	NA	NA	NA	NA	135568992	NA	NA	NA	128387144	149271120	NA	NA	NA	NA	NA	129301352	119025096	103583760	NA	NA	NA	NA	NA	NA	NA	NA	NA	NA	104789312	NA	NA	NA	NA	NA	NA	NA	NA	NA	NA	NA	0.00994475138121547	NA	NA	NA	0.00994475138121547	NA	NA	NA
sp|P01112|RASH_HUMAN	NA	NA	NA	NA	NA	NA	NA	NA	NA	NA	58595924	NA	NA	NA	NA	NA	NA	NA	NA	NA	NA	NA	NA	NA	NA	NA	NA	NA	NA	78799880	NA	NA	NA	NA	NA	NA	NA	NA	NA	NA	NA	NA	NA	NA	NA	NA	NA	NA	NA
sp|P01116|RASK_HUMAN	530627456	462161408	511093248	577291460	502216832	425202656	421939296	456983488	429769760	512217632	694465600	438427616	423793248	451146912	455031648	434985760	600053700	352332960	564167100	491405760	417765120	379291072	527940384	446617120	423284192	544479360	461818336	502011712	600374210	579285120	392882976	465439040	451651584	318119072	387582688	406637792	NA	NA	NA	NA	NA	NA	NA	NA	NA	NA	NA	NA	NA
sp|P01889|HLAB_HUMAN	NA	NA	NA	273256416	185420896	152790336	272897696	270171712	358374176	422112512	554510910	325500576	279274272	294653888	312831296	160306336	209872000	210949488	247929968	208585424	122604240	422929888	451235040	514032608	NA	277844064	189428688	NA	291425952	269689248	137854336	NA	NA	264538960	241930448	373001760	NA	NA	NA	0.04455593220338984	0.04923389830508476	0.04455593220338984	0.027236158192090396	0.027236158192090396	0.031218079096045202	0.02001581920903955	0.022151412429378528	0.027236158192090396	0.04455593220338984
sp|P02042|HBD_HUMAN	1358108420	1658375300	NA	414550816	458423968	454993536	366760608	338410784	305628064	411170464	390237152	314675488	NA	479002848	393553376	403902112	625141120	361621824	484831616	842592260	506595392	820738430	659046460	1015268860	839633340	375680256	NA	NA	195963744	160662912	375162144	281507456	346397792	204078928	248884736	188150240	NA	NA	NA	NA	NA	NA	NA	NA	NA	NA	NA	NA	NA
sp|P02533|K1C14_HUMAN	NA	NA	NA	NA	NA	NA	136668272	NA	NA	NA	NA	NA	585554620	NA	NA	NA	NA	NA	NA	NA	NA	NA	81382096	143816240	NA	NA	NA	NA	NA	NA	NA	NA	NA	NA	NA	NA	NA	NA	NA	NA	NA	NA	0.00576548356053627	NA	NA	NA	NA	NA	0.00223100080191558
sp|P02545|LMNA_HUMAN	3584911620	3443671810	3477884160	3071183620	3209416960	3399989760	3260743170	3629355520	3480550660	2724673020	2593862140	2842088450	3392030460	3386313470	3323479300	2887156480	2843557890	2597041150	1681279230	1774002820	1888126460	2584641540	2667077380	2721654020	2887313150	2367378690	2455138050	3023003140	2773453060	2779997700	2027125120	1902955650	1931841280	2684069890	2776486910	2785420290	NA	NA	NA	0.01053658536585366	0.01053658536585366	0.01053658536585366	0.01053658536585366	0.01053658536585366	0.00779268292682926	0.00548780487804878	0.00548780487804878	0.00548780487804878	0.01053658536585366
sp|P02765|FETUA_HUMAN	186835504	NA	224948112	NA	NA	NA	NA	NA	NA	NA	NA	217279088	NA	NA	NA	NA	159353744	NA	NA	648794750	NA	NA	NA	NA	654824700	NA	NA	NA	NA	NA	NA	NA	NA	NA	NA	NA	NA	NA	NA	NA	NA	NA	NA	NA	NA	NA	NA	NA	NA
sp|P02768|ALBU_HUMAN	NA	NA	NA	NA	NA	NA	NA	NA	NA	NA	NA	NA	128430096	NA	NA	NA	NA	NA	NA	NA	NA	NA	NA	NA	NA	NA	NA	NA	NA	NA	NA	NA	NA	NA	NA	NA	NA	NA	NA	NA	NA	NA	NA	NA	NA	NA	NA	NA	NA
sp|P02769|ALBU_BOVIN	383829280	469335200	572885120	94388264	92122880	121509224	211101696	199300400	207246464	468883680	507923744	607196220	375542400	151371936	158102928	550934780	712263170	337551520	308215712	922440130	412259520	714503230	383081952	551385540	1884849790	213001696	211529680	131246632	94972576	116938976	296224128	358521024	278843680	164495872	165727360	147320464	NA	NA	NA	NA	NA	NA	NA	NA	NA	NA	NA	NA	NA
sp|P02786|TFR1_HUMAN	422111296	419848960	391751200	527643008	416810816	378758464	482494880	525572128	545402880	327365568	471376960	253130992	363154080	445395328	451285440	258890000	460954400	461171232	706868420	600095230	595817730	439299168	516108736	522928512	400545632	648558910	621244290	386047840	605062590	608186560	467959136	460069376	459208896	390389440	411027008	398874848	NA	NA	NA	0.00239361702127659	0.00239361702127659	0.00478723404255319	0.00239361702127659	0.00478723404255319	0.00239361702127659	NA	NA	NA	0.00239361702127659
sp|P02794|FRIH_HUMAN	187574416	188708096	184104176	136221552	149602816	156385488	204211584	207882528	210328064	126092120	133459648	147642592	181791152	153265472	156870288	95659128	115543312	102446456	125650024	168788816	198671344	198677488	129967056	199383664	166904160	125719112	136280624	NA	109226480	91924216	195359456	176058608	181273552	165868672	185698960	176768208	NA	NA	NA	0.00937142857142857	0.00937142857142857	0.00937142857142857	0.01965714285714286	0.01028571428571428	0.01028571428571428	NA	NA	NA	NA
sp|P02795|MT2_HUMAN	5310596600	5567420400	5118968300	6972422100	7917330400	8053928400	4974084600	4479793700	4814422500	6114191400	5758948400	6043459600	8096276000	7164976600	6688133600	5176171000	4826281500	5333749800	5079503900	7178882600	6696485400	5613797400	5511442400	5521424400	5855103000	4253521920	4648561700	8501024300	7387921400	7389300200	5374074400	5252867100	5241860100	6923526100	6672051200	6634413600	NA	NA	NA	NA	NA	NA	NA	NA	NA	NA	NA	NA	NA
sp|P03905|NU4M_HUMAN	NA	NA	NA	NA	NA	NA	NA	NA	NA	NA	160959744	NA	NA	235198256	141796752	NA	99569744	98121040	201035184	73428688	NA	NA	NA	NA	NA	82750776	NA	NA	105526624	NA	NA	NA	NA	NA	NA	NA	NA	NA	NA	NA	NA	NA	NA	NA	NA	NA	NA	NA	NA
sp|P03915|NU5M_HUMAN	NA	NA	NA	94491056	NA	NA	NA	NA	NA	NA	85799064	NA	NA	95487376	111982360	NA	NA	122651616	180412992	163656064	NA	NA	94309400	NA	NA	110842136	72295448	NA	96289032	107101768	NA	NA	NA	NA	NA	NA	NA	NA	NA	NA	NA	NA	NA	NA	NA	NA	NA	NA	NA
sp|P03928|ATP8_HUMAN	NA	NA	NA	NA	NA	NA	NA	NA	NA	483347840	NA	NA	NA	593445630	NA	249757200	816838140	551652480	967916030	665399360	NA	189618624	NA	405703648	NA	673934660	NA	NA	1075298820	1084304130	NA	NA	NA	NA	NA	NA	NA	NA	NA	NA	NA	NA	NA	NA	NA	NA	NA	NA	NA
sp|P04004|VTNC_HUMAN	451153440	NA	550795140	NA	NA	NA	NA	NA	NA	NA	NA	NA	NA	NA	NA	NA	NA	NA	NA	NA	NA	324764704	NA	NA	NA	NA	NA	NA	NA	NA	NA	NA	NA	NA	NA	NA	NA	NA	NA	NA	NA	NA	NA	NA	NA	NA	NA	NA	NA
sp|P04040|CATA_HUMAN	567807300	544745470	741495680	554234370	413079552	455921312	501650944	467157216	418223232	322268576	447592576	317240384	466063648	701223170	545721980	410160224	502819392	286816000	498203808	561192580	396660224	537973180	418141696	532300192	400490432	388757184	375292384	413994112	518847488	442297600	443000576	402291040	417737120	373442080	442577984	420794976	NA	NA	NA	0.00693641618497109	0.00693641618497109	0.00346820809248554	0.00346820809248554	0.00346820809248554	0.00346820809248554	0.00346820809248554	0.00693641618497109	0.00346820809248554	0.00346820809248554
sp|P04049|RAF1_HUMAN	195654624	194537328	199309344	NA	NA	120731248	57484856	363324992	103887248	145884976	126768592	115616952	55256528	38280408	76507672	163211696	181645248	126837784	176356352	136567616	151027536	163424848	133444968	116752608	132983800	143814096	130785632	107529328	166831824	124957200	118875384	152542352	170375008	151477776	124913424	106832552	NA	NA	NA	NA	NA	0.01182125	0.01182125	0.01182125	0.00900875	0.00619625	0.005015	0.00900875	0.00619625
sp|P04062|GBA1_HUMAN	578462590	623602820	505215136	NA	NA	NA	NA	NA	NA	NA	NA	NA	NA	NA	NA	NA	284768544	NA	782199100	837434500	710814980	563021180	446082144	597382460	660359870	731643260	758577790	NA	NA	NA	909364350	898263040	873522880	765671230	606800510	591734460	NA	NA	NA	NA	NA	NA	NA	NA	NA	NA	NA	NA	NA
sp|P04066|FUCO_HUMAN	195871392	185371712	189991664	154975856	160873520	156599952	158326672	205397408	187984144	177307888	166189536	205136304	122719864	110935696	98836400	170184048	172988288	179297744	172851312	130359272	160468096	189694128	220999152	185749472	244958368	262882528	238038800	191683584	154505088	174907200	152258016	145427472	145499072	144872880	149912064	174519888	NA	NA	NA	NA	NA	NA	NA	NA	NA	NA	NA	NA	NA
sp|P04075|ALDOA_HUMAN	15260535800	15922506800	20249557000	14036061200	15921633300	16702846000	18340702200	15749454800	14872425500	13666240500	13825923100	15343644700	16343391200	20440381400	17743134700	16912812000	22687522800	12321506300	17746794500	19076024300	15640283100	18162706400	16520020000	16833357800	10609475600	11475901400	12720018400	23103500300	21373900800	17227153400	18338859000	18486429700	17172387800	15418445800	18953687000	15285001200	NA	NA	NA	0.04801348314606742	0.050316853932584275	0.04606966292134833	0.04866067415730338	0.0316	0.03584719101123596	0.01842696629213483	0.02238651685393259	0.02663370786516854	0.03059325842696629
sp|P04080|CYTB_HUMAN	1099270910	1578575620	2913878780	1571381380	1640501500	1901020670	1804973180	1215102460	1122882180	1047367940	1166915330	1591092990	1526535550	2999248900	2114231420	2545098750	3216683780	796048900	1435570050	2362095620	1290526850	1854170750	1015693120	1505279490	1159151230	932555710	979954750	1909649020	2106443260	925921790	1530463740	1219638140	1178192510	1154465020	2109409660	1209899010	NA	NA	NA	NA	NA	NA	NA	NA	NA	NA	NA	NA	NA
sp|P04083|ANXA1_HUMAN	6810004500	6357142500	8993345500	487646912	414978752	400368160	956660930	857487040	860023740	195964896	271311968	220309232	952114750	1259287420	1164106880	577273090	682491140	355806400	NA	NA	NA	891464700	638084540	791586620	978303170	730912960	635922240	454078656	529812256	361652352	NA	NA	NA	889713920	1047670400	998802180	NA	NA	NA	NA	NA	NA	0.00532544378698224	0.00532544378698224	0.00532544378698224	NA	NA	NA	NA
sp|P04114|APOB_HUMAN	NA	NA	NA	NA	NA	NA	305486816	399219776	314394368	NA	152632160	NA	NA	NA	NA	NA	NA	75442760	NA	NA	NA	NA	NA	NA	NA	NA	NA	NA	NA	195342160	NA	NA	NA	NA	NA	NA	NA	NA	NA	NA	NA	NA	3.9517014270032e-4	3.9517014270032e-4	3.9517014270032e-4	NA	NA	NA	NA
sp|P04156|PRIO_HUMAN	NA	NA	NA	NA	NA	NA	NA	NA	NA	NA	NA	NA	NA	NA	NA	NA	NA	NA	NA	NA	NA	NA	214206752	NA	NA	NA	NA	NA	NA	NA	NA	NA	NA	NA	NA	NA	NA	NA	NA	NA	NA	NA	NA	NA	NA	NA	NA	NA	NA
sp|P04179|SODM_HUMAN	460602656	585944000	482913440	338031200	322523680	399071456	387297184	363267616	341176576	97508808	136437312	126896144	317937824	440413280	329470432	NA	113443888	90075816	120144280	261874176	349133376	244420512	94691288	211871456	241898896	150693888	118478752	157619200	129186792	95338856	282450688	234494672	202926320	256762992	359535392	280917952	NA	NA	NA	NA	NA	NA	NA	NA	NA	NA	NA	NA	NA
sp|P04181|OAT_HUMAN	850805890	806720640	1388086530	1624863100	1492748290	1543950720	631501500	549572610	523135936	585887620	714014210	736497540	596175360	800059840	718919550	933805380	1223665660	472286784	787740930	806171970	570872320	692428100	579570750	661749570	1138311550	1066130050	1018120450	860105090	930043200	1016713220	669100740	610197820	602804480	680298820	741087680	824701180	NA	NA	NA	0.00417633410672853	0.00417633410672853	0.00835266821345707	0.00417633410672853	0.00417633410672853	0.00417633410672853	0.00835266821345707	0.00417633410672853	0.00417633410672853	0.00417633410672853
sp|P04183|KITH_HUMAN	203416496	182671280	231427744	190411920	175702640	181734576	150117584	152011152	145720176	116806704	137615120	121946280	125653712	124748864	126233280	193199568	179298064	152823632	249029200	219261200	174578800	174756912	180442880	171487648	217602720	242458336	239227152	188000160	211530784	198492304	166349136	169225184	176887184	162147664	166732576	184308720	NA	NA	NA	0.01592920353982301	0.01592920353982301	0.01592920353982301	0.01592920353982301	0.01592920353982301	0.01592920353982301	0.01592920353982301	0.01592920353982301	0.01592920353982301	0.01592920353982301
sp|P04264|K2C1_HUMAN	NA	183735952	419929632	NA	612040190	3021879040	3420206340	814811010	420273408	232785264	365295264	NA	9978688500	221225488	760763780	222217488	125858920	303299296	130091616	173735376	1085339900	NA	1072474820	4964916200	NA	372459936	117079056	885204350	234297792	170585360	509096640	NA	461567136	NA	NA	NA	NA	NA	NA	NA	0.01230314465408805	0.04225021766842767	0.01568	0.013156729559748424	0.00798742138364779	0.00283018867924528	0.00283018867924528	NA	0.01838440251572327
sp|P04350|TBB4A_HUMAN	5155641900	5626315300	5266398200	7081661400	5249829900	5844272100	4279971070	3133909250	4076118270	5754035200	6282604500	6344383500	3876496380	5494140400	5328718800	6835220000	7695902700	5703588900	8082680300	5847519200	4084074750	6280992800	6307114500	5943170600	5512156200	7223621600	6049837100	5899685900	7957136400	6357058000	3995545600	3905443330	3780757500	3390347780	4539994600	4383992300	NA	NA	NA	0.01102615486238532	0.01102615486238532	0.00825157871559633	0.00267837651376146	0.00267837651376146	0.00267837651376146	NA	0.00267837651376146	0.00267837651376146	0.00267837651376146
sp|P04406|G3P_HUMAN	25563945000	25521672200	43324768000	29493467100	26949204000	30674712600	35700371000	25176700900	26849151000	26570788900	29309300700	33905190900	26075902000	38808453000	35841569000	45023482000	66038927000	25353244700	41323983000	33371033600	21844668400	37927530000	26664921100	32271085600	21761595400	23433635800	25564897300	39229858000	44826300000	24705845200	29705435100	27909941200	26745296900	23774122000	40042193000	26226280400	NA	NA	NA	0.0055045871559633	0.0055045871559633	0.0055045871559633	0.01051987767584097	0.0110091743119266	0.0055045871559633	0.0055045871559633	0.0055045871559633	0.0055045871559633	0.0055045871559633
sp|P04424|ARLY_HUMAN	NA	NA	158358352	NA	NA	NA	NA	NA	NA	NA	NA	NA	NA	NA	NA	NA	NA	NA	NA	NA	NA	NA	NA	NA	NA	NA	NA	NA	NA	NA	NA	NA	NA	NA	NA	NA	NA	NA	NA	NA	NA	NA	NA	NA	NA	NA	NA	NA	NA
sp|P04439|HLAA_HUMAN	216555552	141874208	152253648	207106544	215886960	141409152	320276864	369453760	373190656	604575300	820835070	504443264	400801952	421766464	409724192	198257312	337848576	314110368	418236320	286413024	167202592	418194720	574021180	543042300	240504080	442061120	377516416	228520784	508531424	568869500	201556240	164902528	172176096	285911808	285793248	337163680	NA	NA	NA	0.051995518207282924	0.04907114845938377	0.04695350140056023	0.03734229691876752	0.03734229691876752	0.03876974789915967	0.0211921568627451	0.02330980392156863	0.02330980392156863	0.04695350140056023
sp|P04632|CPNS1_HUMAN	1178464260	1256546690	1406697600	889554620	1150259840	1021049730	1099154300	1085677950	756987140	614832900	541730300	698002690	1017448830	1058890560	1027284220	834408130	1045699460	575144190	671828160	1053275840	902924540	1012065410	890438720	1080199810	909107840	661286340	712633920	786115900	769250940	522897760	1011044990	1028473920	896209600	808580220	936058500	789754430	NA	NA	NA	NA	NA	NA	NA	NA	NA	NA	NA	NA	NA
sp|P04637|P53_HUMAN	225446608	226795248	299973216	309032704	309398304	335002528	479936960	481052224	385453696	241189312	290376992	254984944	280669152	343243648	297573504	293999872	381702752	194115616	438601632	501080352	367296512	360522752	214134784	276852736	318671520	261850272	307942336	392524320	376226528	264958256	401280640	308965600	255087280	329061856	550220100	333615744	NA	NA	NA	0.01402597402597402	0.01402597402597402	0.01402597402597402	0.0187012987012987	0.0187012987012987	0.0187012987012987	0.01402597402597402	0.01402597402597402	0.00935064935064935	0.00467532467532467
sp|P04732|MT1E_HUMAN	1127092480	1220349950	1058130620	1297903490	1504317310	1587686270	927227330	1023361090	928470850	1216258180	1142527490	1274778880	1951079040	1708333570	1717025280	1003665280	853692540	1144672770	671968190	1069751620	1039745340	911143230	823356420	943278850	1044003390	839481730	833562180	2010392960	1866870270	1740530690	1218368900	1257231230	1212033790	1182608770	1008402180	1206316030	NA	NA	NA	NA	NA	NA	NA	NA	NA	NA	NA	NA	NA
sp|P04792|HSPB1_HUMAN	7460364800	7838984700	7629055500	6808803800	8041789400	8456195600	9360837600	8917362700	10436564000	6916358700	7109258800	7047492100	6515386400	6857937900	6847650300	7445396500	8063352300	7454306300	7389106700	6783587300	6838579200	8336381400	8831002600	8350098900	6856140800	7797078500	8471964200	9495228400	7485164500	7786178000	6251502600	6398536700	5881674800	8609403900	9558570000	9567089700	NA	NA	NA	0.0182741116751269	0.0182741116751269	0.0182741116751269	0.00913705583756345	0.00913705583756345	0.00913705583756345	NA	0.00913705583756345	NA	0.00913705583756345
sp|P04818|TYSY_HUMAN	448147776	469897472	417830464	665396740	672469380	648048700	1010934530	1048836860	1084566140	748732290	715645060	736580480	513734144	444255872	493796096	767425340	777012420	717456770	1476893570	1253373060	1298446080	764860670	883742080	751322370	991922110	1138134910	1138985220	985406210	1087485440	1016844350	1299144830	1439824900	1358676480	1115740160	1097168900	1209491070	NA	NA	NA	0.026557377049180327	0.026557377049180327	0.026557377049180327	0.02065573770491803	0.02065573770491803	0.02065573770491803	0.01770491803278688	0.01770491803278688	0.01770491803278688	0.01770491803278688
sp|P04843|RPN1_HUMAN	877110660	656336260	894091460	2712159230	941389310	625708990	462605984	611252800	1111751810	1690109950	2345163010	979000510	1448003710	1578790020	1779184640	967447550	1870291710	1947854720	2446424320	1285719680	533380288	489470624	1071966210	704931460	648130430	1876748540	1166043390	421046560	2306360060	2112540800	575927420	433979040	471621376	319303744	493321696	609297920	NA	NA	NA	0.019532554257095155	0.019532554257095155	0.019532554257095155	0.02103505843071786	0.01803005008347245	0.01803005008347245	0.00601001669449081	0.00601001669449081	0.00601001669449081	0.01803005008347245
sp|P04844|RPN2_HUMAN	652652860	396061888	579136130	1738633470	604146430	357655264	213479280	304233216	613596540	1250637180	1880268030	740192580	664660670	746172030	913241150	772061500	1446559870	1437576700	2158595070	915013060	344312000	323813824	844254850	480983264	400388064	1384659460	883967170	263898656	1582645500	1559763460	356484544	293154304	307372192	194522192	277642944	364764000	NA	NA	NA	0.01444622792937399	0.01444622792937399	0.01444622792937399	0.01733547351524879	0.01733547351524879	0.01444622792937399	0.01444622792937399	0.01155698234349919	0.01733547351524879	0.00866773675762439
sp|P04899|GNAI2_HUMAN	1135689220	1079613820	980369410	1461776260	1162426370	862209660	816404540	908790590	1013550660	1245415810	1490778110	1039356420	1156839680	1240799870	1229537410	957484290	1153867650	1165753340	1428523520	1244707330	1081881860	988766720	1295469440	1248454270	953881410	1351181060	1215975420	847921980	1480368130	1591754500	1083223550	1243838720	1247218050	705175300	724493440	900970300	NA	NA	NA	0.0170932973556196	0.0170932973556196	0.0170932973556196	0.01273594865244956	0.01273594865244956	0.01273594865244956	0.00754862876772334	0.00754862876772334	0.00754862876772334	0.0170932973556196
sp|P05023|AT1A1_HUMAN	1138960510	1030485950	1114443010	1095313920	842271740	554980160	653827580	722747900	895353540	1195171330	1401739900	976631100	838646980	866894020	854457090	1043076540	1127031040	1215638270	1143893500	1118627970	1021837950	946353730	1266575620	1275811840	987318980	1424193540	1320036990	800122750	1261882110	1478006400	950662210	993654140	1076260610	596952580	571087740	768472450	NA	NA	NA	0.00316216748768472	0.00316216748768472	0.00316216748768472	0.00316216748768472	0.00316216748768472	0.00316216748768472	NA	NA	0.00177339901477832	0.00316216748768472
sp|P05026|AT1B1_HUMAN	217339760	211723024	199410832	305034048	243971888	156865344	160528848	181744432	227472592	278143968	336104448	199218768	250477280	251141936	255667024	235418080	286242240	302249056	250723712	254041520	200859856	204700720	281658816	285023072	227323920	282907232	244653488	218604336	342361280	379777376	200146288	232863200	229205520	144256992	141976512	181171200	NA	NA	NA	NA	NA	NA	NA	NA	NA	NA	NA	NA	NA
sp|P05067|A4_HUMAN	92531808	NA	47698008	120702232	NA	NA	18314762	NA	NA	94202552	90260000	NA	NA	NA	NA	NA	93089848	92476368	79096824	45903688	NA	NA	NA	NA	NA	159082928	126921416	NA	102461648	94201784	NA	NA	NA	NA	NA	NA	NA	NA	NA	0.01653543307086614	NA	NA	0.017716535433070866	NA	NA	0.005905511811023615	0.005905511811023615	NA	NA
sp|P05114|HMGN1_HUMAN	859033470	625792380	981532160	1211549820	941594300	812977790	850146750	1098883070	1256313860	878508610	1319331580	929818560	1124704900	1199397120	1057480580	657602880	627803710	984414400	1040630590	827901380	841529860	642293700	564118340	551240700	809701380	861252930	805583420	824893630	930249090	812615550	816458690	633223680	725554370	792303680	820816130	817609600	NA	NA	NA	NA	NA	NA	NA	NA	NA	0.01956521739130435	0.01956521739130435	0.01956521739130435	NA
sp|P05141|ADT2_HUMAN	11308168200	7084182500	11642969100	23552667600	6624088600	3677110530	3587794940	4473554400	9767015400	11142357000	17957959700	4286482180	9199152100	14482761700	14441572400	3896368900	11805763600	10733842400	14716322800	10259418100	4757407700	3866201600	8510384100	6250222600	7735486500	20256133100	11365411800	1610433150	19387887600	18252113900	3891938560	3874416380	3648600320	1915692800	2550501120	4108273410	NA	NA	NA	0.00620689655172413	0.0056551724137931	0.00875862068965517	0.0056551724137931	0.0056551724137931	0.0056551724137931	NA	NA	0.0056551724137931	NA
sp|P05161|ISG15_HUMAN	NA	NA	NA	NA	NA	72961712	NA	NA	NA	NA	NA	NA	NA	NA	NA	NA	NA	NA	NA	NA	NA	NA	NA	NA	NA	NA	NA	NA	NA	NA	NA	NA	NA	NA	NA	NA	NA	NA	NA	NA	NA	0.01146496815286624	NA	NA	NA	NA	NA	NA	NA
sp|P05165|PCCA_HUMAN	133593664	113195240	105920080	122267272	140789872	89013368	62120508	NA	43165744	133258840	133202560	156309872	94952232	85114904	105741272	89513448	105200224	117378104	97812416	236762352	89386088	64462808	132286600	109563984	130060448	90416584	86959168	105459488	107041184	107595600	90168272	149195056	146049568	NA	77975096	NA	NA	NA	NA	NA	NA	NA	NA	NA	NA	NA	NA	NA	NA
sp|P05166|PCCB_HUMAN	146019328	159223552	231721600	135832720	142160544	147917152	77953888	NA	NA	109566608	140825600	117076928	132420232	146849472	110403800	120930376	178347024	102363968	80134624	107833984	154000160	144891856	139944672	129113576	125081384	145378048	148716928	89065280	144811840	148808528	117272352	128171688	123867704	NA	88096984	NA	NA	NA	NA	0.00677966101694915	0.00677966101694915	0.00338983050847457	0.00677966101694915	NA	NA	0.00677966101694915	0.00677966101694915	0.00338983050847457	0.00677966101694915
sp|P05186|PPBT_HUMAN	140903536	135692992	153389216	215434352	191991552	144554688	85668248	124493304	175897744	197231152	224564608	160904672	127087392	98685520	104102208	118920232	148835232	162641920	261534032	245473072	228985872	163563616	252792784	209610176	271488256	342072832	314457632	168019840	209149648	241429808	184476016	204278656	218163408	124501856	98336920	141663664	NA	NA	NA	NA	NA	NA	NA	NA	NA	NA	NA	NA	NA
sp|P05198|IF2A_HUMAN	3029487100	3048150270	2734578940	2499055620	2624103680	2639944700	2539481600	2614375940	2255454720	2293893890	2313376260	2547466750	2299674370	2332474110	2328575490	2631361790	2570150400	2337826560	2521135870	2498143230	2564467710	2401989630	2627494140	2284381180	2732234750	2682065920	2778127620	2546159360	2396837630	2507553540	2544938240	2457239300	2491640830	2581600260	2688770300	2781180930	NA	NA	NA	0.01172638436482084	0.01172638436482084	0.01172638436482084	0.01172638436482084	0.01172638436482084	0.01172638436482084	NA	NA	NA	0.01172638436482084
sp|P05204|HMGN2_HUMAN	2439530750	2896460800	2004395900	6744316900	5191334400	5497258000	9234592800	10354915300	11477513200	16758843400	20896516100	13715627000	9030598700	10614702100	9669626900	11291858900	10517460000	16937223200	19309787100	9575631900	3841652990	2600740350	10699928600	2128237570	5742537200	14769688600	13864981500	7376818700	18698678300	17267687400	5979959800	4327597600	4329334300	5477418000	5276503000	4741834800	NA	NA	NA	NA	NA	NA	NA	NA	NA	NA	NA	NA	NA
sp|P05386|RLA1_HUMAN	8755211300	8639434800	6368421400	5363190800	6850568700	6692818900	4990512600	6350204400	5525747200	6984497200	7801159200	10269853700	4350231000	4722706900	5512666100	10769998800	11242788900	7350718500	11915788300	7385714700	5944503800	6395051000	8338960400	6993425900	5913639400	7906266600	6977153000	8359154200	7705152000	6700391900	5933289000	6858827300	5312012300	5909949400	7867794400	7701842900	NA	NA	NA	0.03396226415094339	0.03396226415094339	0.03396226415094339	0.03396226415094339	0.03396226415094339	0.03396226415094339	NA	0.01698113207547169	0.01698113207547169	0.03396226415094339
sp|P05387|RLA2_HUMAN	13436481500	13603122200	11902746600	14753871900	17722044400	18604019700	16414023700	15788044300	15981415400	19467331600	18586476500	21651353600	15475474400	14856285200	14775576600	25303777300	25933991900	19566999600	19525879800	16116285400	15546176500	18677008400	24123777000	18737410000	18742726700	21401661400	22136121300	28015642600	21084028900	18439794700	17466622000	19083218900	20428910600	17103270900	19088455700	18023622700	NA	NA	NA	0.03364485981308411	0.03364485981308411	0.03364485981308411	0.03364485981308411	0.03364485981308411	0.03364485981308411	0.01682242990654205	0.01682242990654205	0.01682242990654205	0.03364485981308411
sp|P05388|RLA0_HUMAN	5331337200	5642669600	6600804900	7104917500	5426241000	5327520800	4702503900	4333414400	5195140600	7647961100	9940672500	9062344700	4193385980	5053933600	5300433900	8354960900	10751177700	8297721900	9210484700	5244528600	4352347600	6017229300	7376153100	5907983900	5328100400	7933482500	7715060700	7204618200	7869965300	8691111900	4096313600	4838826000	4822220800	4735320600	6009361400	5742315500	NA	NA	NA	0.02122977346278317	0.02122977346278317	0.02122977346278317	0.02122977346278317	0.02122977346278317	0.02122977346278317	0.00530744336569579	NA	0.00530744336569579	0.00530744336569579
sp|P05423|RPC4_HUMAN	114099784	112119440	141930912	139173824	128321432	131665016	135133712	125270264	131130152	122525768	148458032	122971608	115489560	130074504	130818848	145482672	157356352	107240648	115317632	101899856	101490992	129725056	90413024	116143352	124059192	106953688	102946440	88940296	95547672	89145000	105844160	93877608	106082216	126093672	140320544	132933840	NA	NA	NA	0.00461538461538461	0.00461538461538461	0.00461538461538461	0.00461538461538461	0.00461538461538461	0.00461538461538461	0.00461538461538461	0.00461538461538461	0.00461538461538461	NA
sp|P05455|LA_HUMAN	5480335900	5152557600	5272808400	4011741440	4286349570	4384433200	3976812540	3909763070	3901303810	4928720900	4821280800	5529961000	3924564480	3739581950	4331291100	5792608800	5963488800	4780644400	4647674400	4583014400	4194092800	4902017500	5221868000	5161115600	4369398300	4205720830	4290234110	5286758900	4649116200	4985544700	4070312450	4232464640	4164984830	4047791360	4195781890	4543476700	NA	NA	NA	0.009	0.009	0.009	0.0045	0.009	0.0045	NA	NA	NA	0.0045
sp|P05556|ITB1_HUMAN	641945340	558107710	563552380	381310752	288544192	224355024	332294944	385006144	455957376	571566140	703809150	431529408	394251968	434526848	439667072	433269984	572178300	561012480	713770560	595003070	492572256	459346848	621361920	578019140	489602432	681163900	593345150	330588064	741860860	699412100	458775968	501138176	478960768	258504960	285204800	352533408	NA	NA	NA	0.00227848101265822	0.00227848101265822	NA	0.00227848101265822	0.00227848101265822	NA	NA	NA	NA	NA
sp|P05783|K1C18_HUMAN	NA	NA	NA	NA	NA	NA	NA	NA	NA	NA	68587608	123434464	120746960	204957808	198732832	146060656	176172400	120969840	NA	NA	NA	NA	109474512	NA	927186050	768477120	649747970	171254192	159104112	146255728	NA	NA	NA	153240256	NA	NA	NA	NA	NA	NA	NA	NA	NA	NA	NA	NA	0.02559241706161137	0.02985781990521327	0.02559241706161137
sp|P05787|K2C8_HUMAN	NA	NA	NA	NA	NA	NA	NA	NA	NA	50692172	NA	NA	166823872	143728224	141840656	178162800	152975040	153455904	NA	NA	NA	111997800	106369008	128616664	911323520	1006924930	1087331070	142703488	125071904	114248328	NA	NA	NA	158918032	136991248	154264720	NA	NA	NA	NA	NA	NA	NA	NA	NA	0.00279511578947368	NA	NA	0.01037406315789473
sp|P06132|DCUP_HUMAN	1044048830	1109987070	1257395710	1346635390	1042365700	1009786690	899279810	961078660	865520770	1076644220	1377593980	1222677250	724797950	952101570	961474880	1525218300	1826257920	988026620	1324448510	1125820930	850951490	1257750140	1137137410	1150736510	1088917500	1063449730	1097755520	788340860	1226579460	1050801280	871941890	889429120	885117250	812265790	886521410	1100133630	NA	NA	NA	NA	NA	NA	NA	NA	NA	NA	NA	NA	NA
sp|P06213|INSR_HUMAN	NA	NA	NA	NA	NA	NA	NA	NA	NA	NA	NA	NA	NA	NA	NA	NA	40000972	NA	NA	NA	NA	NA	NA	NA	NA	NA	21019072	NA	44683272	41694376	NA	NA	NA	NA	NA	NA	NA	NA	NA	NA	NA	NA	NA	NA	NA	NA	NA	NA	NA
sp|P06241|FYN_HUMAN	NA	NA	NA	NA	NA	NA	NA	NA	NA	42968056	59390676	NA	NA	NA	NA	NA	41156400	35115296	NA	NA	NA	NA	63055380	59894808	NA	59521956	NA	NA	NA	NA	NA	NA	NA	NA	NA	NA	NA	NA	NA	NA	NA	NA	NA	NA	NA	0.00285822306238185	0.00285822306238185	NA	NA
sp|P06276|CHLE_HUMAN	NA	NA	NA	NA	NA	NA	NA	NA	NA	NA	NA	NA	NA	NA	NA	NA	NA	NA	NA	NA	184428320	NA	NA	NA	NA	NA	NA	NA	NA	NA	NA	60060504	NA	NA	NA	NA	NA	NA	NA	NA	NA	NA	NA	NA	NA	NA	NA	NA	NA
sp|P06280|AGAL_HUMAN	176056976	187951456	216316224	151996544	118039384	90871432	139988864	106811560	109681736	173537120	222001056	211071440	NA	61795040	56352224	188312128	214076880	153857136	206754496	182671072	150021968	164350240	166930480	160541760	166975904	228053568	206953104	211573008	209957760	223420128	118297864	120640040	108465032	75702080	76888296	142842128	NA	NA	NA	0.00427553444180522	0.00427553444180522	NA	0.00427553444180522	0.00427553444180522	0.00427553444180522	0.00427553444180522	NA	NA	NA
sp|P06396|GELS_HUMAN	356970016	341407104	359438624	220066496	251500752	274070400	386270912	402272256	345779392	181515120	162920080	199280480	309550688	306539840	312029984	187992352	179792720	166652592	168323984	257354320	286238752	314994848	233263216	301331104	436448544	300195904	360428320	362665440	280405600	252987008	270514432	253057056	254148160	226000640	241036160	204282208	NA	NA	NA	NA	NA	NA	NA	NA	NA	NA	NA	NA	NA
sp|P06400|RB_HUMAN	752700610	751534080	686754180	597920900	639679420	592636610	669234620	772203330	677907330	545071870	551551740	545976380	599418500	545852540	574585470	571420930	506652448	559484420	747746370	930640450	941147710	654528700	615820480	666091010	586500930	536389408	579857150	572207300	570317060	591935040	872183170	877027710	846875460	792374660	756446530	812796930	NA	NA	NA	0.01369565217391304	0.01369565217391304	0.01173913043478261	0.00978260869565217	0.00782608695652174	0.01173913043478261	0.00782608695652174	0.0058695652173913	0.0058695652173913	0.00978260869565217
sp|P06454|PTMA_HUMAN	35496980000	32668913700	31814699000	30071734300	34959057000	32697675800	31742388200	30894884900	31227955200	29332920300	29032871900	28296476700	31503601700	28418453500	28799883300	24208447500	22807504900	27551426600	27057811500	32438143000	32635541500	31609829400	29659220000	32803350500	27964966900	22415358000	25113483300	26585444400	24977872900	27255263200	31773943800	31353188400	32879040500	28139202600	29615933400	32877453300	NA	NA	NA	0.0174757281553398	0.0174757281553398	0.0174757281553398	0.0174757281553398	NA	NA	NA	NA	NA	0.0174757281553398
sp|P06493|CDK1_HUMAN	1760498690	1817791490	1583477500	1265053180	1307658750	1234257280	1653085310	1488195330	1724532860	1106115840	1028692100	1142535940	1271990270	1062922370	1254011140	1037258500	1031644670	1084967420	1488368000	1351800320	1527503620	1171767680	1273489920	1199984380	2248118780	2362001150	2445203970	1418066180	1514149760	1504039940	1537127810	1523548670	1595317890	1350976770	1280192380	1460378880	NA	NA	NA	0.05166565461038063	0.05789402831280278	0.05166565461038063	0.06412240201522493	0.05789402831280278	0.06412240201522493	0.04543728090795848	0.03397707329550173	0.04543728090795848	0.04543728090795848
sp|P06576|ATPB_HUMAN	12938584100	12769141800	15660503000	9611550700	9012985900	9989758000	8678461400	7446269400	7167278100	8391034900	8578713100	10696507400	7612138500	9583595500	9471525900	12747451400	18193082400	7402481700	12143834100	11084740600	6422460400	8557935600	7711987200	7597558800	7466766300	7834267600	6941116400	12428748800	12779162600	7582881800	9441743900	8684417000	7835353600	5922935800	10862462000	6908135900	NA	NA	NA	0.01036468330134357	0.01036468330134357	0.00345489443378119	0.01036468330134357	0.01036468330134357	0.00690978886756238	0.00690978886756238	0.00345489443378119	0.00690978886756238	0.00690978886756238
sp|P06703|S10A6_HUMAN	NA	NA	NA	122697384	NA	413456192	134169320	NA	NA	207990576	282322656	500248096	1097125380	599632130	366262304	559130880	1189361150	315232448	561844030	451240384	NA	NA	NA	NA	516064352	538178240	584197760	1139197950	1260119420	1367850110	84767424	270517664	241375712	NA	NA	NA	NA	NA	NA	NA	NA	NA	NA	NA	NA	NA	NA	NA	NA
sp|P06730|IF4E_HUMAN	3094593020	3256313860	3068687360	2447696640	2243790340	2227245310	2449289220	2222003200	2312038140	2191672320	2402206210	2279904000	2275800580	2591520260	2423296510	2630074880	2884051710	2079015550	2920461570	2865668100	2704039940	2637931260	2353957380	2625277950	2315795970	2381415940	2235258110	2027012610	2581929980	2378276350	2435666690	2438717440	2361316350	2186283260	2328966400	2293556740	NA	NA	NA	0.00861244019138756	0.00861244019138756	0.00861244019138756	0.00861244019138756	0.00861244019138756	0.00861244019138756	0.00861244019138756	0.00861244019138756	0.00861244019138756	0.00861244019138756
sp|P06732|KCRM_HUMAN	NA	NA	NA	NA	NA	NA	NA	NA	NA	NA	NA	NA	NA	NA	NA	NA	40599992	NA	NA	NA	NA	NA	NA	NA	NA	NA	NA	NA	NA	26159474	NA	NA	NA	NA	NA	NA	NA	NA	NA	NA	NA	NA	NA	NA	NA	NA	NA	NA	NA
sp|P06733|ENOA_HUMAN	34427847000	35559440000	68066796000	29774866400	30602663900	34775679000	39624991000	30990569500	26777505800	28726794200	34092406800	33190811600	29181679600	51525366000	40365957000	44667003000	104114561000	27523080200	51944210000	44746490000	28841170900	38394339000	27613155300	34292908000	22045849600	25271263200	25916538900	53867651000	61962592000	31090602000	37142700000	34639696000	31775948800	27093188600	40668013000	25906004000	NA	NA	NA	0.00777464788732394	0.015549295774647885	0.014112676056338026	0.00777464788732394	0.012	0.00777464788732394	0.00422535211267605	0.00422535211267605	0.00422535211267605	0.00777464788732394
sp|P06737|PYGL_HUMAN	1655000830	1677988220	1550416510	1643359360	1610374020	1579101060	1240252670	1186374400	1452294910	1629262080	1567892350	1481993980	1507773570	1369520000	1579987970	1479133440	1480243330	1651350530	1440194050	1369001600	1299805060	1819913340	1937443580	1919558780	1785472510	1849664770	1802589310	1235850880	1419073660	1416870660	1264321660	1370235650	1394708990	1417929340	1337624450	1562318080	NA	NA	NA	0.0146746126340882	0.0146746126340882	0.01252920143027413	0.01038379022646007	0.01038379022646007	0.008238379022646	0.00429082240762812	0.00429082240762812	0.00429082240762812	0.008238379022646
sp|P06744|G6PI_HUMAN	8608275500	8975867900	7693570000	8816886800	9112827900	9205167100	7412187600	7073505300	7737688600	11478339600	11516123100	11770661900	8555407400	8748113900	8989294600	10972790800	11665343500	11843328000	12404657200	9692902400	8905965600	11094136800	13763646500	10499563500	8463710700	11064260600	11189165100	13436184600	12403705900	13771715600	10050006000	10958940200	10899205100	8219771900	8287469100	9504212000	NA	NA	NA	0.00654545454545454	0.00654545454545454	0.00327272727272727	0.00981818181818182	0.00981818181818182	0.00654545454545454	0.00327272727272727	0.00327272727272727	0.00327272727272727	0.00327272727272727
sp|P06746|DPOLB_HUMAN	59193872	65460528	56953788	NA	NA	NA	NA	NA	NA	NA	NA	NA	NA	NA	NA	50877236	70838704	NA	NA	NA	NA	NA	NA	NA	NA	NA	NA	NA	34041688	NA	NA	NA	NA	NA	NA	NA	NA	NA	NA	NA	NA	NA	NA	NA	NA	NA	NA	NA	NA
sp|P06748|NPM_HUMAN	47476052000	46487302000	38917132000	36361576000	41215394000	41531867000	30772983800	34940858000	36536480000	39688360000	41006514000	44376928000	26394040300	26892865500	30895538200	53300568000	53624062000	43754779000	46816752000	37492707000	34278225900	40257528000	52211089000	41132970000	42630160000	57637003000	55199281000	56773624000	50040963000	42535846000	34033612800	36497678000	35005661000	28615088100	35635388000	35553985000	NA	NA	NA	0.01573426573426573	0.01573426573426573	0.01573426573426573	0.01573426573426573	0.01573426573426573	0.01573426573426573	0.01258741258741258	0.01258741258741258	0.01258741258741258	0.01573426573426573
sp|P06753|TPM3_HUMAN	2262078460	2128915200	1811208190	3935093250	3875489790	4017236480	3016164100	2557984510	2714726660	3753692160	3495065860	4062184960	4196527620	3700602880	3687898110	4056999420	4180161540	4114467580	2408302590	3003518980	3194098940	2613564930	3181923070	2553644800	3720348160	3426574080	3522618880	3992912900	3346958850	3861882880	2934178820	3002673660	2868740350	3387950080	3069285630	3239110400	NA	NA	NA	0.00508880866425992	0.00508880866425992	0.00508880866425992	0.00508880866425992	0.00508880866425992	0.00508880866425992	0.00508880866425992	0.00508880866425992	0.00508880866425992	0.00508880866425992
sp|P06756|ITAV_HUMAN	235590128	268050672	222691312	124662016	NA	NA	NA	134360512	NA	120558672	143752640	66923700	128927816	170417936	112455520	113916160	167523408	144547072	203836784	194576736	104272056	188974768	218877696	209604416	219788432	247749936	205008000	144066736	215998880	189988432	134955232	169562176	137198528	NA	NA	61764432	NA	NA	NA	0.00692307692307692	NA	NA	NA	0.00519230769230769	NA	0.00346153846153846	0.00346153846153846	0.00173076923076923	0.00692307692307692
sp|P06865|HEXA_HUMAN	680989060	666430590	680549310	540707140	552280510	530723520	517043936	566224450	493280096	604482750	618337150	676369090	298632992	308213312	307047136	617675970	644519230	487137184	474136384	542931840	479490528	651332480	627912320	653229820	748385660	640912130	663386690	540536510	552707200	618716220	454929280	461660640	464015744	441009792	443342656	547234430	NA	NA	NA	0.01036468330134357	0.012092130518234163	0.012092130518234163	0.01036468330134357	0.01036468330134357	0.01036468330134357	0.00690978886756238	0.00690978886756238	0.00690978886756238	0.012092130518234163
sp|P07099|HYEP_HUMAN	156621520	117059208	122211744	375204896	139282656	96521552	95343024	111093656	212314800	135477648	248280192	94016680	138706224	155661008	166889728	71969136	148083456	168507728	401463360	274733408	129249152	153837488	153934768	130558024	175015040	266817872	155835936	NA	214570880	229214720	108186704	NA	96469400	119642952	116360528	153323488	NA	NA	NA	0.00402684563758389	0.00402684563758389	NA	NA	NA	NA	NA	NA	NA	NA
sp|P07108|ACBP_HUMAN	1599010180	1750729340	1889998980	2155159040	2110107390	2633791230	2514733820	1659364990	1992712700	1865426560	2065439360	2493964030	2009598850	2548186620	2644312580	2686192900	3049355520	1417277060	1518332670	1843027710	1540588670	2453856770	1221187710	2211611140	1589208450	1150985470	1268982660	2813857790	2622724610	1694528770	1666489090	1588808450	1699671940	1562273920	1875534980	1642044800	NA	NA	NA	NA	NA	NA	NA	NA	NA	NA	NA	NA	NA
sp|P07195|LDHB_HUMAN	21525930000	23247636500	18985019400	24046149600	25010266100	26497970200	22500606000	21769887700	22992193500	23938461700	23414704100	24501884900	20753608700	20894838800	22357012500	24129030100	23591579600	24771016700	26739394600	23899037700	22180061200	23431858200	30263339000	22638045200	23578982400	26537330700	27079673900	25999421400	23937769500	25784297500	23060721700	23804018700	23256850400	24600115200	22849503200	23340601300	NA	NA	NA	0.01656441717791411	0.01656441717791411	0.01656441717791411	0.01104294478527607	0.01104294478527607	0.01104294478527607	NA	NA	0.00552147239263803	0.01104294478527607
sp|P07199|CENPB_HUMAN	NA	NA	NA	NA	NA	NA	NA	NA	NA	254606144	333642272	NA	NA	NA	NA	82251680	172923024	323092192	NA	NA	NA	NA	NA	NA	NA	33033450	53634352	NA	NA	22786524	NA	NA	NA	NA	NA	NA	NA	NA	NA	NA	NA	NA	NA	NA	NA	NA	NA	NA	NA
sp|P07203|GPX1_HUMAN	242680208	258088736	283081280	272331904	319835360	345365344	324089216	244487056	246905760	206690816	219827904	228746096	309219872	351030720	317230432	239039056	231497424	211302288	198723120	243136144	279921632	288563456	211224000	285821120	680922940	233025488	225917616	224858320	215625520	190002480	352264608	314878848	313998368	274770176	319833312	259857664	NA	NA	NA	0.02769230769230769	0.02769230769230769	0.02769230769230769	0.01846153846153846	0.01846153846153846	0.01846153846153846	NA	NA	NA	0.01846153846153846
sp|P07205|PGK2_HUMAN	NA	NA	158758976	NA	NA	NA	NA	NA	NA	NA	NA	NA	NA	NA	NA	NA	99551936	NA	NA	NA	NA	NA	NA	NA	NA	NA	NA	NA	NA	NA	NA	NA	NA	NA	NA	NA	NA	NA	NA	NA	NA	NA	NA	NA	NA	NA	NA	NA	NA
sp|P07237|PDIA1_HUMAN	3385012220	3445522940	3179728900	4044446720	4427246600	4588582900	2957070340	3069745410	2877573120	2761917180	2699123710	2833730050	3501958660	3371066370	3273441790	2932815870	3030426370	2644848130	3036704000	3414107900	3333406720	2667965950	2966004990	2676895740	3263819520	2962172670	3109223170	3559085310	2761271810	2820081150	3064874240	2962395900	2903889920	3051776260	3424388100	3222413820	NA	NA	NA	NA	NA	NA	NA	NA	NA	NA	NA	NA	NA
sp|P07311|ACYP1_HUMAN	303722016	295603968	356763200	297859360	303801984	359985760	242888224	240844624	222295728	163730560	162797920	150491136	301166176	356739808	269228480	177505424	280542784	137996160	183577616	233353376	234910336	257455360	177018528	273706592	203272656	146772720	171703344	180701888	183782432	NA	251374384	240723200	233441376	207179440	247613504	202208480	NA	NA	NA	NA	NA	NA	NA	NA	NA	NA	NA	NA	NA
[truncated: 5,522 more rows]
[truncated: 59 more columns]
